# Supplementary material for: Multi-insecticide resistant malaria vectors in the field remain susceptible to malathion, despite the presence of Ace1 point mutations
Source: PLoS Genet. 2022 Feb 10;18(2):e1009963. doi: 10.1371/journal.pgen.1009963 (PMC8830663; doi:10.1371/journal.pgen.1009963)
Supplement: S1 Table — (A) Primer and TaqMan probe sequences with their 5’ and 3’ modifications and concentrations used for the (RT-)qPCR assays in this study. (B) List of abbreviations, suppliers, thermal cycling parameters and references for the primers and probes listed in S1A Table. (XLSX) [file pgen.1009963.s005.xlsx]

## Sheet: S1A_Table
S1A Table. Primer and TaqMan probe sequences with their 5’ and 3’ modifications and concentrations used for the (RT-)qPCR assays in this study.
Reagent	Oligo_Name	Sequence (5' - 3')	Assay description Green: FAM-BHQ1 or MGB where denoted Yellow: HEX-BHQ or MGB where denoted Red: Atto647N-BHQ2 or MGB where denoted	5'mod	internal mod	3'mod	Optimized Concentration (nM)	Supplier / ordered from	Reference for Primer / Probe sequence
Primer	ID_F	GTGAAGCTTGGTGCGTGCT	Species ID	none	none	none	300	IDT	[1]
Primer	ID_R	GCACGCCGACAAGCTCA	Species ID	none	none	none	300	IDT	[1]
Probe	Ag+_P (short)	AGCGGAACAC	An. coluzzii/ An. gambiae s.s.-Species ID *MGB	HEX	none	MGB	200	LifeTech	adapted from [2]
Probe	Aq+_P (short)	AGCGGGACAC	An. bwambae/ An. melas/ An. merus/ An. quadirannulatus-Species ID *MGB	FAM	none	MGB	200	LifeTech	adapted from [2]
Probe	Aa+_P	ACATAGGATGGAGAAGG	An. arabiensis-Species ID *MGB	Atto647N	none	MGB	200	Eurogentec	[2]
Primer	S200_X6.1_F	TCGCCTTAGACCTTGCGTTA	Molecular Forms	none	none	none	800	IDT	[3]
Primer	S200_X6.1_R	CGCTTCAAGAATTCGAGATAC	Molecular Forms	none	none	none	400	IDT	[3]
Probe	AcM_P	ACCGCGCCGCCATACGTAGGA	M-Molecular Forms (An. coluzzii)	HEX	none	BHQ1	400	IDT	de novo
Probe	AgS_P (new)	ATGTCTAATAGTCTCAATAGT	S-Molecular Forms *MGB (An. gambiae s.s./ An. arabiensis)	FAM	none	MGB	300	LifeTech	de novo
Primer	kdr_F	CATTTTTCTTGGCCACTGTAGTGAT	kdr_Vgsc-L995F/S	none	none	none	500	IDT	[4,5]
Primer	kdr_R	CGATCTTGGTCCATGTTAATTTGCA	kdr_Vgsc-L995F/S	none	none	none	200	IDT	[4,5]
Probe	kdr-wt_P	CTTACGACTAAATTTC	wild type - kdr_Vgsc-L995 *MGB	HEX	none	MGB	500	LifeTech	[4,5]
Probe	kdrW-mt_P	ACGACAAAATTTC	mutant - kdr-west_Vgsc-995F *MGB	FAM	none	MGB	500	LifeTech	[4,5]
Probe	kdrE-mt_P	ACGACTGAATTTC	mutant - kdr-east_Vgsc-995S *MGB	Atto647N	none	MGB	500	Eurogentec	[4,5]
Primer	1570_F	TGGATCGCTAGAAATGTTCATGACA	kdr+_Vgsc-N1570Y	none	none	none	500	IDT	[6]
Primer	1570_R	CGAGGAATTGCCTTTAGAGGTTTCT	kdr+_Vgsc-N1570Y	none	none	none	200	IDT	[6]
Probe	1570N-wt_P	ATTTTTTTCATTGCATTATAGTAC	wild type - kdr+_Vgsc-N1570 *MGB	HEX	none	MGB	300	LifeTech	[6]
Probe	1570Y-mt_P	TTTTTCATTGCATAATAGTAC	mutant - kdr+_Vgsc-1570Y *MGB	FAM	none	MGB	400	LifeTech	[6]
Primer	Ace1-F	GGCCGTCATGCTGTGGAT	iAChe_Ace1-G280S	none	none	none	200	IDT	[7]
Primer	Ace1-R	GCGGTGCCGGAGTAGA	iAChe_Ace1-G280S	none	none	none	600	IDT	[7]
Probe	Ace1G-wt_P	TTCGGCGGCGGCT	wild type-Ace1-G280 *MGB	HEX	none	MGB	400	LifeTech	[7]
Probe	Ace1S-mt_P	TTCGGCGGCAGCT	mutant-Ace1-280S *MGB	FAM	none	MGB	400	LifeTech	[7]
Primer	RPS7_Fj	CCACCATCGAACACAAAGTTGA	RPS7-Detox (A-D)	none	none	none	100	IDT	[8]
Primer	RPS7_R	TGCTGCAAACTTCGGCTATTC	RPS7-Detox (A-D)	none	none	none	200	IDT	[8]
Probe	RPS7_P1	CCGTGACGTTACGTTCGAATTCCCA	RPS7-Detox (A-D)	FAM	none	BHQ1	250	IDT	[8]
Primer	P3_Fj	ACAATGTGATTGACGAAACCCT	CYP6P3-Detox (A)	none	none	none	400	IDT	[8]
Primer	P3_R	GGATCACATGCTTTGTGCCG	CYP6P3-Detox (A)	none	none	none	500	IDT	[8]
Probe	P3_P1	ACCCGCGTACCGTCTGTGGACT	CYP6P3-Detox (A)	HEX	none	BHQ1	350	IDT	[8]
Primer	M2_F2	CTGGCGTTGAATCCAGAGGT	CYP6M2-Detox (A)	none	none	none	600	IDT	[8]
Primer	M2_Rj	GATACTTGCGCAGTGATTCATTAAG	CYP6M2-Detox (A)	none	none	none	400	IDT	[8]
Probe	M2_P	AGAGAAATCCTGCAAAAGCACAACGGAGA	CYP6M2-Detox (A)	Atto647N	none	BHQ2	250	IDT	[8]
Primer	K1_F	CCGACACGTGGTGATGGATAC	CYP9K1-Detox (B)	none	none	none	200	IDT	[8]
Primer	K1_Rj	CGTCGTCGGTCCAGTCAAC	CYP9K1-Detox (B)	none	none	none	400	IDT	[8]
Probe	K1_P	CAATCTTCTGATGCAGGCCCGCAA	CYP9K1-Detox (B)	HEX	none	BHQ1	300	IDT	[8]
Primer	P4_Fj	CTGGACAACGTTATCAATGAAACC	CYP6P4-Detox (B)	none	none	none	400	IDT	[8]
Primer	P4_R	GCACGGTGTAATCACGCATC	CYP6P4-Detox (B)	none	none	none	500	IDT	[8]
Probe	P4_P	CCGATCGAGTCACTTTCGCGCG	CYP6P4-Detox (B)	Atto647N	none	BHQ2	300	IDT	[8]
Primer	Z1_Fj	CCCGCAACTGTATCGGTCTG	CYP6Z1-Detox (C)	none	none	none	100	IDT	[8]
Primer	Z1_R	TTCGGTGCCAGTGTGATTGA	CYP6Z1-Detox (C)	none	none	none	600	IDT	[8]
Probe	Z1_P1	TGATGCTGTCCCGATTTAACTTTTCGGC	CYP6Z1-Detox (C)	HEX	none	BHQ1	250	IDT	[8]
Primer	TE2_Fj	CCGGAATTTGTGAAGCTAAACC	GSTE2-Detox (C)	none	none	none	100	IDT	[8]
Primer	TE2_R	GCTTGACGGGGTCTTTCGG	GSTE2-Detox (C)	none	none	none	400	IDT	[8]
Probe	TE2_P	CGGTACGATCATCACCGAGAGCCAC	GSTE2-Detox (C)	Atto647N	none	BHQ2	300	IDT	[8]
Primer	P1_Fj	ACAGGTGGTGAACGAAACCC	CYP6P1-Detox (D)	none	none	none	100	IDT	[8]
Primer	P1_R	GGTGTAATCCTGTCCCGCAA	CYP6P1-Detox (D)	none	none	none	500	IDT	[8]
Probe	P1_P	CCGCTCGAAACGACGCTGCG	CYP6P1-Detox (D)	HEX	none	BHQ1	300	IDT	[8]
Primer	G16_Fj	GTCCAAGAAGTTGCGTCGGAC	CYP4G16-Detox (D)	none	none	none	200	IDT	[8]
Primer	G16_R	TCTTCGATTTGCGTTGACGTG	CYP4G16-Detox (D)	none	none	none	200	IDT	[8]
Probe	G16_P1	CTGCAGGCCGACATCATTTTGAAGC	CYP4G16-Detox (D)	Atto647N	none	BHQ2	300	IDT	[8]

## Sheet: S1B_Table
S1B Table. List of abbreviations, suppliers, references and thermal cycling parameters for the primers and probes listed in S1A Table.
Abbreviation	Description
F	forward primer
R	reverse primer
j	j marks primers that span an exon-exon boundary (mRNA-specific, to avoid DNA amplification)
P	TaqMan probe
MGB	minor groove binder (TaqMan MGB )
BHQ	Black Hole Quenchers (BHQ-1 and BHQ-2)
IDT	Integrated DNA Technologies, Coralville, IA, US (https://www.idtdna.com/pages/products/custom-dna-rna/dna-oligos)
LifeTech	Life Technologies, a Thermo Fisher Scientific brand, Carlsbad, CA, US (https://www.thermofisher.com/ch/en/home/life-science/oligonucleotides-primers-probes-genes/custom-dna-oligos.html)
Eurogentec	Eurogentec, Lüttich, Belgium (https://secure.eurogentec.com/product/research-mgb-probes.html)
RT-qPCR thermal cycle parameters*
	50°C for 15 min	reverse transcription
	95°C for 3 min	initial denaturation & RTase inactivation
40x	95°C for 3 s	denaturation
	60°C for 30 s	annealing & extension
*Note that all (RT-)qPCR assays in S1A Table were optimised to work as tri- or duplex assays with the same thermal cycle parameters.
References S1 Table
[1]	Walker, E. D., Thibault, A. R., Thelen, A. P., Bullard, B. A., Huang, J., Odiere, M. R., Bayoh, N. M., Wilkins, E. E., & Vulule, J. M. (2007). Identification of field caught Anopheles gambiae ss and Anopheles arabiensis by TaqMan single nucleotide polymorphism genotyping. Malaria Journal, 6(1), 23.
[2]	Bass, C., Williamson, M. S., & Field, L. M. (2008). Development of a multiplex real-time PCR assay for identification of members of the Anopheles gambiae species complex. Acta tropica, 107(1), 50-53.
[3]	Santolamazza, F., Mancini, E., Simard, F., Qi, Y., Tu, Z., & della Torre, A. (2008). Insertion polymorphisms of SINE200 retrotransposons within speciation islands of Anopheles gambiae molecular forms. Malaria Journal, 7(1), 163.
[4]	Bass, C., Nikou, D., Donnelly, M. J., Williamson, M. S., Ranson, H., Ball, A., Vontas, J. & Field, L. M. (2007). Detection of knockdown resistance (kdr) mutations in Anopheles gambiae: a comparison of two new high-throughput assays with existing methods. Malaria Journal, 6(1), 111.
[5]	Mavridis, K., Wipf, N., Müller, P., Traoré, M. M., Muller, G., & Vontas, J. (2018). Detection and Monitoring of Insecticide Resistance Mutations in Anopheles gambiae: Individual vs. Pooled Specimens. Genes, 9(10), 479.
[6]	Jones, C. M., Liyanapathirana, M., Agossa, F. R., Weetman, D., Ranson, H., Donnelly, M. J., & Wilding, C. S. (2012). Footprints of positive selection associated with a mutation (N1575Y) in the voltage-gated sodium channel of Anopheles gambiae. Proceedings of the National Academy of Sciences, 109(17), 6614-6619.
[7]	Bass, C., Nikou, D., Vontas, J., Williamson, M. S., & Field, L. M. (2010). Development of high-throughput real-time PCR assays for the identification of insensitive acetylcholinesterase (ace-1R) in Anopheles gambiae. Pesticide Biochemistry and Physiology, 96(2), 80-85.
[8]	Mavridis, K., Wipf, N., Medves, S., Erquiaga, I., Müller, P., & Vontas, J. (2019). Rapid multiplex gene expression assays for monitoring metabolic resistance in the major malaria vector Anopheles gambiae. Parasites & Vectors, 12(1), 9.
