# Supplementary material for: Multi-insecticide resistant malaria vectors in the field remain susceptible to malathion, despite the presence of Ace1 point mutations
Source: PLoS Genet. 2022 Feb 10;18(2):e1009963. doi: 10.1371/journal.pgen.1009963 (PMC8830663; doi:10.1371/journal.pgen.1009963)
Supplement: S2 Table — (A) Full annotation list of the 13,299 ACON genes based on orthology and blastp search as well as the GSEA. (B) Detailed result of the GSEA. We regarded a gene set as significantly enriched only when the FDR of both the GSEA and Fisher’s exact test was ≤ 0.01. (XLSX) [file pgen.1009963.s006.xlsx]

## Sheet: S2A_Table
S2A Table. Full annotation list of the 13,299 Anopheles coluzzii Ngousso (ACON) genes based on orthology and blastp search as well as the gene sets used for enrichment analysis (GSEA).
gene_id	gene_name	description	GeneSets_for_GSEA	incl_in_DGE_analysis	protein_id	Blastp_besthit	Evalue_besthit	species_besthit	SwissProt_annotation_besthit
ACON000002	KIBRLG	NA	NA	1	ACON000002-PA	sp|B3LWS4|KIBRA_DROAN	2e-159	Drosophila_ananassae	Protein_kibra
ACON000005	NA	NA	NA	1	ACON000005-PA	sp|Q24537|HMG2_DROME	5e-124	Drosophila_melanogaster	High_mobility_group_protein_DSP1
ACON000007	IGL1	NA	NA	1	ACON000007-PA	sp|Q9VN14|CONT_DROME	0	Drosophila_melanogaster	Contactin
ACON000008	NA	NA	NA	1	ACON000008-PA	sp|Q9JMC3|DNJA4_MOUSE	3e-140	Mus_musculus	DnaJ_homolog_subfamily_A_member_4
ACON000009	NA	NA	NA	1	ACON000009-PA	sp|Q9WU70|STXB5_RAT	0	Rattus_norvegicus	Syntaxin-binding_protein_5
ACON000009	NA	NA	NA	1	ACON000009-PB	sp|Q5T5C0|STXB5_HUMAN	0	Homo_sapiens	Syntaxin-binding_protein_5
ACON000010	NA	NA	NA	1	ACON000010-PA	sp|P54352|EAS_DROME	2e-124	Drosophila_melanogaster	Ethanolamine_kinase
ACON000011	NA	NA	NA	1	ACON000011-PA	sp|P24288|BCAT1_MOUSE	3e-138	Mus_musculus	Branched-chain-amino-acid_aminotransferase,_cytosolic
ACON000012	TTRNA1	NA	NA	1	ACON000012-PA	sp|Q9W107|SYYM_DROME	0	Drosophila_melanogaster	Tyrosine--tRNA_ligase,_mitochondrial
ACON000013	NA	NA	NA	1	ACON000013-PA	sp|Q5PQZ7|POPD1_DANRE	1e-40	Danio_rerio	Blood_vessel_epicardial_substance
ACON000014	NA	NA	NA	1	ACON000014-PA	sp|Q91XE8|TM205_MOUSE	2e-13	Mus_musculus	Transmembrane_protein_205
ACON000015	NA	NA	NA	1	ACON000015-PA	sp|P20806|7LESS_DROVI	0	Drosophila_virilis	Protein_sevenless
ACON000015	NA	NA	NA	1	ACON000015-PB	sp|P20806|7LESS_DROVI	0	Drosophila_virilis	Protein_sevenless
ACON000016	SCRB10	scavenger_receptor	scavenger_receptor	1	ACON000016-PA	sp|B7Z031|PESTE_DROME	4e-39	Drosophila_melanogaster	Protein_peste
ACON000017	NA	NA	NA	1	ACON000017-PA	sp|Q9W4E2|NBEA_DROME	0	Drosophila_melanogaster	Neurobeachin
ACON000017	NA	NA	NA	1	ACON000017-PB	sp|Q9W4E2|NBEA_DROME	0	Drosophila_melanogaster	Neurobeachin
ACON000017	NA	NA	NA	1	ACON000017-PC	sp|Q9W4E2|NBEA_DROME	0	Drosophila_melanogaster	Neurobeachin
ACON000018	NA	NA	NA	1	ACON000018-PA	sp|Q8BTI9|PK3CB_MOUSE	0	Mus_musculus	Phosphatidylinositol_4,5-bisphosphate_3-kinase_catalytic_subunit_beta_isoform
ACON000019	NA	NA	NA	1	ACON000019-PA	sp|P12024|CHAO_DROME	0	Drosophila_melanogaster	Chaoptin
ACON000021	NA	NA	NA	1	ACON000021-PA	NA	NA	NA	NA
ACON000022	NA	NA	NA	1	ACON000022-PA	sp|Q7YQK3|4F2_RABIT	4e-14	Oryctolagus_cuniculus	4F2_cell-surface_antigen_heavy_chain
ACON000023	NA	NA	NA	1	ACON000023-PA	NA	NA	NA	NA
ACON000025	NA	NA	NA	1	ACON000025-PA	sp|Q9VXE6|NU153_DROME	3e-33	Drosophila_melanogaster	Nuclear_pore_complex_protein_Nup153
ACON000028	NA	NA	NA	1	ACON000028-PA	sp|Q00168|KCC2A_DROME	0	Drosophila_melanogaster	Calcium/calmodulin-dependent_protein_kinase_type_II_alpha_chain
ACON000029	NA	NA	NA	1	ACON000029-PA	sp|Q92793|CBP_HUMAN	0	Homo_sapiens	CREB-binding_protein
ACON000032	NA	NA	NA	1	ACON000032-PA	sp|P12080|ITA2_DROME	0	Drosophila_melanogaster	Integrin_alpha-PS2
ACON000033	NA	NA	NA	1	ACON000033-PA	sp|P43125|RDGB_DROME	0	Drosophila_melanogaster	Protein_retinal_degeneration_B
ACON000035	NA	NA	NA	1	ACON000035-PA	sp|Q8MSS1|LVA_DROME	3e-37	Drosophila_melanogaster	Protein_lava_lamp
ACON000037	NA	NA	NA	1	ACON000037-PA	sp|O75096|LRP4_HUMAN	0	Homo_sapiens	Low-density_lipoprotein_receptor-related_protein_4
ACON000038	NA	NA	NA	1	ACON000038-PA	sp|Q08832|GBRB3_DROME	0	Drosophila_melanogaster	Gamma-aminobutyric_acid_receptor_subunit_beta-like
ACON000039	NA	NA	NA	1	ACON000039-PA	sp|P30191|GBRA6_RAT	3e-103	Rattus_norvegicus	Gamma-aminobutyric_acid_receptor_subunit_alpha-6
ACON000040	NA	NA	NA	1	ACON000040-PA	sp|O15374|MOT5_HUMAN	7e-64	Homo_sapiens	Monocarboxylate_transporter_5
ACON000041	NA	NA	NA	1	ACON000041-PA	sp|O46040|MSTAA_DROME	1e-62	Drosophila_melanogaster	SET_domain-containing_protein_SmydA-8,_isoform_A
ACON000042	NA	NA	NA	1	ACON000042-PA	sp|Q9W5E0|SUV42_DROME	1e-127	Drosophila_melanogaster	Histone-lysine_N-methyltransferase_Suv4-20
ACON000043	NA	NA	NA	1	ACON000043-PA	sp|Q86UE8|TLK2_HUMAN	0	Homo_sapiens	Serine/threonine-protein_kinase_tousled-like_2
ACON000044	NA	NA	NA	1	ACON000044-PA	sp|Q9VYV3|TXND5_DROME	5e-124	Drosophila_melanogaster	Thioredoxin_domain-containing_protein_5_homolog
ACON000045	GPROAR1	NA	NA	1	ACON000045-PA	sp|Q7JQF1|OAMB_DROME	7e-96	Drosophila_melanogaster	Octopamine_receptor_Oamb
ACON000046	NA	NA	NA	1	ACON000046-PA	sp|B4MYA4|TRET1_DROWI	5e-12	Drosophila_willistoni	Facilitated_trehalose_transporter_Tret1
ACON000047	CPR130	cuticular_protein_CPR	cuticular_protein_CPR	1	ACON000047-PA	NA	NA	NA	NA
ACON000048	NA	NA	NA	1	ACON000048-PA	sp|P70478|APC_RAT	5e-78	Rattus_norvegicus	Adenomatous_polyposis_coli_protein
ACON000049	NA	NA	NA	1	ACON000049-PA	sp|Q15637|SF01_HUMAN	1e-139	Homo_sapiens	Splicing_factor_1
ACON000051	HPX5	Peroxidase	peroxidase_clan	1	ACON000051-PA	sp|Q9VEG6|PERC_DROME	1e-118	Drosophila_melanogaster	Chorion_peroxidase
ACON000053	NA	NA	NA	1	ACON000053-PA	sp|Q9GP38|MPI_ECHMU	7e-96	Echinococcus_multilocularis	Probable_mannose-6-phosphate_isomerase
ACON000056	NA	NA	NA	1	ACON000056-PA	sp|Q24119|TRH_DROME	4e-152	Drosophila_melanogaster	Protein_trachealess
ACON000057	NA	NA	NA	1	ACON000057-PA	sp|Q02548|PAX5_HUMAN	3e-74	Homo_sapiens	Paired_box_protein_Pax-5
ACON000058	NA	NA	NA	1	ACON000058-PA	sp|P28167|ZFH2_DROME	1e-73	Drosophila_melanogaster	Zinc_finger_protein_2
ACON000061	NA	NA	NA	1	ACON000061-PA	sp|Q6XBJ3|ONEC2_MOUSE	1e-79	Mus_musculus	One_cut_domain_family_member_2
ACON000061	NA	NA	NA	1	ACON000061-PB	sp|Q9NJB5|ONEC_DROME	7e-44	Drosophila_melanogaster	Homeobox_protein_onecut
ACON000062	NA	NA	NA	1	ACON000062-PA	sp|Q8TF68|ZN384_HUMAN	6e-29	Homo_sapiens	Zinc_finger_protein_384
ACON000063	NA	NA	NA	1	ACON000063-PA	sp|O18381|PAX6_DROME	5e-33	Drosophila_melanogaster	Paired_box_protein_Pax-6
ACON000064	PLEXA	NA	NA	1	ACON000064-PA	sp|O75051|PLXA2_HUMAN	0	Homo_sapiens	Plexin-A2
ACON000065	NA	NA	NA	1	ACON000065-PA	sp|Q9UPW8|UN13A_HUMAN	0	Homo_sapiens	Protein_unc-13_homolog_A
ACON000066	NA	NA	NA	1	ACON000066-PA	sp|P35710|SOX5_MOUSE	1e-57	Mus_musculus	Transcription_factor_SOX-5
ACON000067	NA	NA	NA	1	ACON000067-PA	sp|Q1LZF1|PAX6_BOVIN	3e-120	Bos_taurus	Paired_box_protein_Pax-6
ACON000068	NFI	NA	NA	1	ACON000068-PA	sp|P17926|NFIC_CHICK	2e-87	Gallus_gallus	Nuclear_factor_1_C-type
ACON000069	NA	NA	NA	0	ACON000069-PA	sp|Q64732|FOXB1_MOUSE	1e-27	Mus_musculus	Forkhead_box_protein_B1
ACON000070	NA	NA	NA	1	ACON000070-PA	sp|Q8K1Y2|KPCD3_MOUSE	0	Mus_musculus	Serine/threonine-protein_kinase_D3
ACON000070	NA	NA	NA	1	ACON000070-PB	sp|Q8K1Y2|KPCD3_MOUSE	0	Mus_musculus	Serine/threonine-protein_kinase_D3
ACON000071	NA	NA	NA	0	ACON000071-PA	sp|Q59E36|RCOR_DROME	6e-30	Drosophila_melanogaster	REST_corepressor
ACON000072	NA	NA	NA	0	ACON000072-PA	sp|Q59E36|RCOR_DROME	4e-29	Drosophila_melanogaster	REST_corepressor
ACON000073	NA	NA	NA	1	ACON000073-PA	sp|Q8SQ72|SGCG_CANLF	8e-50	Canis_lupus_familiaris	Gamma-sarcoglycan
ACON000074	NA	NA	NA	0	ACON000074-PA	sp|B7Z0W9|OTOP_DROME	7e-46	Drosophila_melanogaster	Proton_channel_OtopLc
ACON000075	NA	NA	NA	1	ACON000075-PA	sp|B7Z0W9|OTOP_DROME	8e-58	Drosophila_melanogaster	Proton_channel_OtopLc
ACON000076	NA	NA	NA	1	ACON000076-PA	sp|Q3U1N2|SRBP2_MOUSE	2e-120	Mus_musculus	Sterol_regulatory_element-binding_protein_2
ACON000078	NA	NA	NA	1	ACON000078-PA	sp|Q9D9H8|CB069_MOUSE	2e-54	Mus_musculus	UPF0565_protein_C2orf69_homolog
ACON000079	NA	NA	NA	1	ACON000079-PA	sp|Q18120|TWK18_CAEEL	1e-21	Caenorhabditis_elegans	TWiK_family_of_potassium_channels_protein_18
ACON000080	NA	NA	NA	1	ACON000080-PA	sp|Q8IN81|FRU_DROME	4e-56	Drosophila_melanogaster	Sex_determination_protein_fruitless
ACON000080	NA	NA	NA	1	ACON000080-PB	sp|Q8IN81|FRU_DROME	2e-56	Drosophila_melanogaster	Sex_determination_protein_fruitless
ACON000080	NA	NA	NA	1	ACON000080-PC	sp|Q8IN81|FRU_DROME	3e-54	Drosophila_melanogaster	Sex_determination_protein_fruitless
ACON000080	NA	NA	NA	1	ACON000080-PD	sp|Q8IN81|FRU_DROME	2e-54	Drosophila_melanogaster	Sex_determination_protein_fruitless
ACON000080	NA	NA	NA	1	ACON000080-PE	sp|Q8IN81|FRU_DROME	6e-54	Drosophila_melanogaster	Sex_determination_protein_fruitless
ACON000081	NA	NA	NA	1	ACON000081-PA	sp|Q9Y169|EXT2_DROME	0	Drosophila_melanogaster	Exostosin-2
ACON000082	NA	NA	NA	1	ACON000082-PA	sp|Q64350|EI2BE_RAT	6e-105	Rattus_norvegicus	Translation_initiation_factor_eIF-2B_subunit_epsilon
ACON000085	CPR129	cuticular_protein_CPR	NA	0	ACON000085-PA	NA	NA	NA	NA
ACON000088	CYP4H19	P450	NA	0	ACON000088-PA	sp|Q27589|CP4D2_DROME	3e-126	Drosophila_melanogaster	Cytochrome_P450_4d2
ACON000090	NA	NA	NA	1	ACON000090-PA	sp|P51830|ADCY9_MOUSE	3e-110	Mus_musculus	Adenylate_cyclase_type_9
ACON000091	NA	NA	NA	1	ACON000091-PA	sp|Q9GKT2|FXDC2_MACFA	6e-107	Macaca_fascicularis	Fatty_acid_hydroxylase_domain-containing_protein_2
ACON000092	NA	NA	NA	1	ACON000092-PA	sp|Q96IV6|FXDC2_HUMAN	4e-91	Homo_sapiens	Fatty_acid_hydroxylase_domain-containing_protein_2
ACON000093	NA	NA	NA	1	ACON000093-PA	NA	NA	NA	NA
ACON000094	NA	NA	NA	1	ACON000094-PA	sp|Q8GWU0|PGP2_ARATH	3e-45	Arabidopsis_thaliana	Phosphoglycolate_phosphatase_2
ACON000095	NA	NA	NA	1	ACON000095-PA	sp|Q8BHY3|ANO1_MOUSE	0	Mus_musculus	Anoctamin-1
ACON000095	NA	NA	NA	1	ACON000095-PB	sp|Q8BHY3|ANO1_MOUSE	0	Mus_musculus	Anoctamin-1
ACON000096	NA	NA	NA	1	ACON000096-PA	NA	NA	NA	NA
ACON000097	NA	NA	NA	1	ACON000097-PA	sp|Q5PQ27|S2542_XENLA	1e-101	Xenopus_laevis	Mitochondrial_coenzyme_A_transporter_SLC25A42
ACON000098	APG1	NA	NA	1	ACON000098-PA	sp|Q3U3Q1|ULK3_MOUSE	2e-109	Mus_musculus	Serine/threonine-protein_kinase_ULK3
ACON000099	STAT2	NA	NA	1	ACON000099-PA	sp|Q7QDU4|STAT_ANOGA	0	Anopheles_gambiae	Signal_transducer_and_transcription_activator
ACON000099	STAT2	NA	NA	1	ACON000099-PB	sp|Q7QDU4|STAT_ANOGA	0	Anopheles_gambiae	Signal_transducer_and_transcription_activator
ACON000099	STAT2	NA	NA	1	ACON000099-PC	sp|Q7QDU4|STAT_ANOGA	0	Anopheles_gambiae	Signal_transducer_and_transcription_activator
ACON000100	NA	NA	NA	1	ACON000100-PA	NA	NA	NA	NA
ACON000102	NA	NA	NA	1	ACON000102-PA	sp|Q9VH78|ALG12_DROME	0	Drosophila_melanogaster	Probable_Dol-P-Man:Man(7)GlcNAc(2)-PP-Dol_alpha-1,6-mannosyltransferase
ACON000104	NA	NA	NA	1	ACON000104-PA	NA	NA	NA	NA
ACON000105	NA	NA	NA	1	ACON000105-PA	NA	NA	NA	NA
ACON000106	NA	NA	NA	1	ACON000106-PA	sp|Q9VMQ5|COQ6_DROME	1e-134	Drosophila_melanogaster	Ubiquinone_biosynthesis_monooxygenase_COQ6,_mitochondrial
ACON000107	NA	NA	NA	1	ACON000107-PA	sp|Q9W0T5|PYX_DROME	0	Drosophila_melanogaster	Transient_receptor_potential_channel_pyrexia
ACON000108	OEH	NA	NA	1	ACON000108-PA	NA	NA	NA	NA
ACON000109	NA	NA	NA	1	ACON000109-PA	sp|Q9VHS2|COX7A_DROME	7e-22	Drosophila_melanogaster	Cytochrome_c_oxidase_subunit_7A,_mitochondrial
ACON000110	MRPL40	ribosomal_protein_mitochondrial_39S	NA	1	ACON000110-PA	sp|Q9Z2Q5|RM40_MOUSE	4e-31	Mus_musculus	39S_ribosomal_protein_L40,_mitochondrial
ACON000111	NA	NA	NA	0	ACON000111-PA	NA	NA	NA	NA
ACON000112	NA	NA	NA	1	ACON000112-PA	sp|Q9VYA0|NADE_DROME	0	Drosophila_melanogaster	Glutamine-dependent_NAD(+)_synthetase
ACON000113	NA	NA	NA	1	ACON000113-PA	sp|Q9VY99|NNAD_DROME	0	Drosophila_melanogaster	Cytosolic_carboxypeptidase_Nna1
ACON000114	NA	NA	NA	1	ACON000114-PA	sp|O14753|OVOL1_HUMAN	2e-60	Homo_sapiens	Putative_transcription_factor_Ovo-like_1
ACON000115	GPRNPY4	G_protein_coupled_receptor	NA	1	ACON000115-PA	sp|P25931|RYAR_DROME	6e-106	Drosophila_melanogaster	RYamide_receptor
ACON000116	NA	NA	NA	1	ACON000116-PA	sp|Q6WKZ4|RFIP1_HUMAN	2e-29	Homo_sapiens	Rab11_family-interacting_protein_1
ACON000117	NA	NA	NA	1	ACON000117-PA	sp|Q9W3W5|WIF1_DROME	4e-139	Drosophila_melanogaster	Protein_shifted
ACON000118	NA	NA	NA	1	ACON000118-PA	sp|Q2TBW2|COQ7_BOVIN	1e-70	Bos_taurus	5-demethoxyubiquinone_hydroxylase,_mitochondrial
ACON000119	NA	NA	NA	1	ACON000119-PA	sp|Q9VN19|GET4_DROME	9e-87	Drosophila_melanogaster	Golgi_to_ER_traffic_protein_4_homolog
ACON000120	NA	NA	NA	1	ACON000120-PA	sp|Q9D1E6|TBCB_MOUSE	3e-68	Mus_musculus	Tubulin-folding_cofactor_B
ACON000121	NA	NA	NA	0	ACON000121-PA	sp|Q9NB04|PATJ_DROME	3e-68	Drosophila_melanogaster	Patj_homolog
ACON000123	CTLSE2	C-type_lectin	C-type_lectin	1	ACON000123-PA	sp|Q22328|LEV9_CAEEL	2e-22	Caenorhabditis_elegans	Protein_lev-9
ACON000124	NA	NA	NA	1	ACON000124-PA	sp|Q96PE3|INP4A_HUMAN	1e-61	Homo_sapiens	Inositol_polyphosphate-4-phosphatase_type_I_A
ACON000126	NA	NA	NA	1	ACON000126-PA	sp|Q96P48|ARAP1_HUMAN	1e-34	Homo_sapiens	Arf-GAP_with_Rho-GAP_domain,_ANK_repeat_and_PH_domain-containing_protein_1
ACON000127	NA	NA	NA	1	ACON000127-PA	sp|Q16N38|ZFPL1_AEDAE	1e-143	Aedes_aegypti	Zinc_finger_protein-like_1_homolog
ACON000128	NA	NA	NA	1	ACON000128-PA	sp|Q8BG39|SV2B_MOUSE	2e-42	Mus_musculus	Synaptic_vesicle_glycoprotein_2B
ACON000129	NA	NA	NA	1	ACON000129-PA	sp|P15541|AMPN_RABIT	1e-77	Oryctolagus_cuniculus	Aminopeptidase_N
ACON000131	NA	NA	NA	1	ACON000131-PA	sp|P16406|AMPE_MOUSE	9e-41	Mus_musculus	Glutamyl_aminopeptidase
ACON000132	NA	NA	NA	1	ACON000132-PA	sp|Q66IM5|NATD1_XENTR	3e-13	Xenopus_tropicalis	Protein_NATD1
ACON000133	NA	NA	NA	1	ACON000133-PA	NA	NA	NA	NA
ACON000136	NA	NA	NA	1	ACON000136-PA	sp|Q7Z4L5|TT21B_HUMAN	0	Homo_sapiens	Tetratricopeptide_repeat_protein_21B
ACON000137	NA	NA	NA	1	ACON000137-PA	sp|P58355|S45A2_MOUSE	2e-77	Mus_musculus	Membrane-associated_transporter_protein
ACON000138	ALPHA4	nicotinic_acetylcholine_receptor	NA	1	ACON000138-PA	sp|P09478|ACH1_DROME	0	Drosophila_melanogaster	Acetylcholine_receptor_subunit_alpha-like_1
ACON000138	ALPHA4	nicotinic_acetylcholine_receptor	NA	1	ACON000138-PB	sp|P91766|ACH1_MANSE	0	Manduca_sexta	Acetylcholine_receptor_subunit_alpha-like
ACON000139	NA	NA	NA	1	ACON000139-PA	sp|Q27607|DPOG1_DROME	0	Drosophila_melanogaster	DNA_polymerase_subunit_gamma-1,_mitochondrial
ACON000140	IR100A	ionotropic_receptor	ionotropic_receptor	1	ACON000140-PA	NA	NA	NA	NA
ACON000141	NA	NA	NA	1	ACON000141-PA	sp|Q76KX8|ZN534_HUMAN	6e-57	Homo_sapiens	Zinc_finger_protein_534
ACON000142	NA	NA	NA	1	ACON000142-PA	sp|Q9XSC3|WDR44_BOVIN	0	Bos_taurus	WD_repeat-containing_protein_44
ACON000143	NA	NA	NA	1	ACON000143-PA	sp|Q29444|MANBA_BOVIN	5e-169	Bos_taurus	Beta-mannosidase
ACON000144	NA	NA	NA	1	ACON000144-PA	sp|Q6TCG8|PAQR3_MOUSE	4e-60	Mus_musculus	Progestin_and_adipoQ_receptor_family_member_3
ACON000145	EFF	NA	NA	1	ACON000145-PA	sp|P25867|UBCD1_DROME	1e-106	Drosophila_melanogaster	Ubiquitin-conjugating_enzyme_E2-17_kDa
ACON000146	NA	NA	NA	1	ACON000146-PA	NA	NA	NA	NA
ACON000147	NA	NA	NA	1	ACON000147-PA	sp|Q9JJ78|TOPK_MOUSE	1e-25	Mus_musculus	Lymphokine-activated_killer_T-cell-originated_protein_kinase
ACON000149	NA	NA	NA	1	ACON000149-PA	sp|Q3B7D5|RASF2_RAT	1e-42	Rattus_norvegicus	Ras_association_domain-containing_protein_2
ACON000150	SG6	salivary_gland_protein	salivary_gland_protein	1	ACON000150-PA	NA	NA	NA	NA
ACON000151	NA	NA	NA	1	ACON000151-PA	NA	NA	NA	NA
ACON000152	NA	NA	NA	1	ACON000152-PA	NA	NA	NA	NA
ACON000153	NA	NA	NA	1	ACON000153-PA	sp|Q9VGW1|CAD86_DROME	0	Drosophila_melanogaster	Cadherin-86C
ACON000154	NA	NA	NA	1	ACON000154-PA	sp|Q54P77|4CL1_DICDI	3e-49	Dictyostelium_discoideum	Probable_4-coumarate--CoA_ligase_1
ACON000155	NA	NA	NA	1	ACON000155-PA	sp|P0CB42|ALKB1_MOUSE	8e-54	Mus_musculus	Nucleic_acid_dioxygenase_ALKBH1
ACON000156	NA	NA	NA	1	ACON000156-PA	sp|Q9GNL3|FEND_DROME	1e-16	Drosophila_melanogaster	Transmembrane_protein_fend
ACON000158	NA	NA	NA	1	ACON000158-PA	sp|Q9VD28|JMJD6_DROME	0	Drosophila_melanogaster	Bifunctional_arginine_demethylase_and_lysyl-hydroxylase_PSR
ACON000159	NA	NA	NA	1	ACON000159-PA	sp|Q960Z0|KI10A_DROME	0	Drosophila_melanogaster	Kinesin-like_protein_Klp10A
ACON000160	NA	NA	NA	0	ACON000160-PA	NA	NA	NA	NA
ACON000161	NA	NA	NA	1	ACON000161-PA	sp|P54362|AP3D_DROME	0	Drosophila_melanogaster	AP-3_complex_subunit_delta
ACON000162	NA	NA	NA	1	ACON000162-PA	sp|P35520|CBS_HUMAN	0	Homo_sapiens	Cystathionine_beta-synthase
ACON000163	GSTMS2	GST	GST	1	ACON000163-PA	sp|P10620|MGST1_HUMAN	5e-30	Homo_sapiens	Microsomal_glutathione_S-transferase_1
ACON000163	GSTMS2	GST	GST	1	ACON000163-PB	sp|P10620|MGST1_HUMAN	2e-27	Homo_sapiens	Microsomal_glutathione_S-transferase_1
ACON000164	NA	NA	NA	1	ACON000164-PA	sp|Q12901|ZN155_HUMAN	3e-30	Homo_sapiens	Zinc_finger_protein_155
ACON000165	GSTMS1	GST	GST	1	ACON000165-PA	sp|P10620|MGST1_HUMAN	1e-34	Homo_sapiens	Microsomal_glutathione_S-transferase_1
ACON000166	NA	NA	NA	1	ACON000166-PA	sp|Q7M4I5|PA2_APIDO	2e-42	Apis_dorsata	Phospholipase_A2
ACON000167	NA	NA	NA	1	ACON000167-PA	sp|Q9VXY7|LSD2_DROME	3e-114	Drosophila_melanogaster	Lipid_storage_droplets_surface-binding_protein_2
ACON000168	GPRFZ3	NA	NA	1	ACON000168-PA	sp|O77438|FRIZ3_DROME	4e-60	Drosophila_melanogaster	Frizzled-3
ACON000169	NA	NA	NA	1	ACON000169-PA	sp|Q8IYD8|FANCM_HUMAN	2e-136	Homo_sapiens	Fanconi_anemia_group_M_protein
ACON000170	NA	NA	NA	1	ACON000170-PA	sp|P42026|NDUS7_BOVIN	6e-101	Bos_taurus	NADH_dehydrogenase_[ubiquinone]_iron-sulfur_protein_7,_mitochondrial
ACON000171	NA	NA	NA	1	ACON000171-PA	sp|Q9VX91|UBR1_DROME	0	Drosophila_melanogaster	E3_ubiquitin-protein_ligase_UBR1
ACON000173	NA	NA	NA	1	ACON000173-PA	sp|Q5SQH8|CF136_HUMAN	4e-27	Homo_sapiens	Uncharacterized_protein_C6orf136
ACON000177	CPR128	cuticular_protein_CPR	NA	0	ACON000177-PA	NA	NA	NA	NA
ACON000178	NA	NA	NA	1	ACON000178-PA	sp|O75533|SF3B1_HUMAN	0	Homo_sapiens	Splicing_factor_3B_subunit_1
ACON000179	NA	NA	NA	1	ACON000179-PA	sp|Q27601|PUR1_DROME	0	Drosophila_melanogaster	Amidophosphoribosyltransferase
ACON000179	NA	NA	NA	1	ACON000179-PB	sp|Q27601|PUR1_DROME	0	Drosophila_melanogaster	Amidophosphoribosyltransferase
ACON000179	NA	NA	NA	1	ACON000179-PC	sp|Q27601|PUR1_DROME	0	Drosophila_melanogaster	Amidophosphoribosyltransferase
ACON000180	NA	NA	NA	1	ACON000180-PA	sp|Q9I7S8|PUR6_DROME	0	Drosophila_melanogaster	Multifunctional_protein_ADE2
ACON000181	NA	NA	NA	1	ACON000181-PA	sp|B5X4H8|RFT2_SALSA	2e-87	Salmo_salar	Riboflavin_transporter_2
ACON000182	NA	NA	NA	1	ACON000182-PA	sp|Q14B25|PRS48_MOUSE	2e-14	Mus_musculus	Serine_protease_48
ACON000183	NA	NA	NA	1	ACON000183-PA	NA	NA	NA	NA
ACON000184	NA	NA	NA	1	ACON000184-PA	sp|P13697|MAOX_RAT	0	Rattus_norvegicus	NADP-dependent_malic_enzyme
ACON000184	NA	NA	NA	1	ACON000184-PB	sp|P13697|MAOX_RAT	0	Rattus_norvegicus	NADP-dependent_malic_enzyme
ACON000185	NA	NA	NA	1	ACON000185-PA	sp|Q9NII1|ADAR_DROME	2e-136	Drosophila_melanogaster	Double-stranded_RNA-specific_editase_Adar
ACON000186	NA	NA	NA	0	ACON000186-PA	NA	NA	NA	NA
ACON000187	NA	NA	NA	1	ACON000187-PA	sp|Q26626|KIFA3_STRPU	1e-149	Strongylocentrotus_purpuratus	Kinesin-associated_protein_3
ACON000188	NA	NA	NA	1	ACON000188-PA	sp|Q16831|UPP1_HUMAN	4e-112	Homo_sapiens	Uridine_phosphorylase_1
ACON000188	NA	NA	NA	1	ACON000188-PB	sp|Q16831|UPP1_HUMAN	6e-113	Homo_sapiens	Uridine_phosphorylase_1
ACON000189	NA	NA	NA	1	ACON000189-PA	sp|Q5F489|TAF3_CHICK	2e-34	Gallus_gallus	Transcription_initiation_factor_TFIID_subunit_3
ACON000190	NA	NA	NA	1	ACON000190-PA	sp|O18400|PITX_DROME	7e-147	Drosophila_melanogaster	Pituitary_homeobox_homolog_Ptx1
ACON000191	NA	NA	NA	1	ACON000191-PA	NA	NA	NA	NA
ACON000192	CYP4C26	P450	P450	1	ACON000192-PA	sp|Q9VA27|CP4C3_DROME	0	Drosophila_melanogaster	Cytochrome_P450_4c3
ACON000193	CYP4C37	P450	NA	0	ACON000193-PA	sp|Q9VA27|CP4C3_DROME	0	Drosophila_melanogaster	Cytochrome_P450_4c3
ACON000194	CYP4C25	P450	P450	1	ACON000194-PA	sp|Q9VA27|CP4C3_DROME	0	Drosophila_melanogaster	Cytochrome_P450_4c3
ACON000195	NA	NA	NA	1	ACON000195-PA	sp|Q9VF87|CYFIP_DROME	0	Drosophila_melanogaster	Cytoplasmic_FMR1-interacting_protein
ACON000196	NA	NA	NA	1	ACON000196-PA	sp|Q9U405|GRAU_DROME	4e-51	Drosophila_melanogaster	Transcription_factor_grauzone
ACON000198	CHT5-5	chitinase	NA	1	ACON000198-PA	sp|Q95M17|CHIA_BOVIN	8e-101	Bos_taurus	Acidic_mammalian_chitinase
ACON000199	NA	NA	NA	1	ACON000199-PA	sp|Q6PB03|PLD3_XENLA	7e-135	Xenopus_laevis	5'-3'_exonuclease_PLD3
ACON000199	NA	NA	NA	1	ACON000199-PB	sp|Q6PB03|PLD3_XENLA	7e-135	Xenopus_laevis	5'-3'_exonuclease_PLD3
ACON000200	NA	NA	NA	1	ACON000200-PA	sp|Q9VAT2|DCA10_DROME	3e-93	Drosophila_melanogaster	DDB1-_and_CUL4-associated_factor_10_homolog
ACON000201	NA	NA	NA	1	ACON000201-PA	sp|O00233|PSMD9_HUMAN	3e-35	Homo_sapiens	26S_proteasome_non-ATPase_regulatory_subunit_9
ACON000202	NA	NA	NA	1	ACON000202-PA	NA	NA	NA	NA
ACON000203	NA	NA	NA	1	ACON000203-PA	sp|Q14642|I5P1_HUMAN	1e-122	Homo_sapiens	Inositol_polyphosphate-5-phosphatase_A
ACON000203	NA	NA	NA	1	ACON000203-PB	sp|Q14642|I5P1_HUMAN	3e-126	Homo_sapiens	Inositol_polyphosphate-5-phosphatase_A
ACON000204	NA	NA	NA	1	ACON000204-PA	NA	NA	NA	NA
ACON000205	NA	NA	NA	1	ACON000205-PA	sp|Q8BL06|UBP54_MOUSE	2e-82	Mus_musculus	Inactive_ubiquitin_carboxyl-terminal_hydrolase_54
ACON000205	NA	NA	NA	1	ACON000205-PB	sp|Q8BL06|UBP54_MOUSE	3e-109	Mus_musculus	Inactive_ubiquitin_carboxyl-terminal_hydrolase_54
ACON000206	NA	NA	NA	0	ACON000206-PA	NA	NA	NA	NA
ACON000209	NA	NA	NA	1	ACON000209-PA	sp|Q9WTW1|GRIP2_RAT	2e-46	Rattus_norvegicus	Glutamate_receptor-interacting_protein_2
ACON000210	NA	NA	NA	1	ACON000210-PA	sp|P00591|LIPP_PIG	1e-66	Sus_scrofa	Pancreatic_triacylglycerol_lipase
ACON000211	NA	NA	NA	1	ACON000211-PA	sp|Q64425|LIPP_MYOCO	1e-73	Myocastor_coypus	Pancreatic_triacylglycerol_lipase_(Fragment)
ACON000213	NA	NA	NA	1	ACON000213-PA	NA	NA	NA	NA
ACON000214	NA	NA	NA	1	ACON000214-PA	sp|P16068|GCYB1_BOVIN	0	Bos_taurus	Guanylate_cyclase_soluble_subunit_beta-1
ACON000215	NA	NA	NA	1	ACON000215-PA	sp|P22810|HMOC_DROME	3e-59	Drosophila_melanogaster	Homeotic_protein_ocelliless
ACON000216	NA	NA	NA	0	ACON000216-PA	NA	NA	NA	NA
ACON000217	NA	NA	NA	1	ACON000217-PA	sp|Q08180|ICCR_DROME	0	Drosophila_melanogaster	Irregular_chiasm_C-roughest_protein
ACON000218	NA	NA	NA	1	ACON000218-PA	sp|Q08180|ICCR_DROME	0	Drosophila_melanogaster	Irregular_chiasm_C-roughest_protein
ACON000219	NA	NA	NA	1	ACON000219-PA	sp|A6H782|TEKT3_BOVIN	2e-125	Bos_taurus	Tektin-3
ACON000220	NA	NA	NA	1	ACON000220-PA	sp|O75191|XYLB_HUMAN	2e-154	Homo_sapiens	Xylulose_kinase
ACON000222	NA	NA	NA	1	ACON000222-PA	sp|Q86BA1|MICAL_DROME	0	Drosophila_melanogaster	[F-actin]-monooxygenase_Mical
ACON000222	NA	NA	NA	1	ACON000222-PB	sp|Q86BA1|MICAL_DROME	0	Drosophila_melanogaster	[F-actin]-monooxygenase_Mical
ACON000223	NA	NA	NA	1	ACON000223-PA	sp|Q9NZQ3|SPN90_HUMAN	3e-88	Homo_sapiens	NCK-interacting_protein_with_SH3_domain
ACON000225	NA	NA	NA	1	ACON000225-PA	sp|Q24567|NETA_DROME	0	Drosophila_melanogaster	Netrin-A
ACON000226	OR41	odorant_receptor	NA	0	ACON000226-PA	sp|Q9VT92|OR67D_DROME	2e-16	Drosophila_melanogaster	Odorant_receptor_67d
ACON000228	NA	NA	NA	1	ACON000228-PA	sp|Q24567|NETA_DROME	0	Drosophila_melanogaster	Netrin-A
ACON000230	OR52	odorant_receptor	NA	0	ACON000230-PA	NA	NA	NA	NA
ACON000232	NA	NA	NA	1	ACON000232-PA	sp|P49805|RGS9_RAT	6e-117	Rattus_norvegicus	Regulator_of_G-protein_signaling_9
ACON000232	NA	NA	NA	1	ACON000232-PB	sp|P49805|RGS9_RAT	1e-116	Rattus_norvegicus	Regulator_of_G-protein_signaling_9
ACON000233	NA	NA	NA	1	ACON000233-PA	sp|A0JMG1|SPOLB_DANRE	3e-11	Danio_rerio	Speckle-type_POZ_protein-like_B
ACON000233	NA	NA	NA	1	ACON000233-PB	sp|A0JMG1|SPOLB_DANRE	3e-11	Danio_rerio	Speckle-type_POZ_protein-like_B
ACON000234	NA	NA	NA	1	ACON000234-PA	sp|Q9VWQ2|S6KL_DROME	1e-92	Drosophila_melanogaster	Serine/threonine-protein_kinase_S6KL
ACON000235	NA	NA	NA	1	ACON000235-PA	sp|O17389|TYB_CAEEL	4e-13	Caenorhabditis_elegans	Thymosin_beta
ACON000236	NA	NA	NA	1	ACON000236-PA	sp|P12252|PDE4B_DROME	0	Drosophila_melanogaster	cAMP-specific_3',5'-cyclic_phosphodiesterase
ACON000236	NA	NA	NA	1	ACON000236-PB	sp|P12252|PDE4B_DROME	0	Drosophila_melanogaster	cAMP-specific_3',5'-cyclic_phosphodiesterase
ACON000236	NA	NA	NA	1	ACON000236-PC	sp|P12252|PDE4B_DROME	0	Drosophila_melanogaster	cAMP-specific_3',5'-cyclic_phosphodiesterase
ACON000237	NA	NA	NA	1	ACON000237-PA	sp|Q9VWW0|CREBB_DROME	7e-40	Drosophila_melanogaster	Cyclic_AMP_response_element-binding_protein_B
ACON000238	NA	NA	NA	1	ACON000238-PA	sp|O73753|NBL1_XENLA	3e-22	Xenopus_laevis	Neuroblastoma_suppressor_of_tumorigenicity_1
ACON000239	NA	NA	NA	1	ACON000239-PA	sp|P32375|ALN_YEAST	3e-125	Saccharomyces_cerevisiae_(strain_ATCC_204508_/_S288c)	Allantoinase
ACON000240	NA	NA	NA	1	ACON000240-PA	sp|B4JTT7|HTRA2_DROGR	1e-152	Drosophila_grimshawi	Serine_protease_HTRA2,_mitochondrial
ACON000241	NA	NA	NA	1	ACON000241-PA	sp|Q9UJ70|NAGK_HUMAN	9e-84	Homo_sapiens	N-acetyl-D-glucosamine_kinase
ACON000242	NA	NA	NA	1	ACON000242-PA	sp|Q6QD59|SEC20_MOUSE	1e-21	Mus_musculus	Vesicle_transport_protein_SEC20
ACON000243	NA	NA	NA	1	ACON000243-PA	sp|Q8BWR8|RHPN2_MOUSE	8e-130	Mus_musculus	Rhophilin-2
ACON000243	NA	NA	NA	1	ACON000243-PB	sp|Q8BWR8|RHPN2_MOUSE	1e-129	Mus_musculus	Rhophilin-2
ACON000244	NA	NA	NA	0	ACON000244-PA	NA	NA	NA	NA
ACON000245	NA	NA	NA	1	ACON000245-PA	NA	NA	NA	NA
ACON000246	NA	NA	NA	1	ACON000246-PA	sp|Q8R3P7|CLUA1_MOUSE	1e-61	Mus_musculus	Clusterin-associated_protein_1
ACON000247	NA	NA	NA	1	ACON000247-PA	NA	NA	NA	NA
ACON000248	NA	NA	NA	1	ACON000248-PA	sp|Q05AL2|PPM1H_DANRE	3e-99	Danio_rerio	Protein_phosphatase_1H
ACON000249	NA	NA	NA	1	ACON000249-PA	sp|Q8NFI3|ENASE_HUMAN	4e-79	Homo_sapiens	Cytosolic_endo-beta-N-acetylglucosaminidase
ACON000250	NA	NA	NA	1	ACON000250-PA	NA	NA	NA	NA
ACON000251	NA	NA	NA	1	ACON000251-PA	sp|Q80U56|AVL9_MOUSE	1e-130	Mus_musculus	Late_secretory_pathway_protein_AVL9_homolog
ACON000252	NA	NA	NA	1	ACON000252-PA	sp|Q949P2|COPDA_ARATH	6e-97	Arabidopsis_thaliana	Probable_cytosolic_oligopeptidase_A
ACON000253	NA	NA	NA	1	ACON000253-PA	sp|A3KPP4|S2535_DANRE	2e-82	Danio_rerio	Solute_carrier_family_25_member_35
ACON000254	NA	NA	NA	1	ACON000254-PA	sp|P08510|KCNAS_DROME	6e-156	Drosophila_melanogaster	Potassium_voltage-gated_channel_protein_Shaker
ACON000255	NA	NA	NA	1	ACON000255-PA	sp|P31007|DLG1_DROME	0	Drosophila_melanogaster	Disks_large_1_tumor_suppressor_protein
ACON000255	NA	NA	NA	1	ACON000255-PB	sp|P31007|DLG1_DROME	0	Drosophila_melanogaster	Disks_large_1_tumor_suppressor_protein
ACON000255	NA	NA	NA	1	ACON000255-PC	sp|P31007|DLG1_DROME	0	Drosophila_melanogaster	Disks_large_1_tumor_suppressor_protein
ACON000255	NA	NA	NA	1	ACON000255-PD	sp|P31007|DLG1_DROME	0	Drosophila_melanogaster	Disks_large_1_tumor_suppressor_protein
ACON000256	IR93A	ionotropic_receptor	ionotropic_receptor	1	ACON000256-PA	sp|Q9VDH6|IR93A_DROME	0	Drosophila_melanogaster	Ionotropic_receptor_93a
ACON000258	NA	NA	NA	1	ACON000258-PA	sp|Q9N294|B3GT5_PANPA	2e-38	Pan_paniscus	Beta-1,3-galactosyltransferase_5_(Fragment)
ACON000260	ATPSYNEPSILON	H+_transporting_ATP_synthase	H+_transporting_ATP_synthase	1	ACON000260-PA	sp|Q9VXN2|SUN_DROME	2e-20	Drosophila_melanogaster	Protein_stunted
ACON000260	ATPSYNEPSILON	H+_transporting_ATP_synthase	H+_transporting_ATP_synthase	1	ACON000260-PB	sp|Q9VXN2|SUN_DROME	2e-20	Drosophila_melanogaster	Protein_stunted
ACON000261	NA	NA	NA	1	ACON000261-PA	sp|Q96KC8|DNJC1_HUMAN	1e-56	Homo_sapiens	DnaJ_homolog_subfamily_C_member_1
ACON000262	NA	NA	NA	0	ACON000262-PA	sp|Q9VNL4|GRCR1_DROME	2e-115	Drosophila_melanogaster	Glutaredoxin_domain-containing_cysteine-rich_protein_CG31559
ACON000264	NA	NA	NA	1	ACON000264-PA	sp|Q86X02|CDR2L_HUMAN	2e-22	Homo_sapiens	Cerebellar_degeneration-related_protein_2-like
ACON000264	NA	NA	NA	1	ACON000264-PB	sp|Q86X02|CDR2L_HUMAN	3e-22	Homo_sapiens	Cerebellar_degeneration-related_protein_2-like
ACON000266	NA	NA	NA	1	ACON000266-PA	NA	NA	NA	NA
ACON000267	NA	NA	NA	1	ACON000267-PA	NA	NA	NA	NA
ACON000268	NA	NA	NA	1	ACON000268-PA	NA	NA	NA	NA
ACON000269	NA	NA	NA	1	ACON000269-PA	sp|Q9W462|UBP30_DROME	0	Drosophila_melanogaster	Ubiquitin_carboxyl-terminal_hydrolase_30_homolog
ACON000270	NA	NA	NA	1	ACON000270-PA	sp|Q9W3C2|NOP53_DROME	1e-40	Drosophila_melanogaster	Ribosome_biogenesis_protein_NOP53
ACON000271	NA	NA	NA	1	ACON000271-PA	NA	NA	NA	NA
ACON000272	NA	NA	NA	1	ACON000272-PA	sp|Q7JYV7|KAD6_DROME	4e-67	Drosophila_melanogaster	Adenylate_kinase_isoenzyme_6_homolog
ACON000273	NA	NA	NA	1	ACON000273-PA	sp|Q8NDA8|MROH1_HUMAN	1e-113	Homo_sapiens	Maestro_heat-like_repeat-containing_protein_family_member_1
ACON000274	NA	NA	NA	1	ACON000274-PA	sp|Q6L6Q6|LYS_CRAGI	7e-11	Crassostrea_gigas	Lysozyme
ACON000275	NA	NA	NA	1	ACON000275-PA	sp|A5PJJ7|S16C6_BOVIN	2e-61	Bos_taurus	Short-chain_dehydrogenase/reductase_family_16C_member_6
ACON000277	NA	NA	NA	1	ACON000277-PA	sp|Q9D3N2|EFCB1_MOUSE	6e-60	Mus_musculus	EF-hand_calcium-binding_domain-containing_protein_1
ACON000278	OBP9	odorant-binding_protein	odorant-binding_protein	1	ACON000278-PA	sp|Q9VAJ4|OB99A_DROME	7e-33	Drosophila_melanogaster	General_odorant-binding_protein_99a
ACON000279	OBP8	odorant-binding_protein	NA	0	ACON000279-PA	NA	NA	NA	NA
ACON000280	NA	NA	NA	1	ACON000280-PA	sp|Q07093|GCYH_DROME	0	Drosophila_melanogaster	Head-specific_guanylate_cyclase
ACON000281	NA	NA	NA	1	ACON000281-PA	sp|O15405|TOX3_HUMAN	7e-35	Homo_sapiens	TOX_high_mobility_group_box_family_member_3
ACON000283	NA	NA	NA	1	ACON000283-PA	NA	NA	NA	NA
ACON000283	NA	NA	NA	1	ACON000283-PB	NA	NA	NA	NA
ACON000284	CYP315A1	P450	P450	1	ACON000284-PA	sp|Q9VGH1|CP315_DROME	1e-98	Drosophila_melanogaster	Cytochrome_P450_315a1,_mitochondrial
ACON000285	NA	NA	NA	1	ACON000285-PA	sp|Q9U1M2|TM120_DROME	3e-173	Drosophila_melanogaster	Transmembrane_protein_120_homolog
ACON000286	NA	NA	NA	1	ACON000286-PA	sp|Q8N988|ZN557_HUMAN	7e-23	Homo_sapiens	Zinc_finger_protein_557
ACON000287	NA	NA	NA	1	ACON000287-PA	sp|Q9EQZ5|PTGR1_CAVPO	2e-88	Cavia_porcellus	Prostaglandin_reductase_1
ACON000288	NA	NA	NA	1	ACON000288-PA	sp|Q9EQZ5|PTGR1_CAVPO	2e-108	Cavia_porcellus	Prostaglandin_reductase_1
ACON000289	NA	NA	NA	1	ACON000289-PA	sp|Q9EQZ5|PTGR1_CAVPO	7e-101	Cavia_porcellus	Prostaglandin_reductase_1
ACON000290	CLIPA27	CLIP-domain_serine_protease	CLIP-domain_serine_protease	1	ACON000290-PA	sp|Q9GRW0|PPAF2_HOLDI	3e-47	Holotrichia_diomphalia	Phenoloxidase-activating_factor_2
ACON000291	NA	NA	NA	1	ACON000291-PA	sp|O43615|TIM44_HUMAN	7e-160	Homo_sapiens	Mitochondrial_import_inner_membrane_translocase_subunit_TIM44
ACON000292	NA	NA	NA	1	ACON000292-PA	sp|Q64512|PTN13_MOUSE	1e-14	Mus_musculus	Tyrosine-protein_phosphatase_non-receptor_type_13
ACON000293	IR100H	ionotropic_receptor	ionotropic_receptor	1	ACON000293-PA	NA	NA	NA	NA
ACON000294	NA	NA	NA	1	ACON000294-PA	NA	NA	NA	NA
ACON000294	NA	NA	NA	1	ACON000294-PB	NA	NA	NA	NA
ACON000295	NA	NA	NA	1	ACON000295-PA	sp|Q8CJ61|CKLF4_MOUSE	2e-12	Mus_musculus	CKLF-like_MARVEL_transmembrane_domain-containing_protein_4
ACON000296	NA	NA	NA	1	ACON000296-PA	NA	NA	NA	NA
ACON000297	NA	NA	NA	1	ACON000297-PA	NA	NA	NA	NA
ACON000298	NA	NA	NA	1	ACON000298-PA	sp|Q9VXD1|SINGL_DROME	7e-47	Drosophila_melanogaster	Protein_singles_bar
ACON000299	NA	NA	NA	1	ACON000299-PA	NA	NA	NA	NA
ACON000300	NA	NA	NA	1	ACON000300-PA	sp|P05990|PYR1_DROME	0	Drosophila_melanogaster	CAD_protein
ACON000301	NA	NA	NA	1	ACON000301-PA	NA	NA	NA	NA
ACON000303	NA	NA	NA	1	ACON000303-PA	sp|Q9Y5Q5|CORIN_HUMAN	8e-36	Homo_sapiens	Atrial_natriuretic_peptide-converting_enzyme
ACON000304	NA	NA	NA	1	ACON000304-PA	sp|P54356|TSG_DROME	8e-56	Drosophila_melanogaster	Protein_twisted_gastrulation
ACON000304	NA	NA	NA	1	ACON000304-PB	sp|P54356|TSG_DROME	8e-56	Drosophila_melanogaster	Protein_twisted_gastrulation
ACON000305	NA	NA	NA	1	ACON000305-PA	sp|P34714|SPRC_CAEEL	5e-59	Caenorhabditis_elegans	SPARC
ACON000306	NA	NA	NA	1	ACON000306-PA	sp|Q5BJ65|H2AV_XENTR	9e-80	Xenopus_tropicalis	Histone_H2A.V
ACON000307	NA	NA	NA	1	ACON000307-PA	sp|Q24247|ITA1_DROME	0	Drosophila_melanogaster	Integrin_alpha-PS1
ACON000307	NA	NA	NA	1	ACON000307-PB	sp|Q24247|ITA1_DROME	0	Drosophila_melanogaster	Integrin_alpha-PS1
ACON000308	NA	NA	NA	1	ACON000308-PA	sp|Q5RFD3|PSME3_PONAB	9e-84	Pongo_abelii	Proteasome_activator_complex_subunit_3
ACON000309	NA	NA	NA	1	ACON000309-PA	sp|P54315|LIPR1_HUMAN	2e-49	Homo_sapiens	Inactive_pancreatic_lipase-related_protein_1
ACON000310	NA	NA	NA	1	ACON000310-PA	sp|Q9DGE0|MP2K6_DANRE	1e-129	Danio_rerio	Dual_specificity_mitogen-activated_protein_kinase_kinase_6
ACON000311	NA	NA	NA	1	ACON000311-PA	sp|Q8BJ51|MFS11_MOUSE	3e-125	Mus_musculus	UNC93-like_protein_MFSD11
ACON000312	NA	NA	NA	1	ACON000312-PA	sp|Q8IVV7|GID4_HUMAN	1e-111	Homo_sapiens	Glucose-induced_degradation_protein_4_homolog
ACON000313	NA	NA	NA	1	ACON000313-PA	sp|Q9VU95|AGT2L_DROME	0	Drosophila_melanogaster	Alanine--glyoxylate_aminotransferase_2-like
ACON000314	NA	NA	NA	1	ACON000314-PA	sp|Q3UHH1|ZSWM8_MOUSE	0	Mus_musculus	Zinc_finger_SWIM_domain-containing_protein_8
ACON000315	CLIPC6	CLIP-domain_serine_protease	CLIP-domain_serine_protease	1	ACON000315-PA	sp|Q9VWU1|PSH_DROME	2e-52	Drosophila_melanogaster	Serine_protease_persephone
ACON000316	NA	NA	NA	1	ACON000316-PA	NA	NA	NA	NA
ACON000317	NA	NA	NA	1	ACON000317-PA	sp|Q24040|BGB_DROME	9e-109	Drosophila_melanogaster	Protein_big_brother
ACON000319	NA	NA	NA	1	ACON000319-PA	sp|O61585|KTNB1_STRPU	2e-66	Strongylocentrotus_purpuratus	Katanin_p80_WD40_repeat-containing_subunit_B1
ACON000320	NA	NA	NA	1	ACON000320-PA	sp|Q24246|DYIN_DROME	0	Drosophila_melanogaster	Cytoplasmic_dynein_1_intermediate_chain
ACON000320	NA	NA	NA	1	ACON000320-PB	sp|Q24246|DYIN_DROME	0	Drosophila_melanogaster	Cytoplasmic_dynein_1_intermediate_chain
ACON000321	NA	NA	NA	1	ACON000321-PA	NA	NA	NA	NA
ACON000321	NA	NA	NA	1	ACON000321-PB	NA	NA	NA	NA
ACON000322	NA	NA	NA	1	ACON000322-PA	sp|Q9VXB0|NECAP_DROME	4e-116	Drosophila_melanogaster	NECAP-like_protein_CG9132
ACON000323	NA	NA	NA	1	ACON000323-PA	NA	NA	NA	NA
ACON000324	NA	NA	NA	1	ACON000324-PA	sp|Q9VR56|TM10A_DROME	6e-68	Drosophila_melanogaster	tRNA_methyltransferase_10_homolog_A
ACON000325	NA	NA	NA	1	ACON000325-PA	sp|Q99MN1|SYK_MOUSE	0	Mus_musculus	Lysine--tRNA_ligase
ACON000325	NA	NA	NA	1	ACON000325-PB	sp|Q99MN1|SYK_MOUSE	0	Mus_musculus	Lysine--tRNA_ligase
ACON000326	NA	NA	NA	1	ACON000326-PA	sp|Q9VYS5|NDUF6_DROME	2e-76	Drosophila_melanogaster	NADH_dehydrogenase_(ubiquinone)_complex_I,_assembly_factor_6_homolog
ACON000327	NA	NA	NA	1	ACON000327-PA	sp|Q58CZ9|ATTY_BOVIN	4e-176	Bos_taurus	Tyrosine_aminotransferase
ACON000328	NA	NA	NA	1	ACON000328-PA	sp|Q9VCF0|Y5902_DROME	1e-108	Drosophila_melanogaster	Uncharacterized_protein_CG5902
ACON000329	ALPHA3	nicotinic_acetylcholine_receptor	NA	1	ACON000329-PA	sp|P91766|ACH1_MANSE	0	Manduca_sexta	Acetylcholine_receptor_subunit_alpha-like
ACON000330	NA	NA	NA	1	ACON000330-PA	NA	NA	NA	NA
ACON000331	NA	NA	NA	1	ACON000331-PA	sp|P98158|LRP2_RAT	0	Rattus_norvegicus	Low-density_lipoprotein_receptor-related_protein_2
ACON000331	NA	NA	NA	1	ACON000331-PB	sp|P98158|LRP2_RAT	0	Rattus_norvegicus	Low-density_lipoprotein_receptor-related_protein_2
ACON000332	VIR	NA	NA	1	ACON000332-PA	sp|Q291E4|VIR_DROPS	0	Drosophila_pseudoobscura_pseudoobscura	Protein_virilizer
ACON000334	NA	NA	NA	1	ACON000334-PA	NA	NA	NA	NA
ACON000336	NA	NA	NA	1	ACON000336-PA	sp|Q6DIY4|TBPL1_XENTR	4e-69	Xenopus_tropicalis	TATA_box-binding_protein-like_1
ACON000337	NA	NA	NA	1	ACON000337-PA	sp|A2AT37|RENT2_MOUSE	0	Mus_musculus	Regulator_of_nonsense_transcripts_2
ACON000338	NA	NA	NA	1	ACON000338-PA	sp|Q9VIT2|PMVK_DROME	2e-57	Drosophila_melanogaster	Probable_phosphomevalonate_kinase
ACON000339	NA	NA	NA	1	ACON000339-PA	sp|M9PBE2|HAKAI_DROME	1e-84	Drosophila_melanogaster	E3_ubiquitin-protein_ligase_Hakai
ACON000340	NA	NA	NA	1	ACON000340-PA	sp|Q9V477|TOLL8_DROME	9e-15	Drosophila_melanogaster	Toll-like_receptor_Tollo
ACON000341	GALE2	NA	NA	1	ACON000341-PA	sp|O44126|LEG1_HAECO	9e-18	Haemonchus_contortus	32_kDa_beta-galactoside-binding_lectin
ACON000342	NA	NA	NA	1	ACON000342-PA	sp|O61643|INHB_DROME	2e-46	Drosophila_melanogaster	Inhibin_beta_chain
ACON000343	VPS50	vacuolar_protein_sorting	vacuolar_protein_sorting	1	ACON000343-PA	sp|Q96JG6|VPS50_HUMAN	8e-153	Homo_sapiens	Syndetin
ACON000344	CPR127	cuticular_protein_CPR	cuticular_protein_CPR	1	ACON000344-PA	NA	NA	NA	NA
ACON000345	CPR126	cuticular_protein_CPR	cuticular_protein_CPR	1	ACON000345-PA	NA	NA	NA	NA
ACON000346	SPZ1	spaetzle-like_cytokine	immune_clan	1	ACON000346-PA	NA	NA	NA	NA
ACON000347	CAPA	NA	NA	1	ACON000347-PA	sp|Q29CA0|CP2B_DROPS	5e-17	Drosophila_pseudoobscura_pseudoobscura	Cardio_acceleratory_peptide_2b
ACON000348	NA	NA	NA	1	ACON000348-PA	sp|P19334|TRP_DROME	0	Drosophila_melanogaster	Transient_receptor_potential_protein
ACON000349	NA	NA	NA	1	ACON000349-PA	NA	NA	NA	NA
ACON000351	GPRNPY1	G_protein_coupled_receptor	NA	1	ACON000351-PA	sp|P25931|RYAR_DROME	1e-151	Drosophila_melanogaster	RYamide_receptor
ACON000352	TWDL1	cuticular_protein_TWDL	cuticular_protein_other	1	ACON000352-PA	NA	NA	NA	NA
ACON000354	NA	NA	NA	1	ACON000354-PA	sp|Q08CN9|ZNRF2_DANRE	4e-48	Danio_rerio	E3_ubiquitin-protein_ligase_znrf2
ACON000355	NA	NA	NA	1	ACON000355-PA	sp|Q13434|MKRN4_HUMAN	5e-57	Homo_sapiens	Putative_E3_ubiquitin-protein_ligase_makorin-4
ACON000356	NA	NA	NA	1	ACON000356-PA	sp|B9URJ1|AG5L1_CULNU	1e-37	Culicoides_nubeculosus	Antigen_5_like_allergen_Cul_n_1
ACON000357	NA	NA	NA	1	ACON000357-PA	sp|B9URJ1|AG5L1_CULNU	5e-19	Culicoides_nubeculosus	Antigen_5_like_allergen_Cul_n_1
ACON000358	NA	NA	NA	1	ACON000358-PA	NA	NA	NA	NA
ACON000359	NA	NA	NA	1	ACON000359-PA	sp|H9J9M0|CDA1_BOMMO	5e-87	Bombyx_mori	Chitin_deacetylase_1
ACON000360	NA	NA	NA	1	ACON000360-PA	sp|Q9VPF0|ATK_DROME	1e-51	Drosophila_melanogaster	Protein_artichoke
ACON000361	NA	NA	NA	1	ACON000361-PA	sp|Q9W0T5|PYX_DROME	2e-117	Drosophila_melanogaster	Transient_receptor_potential_channel_pyrexia
ACON000363	NA	NA	NA	1	ACON000363-PA	sp|Q24212|STNB_DROME	0	Drosophila_melanogaster	Protein_stoned-B
ACON000364	NA	NA	NA	1	ACON000364-PA	sp|Q24211|STNA_DROME	1e-115	Drosophila_melanogaster	Protein_stoned-A
ACON000365	NA	NA	NA	1	ACON000365-PA	sp|P83088|FUCTC_DROME	6e-113	Drosophila_melanogaster	Alpha-(1,3)-fucosyltransferase_C
ACON000366	NA	NA	NA	1	ACON000366-PA	NA	NA	NA	NA
ACON000367	NA	NA	NA	1	ACON000367-PA	sp|Q5I0D1|GLOD4_RAT	7e-94	Rattus_norvegicus	Glyoxalase_domain-containing_protein_4
ACON000368	NA	NA	NA	1	ACON000368-PA	sp|Q70PP2|SMG1_DROME	0	Drosophila_melanogaster	Serine/threonine-protein_kinase_Smg1
ACON000369	GPRNNA10	NA	NA	1	ACON000369-PA	sp|P53452|DRD1L_TAKRU	4e-29	Takifugu_rubripes	D(1)-like_dopamine_receptor
ACON000372	NA	NA	NA	1	ACON000372-PA	sp|P54254|ATX1_MOUSE	5e-18	Mus_musculus	Ataxin-1
ACON000374	NA	NA	NA	1	ACON000374-PA	sp|Q9H1A4|APC1_HUMAN	0	Homo_sapiens	Anaphase-promoting_complex_subunit_1
ACON000375	NA	NA	NA	1	ACON000375-PA	sp|Q9CRB9|MIC19_MOUSE	9e-13	Mus_musculus	MICOS_complex_subunit_Mic19
ACON000376	TSF1	NA	NA	1	ACON000376-PA	sp|Q26643|TRF_SARPE	2e-143	Sarcophaga_peregrina	Transferrin
ACON000377	NA	NA	NA	1	ACON000377-PA	sp|Q8T3Y0|SINAL_DROME	2e-15	Drosophila_melanogaster	Probable_E3_ubiquitin-protein_ligase_sinah
ACON000378	NA	NA	NA	1	ACON000378-PA	sp|Q98TX3|PDCD4_CHICK	2e-95	Gallus_gallus	Programmed_cell_death_protein_4
ACON000379	PBD3	NA	NA	0	ACON000379-PA	sp|Q96DM1|PGBD4_HUMAN	4e-17	Homo_sapiens	PiggyBac_transposable_element-derived_protein_4
ACON000380	NA	NA	NA	1	ACON000380-PA	sp|Q5RA22|5NTC_PONAB	0	Pongo_abelii	Cytosolic_purine_5'-nucleotidase
ACON000380	NA	NA	NA	1	ACON000380-PB	sp|Q6DKB0|5NTC_XENLA	0	Xenopus_laevis	Cytosolic_purine_5'-nucleotidase
ACON000382	CPF4	cuticular_protein_CPF	cuticular_protein_other	1	ACON000382-PA	sp|P82167|CU213_LOCMI	2e-15	Locusta_migratoria	Cuticle_protein_21.3
ACON000383	NA	NA	NA	0	ACON000383-PA	sp|Q9DDN6|NPY2R_CHICK	2e-12	Gallus_gallus	Neuropeptide_Y_receptor_type_2
ACON000385	NA	NA	NA	1	ACON000385-PA	NA	NA	NA	NA
ACON000385	NA	NA	NA	1	ACON000385-PB	NA	NA	NA	NA
ACON000385	NA	NA	NA	1	ACON000385-PC	NA	NA	NA	NA
ACON000385	NA	NA	NA	1	ACON000385-PD	NA	NA	NA	NA
ACON000387	NA	NA	NA	1	ACON000387-PA	sp|Q9R0M8|S35A2_MOUSE	8e-98	Mus_musculus	UDP-galactose_translocator
ACON000388	TRAF6	NA	NA	1	ACON000388-PA	sp|Q13077|TRAF1_HUMAN	7e-15	Homo_sapiens	TNF_receptor-associated_factor_1
ACON000389	NA	NA	NA	1	ACON000389-PA	sp|Q9HC10|OTOF_HUMAN	0	Homo_sapiens	Otoferlin
ACON000390	NA	NA	NA	1	ACON000390-PA	sp|O54827|AT10A_MOUSE	2e-165	Mus_musculus	Probable_phospholipid-transporting_ATPase_VA
ACON000390	NA	NA	NA	1	ACON000390-PB	sp|O54827|AT10A_MOUSE	6e-166	Mus_musculus	Probable_phospholipid-transporting_ATPase_VA
ACON000391	NA	NA	NA	1	ACON000391-PA	sp|Q24134|NELFD_DROME	0	Drosophila_melanogaster	Negative_elongation_factor_D
ACON000392	YKT6	NA	NA	1	ACON000392-PA	sp|Q7ZUN8|YKT6_DANRE	5e-75	Danio_rerio	Synaptobrevin_homolog_YKT6
ACON000393	NA	NA	NA	1	ACON000393-PA	sp|Q9NA75|T38B1_CAEEL	6e-101	Caenorhabditis_elegans	Trimeric_intracellular_cation_channel_type_1B.1
ACON000393	NA	NA	NA	1	ACON000393-PB	sp|Q9NA75|T38B1_CAEEL	6e-101	Caenorhabditis_elegans	Trimeric_intracellular_cation_channel_type_1B.1
ACON000394	NA	NA	NA	1	ACON000394-PA	sp|Q8VBT9|ASPC1_MOUSE	1e-28	Mus_musculus	Tether_containing_UBX_domain_for_GLUT4
ACON000395	NA	NA	NA	1	ACON000395-PA	sp|O44342|WBL_DROME	7e-46	Drosophila_melanogaster	Protein_windbeutel
ACON000396	TPX1	thioredoxin_peroxidase	peroxidase_clan	1	ACON000396-PA	sp|P20108|PRDX3_MOUSE	2e-100	Mus_musculus	Thioredoxin-dependent_peroxide_reductase,_mitochondrial
ACON000397	NA	NA	NA	1	ACON000397-PA	sp|Q9VEJ2|NOP14_DROME	4e-109	Drosophila_melanogaster	Nucleolar_protein_14_homolog
ACON000398	NA	NA	NA	1	ACON000398-PA	sp|Q96DP5|FMT_HUMAN	8e-58	Homo_sapiens	Methionyl-tRNA_formyltransferase,_mitochondrial
ACON000399	NA	NA	NA	1	ACON000399-PA	sp|Q08473|SQD_DROME	9e-98	Drosophila_melanogaster	RNA-binding_protein_squid
ACON000400	NA	NA	NA	1	ACON000400-PA	sp|Q3SWT4|IWS1_RAT	1e-88	Rattus_norvegicus	Protein_IWS1_homolog
ACON000401	NA	NA	NA	1	ACON000401-PA	sp|P27139|CAH2_RAT	8e-41	Rattus_norvegicus	Carbonic_anhydrase_2
ACON000402	NA	NA	NA	1	ACON000402-PA	sp|Q99LJ8|NGBR_MOUSE	9e-31	Mus_musculus	Dehydrodolichyl_diphosphate_synthase_complex_subunit_Nus1
ACON000403	NA	NA	NA	1	ACON000403-PA	sp|P97379|G3BP2_MOUSE	6e-48	Mus_musculus	Ras_GTPase-activating_protein-binding_protein_2
ACON000405	NA	NA	NA	1	ACON000405-PA	sp|Q6ZPR5|NSMA3_MOUSE	1e-50	Mus_musculus	Sphingomyelin_phosphodiesterase_4
ACON000406	NA	NA	NA	1	ACON000406-PA	sp|O75116|ROCK2_HUMAN	0	Homo_sapiens	Rho-associated_protein_kinase_2
ACON000407	NA	NA	NA	1	ACON000407-PA	sp|Q96T51|RUFY1_HUMAN	7e-18	Homo_sapiens	RUN_and_FYVE_domain-containing_protein_1
ACON000408	NA	NA	NA	0	NA	NA	NA	NA	NA
ACON000410	NA	NA	NA	1	ACON000410-PA	sp|Q99P99|HDAC4_RAT	2e-167	Rattus_norvegicus	Histone_deacetylase_4
ACON000410	NA	NA	NA	1	ACON000410-PB	sp|Q99P99|HDAC4_RAT	1e-167	Rattus_norvegicus	Histone_deacetylase_4
ACON000411	NA	NA	NA	0	ACON000411-PA	sp|P28175|CFC_TACTR	3e-30	Tachypleus_tridentatus	Clotting_factor_C
ACON000412	NA	NA	NA	1	ACON000412-PA	sp|Q9VWN5|MINY3_DROME	5e-178	Drosophila_melanogaster	Ubiquitin_carboxyl-terminal_hydrolase_MINDY-3_homolog
ACON000413	NA	NA	NA	1	ACON000413-PA	sp|Q9H1D0|TRPV6_HUMAN	5e-53	Homo_sapiens	Transient_receptor_potential_cation_channel_subfamily_V_member_6
ACON000414	NA	NA	NA	1	ACON000414-PA	sp|P97584|PTGR1_RAT	1e-103	Rattus_norvegicus	Prostaglandin_reductase_1
ACON000415	NA	NA	NA	1	ACON000415-PA	sp|Q06S87|HIUH_DANRE	4e-26	Danio_rerio	5-hydroxyisourate_hydrolase
ACON000416	NA	NA	NA	1	ACON000416-PA	sp|Q3B7M2|GLO2_BOVIN	6e-89	Bos_taurus	Hydroxyacylglutathione_hydrolase,_mitochondrial
ACON000416	NA	NA	NA	1	ACON000416-PB	sp|Q3B7M2|GLO2_BOVIN	6e-89	Bos_taurus	Hydroxyacylglutathione_hydrolase,_mitochondrial
ACON000416	NA	NA	NA	1	ACON000416-PC	sp|Q3B7M2|GLO2_BOVIN	2e-89	Bos_taurus	Hydroxyacylglutathione_hydrolase,_mitochondrial
ACON000417	NA	NA	NA	0	ACON000417-PA	NA	NA	NA	NA
ACON000420	NA	NA	NA	1	ACON000420-PA	NA	NA	NA	NA
ACON000421	NA	NA	NA	0	ACON000421-PA	sp|Q8MQX9|ANKL2_DROME	3e-37	Drosophila_melanogaster	Ankyrin_repeat_and_LEM_domain-containing_protein_2_homolog
ACON000422	NA	NA	NA	0	ACON000422-PA	sp|Q9Y663|HS3SA_HUMAN	1e-128	Homo_sapiens	Heparan_sulfate_glucosamine_3-O-sulfotransferase_3A1
ACON000423	NA	NA	NA	0	ACON000423-PA	NA	NA	NA	NA
ACON000424	NA	NA	NA	0	ACON000424-PA	NA	NA	NA	NA
ACON000425	NA	NA	NA	1	ACON000425-PA	sp|Q9CR80|FA32A_MOUSE	3e-19	Mus_musculus	Protein_FAM32A
ACON000426	NA	NA	NA	1	ACON000426-PA	sp|P16257|TSPO_RAT	7e-45	Rattus_norvegicus	Translocator_protein
ACON000426	NA	NA	NA	1	ACON000426-PB	sp|P16257|TSPO_RAT	7e-45	Rattus_norvegicus	Translocator_protein
ACON000426	NA	NA	NA	1	ACON000426-PC	sp|P16257|TSPO_RAT	7e-45	Rattus_norvegicus	Translocator_protein
ACON000427	NA	NA	NA	1	ACON000427-PA	sp|P98163|YL_DROME	0	Drosophila_melanogaster	Putative_vitellogenin_receptor
ACON000428	NA	NA	NA	1	ACON000428-PA	sp|Q9H1I8|ASCC2_HUMAN	8e-43	Homo_sapiens	Activating_signal_cointegrator_1_complex_subunit_2
ACON000429	NA	NA	NA	1	ACON000429-PA	sp|O35242|FAN_MOUSE	0	Mus_musculus	Protein_FAN
ACON000430	NA	NA	NA	1	ACON000430-PA	sp|Q8NB59|SYT14_HUMAN	5e-87	Homo_sapiens	Synaptotagmin-14
ACON000431	NA	NA	NA	1	ACON000431-PA	sp|A8TSS9|DMTA2_MONAL	5e-45	Monopterus_albus	Doublesex-_and_mab-3-related_transcription_factor_A2
ACON000432	NA	NA	NA	1	ACON000432-PA	sp|Q6DJ35|CS012_XENTR	2e-12	Xenopus_tropicalis	Protein_C19orf12_homolog
ACON000433	NA	NA	NA	1	ACON000433-PA	sp|Q96DA2|RB39B_HUMAN	3e-78	Homo_sapiens	Ras-related_protein_Rab-39B
ACON000433	NA	NA	NA	1	ACON000433-PB	sp|Q96DA2|RB39B_HUMAN	3e-78	Homo_sapiens	Ras-related_protein_Rab-39B
ACON000434	NA	NA	NA	1	ACON000434-PA	sp|F1PJP5|STT3A_CANLF	0	Canis_lupus_familiaris	Dolichyl-diphosphooligosaccharide--protein_glycosyltransferase_subunit_STT3A
ACON000436	CHT11	chitinase	NA	1	ACON000436-PA	sp|Q13231|CHIT1_HUMAN	5e-64	Homo_sapiens	Chitotriosidase-1
ACON000437	NA	NA	NA	0	ACON000437-PA	NA	NA	NA	NA
ACON000438	NA	NA	NA	1	ACON000438-PA	sp|Q9VXA0|NPRL2_DROME	2e-175	Drosophila_melanogaster	GATOR_complex_protein_NPRL2
ACON000439	NA	NA	NA	1	ACON000439-PA	sp|Q9TZH6|PHS_CAEEL	2e-44	Caenorhabditis_elegans	Putative_pterin-4-alpha-carbinolamine_dehydratase
ACON000440	ABCD2	ABC_transporter	ABC_transporter	1	ACON000440-PA	sp|P28288|ABCD3_HUMAN	0	Homo_sapiens	ATP-binding_cassette_sub-family_D_member_3
ACON000441	NA	NA	NA	1	ACON000441-PA	sp|Q62725|NFYC_RAT	2e-50	Rattus_norvegicus	Nuclear_transcription_factor_Y_subunit_gamma
ACON000444	CIAO1	NA	NA	1	ACON000444-PA	sp|Q7PS24|CIAO1_ANOGA	0	Anopheles_gambiae	Probable_cytosolic_iron-sulfur_protein_assembly_protein_Ciao1
ACON000445	GPRADS	NA	NA	1	ACON000445-PA	sp|P29274|AA2AR_HUMAN	5e-58	Homo_sapiens	Adenosine_receptor_A2a
ACON000446	NA	NA	NA	1	ACON000446-PA	sp|O75093|SLIT1_HUMAN	8e-27	Homo_sapiens	Slit_homolog_1_protein
ACON000447	NA	NA	NA	1	ACON000447-PA	sp|Q5RFI6|FAKD5_PONAB	7e-18	Pongo_abelii	FAST_kinase_domain-containing_protein_5,_mitochondrial
ACON000448	NA	NA	NA	1	ACON000448-PA	sp|Q9Y619|ORNT1_HUMAN	2e-90	Homo_sapiens	Mitochondrial_ornithine_transporter_1
ACON000449	NA	NA	NA	1	ACON000449-PA	sp|O17583|LIN10_CAEEL	3e-173	Caenorhabditis_elegans	Protein_lin-10
ACON000449	NA	NA	NA	1	ACON000449-PB	sp|O17583|LIN10_CAEEL	2e-172	Caenorhabditis_elegans	Protein_lin-10
ACON000452	NA	NA	NA	1	ACON000452-PA	sp|O17583|LIN10_CAEEL	0	Caenorhabditis_elegans	Protein_lin-10
ACON000453	NA	NA	NA	1	ACON000453-PA	sp|Q8IH18|4ET_DROME	1e-16	Drosophila_melanogaster	Eukaryotic_translation_initiation_factor_4E_transporter
ACON000454	NA	NA	NA	1	ACON000454-PA	sp|Q9H845|ACAD9_HUMAN	1e-57	Homo_sapiens	Complex_I_assembly_factor_ACAD9,_mitochondrial
ACON000456	NA	NA	NA	1	ACON000456-PA	sp|Q9BQJ4|TMM47_HUMAN	4e-11	Homo_sapiens	Transmembrane_protein_47
ACON000457	NA	NA	NA	1	ACON000457-PA	sp|Q27869|PIMT_DROME	2e-86	Drosophila_melanogaster	Protein-L-isoaspartate(D-aspartate)_O-methyltransferase
ACON000457	NA	NA	NA	1	ACON000457-PB	sp|Q27869|PIMT_DROME	2e-86	Drosophila_melanogaster	Protein-L-isoaspartate(D-aspartate)_O-methyltransferase
ACON000458	NA	NA	NA	1	ACON000458-PA	NA	NA	NA	NA
ACON000460	NA	NA	NA	1	ACON000460-PA	NA	NA	NA	NA
ACON000461	NA	NA	NA	1	ACON000461-PA	sp|Q9VYN8|TENA_DROME	0	Drosophila_melanogaster	Teneurin-a
ACON000462	NA	NA	NA	1	ACON000462-PA	sp|P25007|PPIA_DROME	9e-101	Drosophila_melanogaster	Peptidyl-prolyl_cis-trans_isomerase
ACON000462	NA	NA	NA	1	ACON000462-PB	sp|P25007|PPIA_DROME	9e-101	Drosophila_melanogaster	Peptidyl-prolyl_cis-trans_isomerase
ACON000463	NA	NA	NA	1	ACON000463-PA	sp|Q641G3|CCAR1_XENLA	5e-43	Xenopus_laevis	Cell_division_cycle_and_apoptosis_regulator_protein_1
ACON000466	ACE2	acetylcholinesterase	NA	1	ACON000466-PA	sp|P56161|ACES_ANOST	0	Anopheles_stephensi	Acetylcholinesterase
ACON000467	NA	NA	NA	1	ACON000467-PA	sp|Q9U969|SWS_DROME	0	Drosophila_melanogaster	Neuropathy_target_esterase_sws
ACON000467	NA	NA	NA	1	ACON000467-PB	sp|B4M709|SWS_DROVI	0	Drosophila_virilis	Neuropathy_target_esterase_sws
ACON000468	NA	NA	NA	1	ACON000468-PA	NA	NA	NA	NA
ACON000469	NA	NA	NA	1	ACON000469-PA	sp|Q9H6K1|ILRUN_HUMAN	3e-39	Homo_sapiens	Protein_ILRUN
ACON000470	NA	NA	NA	1	ACON000470-PA	sp|Q7PS09|MTNB_ANOGA	2e-174	Anopheles_gambiae	Probable_methylthioribulose-1-phosphate_dehydratase
ACON000471	NA	NA	NA	1	ACON000471-PA	sp|Q9UKA2|FBXL4_HUMAN	1e-57	Homo_sapiens	F-box/LRR-repeat_protein_4
ACON000471	NA	NA	NA	1	ACON000471-PB	sp|Q9UKA2|FBXL4_HUMAN	1e-57	Homo_sapiens	F-box/LRR-repeat_protein_4
ACON000472	NA	NA	NA	1	ACON000472-PA	sp|Q24025|SOG_DROME	4e-147	Drosophila_melanogaster	Dorsal-ventral_patterning_protein_Sog
ACON000472	NA	NA	NA	1	ACON000472-PB	sp|Q24025|SOG_DROME	4e-147	Drosophila_melanogaster	Dorsal-ventral_patterning_protein_Sog
ACON000473	NA	NA	NA	1	ACON000473-PA	sp|Q4KL91|S36A4_XENLA	1e-91	Xenopus_laevis	Proton-coupled_amino_acid_transporter_4
ACON000474	NA	NA	NA	1	ACON000474-PA	sp|Q24168|ORC2_DROME	9e-154	Drosophila_melanogaster	Origin_recognition_complex_subunit_2
ACON000475	NA	NA	NA	1	ACON000475-PA	sp|Q8K2J9|BTBD6_MOUSE	2e-25	Mus_musculus	BTB/POZ_domain-containing_protein_6
ACON000475	NA	NA	NA	1	ACON000475-PB	sp|Q8K2J9|BTBD6_MOUSE	2e-25	Mus_musculus	BTB/POZ_domain-containing_protein_6
ACON000476	NA	NA	NA	1	ACON000476-PA	sp|O54975|XPP1_RAT	0	Rattus_norvegicus	Xaa-Pro_aminopeptidase_1
ACON000477	NA	NA	NA	1	ACON000477-PA	sp|Q8BGW6|ST32A_MOUSE	2e-139	Mus_musculus	Serine/threonine-protein_kinase_32A
ACON000478	NA	NA	NA	1	ACON000478-PA	sp|Q7L273|KCTD9_HUMAN	3e-92	Homo_sapiens	BTB/POZ_domain-containing_protein_KCTD9
ACON000479	NA	NA	NA	1	ACON000479-PA	sp|Q499N3|WDR18_RAT	2e-80	Rattus_norvegicus	WD_repeat-containing_protein_18
ACON000480	NA	NA	NA	1	ACON000480-PA	sp|Q8NFH3|NUP43_HUMAN	1e-25	Homo_sapiens	Nucleoporin_Nup43
ACON000481	NA	NA	NA	1	ACON000481-PA	sp|Q95X01|MYRO1_BREBR	5e-148	Brevicoryne_brassicae	Myrosinase_1
ACON000482	NA	NA	NA	1	ACON000482-PA	NA	NA	NA	NA
ACON000483	NA	NA	NA	1	ACON000483-PA	sp|A8E7C5|SAC2_DANRE	6e-170	Danio_rerio	Phosphatidylinositide_phosphatase_SAC2
ACON000483	NA	NA	NA	1	ACON000483-PB	sp|A8E7C5|SAC2_DANRE	5e-155	Danio_rerio	Phosphatidylinositide_phosphatase_SAC2
ACON000483	NA	NA	NA	1	ACON000483-PC	sp|A8E7C5|SAC2_DANRE	0	Danio_rerio	Phosphatidylinositide_phosphatase_SAC2
ACON000484	NA	NA	NA	1	ACON000484-PA	sp|Q15270|NKX11_HUMAN	5e-36	Homo_sapiens	NK1_transcription_factor-related_protein_1
ACON000485	NA	NA	NA	0	ACON000485-PA	sp|B9URJ1|AG5L1_CULNU	6e-35	Culicoides_nubeculosus	Antigen_5_like_allergen_Cul_n_1
ACON000488	NA	NA	NA	1	ACON000488-PA	sp|Q9VEI9|HMX_DROME	8e-57	Drosophila_melanogaster	Homeobox_protein_Hmx
ACON000489	NA	NA	NA	1	ACON000489-PA	sp|P09759|EPHB1_RAT	0	Rattus_norvegicus	Ephrin_type-B_receptor_1
ACON000491	NA	NA	NA	1	ACON000491-PA	sp|Q9BW72|HIG2A_HUMAN	4e-22	Homo_sapiens	HIG1_domain_family_member_2A,_mitochondrial
ACON000493	NA	NA	NA	1	ACON000493-PA	NA	NA	NA	NA
ACON000494	NA	NA	NA	1	ACON000494-PA	NA	NA	NA	NA
ACON000494	NA	NA	NA	1	ACON000494-PB	NA	NA	NA	NA
ACON000495	NA	NA	NA	1	ACON000495-PA	sp|Q9W6H5|UBC9A_DANRE	5e-80	Danio_rerio	SUMO-conjugating_enzyme_UBC9-A
ACON000496	NA	NA	NA	1	ACON000496-PA	NA	NA	NA	NA
ACON000497	NA	NA	NA	1	ACON000497-PA	NA	NA	NA	NA
ACON000498	NA	NA	NA	1	ACON000498-PA	sp|Q21735|NTF2_CAEEL	1e-35	Caenorhabditis_elegans	Probable_nuclear_transport_factor_2
ACON000498	NA	NA	NA	1	ACON000498-PB	sp|Q21735|NTF2_CAEEL	1e-35	Caenorhabditis_elegans	Probable_nuclear_transport_factor_2
ACON000499	NA	NA	NA	1	ACON000499-PA	sp|Q96AE7|TTC17_HUMAN	3e-11	Homo_sapiens	Tetratricopeptide_repeat_protein_17
ACON000500	NADPH_P450_RED	NADPH_P450_reductase	NA	1	ACON000500-PA	sp|Q07994|NCPR_MUSDO	4e-73	Musca_domestica	NADPH--cytochrome_P450_reductase
ACON000500	NADPH_P450_RED	NADPH_P450_reductase	NA	1	ACON000500-PB	sp|Q27597|NCPR_DROME	0	Drosophila_melanogaster	NADPH--cytochrome_P450_reductase
ACON000500	NADPH_P450_RED	NADPH_P450_reductase	NA	1	ACON000500-PC	sp|Q27597|NCPR_DROME	0	Drosophila_melanogaster	NADPH--cytochrome_P450_reductase
ACON000500	NADPH_P450_RED	NADPH_P450_reductase	NA	1	ACON000500-PD	sp|Q27597|NCPR_DROME	0	Drosophila_melanogaster	NADPH--cytochrome_P450_reductase
ACON000504	NA	NA	NA	1	ACON000504-PA	sp|Q5T5U3|RHG21_HUMAN	2e-53	Homo_sapiens	Rho_GTPase-activating_protein_21
ACON000506	ABCG2	ABC_transporter	ABC_transporter	1	ACON000506-PA	sp|P45843|SCRT_DROME	0	Drosophila_melanogaster	Protein_scarlet
ACON000507	NA	NA	NA	1	ACON000507-PA	sp|Q52M93|Z585B_HUMAN	2e-29	Homo_sapiens	Zinc_finger_protein_585B
ACON000508	MRPL22	ribosomal_protein_mitochondrial_39S	NA	1	ACON000508-PA	sp|Q29IK4|RM22_DROPS	1e-96	Drosophila_pseudoobscura_pseudoobscura	39S_ribosomal_protein_L22,_mitochondrial
ACON000509	NA	NA	NA	1	ACON000509-PA	sp|Q9VWK6|PGP2L_DROME	8e-97	Drosophila_melanogaster	Post-GPI_attachment_to_proteins_factor_2-like
ACON000512	NA	NA	NA	1	ACON000512-PA	sp|P30052|SCAL_DROME	0	Drosophila_melanogaster	Protein_scalloped
ACON000512	NA	NA	NA	1	ACON000512-PB	sp|P30052|SCAL_DROME	0	Drosophila_melanogaster	Protein_scalloped
ACON000512	NA	NA	NA	1	ACON000512-PC	sp|P28347|TEAD1_HUMAN	0	Homo_sapiens	Transcriptional_enhancer_factor_TEF-1
ACON000513	NA	NA	NA	1	ACON000513-PA	sp|Q91642|PEPE_XENLA	1e-83	Xenopus_laevis	Alpha-aspartyl_dipeptidase
ACON000513	NA	NA	NA	1	ACON000513-PB	sp|Q91642|PEPE_XENLA	1e-83	Xenopus_laevis	Alpha-aspartyl_dipeptidase
ACON000514	NA	NA	NA	1	ACON000514-PA	sp|Q7ZYG5|MK16B_XENLA	1e-88	Xenopus_laevis	Protein_MAK16_homolog_B
ACON000515	NA	NA	NA	1	ACON000515-PA	sp|Q93104|ERH_AEDAE	7e-68	Aedes_aegypti	Enhancer_of_rudimentary_homolog
ACON000516	NA	NA	NA	1	ACON000516-PA	sp|Q93104|ERH_AEDAE	7e-68	Aedes_aegypti	Enhancer_of_rudimentary_homolog
ACON000519	NA	NA	NA	1	ACON000519-PA	sp|Q09103|DGK2_DROME	0	Drosophila_melanogaster	Eye-specific_diacylglycerol_kinase
ACON000519	NA	NA	NA	1	ACON000519-PB	sp|Q09103|DGK2_DROME	0	Drosophila_melanogaster	Eye-specific_diacylglycerol_kinase
ACON000520	NA	NA	NA	1	ACON000520-PA	NA	NA	NA	NA
ACON000521	NA	NA	NA	1	ACON000521-PA	sp|Q09225|NRF6_CAEEL	6e-62	Caenorhabditis_elegans	Nose_resistant_to_fluoxetine_protein_6
ACON000522	NA	NA	NA	1	ACON000522-PA	NA	NA	NA	NA
ACON000523	ATPSYNC	H+_transporting_ATP_synthase	H+_transporting_ATP_synthase	1	ACON000523-PA	sp|Q9U505|AT5G_MANSE	5e-58	Manduca_sexta	ATP_synthase_lipid-binding_protein,_mitochondrial
ACON000526	NA	NA	NA	1	ACON000526-PA	sp|Q8BGD9|IF4B_MOUSE	2e-21	Mus_musculus	Eukaryotic_translation_initiation_factor_4B
ACON000528	NA	NA	NA	1	ACON000528-PA	NA	NA	NA	NA
ACON000529	VPS16A	vacuolar_protein_sorting	vacuolar_protein_sorting	1	ACON000529-PA	sp|Q5E9L7|VPS16_BOVIN	0	Bos_taurus	Vacuolar_protein_sorting-associated_protein_16_homolog
ACON000530	NA	NA	NA	1	ACON000530-PA	sp|B4PLB3|WRNXO_DROYA	2e-85	Drosophila_yakuba	Werner_Syndrome-like_exonuclease
ACON000530	NA	NA	NA	1	ACON000530-PB	sp|B4PLB3|WRNXO_DROYA	2e-85	Drosophila_yakuba	Werner_Syndrome-like_exonuclease
ACON000531	NA	NA	NA	1	ACON000531-PA	sp|Q9VN27|LIPT2_DROME	5e-82	Drosophila_melanogaster	Putative_lipoyltransferase_2,_mitochondrial
ACON000532	NA	NA	NA	1	ACON000532-PA	sp|Q9Z2V5|HDAC6_MOUSE	0	Mus_musculus	Histone_deacetylase_6
ACON000532	NA	NA	NA	1	ACON000532-PB	sp|Q9Z2V5|HDAC6_MOUSE	0	Mus_musculus	Histone_deacetylase_6
ACON000533	NA	NA	NA	1	ACON000533-PA	sp|Q9HCI7|MSL2_HUMAN	1e-25	Homo_sapiens	E3_ubiquitin-protein_ligase_MSL2
ACON000534	NA	NA	NA	1	ACON000534-PA	sp|P35668|GSHB_XENLA	4e-117	Xenopus_laevis	Glutathione_synthetase
ACON000534	NA	NA	NA	1	ACON000534-PB	sp|P35668|GSHB_XENLA	7e-122	Xenopus_laevis	Glutathione_synthetase
ACON000535	NA	NA	NA	1	ACON000535-PA	sp|Q09225|NRF6_CAEEL	5e-60	Caenorhabditis_elegans	Nose_resistant_to_fluoxetine_protein_6
ACON000536	PGRPS1	NA	NA	1	ACON000536-PA	sp|Q765P3|PGRP2_HOLDI	3e-46	Holotrichia_diomphalia	Peptidoglycan-recognition_protein_2
ACON000537	TWDL8	cuticular_protein_TWDL	NA	0	ACON000537-PA	NA	NA	NA	NA
ACON000538	TWDL9	cuticular_protein_TWDL	NA	0	ACON000538-PA	NA	NA	NA	NA
ACON000539	NA	NA	NA	1	ACON000539-PA	sp|O02350|CBPA1_ANOGA	5e-52	Anopheles_gambiae	Zinc_carboxypeptidase_A_1
ACON000540	NA	NA	NA	0	ACON000540-PA	sp|Q9VT04|PATH_DROME	8e-79	Drosophila_melanogaster	Proton-coupled_amino_acid_transporter-like_protein_pathetic
ACON000541	RPS15A-1_RPS15A	ribosomal_protein_40S	NA	1	ACON000541-PA	sp|Q6XIM8|RS15A_DROYA	5e-85	Drosophila_yakuba	40S_ribosomal_protein_S15a
ACON000541	RPS15A-1_RPS15A	ribosomal_protein_40S	NA	1	ACON000541-PB	sp|Q6XIM8|RS15A_DROYA	5e-85	Drosophila_yakuba	40S_ribosomal_protein_S15a
ACON000543	NA	NA	NA	1	ACON000543-PA	sp|Q6TEK3|VKORL_RAT	7e-31	Rattus_norvegicus	Vitamin_K_epoxide_reductase_complex_subunit_1-like_protein_1
ACON000544	NA	NA	NA	1	ACON000544-PA	sp|Q9VR50|S35E1_DROME	3e-150	Drosophila_melanogaster	Solute_carrier_family_35_member_E1_homolog
ACON000545	NA	NA	NA	1	ACON000545-PA	sp|B0R0T1|VWA8_DANRE	0	Danio_rerio	von_Willebrand_factor_A_domain-containing_protein_8
ACON000546	NA	NA	NA	1	ACON000546-PA	sp|P07107|ACBP_BOVIN	2e-31	Bos_taurus	Acyl-CoA-binding_protein
ACON000547	NA	NA	NA	1	ACON000547-PA	sp|Q80Y56|RBNS5_MOUSE	6e-59	Mus_musculus	Rabenosyn-5
ACON000548	SG1B	salivary_gland_protein	salivary_gland_protein	1	ACON000548-PA	NA	NA	NA	NA
ACON000549	NA	NA	NA	1	ACON000549-PA	sp|P11181|ODB2_BOVIN	2e-157	Bos_taurus	Lipoamide_acyltransferase_component_of_branched-chain_alpha-keto_acid_dehydrogenase_complex,_mitochondrial
ACON000550	NA	NA	NA	1	ACON000550-PA	sp|Q0KHY3|MESH_DROME	0	Drosophila_melanogaster	Protein_mesh
ACON000551	NA	NA	NA	1	ACON000551-PA	sp|Q9VA02|DHTK1_DROME	0	Drosophila_melanogaster	Probable_2-oxoglutarate_dehydrogenase_E1_component_DHKTD1_homolog,_mitochondrial
ACON000552	NA	NA	NA	1	ACON000552-PA	sp|Q5F361|TBCK_CHICK	0	Gallus_gallus	TBC_domain-containing_protein_kinase-like_protein
ACON000553	ABCG1_WHITE	ABC_transporter	ABC_transporter	1	ACON000553-PA	sp|Q27256|WHITE_ANOGA	0	Anopheles_gambiae	Protein_white
ACON000554	NA	NA	NA	1	ACON000554-PA	sp|Q15650|TRIP4_HUMAN	7e-137	Homo_sapiens	Activating_signal_cointegrator_1
ACON000555	MAL	NA	NA	1	ACON000555-PA	sp|Q7QFL7|MOCOS_ANOGA	0	Anopheles_gambiae	Molybdenum_cofactor_sulfurase
ACON000556	NA	NA	NA	1	ACON000556-PA	sp|Q148C8|MIEN1_BOVIN	3e-15	Bos_taurus	Migration_and_invasion_enhancer_1
ACON000558	NA	NA	NA	1	ACON000558-PA	sp|P53624|MA1A1_DROME	0	Drosophila_melanogaster	Mannosyl-oligosaccharide_alpha-1,2-mannosidase_IA
ACON000558	NA	NA	NA	1	ACON000558-PB	sp|P53624|MA1A1_DROME	0	Drosophila_melanogaster	Mannosyl-oligosaccharide_alpha-1,2-mannosidase_IA
ACON000559	NA	NA	NA	1	ACON000559-PA	NA	NA	NA	NA
ACON000560	NA	NA	NA	1	ACON000560-PA	sp|Q7TT47|SPG7_RAT	0	Rattus_norvegicus	Paraplegin
ACON000561	NA	NA	NA	1	ACON000561-PA	sp|P17210|KINH_DROME	0	Drosophila_melanogaster	Kinesin_heavy_chain
ACON000562	MOE	NA	NA	1	ACON000562-PA	sp|Q7PS12|MOEH_ANOGA	0	Anopheles_gambiae	Moesin/ezrin/radixin_homolog_1
ACON000562	MOE	NA	NA	1	ACON000562-PB	sp|Q7PS12|MOEH_ANOGA	0	Anopheles_gambiae	Moesin/ezrin/radixin_homolog_1
ACON000562	MOE	NA	NA	1	ACON000562-PC	sp|Q7PS12|MOEH_ANOGA	0	Anopheles_gambiae	Moesin/ezrin/radixin_homolog_1
ACON000563	NA	NA	NA	1	ACON000563-PA	sp|Q5ZK62|ACAP2_CHICK	3e-152	Gallus_gallus	Arf-GAP_with_coiled-coil,_ANK_repeat_and_PH_domain-containing_protein_2
ACON000564	NA	NA	NA	1	ACON000564-PA	sp|P21158|CSGA_MYXXA	9e-32	Myxococcus_xanthus	C-factor
ACON000565	TRXR	thioredoxin_reductase	peroxidase_clan	1	ACON000565-PA	sp|P91938|TRXR1_DROME	0	Drosophila_melanogaster	Thioredoxin_reductase_1,_mitochondrial
ACON000565	TRXR	thioredoxin_reductase	peroxidase_clan	1	ACON000565-PB	sp|P91938|TRXR1_DROME	0	Drosophila_melanogaster	Thioredoxin_reductase_1,_mitochondrial
ACON000565	TRXR	thioredoxin_reductase	peroxidase_clan	1	ACON000565-PC	sp|P91938|TRXR1_DROME	0	Drosophila_melanogaster	Thioredoxin_reductase_1,_mitochondrial
ACON000566	NA	NA	NA	1	ACON000566-PA	sp|A2BIL8|BC7BB_DANRE	2e-19	Danio_rerio	B-cell_CLL/lymphoma_7_protein_family_member_B-B
ACON000567	NA	NA	NA	1	ACON000567-PA	sp|A2CEX1|ZDH8B_DANRE	3e-99	Danio_rerio	Palmitoyltransferase_ZDHHC8B
ACON000567	NA	NA	NA	1	ACON000567-PB	sp|A2CEX1|ZDH8B_DANRE	4e-98	Danio_rerio	Palmitoyltransferase_ZDHHC8B
ACON000569	NA	NA	NA	1	ACON000569-PA	sp|P58462|FOXP1_MOUSE	7e-52	Mus_musculus	Forkhead_box_protein_P1
ACON000569	NA	NA	NA	1	ACON000569-PB	sp|Q58NQ4|FOXP1_CHICK	1e-44	Gallus_gallus	Forkhead_box_protein_P1
ACON000570	NA	NA	NA	1	ACON000570-PA	NA	NA	NA	NA
ACON000571	CLIPC5	CLIP-domain_serine_protease	CLIP-domain_serine_protease	1	ACON000571-PA	sp|Q9VWU1|PSH_DROME	2e-48	Drosophila_melanogaster	Serine_protease_persephone
ACON000572	CLIPC10	CLIP-domain_serine_protease	CLIP-domain_serine_protease	1	ACON000572-PA	sp|Q9VWU1|PSH_DROME	2e-47	Drosophila_melanogaster	Serine_protease_persephone
ACON000573	CLIPC4	CLIP-domain_serine_protease	CLIP-domain_serine_protease	1	ACON000573-PA	sp|A8JUP7|HAYAN_DROME	4e-34	Drosophila_melanogaster	Serine_protease_Hayan
ACON000573	CLIPC4	CLIP-domain_serine_protease	CLIP-domain_serine_protease	1	ACON000573-PB	sp|A8JUP7|HAYAN_DROME	1e-33	Drosophila_melanogaster	Serine_protease_Hayan
ACON000574	NA	NA	NA	1	ACON000574-PA	NA	NA	NA	NA
ACON000575	NA	NA	NA	1	ACON000575-PA	sp|O95239|KIF4A_HUMAN	2e-162	Homo_sapiens	Chromosome-associated_kinesin_KIF4A
ACON000576	NA	NA	NA	1	ACON000576-PA	sp|Q12767|TMM94_HUMAN	4e-62	Homo_sapiens	Transmembrane_protein_94
ACON000577	NA	NA	NA	1	ACON000577-PA	sp|Q02356|AMPD2_RAT	0	Rattus_norvegicus	AMP_deaminase_2
ACON000577	NA	NA	NA	1	ACON000577-PB	sp|Q02356|AMPD2_RAT	0	Rattus_norvegicus	AMP_deaminase_2
ACON000577	NA	NA	NA	1	ACON000577-PC	sp|Q02356|AMPD2_RAT	0	Rattus_norvegicus	AMP_deaminase_2
ACON000577	NA	NA	NA	1	ACON000577-PD	sp|Q02356|AMPD2_RAT	0	Rattus_norvegicus	AMP_deaminase_2
ACON000578	NA	NA	NA	1	ACON000578-PA	sp|Q6UXY8|TMC5_HUMAN	4e-60	Homo_sapiens	Transmembrane_channel-like_protein_5
ACON000579	NA	NA	NA	1	ACON000579-PA	sp|Q9VRC9|NPC1B_DROME	0	Drosophila_melanogaster	NPC_intracellular_cholesterol_transporter_1_homolog_1b
ACON000585	NA	NA	NA	1	ACON000585-PA	sp|Q9W0K4|BAB2_DROME	1e-41	Drosophila_melanogaster	Protein_bric-a-brac_2
ACON000586	NA	NA	NA	1	ACON000586-PA	NA	NA	NA	NA
ACON000587	NA	NA	NA	0	ACON000587-PA	sp|Q9NW07|ZN358_HUMAN	1e-20	Homo_sapiens	Zinc_finger_protein_358
ACON000588	NA	NA	NA	1	ACON000588-PA	NA	NA	NA	NA
ACON000589	NA	NA	NA	1	ACON000589-PA	sp|O46043|PARG_DROME	7e-142	Drosophila_melanogaster	Poly(ADP-ribose)_glycohydrolase
ACON000591	NA	NA	NA	1	ACON000591-PA	sp|Q5T2R2|DPS1_HUMAN	1e-126	Homo_sapiens	All_trans-polyprenyl-diphosphate_synthase_PDSS1
ACON000592	NA	NA	NA	1	ACON000592-PA	NA	NA	NA	NA
ACON000594	NA	NA	NA	1	ACON000594-PA	NA	NA	NA	NA
ACON000595	NA	NA	NA	1	ACON000595-PA	sp|Q0KHU5|PCAT_DROME	2e-126	Drosophila_melanogaster	Lysophosphatidylcholine_acyltransferase
ACON000596	NA	NA	NA	1	ACON000596-PA	sp|Q0KHU5|PCAT_DROME	2e-134	Drosophila_melanogaster	Lysophosphatidylcholine_acyltransferase
ACON000596	NA	NA	NA	1	ACON000596-PB	sp|Q0KHU5|PCAT_DROME	1e-151	Drosophila_melanogaster	Lysophosphatidylcholine_acyltransferase
ACON000596	NA	NA	NA	1	ACON000596-PC	sp|Q0KHU5|PCAT_DROME	2e-134	Drosophila_melanogaster	Lysophosphatidylcholine_acyltransferase
ACON000597	NA	NA	NA	1	ACON000597-PA	sp|Q96SD1|DCR1C_HUMAN	1e-38	Homo_sapiens	Protein_artemis
ACON000598	NA	NA	NA	1	ACON000598-PA	sp|B4M375|NFU1_DROVI	2e-124	Drosophila_virilis	NFU1_iron-sulfur_cluster_scaffold_homolog,_mitochondrial
ACON000599	NA	NA	NA	1	ACON000599-PA	sp|Q5GH73|XKR6_HUMAN	7e-34	Homo_sapiens	XK-related_protein_6
ACON000601	NA	NA	NA	1	ACON000601-PA	sp|P84329|HFW1_DROPS	5e-118	Drosophila_pseudoobscura_pseudoobscura	Protein_halfway
ACON000601	NA	NA	NA	1	ACON000601-PB	sp|P84329|HFW1_DROPS	5e-118	Drosophila_pseudoobscura_pseudoobscura	Protein_halfway
ACON000602	VPS15	vacuolar_protein_sorting	vacuolar_protein_sorting	1	ACON000602-PA	sp|Q99570|PI3R4_HUMAN	0	Homo_sapiens	Phosphoinositide_3-kinase_regulatory_subunit_4
ACON000603	NA	NA	NA	1	ACON000603-PA	NA	NA	NA	NA
ACON000604	NA	NA	NA	1	ACON000604-PA	NA	NA	NA	NA
ACON000605	NA	NA	NA	1	ACON000605-PA	NA	NA	NA	NA
ACON000606	GPRNNA19	NA	NA	1	ACON000606-PA	sp|O77830|ADA2B_RABIT	8e-60	Oryctolagus_cuniculus	Alpha-2B_adrenergic_receptor_(Fragment)
ACON000607	SG1C	salivary_gland_protein	salivary_gland_protein	1	ACON000607-PA	NA	NA	NA	NA
ACON000609	SG1E	salivary_gland_protein	salivary_gland_protein	1	ACON000609-PA	NA	NA	NA	NA
ACON000610	SG1F	salivary_gland_protein	salivary_gland_protein	1	ACON000610-PA	NA	NA	NA	NA
ACON000611	SG1D	salivary_gland_protein	salivary_gland_protein	1	ACON000611-PA	NA	NA	NA	NA
ACON000612	SG1	salivary_gland_protein	salivary_gland_protein	1	ACON000612-PA	NA	NA	NA	NA
ACON000614	NA	NA	NA	1	ACON000614-PA	sp|Q8JZL7|RGF1B_MOUSE	3e-80	Mus_musculus	Ras-GEF_domain-containing_family_member_1B
ACON000615	NA	NA	NA	1	ACON000615-PA	sp|Q9Z2G6|SE1L1_MOUSE	0	Mus_musculus	Protein_sel-1_homolog_1
ACON000616	RPT5	NA	NA	1	ACON000616-PA	sp|O42587|PR6AA_XENLA	0	Xenopus_laevis	26S_proteasome_regulatory_subunit_6A-A
ACON000617	NA	NA	NA	1	ACON000617-PA	sp|Q86BN8|PTPM1_DROME	3e-99	Drosophila_melanogaster	Phosphatidylglycerophosphatase_and_protein-tyrosine_phosphatase_1
ACON000617	NA	NA	NA	1	ACON000617-PB	sp|Q86BN8|PTPM1_DROME	3e-99	Drosophila_melanogaster	Phosphatidylglycerophosphatase_and_protein-tyrosine_phosphatase_1
ACON000618	NA	NA	NA	1	ACON000618-PA	sp|Q9VCI5|DHSD_DROME	2e-41	Drosophila_melanogaster	Succinate_dehydrogenase_[ubiquinone]_cytochrome_b_small_subunit,_mitochondrial
ACON000619	NA	NA	NA	1	ACON000619-PA	sp|Q498T3|ING3_RAT	6e-44	Rattus_norvegicus	Inhibitor_of_growth_protein_3
ACON000620	NA	NA	NA	1	ACON000620-PA	NA	NA	NA	NA
ACON000621	NA	NA	NA	0	ACON000621-PA	sp|P04069|CBPB_ASTAS	1e-92	Astacus_astacus	Carboxypeptidase_B
ACON000622	NA	NA	NA	1	ACON000622-PA	sp|Q2KI24|MTHSD_BOVIN	3e-31	Bos_taurus	Methenyltetrahydrofolate_synthase_domain-containing_protein
ACON000623	NA	NA	NA	1	ACON000623-PA	sp|Q90YB1|DNLI4_CHICK	3e-126	Gallus_gallus	DNA_ligase_4
ACON000624	NA	NA	NA	1	ACON000624-PA	sp|Q17J49|U184_AEDAE	1e-11	Aedes_aegypti	UPF0184_protein_AAEL002161
ACON000625	VPS4	vacuolar_protein_sorting	vacuolar_protein_sorting	1	ACON000625-PA	sp|D0FH76|VPS4_BOMMO	0	Bombyx_mori	Vacuolar_protein_sorting-associated_protein_4
ACON000626	NA	NA	NA	1	ACON000626-PA	sp|Q16943|VP33_APLCA	1e-51	Aplysia_californica	Vesicle-associated_membrane_protein/synaptobrevin-binding_protein
ACON000627	NA	NA	NA	1	ACON000627-PA	sp|P67963|KC1A_XENLA	0	Xenopus_laevis	Casein_kinase_I_isoform_alpha
ACON000627	NA	NA	NA	1	ACON000627-PB	sp|P67963|KC1A_XENLA	0	Xenopus_laevis	Casein_kinase_I_isoform_alpha
ACON000627	NA	NA	NA	1	ACON000627-PC	sp|P67963|KC1A_XENLA	0	Xenopus_laevis	Casein_kinase_I_isoform_alpha
ACON000628	NA	NA	NA	0	ACON000628-PA	NA	NA	NA	NA
ACON000629	NA	NA	NA	1	ACON000629-PA	sp|Q09225|NRF6_CAEEL	1e-40	Caenorhabditis_elegans	Nose_resistant_to_fluoxetine_protein_6
ACON000630	NA	NA	NA	1	ACON000630-PA	sp|Q9VXY2|MADD_DROME	0	Drosophila_melanogaster	MAP_kinase-activating_death_domain_protein
ACON000631	NA	NA	NA	1	ACON000631-PA	sp|Q9W485|INT6_DROME	0	Drosophila_melanogaster	Integrator_complex_subunit_6
ACON000633	NA	NA	NA	1	ACON000633-PA	sp|Q568Z0|T11L2_RAT	2e-43	Rattus_norvegicus	T-complex_protein_11-like_protein_2
ACON000634	NA	NA	NA	1	ACON000634-PA	sp|Q7QEI1|RTEL1_ANOGA	0	Anopheles_gambiae	Regulator_of_telomere_elongation_helicase_1_homolog
ACON000635	NA	NA	NA	1	ACON000635-PA	sp|Q3UGY8|BIG3_MOUSE	9e-143	Mus_musculus	Brefeldin_A-inhibited_guanine_nucleotide-exchange_protein_3
ACON000636	NA	NA	NA	1	ACON000636-PA	NA	NA	NA	NA
ACON000637	NA	NA	NA	1	ACON000637-PA	sp|O88576|S6A18_MOUSE	3e-178	Mus_musculus	Sodium-dependent_neutral_amino_acid_transporter_B(0)AT3
ACON000638	OBP32	odorant-binding_protein	NA	0	ACON000638-PA	sp|Q16S34|OBP45_AEDAE	3e-34	Aedes_aegypti	General_odorant-binding_protein_45
ACON000639	NA	NA	NA	1	ACON000639-PA	sp|Q9H3H1|MOD5_HUMAN	3e-96	Homo_sapiens	tRNA_dimethylallyltransferase
ACON000640	OBP33	odorant-binding_protein	NA	0	ACON000640-PA	sp|Q16S34|OBP45_AEDAE	2e-34	Aedes_aegypti	General_odorant-binding_protein_45
ACON000641	OBP37	odorant-binding_protein	NA	0	ACON000641-PA	sp|Q16S34|OBP45_AEDAE	8e-19	Aedes_aegypti	General_odorant-binding_protein_45
ACON000642	OBP35_OBP36	odorant-binding_protein	NA	0	ACON000642-PA	NA	NA	NA	NA
ACON000643	OBP35_OBP36	odorant-binding_protein	NA	0	ACON000643-PA	NA	NA	NA	NA
ACON000644	OBP34	odorant-binding_protein	NA	0	ACON000644-PA	sp|Q16S34|OBP45_AEDAE	8e-19	Aedes_aegypti	General_odorant-binding_protein_45
ACON000646	NA	NA	NA	1	ACON000646-PA	NA	NA	NA	NA
ACON000647	NA	NA	NA	0	ACON000647-PA	NA	NA	NA	NA
ACON000648	NA	NA	NA	1	ACON000648-PA	sp|Q6PIP5|NUDC1_MOUSE	3e-55	Mus_musculus	NudC_domain-containing_protein_1
ACON000649	NA	NA	NA	1	ACON000649-PA	sp|Q9NRG7|D39U1_HUMAN	5e-92	Homo_sapiens	Epimerase_family_protein_SDR39U1
ACON000650	NA	NA	NA	1	ACON000650-PA	sp|O75818|RPP40_HUMAN	2e-18	Homo_sapiens	Ribonuclease_P_protein_subunit_p40
ACON000651	ACTIN5C	Actin	NA	1	ACON000651-PA	sp|P84185|ACT5C_ANOGA	0	Anopheles_gambiae	Actin-5C
ACON000651	ACTIN5C	Actin	NA	1	ACON000651-PB	sp|P84185|ACT5C_ANOGA	0	Anopheles_gambiae	Actin-5C
ACON000652	MRPL38	ribosomal_protein_mitochondrial_39S	NA	1	ACON000652-PA	sp|Q3ZBF3|RM38_BOVIN	1e-80	Bos_taurus	39S_ribosomal_protein_L38,_mitochondrial
ACON000653	NA	NA	NA	1	ACON000653-PA	sp|Q9UBH6|XPR1_HUMAN	0	Homo_sapiens	Xenotropic_and_polytropic_retrovirus_receptor_1
ACON000654	RPS30	ribosomal_protein_40S	NA	1	ACON000654-PA	sp|Q9W6Y0|RS30_ORYLA	5e-19	Oryzias_latipes	40S_ribosomal_protein_S30
ACON000655	RPS14-1	ribosomal_protein_40S	NA	1	ACON000655-PA	sp|Q7QEH1|RS14A_ANOGA	6e-107	Anopheles_gambiae	40S_ribosomal_protein_S14a
ACON000656	NA	NA	NA	1	ACON000656-PA	sp|Q8MV48|GALT7_DROME	0	Drosophila_melanogaster	N-acetylgalactosaminyltransferase_7
ACON000657	NA	NA	NA	0	ACON000657-PA	sp|Q9NJP2|NACH_DROVI	3e-14	Drosophila_virilis	Sodium_channel_protein_Nach_(Fragment)
ACON000658	GPRGHP3	NA	NA	1	ACON000658-PA	sp|Q8ITC9|PK1R_DROME	2e-138	Drosophila_melanogaster	Pyrokinin-1_receptor
ACON000659	NA	NA	NA	1	ACON000659-PA	sp|O97394|SDK_DROME	0	Drosophila_melanogaster	Protein_sidekick
ACON000660	NA	NA	NA	1	ACON000660-PA	sp|P82094|TMF1_HUMAN	2e-49	Homo_sapiens	TATA_element_modulatory_factor
ACON000662	NA	NA	NA	1	ACON000662-PA	sp|Q01167|FOXK2_HUMAN	2e-61	Homo_sapiens	Forkhead_box_protein_K2
ACON000662	NA	NA	NA	1	ACON000662-PB	sp|Q01167|FOXK2_HUMAN	2e-61	Homo_sapiens	Forkhead_box_protein_K2
ACON000662	NA	NA	NA	1	ACON000662-PC	sp|Q01167|FOXK2_HUMAN	2e-61	Homo_sapiens	Forkhead_box_protein_K2
ACON000663	NA	NA	NA	1	ACON000663-PA	sp|Q8BYR8|S41A2_MOUSE	7e-109	Mus_musculus	Solute_carrier_family_41_member_2
ACON000663	NA	NA	NA	1	ACON000663-PB	sp|Q8BYR8|S41A2_MOUSE	7e-109	Mus_musculus	Solute_carrier_family_41_member_2
ACON000666	NA	NA	NA	1	ACON000666-PA	sp|A8HAL1|UBP16_DANRE	4e-91	Danio_rerio	Ubiquitin_carboxyl-terminal_hydrolase_16
ACON000667	GPRDOP2	NA	NA	1	ACON000667-PA	sp|Q24563|DOPR2_DROME	0	Drosophila_melanogaster	Dopamine_receptor_2
ACON000668	NA	NA	NA	1	ACON000668-PA	sp|Q9NRL2|BAZ1A_HUMAN	1e-33	Homo_sapiens	Bromodomain_adjacent_to_zinc_finger_domain_protein_1A
ACON000669	NA	NA	NA	1	ACON000669-PA	NA	NA	NA	NA
ACON000670	NA	NA	NA	1	ACON000670-PA	sp|Q66KY3|CUTA_XENLA	3e-39	Xenopus_laevis	Protein_CutA_homolog
ACON000671	NA	NA	NA	1	ACON000671-PA	sp|P22127|RAB10_DIPOM	2e-109	Diplobatis_ommata	Ras-related_protein_Rab-10
ACON000672	NA	NA	NA	1	ACON000672-PA	sp|Q8SWU7|OLA1_DROME	0	Drosophila_melanogaster	Obg-like_ATPase_1
ACON000672	NA	NA	NA	1	ACON000672-PB	sp|Q8SWU7|OLA1_DROME	0	Drosophila_melanogaster	Obg-like_ATPase_1
ACON000673	NA	NA	NA	1	ACON000673-PA	sp|Q6P0J3|SP8_DANRE	5e-87	Danio_rerio	Transcription_factor_Sp8
ACON000674	NA	NA	NA	1	ACON000674-PA	sp|Q24266|BTD_DROME	1e-63	Drosophila_melanogaster	Transcription_factor_btd
ACON000675	NA	NA	NA	1	ACON000675-PA	NA	NA	NA	NA
ACON000675	NA	NA	NA	1	ACON000675-PB	NA	NA	NA	NA
ACON000675	NA	NA	NA	1	ACON000675-PC	NA	NA	NA	NA
ACON000676	NA	NA	NA	1	ACON000676-PA	NA	NA	NA	NA
ACON000678	NA	NA	NA	1	ACON000678-PA	sp|P61963|DCAF7_MOUSE	0	Mus_musculus	DDB1-_and_CUL4-associated_factor_7
ACON000678	NA	NA	NA	1	ACON000678-PB	sp|P61963|DCAF7_MOUSE	0	Mus_musculus	DDB1-_and_CUL4-associated_factor_7
ACON000679	NA	NA	NA	1	ACON000679-PA	sp|Q6AYS7|ACY1A_RAT	1e-137	Rattus_norvegicus	Aminoacylase-1A
ACON000680	NA	NA	NA	1	ACON000680-PA	NA	NA	NA	NA
ACON000681	NA	NA	NA	1	ACON000681-PA	sp|Q8BYH3|TRM13_MOUSE	3e-76	Mus_musculus	tRNA:m(4)X_modification_enzyme_TRM13_homolog
ACON000682	NA	NA	NA	1	ACON000682-PA	sp|Q9UH92|MLX_HUMAN	6e-56	Homo_sapiens	Max-like_protein_X
ACON000684	NA	NA	NA	1	ACON000684-PA	sp|Q86B79|UNK_DROME	0	Drosophila_melanogaster	RING_finger_protein_unkempt
ACON000685	NA	NA	NA	1	ACON000685-PA	sp|A2AVA0|SVEP1_MOUSE	0	Mus_musculus	Sushi,_von_Willebrand_factor_type_A,_EGF_and_pentraxin_domain-containing_protein_1
ACON000686	REMPA	NA	NA	1	ACON000686-PA	sp|E9PY46|IF140_MOUSE	0	Mus_musculus	Intraflagellar_transport_protein_140_homolog
ACON000687	NA	NA	NA	1	ACON000687-PA	sp|Q6XZB0|LIPI_HUMAN	4e-33	Homo_sapiens	Lipase_member_I
ACON000688	NA	NA	NA	1	ACON000688-PA	sp|Q5R4U0|CAH10_PONAB	1e-72	Pongo_abelii	Carbonic_anhydrase-related_protein_10
ACON000689	NA	NA	NA	1	ACON000689-PA	NA	NA	NA	NA
ACON000690	NA	NA	NA	1	ACON000690-PA	NA	NA	NA	NA
ACON000691	NA	NA	NA	1	ACON000691-PA	NA	NA	NA	NA
ACON000692	CEC2	NA	NA	1	ACON000692-PA	sp|Q8MUF3|CECC_ANOGA	2e-32	Anopheles_gambiae	Cecropin-C
ACON000693	CEC1	NA	NA	1	ACON000693-PA	sp|P82290|CECA_ANOGA	7e-32	Anopheles_gambiae	Cecropin-A
ACON000694	CEC3	NA	NA	1	ACON000694-PA	sp|Q8MUF4|CECB_ANOGA	1e-34	Anopheles_gambiae	Cecropin-B
ACON000695	NA	NA	NA	1	ACON000695-PA	NA	NA	NA	NA
ACON000696	NA	NA	NA	1	ACON000696-PA	NA	NA	NA	NA
ACON000696	NA	NA	NA	1	ACON000696-PB	NA	NA	NA	NA
ACON000696	NA	NA	NA	1	ACON000696-PC	NA	NA	NA	NA
ACON000697	NA	NA	NA	1	ACON000697-PA	NA	NA	NA	NA
ACON000697	NA	NA	NA	1	ACON000697-PB	NA	NA	NA	NA
ACON000698	NA	NA	NA	1	ACON000698-PA	sp|Q5VT66|MARC1_HUMAN	7e-56	Homo_sapiens	Mitochondrial_amidoxime-reducing_component_1
ACON000699	NA	NA	NA	1	ACON000699-PA	sp|Q1LZH1|MARC2_BOVIN	3e-57	Bos_taurus	Mitochondrial_amidoxime_reducing_component_2
ACON000699	NA	NA	NA	1	ACON000699-PB	sp|Q1LZH1|MARC2_BOVIN	2e-57	Bos_taurus	Mitochondrial_amidoxime_reducing_component_2
ACON000700	VAMP7	NA	NA	1	ACON000700-PA	sp|Q5ZL74|VAMP7_CHICK	5e-77	Gallus_gallus	Vesicle-associated_membrane_protein_7
ACON000700	VAMP7	NA	NA	1	ACON000700-PB	sp|Q5ZL74|VAMP7_CHICK	5e-77	Gallus_gallus	Vesicle-associated_membrane_protein_7
ACON000700	VAMP7	NA	NA	1	ACON000700-PC	sp|Q5ZL74|VAMP7_CHICK	5e-77	Gallus_gallus	Vesicle-associated_membrane_protein_7
ACON000702	NA	NA	NA	1	ACON000702-PA	sp|B7Z0W9|OTOP_DROME	0	Drosophila_melanogaster	Proton_channel_OtopLc
ACON000703	NA	NA	NA	1	ACON000703-PA	sp|B7Z0W9|OTOP_DROME	5e-68	Drosophila_melanogaster	Proton_channel_OtopLc
ACON000703	NA	NA	NA	1	ACON000703-PB	sp|B7Z0W9|OTOP_DROME	5e-68	Drosophila_melanogaster	Proton_channel_OtopLc
ACON000703	NA	NA	NA	1	ACON000703-PC	sp|B7Z0W9|OTOP_DROME	1e-68	Drosophila_melanogaster	Proton_channel_OtopLc
ACON000704	NA	NA	NA	1	ACON000704-PA	sp|Q5F362|CC50A_CHICK	6e-107	Gallus_gallus	Cell_cycle_control_protein_50A
ACON000705	NA	NA	NA	1	ACON000705-PA	sp|Q9VA37|DJ1B_DROME	1e-41	Drosophila_melanogaster	Protein_dj-1beta
ACON000706	NA	NA	NA	0	ACON000706-PA	sp|Q8SWX0|ASTRX_DROME	4e-14	Drosophila_melanogaster	Gametocyte-specific_factor_1_homolog
ACON000707	NA	NA	NA	1	ACON000707-PA	sp|B1AYB6|MBD5_MOUSE	3e-13	Mus_musculus	Methyl-CpG-binding_domain_protein_5
ACON000708	NA	NA	NA	1	ACON000708-PA	sp|Q9W391|KPBA_DROME	0	Drosophila_melanogaster	Probable_phosphorylase_b_kinase_regulatory_subunit_alpha
ACON000708	NA	NA	NA	1	ACON000708-PB	sp|Q9W391|KPBA_DROME	0	Drosophila_melanogaster	Probable_phosphorylase_b_kinase_regulatory_subunit_alpha
ACON000711	NA	NA	NA	1	ACON000711-PA	NA	NA	NA	NA
ACON000713	NA	NA	NA	1	ACON000713-PA	sp|Q0KHT7|DAPKR_DROME	5e-119	Drosophila_melanogaster	Death-associated_protein_kinase_related
ACON000714	IR7N	ionotropic_receptor	NA	0	ACON000714-PA	NA	NA	NA	NA
ACON000715	NA	NA	NA	1	ACON000715-PA	sp|A0JN41|CAH10_BOVIN	2e-76	Bos_taurus	Carbonic_anhydrase-related_protein_10
ACON000717	NA	NA	NA	1	ACON000717-PA	sp|Q503M4|MT12B_DANRE	6e-26	Danio_rerio	Monocarboxylate_transporter_12-B
ACON000718	NA	NA	NA	1	ACON000718-PA	sp|Q6ZSM3|MOT12_HUMAN	2e-16	Homo_sapiens	Monocarboxylate_transporter_12
ACON000719	AHCY13	NA	NA	1	ACON000719-PA	sp|O76757|SAHH_ANOGA	0	Anopheles_gambiae	Adenosylhomocysteinase
ACON000720	NA	NA	NA	1	ACON000720-PA	sp|P20241|NRG_DROME	0	Drosophila_melanogaster	Neuroglian
ACON000720	NA	NA	NA	1	ACON000720-PB	sp|P20241|NRG_DROME	0	Drosophila_melanogaster	Neuroglian
ACON000721	NA	NA	NA	1	ACON000721-PA	sp|Q9W4P5|VA0D1_DROME	0	Drosophila_melanogaster	V-type_proton_ATPase_subunit_d_1
ACON000723	NA	NA	NA	1	ACON000723-PA	sp|Q6PDL0|DC1L2_MOUSE	2e-141	Mus_musculus	Cytoplasmic_dynein_1_light_intermediate_chain_2
ACON000724	NA	NA	NA	1	ACON000724-PA	NA	NA	NA	NA
ACON000725	NA	NA	NA	1	ACON000725-PA	sp|O00170|AIP_HUMAN	8e-87	Homo_sapiens	AH_receptor-interacting_protein
ACON000726	NA	NA	NA	1	ACON000726-PA	sp|Q5U584|3BP5L_XENLA	4e-51	Xenopus_laevis	SH3_domain-binding_protein_5-like
ACON000727	NA	NA	NA	1	ACON000727-PA	sp|P32870|CYA1_DROME	0	Drosophila_melanogaster	Ca(2+)/calmodulin-responsive_adenylate_cyclase
ACON000728	NA	NA	NA	1	ACON000728-PA	sp|Q9VWS4|WGN_DROME	3e-25	Drosophila_melanogaster	Tumor_necrosis_factor_receptor_superfamily_member_wengen
ACON000731	NA	NA	NA	1	ACON000731-PA	sp|Q3B8H4|RBTN1_XENLA	3e-69	Xenopus_laevis	Rhombotin-1
ACON000732	NA	NA	NA	1	ACON000732-PA	sp|Q7L1I2|SV2B_HUMAN	3e-32	Homo_sapiens	Synaptic_vesicle_glycoprotein_2B
ACON000733	NA	NA	NA	1	ACON000733-PA	sp|P54727|RD23B_HUMAN	1e-60	Homo_sapiens	UV_excision_repair_protein_RAD23_homolog_B
ACON000734	NA	NA	NA	1	ACON000734-PA	NA	NA	NA	NA
ACON000735	NA	NA	NA	1	ACON000735-PA	sp|E9QI36|HARS1_DANRE	0	Danio_rerio	Histidine--tRNA_ligase
ACON000735	NA	NA	NA	1	ACON000735-PB	sp|Q2KI84|HARS1_BOVIN	0	Bos_taurus	Histidine--tRNA_ligase,_cytoplasmic
ACON000736	NA	NA	NA	1	ACON000736-PA	sp|Q99MB7|RN141_MOUSE	1e-26	Mus_musculus	RING_finger_protein_141
ACON000737	NA	NA	NA	1	ACON000737-PA	sp|Q8IMP6|SPT2_DROME	7e-39	Drosophila_melanogaster	Protein_SPT2_homolog
ACON000738	NA	NA	NA	1	ACON000738-PA	sp|Q5RBB8|SDS3_PONAB	5e-72	Pongo_abelii	Sin3_histone_deacetylase_corepressor_complex_component_SDS3
ACON000739	RPS10	ribosomal_protein_40S	NA	1	ACON000739-PA	sp|Q9VWG3|RS10B_DROME	5e-79	Drosophila_melanogaster	40S_ribosomal_protein_S10b
ACON000740	NA	NA	NA	1	ACON000740-PA	sp|Q08CA1|GDPP1_DANRE	7e-39	Danio_rerio	GDP-D-glucose_phosphorylase_1
ACON000741	NA	NA	NA	1	ACON000741-PA	NA	NA	NA	NA
ACON000743	NA	NA	NA	1	ACON000743-PA	NA	NA	NA	NA
ACON000744	NA	NA	NA	0	ACON000744-PA	NA	NA	NA	NA
ACON000745	NA	NA	NA	1	ACON000745-PA	NA	NA	NA	NA
ACON000747	NA	NA	NA	1	ACON000747-PA	sp|A2AQW0|M3K15_MOUSE	0	Mus_musculus	Mitogen-activated_protein_kinase_kinase_kinase_15
ACON000747	NA	NA	NA	1	ACON000747-PB	sp|A2AQW0|M3K15_MOUSE	0	Mus_musculus	Mitogen-activated_protein_kinase_kinase_kinase_15
ACON000748	NA	NA	NA	1	ACON000748-PA	sp|P14318|MP20_DROME	6e-83	Drosophila_melanogaster	Muscle-specific_protein_20
ACON000748	NA	NA	NA	1	ACON000748-PB	sp|P14318|MP20_DROME	6e-83	Drosophila_melanogaster	Muscle-specific_protein_20
ACON000749	NA	NA	NA	1	ACON000749-PA	sp|Q24799|MYPH_ECHGR	1e-55	Echinococcus_granulosus	Myophilin
ACON000750	NA	NA	NA	1	ACON000750-PA	sp|Q9VBV3|TAKT_DROME	1e-18	Drosophila_melanogaster	Protein_takeout
ACON000751	NA	NA	NA	1	ACON000751-PA	sp|Q13257|MD2L1_HUMAN	1e-36	Homo_sapiens	Mitotic_spindle_assembly_checkpoint_protein_MAD2A
ACON000752	NA	NA	NA	1	ACON000752-PA	sp|Q9BR61|ACBD6_HUMAN	8e-38	Homo_sapiens	Acyl-CoA-binding_domain-containing_protein_6
ACON000754	NA	NA	NA	1	ACON000754-PA	sp|Q9D4H9|PHF14_MOUSE	5e-114	Mus_musculus	PHD_finger_protein_14
ACON000755	NA	NA	NA	1	ACON000755-PA	sp|Q66H76|PAXI_RAT	1e-39	Rattus_norvegicus	Paxillin
ACON000756	NA	NA	NA	1	ACON000756-PA	sp|Q80V42|CBPM_MOUSE	2e-124	Mus_musculus	Carboxypeptidase_M
ACON000756	NA	NA	NA	1	ACON000756-PB	sp|Q80V42|CBPM_MOUSE	3e-124	Mus_musculus	Carboxypeptidase_M
ACON000757	NA	NA	NA	1	ACON000757-PA	sp|Q9W589|OFUT2_DROME	1e-127	Drosophila_melanogaster	GDP-fucose_protein_O-fucosyltransferase_2
ACON000758	NA	NA	NA	1	ACON000758-PA	sp|Q9V9Y9|SPNF_DROME	5e-48	Drosophila_melanogaster	Protein_spindle-F
ACON000759	MRPL32	ribosomal_protein_mitochondrial_39S	NA	1	ACON000759-PA	sp|Q9V9Z1|RM32_DROME	6e-70	Drosophila_melanogaster	39S_ribosomal_protein_L32,_mitochondrial
ACON000760	NA	NA	NA	1	ACON000760-PA	sp|Q2M2S8|ALKB7_BOVIN	9e-54	Bos_taurus	Alpha-ketoglutarate-dependent_dioxygenase_alkB_homolog_7,_mitochondrial
ACON000760	NA	NA	NA	1	ACON000760-PB	sp|Q2M2S8|ALKB7_BOVIN	9e-54	Bos_taurus	Alpha-ketoglutarate-dependent_dioxygenase_alkB_homolog_7,_mitochondrial
ACON000760	NA	NA	NA	1	ACON000760-PC	sp|Q2M2S8|ALKB7_BOVIN	9e-54	Bos_taurus	Alpha-ketoglutarate-dependent_dioxygenase_alkB_homolog_7,_mitochondrial
ACON000761	GSTT1	GST	GST	1	ACON000761-PA	sp|P30711|GSTT1_HUMAN	1e-49	Homo_sapiens	Glutathione_S-transferase_theta-1
ACON000762	NA	NA	NA	1	ACON000762-PA	NA	NA	NA	NA
ACON000763	NA	NA	NA	1	ACON000763-PA	sp|Q28043|AVR2A_BOVIN	3e-153	Bos_taurus	Activin_receptor_type-2A
ACON000765	NA	NA	NA	1	ACON000765-PA	sp|Q5RDF5|JAZF1_PONAB	4e-30	Pongo_abelii	Juxtaposed_with_another_zinc_finger_protein_1
ACON000767	NA	NA	NA	1	ACON000767-PA	sp|Q5XIU9|PGRC2_RAT	2e-50	Rattus_norvegicus	Membrane-associated_progesterone_receptor_component_2
ACON000768	NA	NA	NA	1	ACON000768-PA	sp|Q5R6R7|SEPT4_PONAB	5e-156	Pongo_abelii	Septin-4
ACON000769	NA	NA	NA	1	ACON000769-PA	sp|Q9VX39|TM41_DROME	9e-119	Drosophila_melanogaster	Transmembrane_protein_41_homolog
ACON000769	NA	NA	NA	1	ACON000769-PB	sp|Q9VX39|TM41_DROME	9e-119	Drosophila_melanogaster	Transmembrane_protein_41_homolog
ACON000770	NA	NA	NA	1	ACON000770-PA	sp|Q66L58|VAC14_DANRE	0	Danio_rerio	Protein_VAC14_homolog
ACON000771	NA	NA	NA	1	ACON000771-PA	sp|Q5RJU0|SNF8_XENTR	6e-87	Xenopus_tropicalis	Vacuolar-sorting_protein_SNF8
ACON000772	NA	NA	NA	1	ACON000772-PA	NA	NA	NA	NA
ACON000773	NA	NA	NA	1	ACON000773-PA	sp|P05709|SIM_DROME	4e-103	Drosophila_melanogaster	Protein_single-minded
ACON000773	NA	NA	NA	1	ACON000773-PB	sp|P05709|SIM_DROME	5e-103	Drosophila_melanogaster	Protein_single-minded
ACON000774	NA	NA	NA	1	ACON000774-PA	sp|E1JIT7|PSD_DROME	0	Drosophila_melanogaster	PH_and_SEC7_domain-containing_protein
ACON000776	NA	NA	NA	1	ACON000776-PA	sp|Q01989|MYS9_DROME	0	Drosophila_melanogaster	Myosin_heavy_chain_95F
ACON000777	NA	NA	NA	1	ACON000777-PA	sp|A6H6W9|SDS3_BOVIN	9e-19	Bos_taurus	Sin3_histone_deacetylase_corepressor_complex_component_SDS3
ACON000778	NA	NA	NA	1	ACON000778-PA	sp|Q9P2C4|TM181_HUMAN	7e-150	Homo_sapiens	Transmembrane_protein_181
ACON000779	NA	NA	NA	1	ACON000779-PA	sp|P28166|ZFH1_DROME	1e-47	Drosophila_melanogaster	Zinc_finger_protein_1
ACON000780	NA	NA	NA	1	ACON000780-PA	sp|Q9XZF0|YIPP_DROME	1e-67	Drosophila_melanogaster	Protein_yippee
ACON000781	NA	NA	NA	1	ACON000781-PA	sp|Q9VYD7|TIM9_DROME	2e-43	Drosophila_melanogaster	Mitochondrial_import_inner_membrane_translocase_subunit_Tim9
ACON000782	NA	NA	NA	1	ACON000782-PA	NA	NA	NA	NA
ACON000783	NA	NA	NA	1	ACON000783-PA	sp|Q9W517|WAPL_DROME	5e-148	Drosophila_melanogaster	Protein_wings_apart-like
ACON000784	NA	NA	NA	1	ACON000784-PA	sp|Q8TB40|ABHD4_HUMAN	1e-97	Homo_sapiens	(Lyso)-N-acylphosphatidylethanolamine_lipase
ACON000785	NA	NA	NA	1	ACON000785-PA	sp|Q7L1I2|SV2B_HUMAN	2e-32	Homo_sapiens	Synaptic_vesicle_glycoprotein_2B
ACON000786	NA	NA	NA	1	ACON000786-PA	NA	NA	NA	NA
ACON000787	NA	NA	NA	1	ACON000787-PA	sp|Q8CFI0|NED4L_MOUSE	0	Mus_musculus	E3_ubiquitin-protein_ligase_NEDD4-like
ACON000788	NA	NA	NA	0	ACON000788-PA	NA	NA	NA	NA
ACON000789	NA	NA	NA	1	ACON000789-PA	sp|Q54G14|Y0266_DICDI	1e-36	Dictyostelium_discoideum	Uncharacterized_protein_DDB_G0290685
ACON000790	NA	NA	NA	1	ACON000790-PA	NA	NA	NA	NA
ACON000791	NA	NA	NA	1	ACON000791-PA	sp|Q66KD0|BTBDH_XENTR	6e-30	Xenopus_tropicalis	BTB/POZ_domain-containing_protein_17
ACON000792	NA	NA	NA	1	ACON000792-PA	sp|Q9VZX9|SAHH2_DROME	0	Drosophila_melanogaster	Adenosylhomocysteinase-like_1
ACON000793	NA	NA	NA	1	ACON000793-PA	sp|Q0VG49|CO061_MOUSE	2e-47	Mus_musculus	Uncharacterized_protein_C15orf61_homolog
ACON000794	NA	NA	NA	1	ACON000794-PA	sp|Q641Y2|NDUS2_RAT	0	Rattus_norvegicus	NADH_dehydrogenase_[ubiquinone]_iron-sulfur_protein_2,_mitochondrial
ACON000794	NA	NA	NA	1	ACON000794-PB	sp|Q641Y2|NDUS2_RAT	0	Rattus_norvegicus	NADH_dehydrogenase_[ubiquinone]_iron-sulfur_protein_2,_mitochondrial
ACON000794	NA	NA	NA	1	ACON000794-PC	sp|Q641Y2|NDUS2_RAT	0	Rattus_norvegicus	NADH_dehydrogenase_[ubiquinone]_iron-sulfur_protein_2,_mitochondrial
ACON000795	NA	NA	NA	1	ACON000795-PA	sp|Q6ZSM3|MOT12_HUMAN	3e-30	Homo_sapiens	Monocarboxylate_transporter_12
ACON000795	NA	NA	NA	1	ACON000795-PB	sp|Q6ZSM3|MOT12_HUMAN	1e-27	Homo_sapiens	Monocarboxylate_transporter_12
ACON000795	NA	NA	NA	1	ACON000795-PC	sp|Q6ZSM3|MOT12_HUMAN	7e-29	Homo_sapiens	Monocarboxylate_transporter_12
ACON000797	NA	NA	NA	1	ACON000797-PA	sp|Q6I6G8|HECW2_MOUSE	0	Mus_musculus	E3_ubiquitin-protein_ligase_HECW2
ACON000798	GLURIIC	NA	NA	1	ACON000798-PA	sp|Q13002|GRIK2_HUMAN	0	Homo_sapiens	Glutamate_receptor_ionotropic,_kainate_2
ACON000798	GLURIIC	NA	NA	1	ACON000798-PB	sp|Q13002|GRIK2_HUMAN	0	Homo_sapiens	Glutamate_receptor_ionotropic,_kainate_2
ACON000798	GLURIIC	NA	NA	1	ACON000798-PC	sp|Q13002|GRIK2_HUMAN	0	Homo_sapiens	Glutamate_receptor_ionotropic,_kainate_2
ACON000801	GLURIIB	NA	NA	1	ACON000801-PA	sp|Q13002|GRIK2_HUMAN	0	Homo_sapiens	Glutamate_receptor_ionotropic,_kainate_2
ACON000801	GLURIIB	NA	NA	1	ACON000801-PB	sp|P39087|GRIK2_MOUSE	0	Mus_musculus	Glutamate_receptor_ionotropic,_kainate_2
ACON000803	GLURIIA	NA	NA	1	ACON000803-PA	sp|P39087|GRIK2_MOUSE	0	Mus_musculus	Glutamate_receptor_ionotropic,_kainate_2
ACON000804	GPXH2	glutathione_peroxidase	peroxidase_clan	1	ACON000804-PA	sp|Q9N2J2|GPX4_BOVIN	3e-24	Bos_taurus	Phospholipid_hydroperoxide_glutathione_peroxidase
ACON000805	NA	NA	NA	1	ACON000805-PA	sp|Q5DTY9|KCD16_MOUSE	3e-58	Mus_musculus	BTB/POZ_domain-containing_protein_KCTD16
ACON000806	NA	NA	NA	1	ACON000806-PA	sp|Q9R045|ANGL2_MOUSE	1e-42	Mus_musculus	Angiopoietin-related_protein_2
ACON000807	NA	NA	NA	1	ACON000807-PA	NA	NA	NA	NA
ACON000808	NA	NA	NA	1	ACON000808-PA	sp|Q6UX65|DRAM2_HUMAN	1e-40	Homo_sapiens	DNA_damage-regulated_autophagy_modulator_protein_2
ACON000809	NA	NA	NA	1	ACON000809-PA	NA	NA	NA	NA
ACON000810	NA	NA	NA	1	ACON000810-PA	sp|Q9TZM3|LRK1_CAEEL	0	Caenorhabditis_elegans	Leucine-rich_repeat_serine/threonine-protein_kinase_1
ACON000812	NA	NA	NA	1	ACON000812-PA	sp|P91891|MO25_DROME	0	Drosophila_melanogaster	Protein_Mo25
ACON000813	NA	NA	NA	1	ACON000813-PA	sp|Q9W385|FRDA_DROME	2e-46	Drosophila_melanogaster	Frataxin_homolog,_mitochondrial
ACON000814	NA	NA	NA	1	ACON000814-PA	sp|Q08DX0|SNX29_BOVIN	1e-30	Bos_taurus	Sorting_nexin-29
ACON000815	INTB	NA	NA	1	ACON000815-PA	sp|P11584|ITBX_DROME	0	Drosophila_melanogaster	Integrin_beta-PS
ACON000815	INTB	NA	NA	1	ACON000815-PB	sp|P11584|ITBX_DROME	0	Drosophila_melanogaster	Integrin_beta-PS
ACON000816	NA	NA	NA	0	ACON000816-PA	NA	NA	NA	NA
ACON000817	NA	NA	NA	0	ACON000817-PA	NA	NA	NA	NA
ACON000817	NA	NA	NA	0	ACON000817-PB	NA	NA	NA	NA
ACON000818	CYP9K1	P450	P450	1	ACON000818-PA	sp|Q964T2|CP9E2_BLAGE	4e-140	Blattella_germanica	Cytochrome_P450_9e2
ACON000819	NA	NA	NA	0	ACON000819-PA	sp|O16845|TLL_DROVI	3e-139	Drosophila_virilis	Protein_tailless
ACON000820	CPR125	cuticular_protein_CPR	cuticular_protein_CPR	1	ACON000820-PA	NA	NA	NA	NA
ACON000821	NA	NA	NA	1	ACON000821-PA	NA	NA	NA	NA
ACON000822	NA	NA	NA	1	ACON000822-PA	NA	NA	NA	NA
ACON000823	NA	NA	NA	1	ACON000823-PA	sp|Q9N0J9|CD81_SAGOE	4e-31	Saguinus_oedipus	CD81_protein
ACON000824	NA	NA	NA	1	ACON000824-PA	sp|P27091|60A_DROME	5e-139	Drosophila_melanogaster	Protein_60A
ACON000825	NA	NA	NA	1	ACON000825-PA	sp|O70469|DOK2_MOUSE	5e-20	Mus_musculus	Docking_protein_2
ACON000826	NA	NA	NA	1	ACON000826-PA	sp|Q9W4N2|MTR1_DROME	0	Drosophila_melanogaster	Cap-specific_mRNA_(nucleoside-2'-O-)-methyltransferase_1
ACON000829	NA	NA	NA	1	ACON000829-PA	sp|P27398|CAND_DROME	0	Drosophila_melanogaster	Calpain-D
ACON000830	CASPS7	NA	NA	1	ACON000830-PA	sp|O01382|DRICE_DROME	1e-133	Drosophila_melanogaster	Caspase
ACON000831	NA	NA	NA	1	ACON000831-PA	sp|Q9VXT2|DJC25_DROME	4e-110	Drosophila_melanogaster	DnaJ_homolog_subfamily_C_member_25_homolog
ACON000832	NA	NA	NA	1	ACON000832-PA	sp|Q5RC74|DERL2_PONAB	3e-124	Pongo_abelii	Derlin-2
ACON000833	MIP	NA	NA	1	ACON000833-PA	sp|Q9VVF7|MIP_DROME	4e-17	Drosophila_melanogaster	Allatostatins_MIP
ACON000833	MIP	NA	NA	1	ACON000833-PB	sp|Q9VVF7|MIP_DROME	4e-17	Drosophila_melanogaster	Allatostatins_MIP
ACON000834	NA	NA	NA	1	ACON000834-PA	sp|Q9Y115|UN93L_DROME	0	Drosophila_melanogaster	UNC93-like_protein
ACON000834	NA	NA	NA	1	ACON000834-PB	sp|Q9Y115|UN93L_DROME	0	Drosophila_melanogaster	UNC93-like_protein
ACON000835	NA	NA	NA	1	ACON000835-PA	sp|P10383|OTU_DROME	3e-69	Drosophila_melanogaster	Protein_ovarian_tumor_locus
ACON000840	NA	NA	NA	1	ACON000840-PA	sp|O61365|NACH_DROME	1e-25	Drosophila_melanogaster	Sodium_channel_protein_Nach
ACON000841	NA	NA	NA	1	ACON000841-PA	sp|Q8VHP8|RB40B_MOUSE	3e-113	Mus_musculus	Ras-related_protein_Rab-40B
ACON000842	NA	NA	NA	1	ACON000842-PA	sp|Q9VAI1|CIA30_DROME	3e-130	Drosophila_melanogaster	Complex_I_intermediate-associated_protein_30,_mitochondrial
ACON000843	NA	NA	NA	1	ACON000843-PA	sp|Q8MZC4|CRLS1_DROME	2e-104	Drosophila_melanogaster	Probable_cardiolipin_synthase_(CMP-forming)
ACON000844	NA	NA	NA	1	ACON000844-PA	sp|Q8N4S7|PAQR4_HUMAN	1e-56	Homo_sapiens	Progestin_and_adipoQ_receptor_family_member_4
ACON000847	NA	NA	NA	1	ACON000847-PA	sp|P49762|DOA_DROME	0	Drosophila_melanogaster	Serine/threonine-protein_kinase_Doa
ACON000847	NA	NA	NA	1	ACON000847-PB	sp|P49762|DOA_DROME	0	Drosophila_melanogaster	Serine/threonine-protein_kinase_Doa
ACON000847	NA	NA	NA	1	ACON000847-PC	sp|P49762|DOA_DROME	0	Drosophila_melanogaster	Serine/threonine-protein_kinase_Doa
ACON000847	NA	NA	NA	1	ACON000847-PD	sp|P49762|DOA_DROME	0	Drosophila_melanogaster	Serine/threonine-protein_kinase_Doa
ACON000848	NA	NA	NA	1	ACON000848-PA	sp|Q8N608|DPP10_HUMAN	3e-87	Homo_sapiens	Inactive_dipeptidyl_peptidase_10
ACON000849	NA	NA	NA	1	ACON000849-PA	NA	NA	NA	NA
ACON000850	SYX16	syntaxin	NA	1	ACON000850-PA	sp|Q8BVI5|STX16_MOUSE	5e-29	Mus_musculus	Syntaxin-16
ACON000851	NA	NA	NA	1	ACON000851-PA	sp|O13085|COX6A_ONCMY	5e-32	Oncorhynchus_mykiss	Cytochrome_c_oxidase_subunit_6A,_mitochondrial
ACON000852	NA	NA	NA	1	ACON000852-PA	sp|Q6DK72|SUMO3_XENTR	1e-40	Xenopus_tropicalis	Small_ubiquitin-related_modifier_3
ACON000853	NA	NA	NA	1	ACON000853-PA	sp|P19440|GGT1_HUMAN	6e-150	Homo_sapiens	Glutathione_hydrolase_1_proenzyme
ACON000853	NA	NA	NA	1	ACON000853-PB	sp|P19440|GGT1_HUMAN	7e-150	Homo_sapiens	Glutathione_hydrolase_1_proenzyme
ACON000854	NA	NA	NA	1	ACON000854-PA	NA	NA	NA	NA
ACON000855	NA	NA	NA	1	ACON000855-PA	sp|Q503V3|SPRNG_DANRE	1e-49	Danio_rerio	SREBP_regulating_gene_protein
ACON000856	NA	NA	NA	1	ACON000856-PA	sp|Q9D7B1|DUS2L_MOUSE	2e-125	Mus_musculus	tRNA-dihydrouridine(20)_synthase_[NAD(P)+]-like
ACON000857	MRPL3	ribosomal_protein_mitochondrial_39S	NA	1	ACON000857-PA	sp|P18665|RM03_RAT	1e-58	Rattus_norvegicus	39S_ribosomal_protein_L3,_mitochondrial
ACON000858	NA	NA	NA	1	ACON000858-PA	sp|A6YP92|ARX_RAT	2e-31	Rattus_norvegicus	Homeobox_protein_ARX
ACON000859	NA	NA	NA	1	ACON000859-PA	sp|E1ZVK1|PTTH_CAMFO	4e-11	Camponotus_floridanus	Prothoracicotropic_hormone
ACON000861	NA	NA	NA	1	ACON000861-PA	sp|Q99K01|PDXD1_MOUSE	3e-81	Mus_musculus	Pyridoxal-dependent_decarboxylase_domain-containing_protein_1
ACON000862	NA	NA	NA	1	ACON000862-PA	sp|P79403|GANAB_PIG	0	Sus_scrofa	Neutral_alpha-glucosidase_AB
ACON000863	NA	NA	NA	1	ACON000863-PA	sp|Q90773|CEPU1_CHICK	3e-32	Gallus_gallus	Protein_CEPU-1
ACON000864	NA	NA	NA	1	ACON000864-PA	sp|Q8N4B1|SESQ1_HUMAN	4e-42	Homo_sapiens	Sesquipedalian-1
ACON000865	NA	NA	NA	1	ACON000865-PA	sp|Q6PAJ1|BCR_MOUSE	8e-138	Mus_musculus	Breakpoint_cluster_region_protein
ACON000868	NA	NA	NA	1	ACON000868-PA	sp|O01346|EGH_DROME	0	Drosophila_melanogaster	Beta-1,4-mannosyltransferase_egh
ACON000869	NA	NA	NA	1	ACON000869-PA	sp|Q8TEW0|PARD3_HUMAN	6e-35	Homo_sapiens	Partitioning_defective_3_homolog
ACON000870	NA	NA	NA	1	ACON000870-PA	sp|Q9VX32|RG190_DROME	0	Drosophila_melanogaster	Rho_GTPase-activating_protein_190
ACON000871	NA	NA	NA	0	ACON000871-PA	sp|Q59DY6|LEDL2_DROME	9e-12	Drosophila_melanogaster	C-type_lectin_37Da
ACON000874	NA	NA	NA	1	ACON000874-PA	sp|P97500|MYT1L_MOUSE	7e-43	Mus_musculus	Myelin_transcription_factor_1-like_protein
ACON000875	NA	NA	NA	1	ACON000875-PA	sp|Q9UL68|MYT1L_HUMAN	4e-33	Homo_sapiens	Myelin_transcription_factor_1-like_protein
ACON000876	NA	NA	NA	0	ACON000876-PA	sp|P10084|AST4_DROME	9e-33	Drosophila_melanogaster	Achaete-scute_complex_protein_T4
ACON000877	CYP4G17	P450	P450	1	ACON000877-PA	sp|Q9VYY4|C4G15_DROME	0	Drosophila_melanogaster	Cytochrome_P450_4g15
ACON000878	NA	NA	NA	0	ACON000878-PA	sp|P09775|AST8_DROME	2e-22	Drosophila_melanogaster	Achaete-scute_complex_protein_T8
ACON000879	NA	NA	NA	1	ACON000879-PA	sp|Q9GP71|YELL_DROMD	0	Drosophila_madeirensis	Protein_yellow
ACON000880	NA	NA	NA	1	ACON000880-PA	sp|O14512|SOCS7_HUMAN	7e-43	Homo_sapiens	Suppressor_of_cytokine_signaling_7
ACON000880	NA	NA	NA	1	ACON000880-PB	sp|O14512|SOCS7_HUMAN	4e-45	Homo_sapiens	Suppressor_of_cytokine_signaling_7
ACON000880	NA	NA	NA	1	ACON000880-PC	sp|O14512|SOCS7_HUMAN	4e-45	Homo_sapiens	Suppressor_of_cytokine_signaling_7
ACON000881	NA	NA	NA	1	ACON000881-PA	sp|P46562|AL7A1_CAEEL	0	Caenorhabditis_elegans	Putative_aldehyde_dehydrogenase_family_7_member_A1_homolog
ACON000882	NA	NA	NA	1	ACON000882-PA	sp|Q3T001|H17B6_BOVIN	4e-34	Bos_taurus	17-beta-hydroxysteroid_dehydrogenase_type_6
ACON000883	NA	NA	NA	1	ACON000883-PA	sp|Q9NJH0|EF1G_DROME	0	Drosophila_melanogaster	Elongation_factor_1-gamma
ACON000884	NA	NA	NA	1	ACON000884-PA	sp|Q29RP1|UBP1_BOVIN	5e-18	Bos_taurus	Ubiquitin_carboxyl-terminal_hydrolase_1
ACON000884	NA	NA	NA	1	ACON000884-PB	sp|Q29RP1|UBP1_BOVIN	5e-18	Bos_taurus	Ubiquitin_carboxyl-terminal_hydrolase_1
ACON000885	NA	NA	NA	1	ACON000885-PA	sp|P79098|AMPN_BOVIN	0	Bos_taurus	Aminopeptidase_N
ACON000886	NA	NA	NA	1	ACON000886-PA	sp|Q5REH2|ZDHC6_PONAB	1e-101	Pongo_abelii	Palmitoyltransferase_ZDHHC6
ACON000887	NA	NA	NA	1	ACON000887-PA	sp|B7ZMP1|XPP3_MOUSE	9e-116	Mus_musculus	Xaa-Pro_aminopeptidase_3
ACON000888	GSTT2	GST	GST	1	ACON000888-PA	sp|Q99L20|GSTT3_MOUSE	9e-43	Mus_musculus	Glutathione_S-transferase_theta-3
ACON000888	GSTT2	GST	GST	1	ACON000888-PB	sp|Q99L20|GSTT3_MOUSE	9e-43	Mus_musculus	Glutathione_S-transferase_theta-3
ACON000889	NA	NA	NA	1	ACON000889-PA	sp|B0BNA5|COTL1_RAT	1e-36	Rattus_norvegicus	Coactosin-like_protein
ACON000890	MRPS29	ribosomal_protein_mitochondrial_28S	NA	1	ACON000890-PA	sp|P82922|RT29_BOVIN	4e-81	Bos_taurus	28S_ribosomal_protein_S29,_mitochondrial
ACON000891	NA	NA	NA	1	ACON000891-PA	sp|Q9W0I6|SAC1_DROME	0	Drosophila_melanogaster	Phosphatidylinositol-3-phosphatase_SAC1
ACON000892	NA	NA	NA	0	ACON000892-PA	NA	NA	NA	NA
ACON000893	NA	NA	NA	1	ACON000893-PA	NA	NA	NA	NA
ACON000894	NA	NA	NA	1	ACON000894-PA	sp|Q5RAK6|EST1A_PONAB	5e-137	Pongo_abelii	Telomerase-binding_protein_EST1A
ACON000896	NA	NA	NA	1	ACON000896-PA	NA	NA	NA	NA
ACON000897	NA	NA	NA	1	ACON000897-PA	sp|Q9D1L0|CHCH2_MOUSE	3e-38	Mus_musculus	Coiled-coil-helix-coiled-coil-helix_domain-containing_protein_2
ACON000898	NA	NA	NA	1	ACON000898-PA	sp|Q6NN85|SSH_DROME	0	Drosophila_melanogaster	Protein_phosphatase_Slingshot
ACON000899	NA	NA	NA	1	ACON000899-PA	sp|Q1JPB9|PA2G3_BOVIN	5e-19	Bos_taurus	Group_3_secretory_phospholipase_A2
ACON000900	NA	NA	NA	1	ACON000900-PA	sp|Q9VYB7|TPST_DROME	0	Drosophila_melanogaster	Protein-tyrosine_sulfotransferase
ACON000901	NA	NA	NA	1	ACON000901-PA	sp|Q6GM82|ALAT2_XENLA	0	Xenopus_laevis	Alanine_aminotransferase_2
ACON000903	NA	NA	NA	1	ACON000903-PA	sp|Q23985|DTX_DROME	4e-56	Drosophila_melanogaster	Protein_deltex
ACON000907	NA	NA	NA	1	ACON000907-PA	sp|P08659|LUCI_PHOPY	8e-58	Photinus_pyralis	Luciferin_4-monooxygenase
ACON000908	NA	NA	NA	1	ACON000908-PA	sp|Q9UJW0|DCTN4_HUMAN	2e-79	Homo_sapiens	Dynactin_subunit_4
ACON000909	NA	NA	NA	1	ACON000909-PA	sp|Q9BS26|ERP44_HUMAN	9e-139	Homo_sapiens	Endoplasmic_reticulum_resident_protein_44
ACON000911	NA	NA	NA	1	ACON000911-PA	NA	NA	NA	NA
ACON000912	NA	NA	NA	1	ACON000912-PA	sp|Q3ZT31|SNX25_MOUSE	2e-108	Mus_musculus	Sorting_nexin-25
ACON000913	NA	NA	NA	1	ACON000913-PA	sp|D3ZWZ9|GP107_RAT	3e-161	Rattus_norvegicus	Protein_GPR107
ACON000915	NA	NA	NA	1	ACON000915-PA	NA	NA	NA	NA
ACON000916	NA	NA	NA	0	ACON000916-PA	NA	NA	NA	NA
ACON000917	NA	NA	NA	0	ACON000917-PA	NA	NA	NA	NA
ACON000918	NA	NA	NA	0	ACON000918-PA	NA	NA	NA	NA
ACON000919	NA	NA	NA	0	ACON000919-PA	NA	NA	NA	NA
ACON000920	NA	NA	NA	0	ACON000920-PA	NA	NA	NA	NA
ACON000921	NA	NA	NA	0	ACON000921-PA	NA	NA	NA	NA
ACON000922	NA	NA	NA	1	NA	NA	NA	NA	NA
ACON000923	NA	NA	NA	1	ACON000923-PA	sp|Q9VYG2|BAP60_DROME	0	Drosophila_melanogaster	Brahma-associated_protein_of_60_kDa
ACON000924	NA	NA	NA	1	ACON000924-PA	sp|Q8BG81|PDIP3_MOUSE	1e-14	Mus_musculus	Polymerase_delta-interacting_protein_3
ACON000926	NA	NA	NA	1	ACON000926-PA	sp|Q9VR59|VIP1_DROME	0	Drosophila_melanogaster	Inositol_hexakisphosphate_and_diphosphoinositol-pentakisphosphate_kinase
ACON000926	NA	NA	NA	1	ACON000926-PB	sp|Q9VR59|VIP1_DROME	0	Drosophila_melanogaster	Inositol_hexakisphosphate_and_diphosphoinositol-pentakisphosphate_kinase
ACON000927	NA	NA	NA	1	ACON000927-PA	sp|P40423|SQH_DROME	1e-117	Drosophila_melanogaster	Myosin_regulatory_light_chain_sqh
ACON000927	NA	NA	NA	1	ACON000927-PB	sp|P40423|SQH_DROME	1e-117	Drosophila_melanogaster	Myosin_regulatory_light_chain_sqh
ACON000928	PEX10	peroxin	NA	1	ACON000928-PA	sp|O60683|PEX10_HUMAN	3e-37	Homo_sapiens	Peroxisome_biogenesis_factor_10
ACON000929	CTLSE1	C-type_lectin	C-type_lectin	1	ACON000929-PA	sp|A2AVA0|SVEP1_MOUSE	2e-78	Mus_musculus	Sushi,_von_Willebrand_factor_type_A,_EGF_and_pentraxin_domain-containing_protein_1
ACON000930	NA	NA	NA	1	ACON000930-PA	sp|Q0V8F1|CORO7_BOVIN	5e-132	Bos_taurus	Coronin-7
ACON000930	NA	NA	NA	1	ACON000930-PB	sp|Q0V8F1|CORO7_BOVIN	1e-130	Bos_taurus	Coronin-7
ACON000931	NA	NA	NA	1	ACON000931-PA	sp|Q7PSY2|U729_ANOGA	5e-65	Anopheles_gambiae	UPF0729_protein_AGAP000931
ACON000932	NA	NA	NA	1	ACON000932-PA	sp|O77086|C3G_DROME	0	Drosophila_melanogaster	Guanine_nucleotide-releasing_factor_2
ACON000932	NA	NA	NA	1	ACON000932-PB	sp|O77086|C3G_DROME	0	Drosophila_melanogaster	Guanine_nucleotide-releasing_factor_2
ACON000933	APG10	NA	NA	1	ACON000933-PA	sp|Q8R1P4|ATG10_MOUSE	8e-16	Mus_musculus	Ubiquitin-like-conjugating_enzyme_ATG10
ACON000934	NA	NA	NA	1	ACON000934-PA	sp|A4QN59|DPH2_DANRE	1e-78	Danio_rerio	2-(3-amino-3-carboxypropyl)histidine_synthase_subunit_2
ACON000935	NA	NA	NA	1	ACON000935-PA	sp|O75439|MPPB_HUMAN	0	Homo_sapiens	Mitochondrial-processing_peptidase_subunit_beta
ACON000938	NA	NA	NA	1	ACON000938-PA	NA	NA	NA	NA
ACON000939	NA	NA	NA	1	ACON000939-PA	sp|Q9VXP4|PA1B2_DROME	1e-104	Drosophila_melanogaster	Platelet-activating_factor_acetylhydrolase_IB_subunit_beta_homolog
ACON000940	CTL7	C-type_lectin	C-type_lectin	1	ACON000940-PA	NA	NA	NA	NA
ACON000941	NA	NA	NA	1	ACON000941-PA	sp|Q00649|HSPB1_CHICK	8e-15	Gallus_gallus	Heat_shock_protein_beta-1
ACON000941	NA	NA	NA	1	ACON000941-PB	sp|Q00649|HSPB1_CHICK	1e-14	Gallus_gallus	Heat_shock_protein_beta-1
ACON000942	NA	NA	NA	1	ACON000942-PA	sp|Q9CR24|NUDT8_MOUSE	5e-32	Mus_musculus	Nucleoside_diphosphate-linked_moiety_X_motif_8
ACON000942	NA	NA	NA	1	ACON000942-PB	sp|Q9CR24|NUDT8_MOUSE	5e-32	Mus_musculus	Nucleoside_diphosphate-linked_moiety_X_motif_8
ACON000943	NA	NA	NA	1	ACON000943-PA	sp|Q8WQA4|EXC4_CAEEL	4e-52	Caenorhabditis_elegans	Chloride_intracellular_channel_exc-4
ACON000943	NA	NA	NA	1	ACON000943-PB	sp|Q8WQA4|EXC4_CAEEL	4e-52	Caenorhabditis_elegans	Chloride_intracellular_channel_exc-4
ACON000943	NA	NA	NA	1	ACON000943-PC	sp|Q8WQA4|EXC4_CAEEL	4e-52	Caenorhabditis_elegans	Chloride_intracellular_channel_exc-4
ACON000943	NA	NA	NA	1	ACON000943-PD	sp|Q8WQA4|EXC4_CAEEL	4e-52	Caenorhabditis_elegans	Chloride_intracellular_channel_exc-4
ACON000943	NA	NA	NA	1	ACON000943-PE	sp|Q8WQA4|EXC4_CAEEL	1e-49	Caenorhabditis_elegans	Chloride_intracellular_channel_exc-4
ACON000943	NA	NA	NA	1	ACON000943-PF	sp|Q8WQA4|EXC4_CAEEL	4e-52	Caenorhabditis_elegans	Chloride_intracellular_channel_exc-4
ACON000943	NA	NA	NA	1	ACON000943-PG	sp|Q8WQA4|EXC4_CAEEL	4e-52	Caenorhabditis_elegans	Chloride_intracellular_channel_exc-4
ACON000944	NA	NA	NA	0	ACON000944-PA	NA	NA	NA	NA
ACON000945	NA	NA	NA	1	ACON000945-PA	sp|Q6WQJ1|DGLA_MOUSE	0	Mus_musculus	Diacylglycerol_lipase-alpha
ACON000946	NA	NA	NA	1	ACON000946-PA	sp|Q9GKT2|FXDC2_MACFA	1e-70	Macaca_fascicularis	Fatty_acid_hydroxylase_domain-containing_protein_2
ACON000947	GSTU1	GST	GST	1	ACON000947-PA	sp|Q93112|GST1C_ANOGA	2e-34	Anopheles_gambiae	Glutathione_S-transferase_1,_isoform_C
ACON000948	NA	NA	NA	1	ACON000948-PA	sp|Q66KA5|YIPF5_XENTR	1e-31	Xenopus_tropicalis	Protein_YIPF5
ACON000949	NA	NA	NA	1	ACON000949-PA	sp|D3ZTX0|TMED7_RAT	1e-75	Rattus_norvegicus	Transmembrane_emp24_domain-containing_protein_7
ACON000950	MRPL9	ribosomal_protein_mitochondrial_39S	NA	1	ACON000950-PA	sp|Q9VF89|RM09_DROME	4e-112	Drosophila_melanogaster	39S_ribosomal_protein_L9,_mitochondrial
ACON000951	NA	NA	NA	1	ACON000951-PA	sp|Q5ZKQ7|GID8_CHICK	2e-88	Gallus_gallus	Glucose-induced_degradation_protein_8_homolog
ACON000951	NA	NA	NA	1	ACON000951-PB	sp|Q5ZKQ7|GID8_CHICK	2e-88	Gallus_gallus	Glucose-induced_degradation_protein_8_homolog
ACON000951	NA	NA	NA	1	ACON000951-PC	sp|Q5ZKQ7|GID8_CHICK	2e-88	Gallus_gallus	Glucose-induced_degradation_protein_8_homolog
ACON000952	RPL37	ribosomal_protein_60S	NA	1	ACON000952-PA	sp|Q9VXX8|RL371_DROME	2e-51	Drosophila_melanogaster	Probable_60S_ribosomal_protein_L37-A
ACON000953	RPL10-1_RPL10	ribosomal_protein_60S	NA	1	ACON000953-PA	sp|O61231|RL10_DROME	8e-141	Drosophila_melanogaster	60S_ribosomal_protein_L10
ACON000954	NA	NA	NA	1	ACON000954-PA	sp|Q5ZL26|KPRB_CHICK	1e-173	Gallus_gallus	Phosphoribosyl_pyrophosphate_synthase-associated_protein_2
ACON000954	NA	NA	NA	1	ACON000954-PB	sp|Q5ZL26|KPRB_CHICK	1e-173	Gallus_gallus	Phosphoribosyl_pyrophosphate_synthase-associated_protein_2
ACON000954	NA	NA	NA	1	ACON000954-PC	sp|Q5ZL26|KPRB_CHICK	1e-173	Gallus_gallus	Phosphoribosyl_pyrophosphate_synthase-associated_protein_2
ACON000954	NA	NA	NA	1	ACON000954-PD	sp|Q5ZL26|KPRB_CHICK	7e-174	Gallus_gallus	Phosphoribosyl_pyrophosphate_synthase-associated_protein_2
ACON000955	NA	NA	NA	1	ACON000955-PA	sp|P24387|CRHBP_HUMAN	1e-28	Homo_sapiens	Corticotropin-releasing_factor-binding_protein
ACON000957	OSI23	NA	NA	0	ACON000957-PA	NA	NA	NA	NA
ACON000958	NA	NA	NA	1	ACON000958-PA	sp|Q9VA73|CMC_DROME	0	Drosophila_melanogaster	Calcium-binding_mitochondrial_carrier_protein_Aralar1
ACON000960	NA	NA	NA	1	ACON000960-PA	sp|O95630|STABP_HUMAN	1e-95	Homo_sapiens	STAM-binding_protein
ACON000961	NA	NA	NA	1	ACON000961-PA	sp|Q8VHK1|CSKI2_MOUSE	2e-36	Mus_musculus	Caskin-2
ACON000962	ALPHA7	nicotinic_acetylcholine_receptor	NA	1	ACON000962-PA	sp|P22770|ACHA7_CHICK	1e-168	Gallus_gallus	Neuronal_acetylcholine_receptor_subunit_alpha-7
ACON000963	NA	NA	NA	0	ACON000963-PA	NA	NA	NA	NA
ACON000964	NA	NA	NA	1	ACON000964-PA	NA	NA	NA	NA
ACON000965	NA	NA	NA	1	ACON000965-PA	sp|Q60899|ELAV2_MOUSE	1e-153	Mus_musculus	ELAV-like_protein_2
ACON000966	BETA1	NA	NA	1	ACON000966-PA	sp|P04755|ACH3_DROME	0	Drosophila_melanogaster	Acetylcholine_receptor_subunit_beta-like_1
ACON000967	NA	NA	NA	1	ACON000967-PA	sp|Q865S0|RCAS1_CANLF	4e-11	Canis_lupus_familiaris	Receptor-binding_cancer_antigen_expressed_on_SiSo_cells
ACON000968	NA	NA	NA	1	ACON000968-PA	sp|P10675|FAS1_SCHAM	3e-167	Schistocerca_americana	Fasciclin-1
ACON000969	NA	NA	NA	1	ACON000969-PA	sp|O01479|TMOD_CAEEL	3e-81	Caenorhabditis_elegans	Tropomodulin
ACON000969	NA	NA	NA	1	ACON000969-PB	sp|O01479|TMOD_CAEEL	3e-79	Caenorhabditis_elegans	Tropomodulin
ACON000969	NA	NA	NA	1	ACON000969-PC	sp|O01479|TMOD_CAEEL	3e-79	Caenorhabditis_elegans	Tropomodulin
ACON000969	NA	NA	NA	1	ACON000969-PD	sp|O01479|TMOD_CAEEL	4e-78	Caenorhabditis_elegans	Tropomodulin
ACON000969	NA	NA	NA	1	ACON000969-PE	sp|O01479|TMOD_CAEEL	7e-78	Caenorhabditis_elegans	Tropomodulin
ACON000970	NA	NA	NA	1	ACON000970-PA	sp|Q9TVP3|JDP_DROME	3e-92	Drosophila_melanogaster	J_domain-containing_protein
ACON000971	NA	NA	NA	1	ACON000971-PA	sp|Q20065|P4HA2_CAEEL	2e-175	Caenorhabditis_elegans	Prolyl_4-hydroxylase_subunit_alpha-2
ACON000973	NA	NA	NA	1	ACON000973-PA	sp|Q29C43|NCASE_DROPS	0	Drosophila_pseudoobscura_pseudoobscura	Neutral_ceramidase
ACON000974	NA	NA	NA	1	ACON000974-PA	sp|G5EFD5|UNC71_CAEEL	2e-106	Caenorhabditis_elegans	Disintegrin_and_metalloproteinase_domain-containing_protein_unc-71
ACON000975	NA	NA	NA	1	ACON000975-PA	NA	NA	NA	NA
ACON000976	NA	NA	NA	0	ACON000976-PA	NA	NA	NA	NA
ACON000977	NA	NA	NA	1	ACON000977-PA	sp|Q8R0F5|RBMX2_MOUSE	1e-66	Mus_musculus	RNA-binding_motif_protein,_X-linked_2
ACON000978	NA	NA	NA	1	ACON000978-PA	sp|Q24169|ORC5_DROME	6e-149	Drosophila_melanogaster	Origin_recognition_complex_subunit_5
ACON000979	NA	NA	NA	1	ACON000979-PA	sp|Q9VJV8|DPOG2_DROME	1e-35	Drosophila_melanogaster	DNA_polymerase_subunit_gamma-2,_mitochondrial
ACON000981	NA	NA	NA	1	ACON000981-PA	sp|Q9DC22|DCAF6_MOUSE	4e-74	Mus_musculus	DDB1-_and_CUL4-associated_factor_6
ACON000982	NA	NA	NA	1	ACON000982-PA	sp|P84039|ENPP5_RAT	5e-63	Rattus_norvegicus	Ectonucleotide_pyrophosphatase/phosphodiesterase_family_member_5
ACON000983	NA	NA	NA	1	ACON000983-PA	sp|Q24314|VPS18_DROME	0	Drosophila_melanogaster	Vacuolar_protein_sorting-associated_protein_18_homolog
ACON000984	NA	NA	NA	1	ACON000984-PA	sp|Q92766|RREB1_HUMAN	2e-29	Homo_sapiens	Ras-responsive_element-binding_protein_1
ACON000985	NA	NA	NA	1	ACON000985-PA	sp|P45888|ARP2_DROME	0	Drosophila_melanogaster	Actin-related_protein_2
ACON000986	CPAP3-D	cuticular_protein_CPAP	cuticular_protein_other	1	ACON000986-PA	sp|Q9VMM6|OBSTE_DROME	3e-26	Drosophila_melanogaster	Protein_obstructor-E
ACON000987	CPAP3-A1B	cuticular_protein_CPAP	cuticular_protein_other	1	ACON000987-PA	sp|Q9VMM6|OBSTE_DROME	4e-35	Drosophila_melanogaster	Protein_obstructor-E
ACON000988	CPAP3-A1C	cuticular_protein_CPAP	cuticular_protein_other	1	ACON000988-PA	sp|Q9VMM6|OBSTE_DROME	1e-32	Drosophila_melanogaster	Protein_obstructor-E
ACON000989	CPAP3-A1A	cuticular_protein_CPAP	cuticular_protein_other	1	ACON000989-PA	sp|Q9VMM6|OBSTE_DROME	5e-32	Drosophila_melanogaster	Protein_obstructor-E
ACON000990	NA	NA	NA	0	ACON000990-PA	sp|Q8IWG1|DNAI3_HUMAN	4e-35	Homo_sapiens	Dynein_intermediate_chain_3,_axonemal
ACON000991	NA	NA	NA	1	ACON000991-PA	sp|Q9NP81|SYSM_HUMAN	3e-91	Homo_sapiens	Serine--tRNA_ligase,_mitochondrial
ACON000992	NA	NA	NA	1	ACON000992-PA	NA	NA	NA	NA
ACON000994	NA	NA	NA	1	ACON000994-PA	sp|Q2TA14|PCP_BOVIN	5e-151	Bos_taurus	Lysosomal_Pro-X_carboxypeptidase
ACON000995	TPPCPLX	trafficking_protein_particle_complex	NA	1	ACON000995-PA	sp|Q2KMM2|TPPC1_RAT	7e-53	Rattus_norvegicus	Trafficking_protein_particle_complex_subunit_1
ACON000996	NA	NA	NA	1	ACON000996-PA	sp|O60941|DTNB_HUMAN	8e-12	Homo_sapiens	Dystrobrevin_beta
ACON000997	NA	NA	NA	1	ACON000997-PA	sp|Q9VJD2|LTOR3_DROME	1e-46	Drosophila_melanogaster	Ragulator_complex_protein_LAMTOR3_homolog
ACON000998	NA	NA	NA	1	ACON000998-PA	sp|P11717|MPRI_HUMAN	3e-39	Homo_sapiens	Cation-independent_mannose-6-phosphate_receptor
ACON000999	TOLL5A	TOLL-like_receptor	immune_clan	1	ACON000999-PA	sp|P08953|TOLL_DROME	2e-143	Drosophila_melanogaster	Protein_toll
ACON001002	TOLL5A	TOLL-like_receptor	immune_clan	1	ACON001002-PA	sp|P08953|TOLL_DROME	2e-36	Drosophila_melanogaster	Protein_toll
ACON001004	TOLL1A	TOLL-like_receptor	immune_clan	1	ACON001004-PA	sp|P08953|TOLL_DROME	0	Drosophila_melanogaster	Protein_toll
ACON001005	NA	NA	NA	0	ACON001005-PA	NA	NA	NA	NA
ACON001006	NA	NA	NA	0	ACON001006-PA	NA	NA	NA	NA
ACON001007	NA	NA	NA	1	ACON001007-PA	sp|Q9CQF4|MRES1_MOUSE	8e-12	Mus_musculus	Mitochondrial_transcription_rescue_factor_1
ACON001008	NA	NA	NA	0	ACON001008-PA	NA	NA	NA	NA
ACON001010	NA	NA	NA	1	ACON001010-PA	sp|Q6ZQ11|CHSS1_MOUSE	0	Mus_musculus	Chondroitin_sulfate_synthase_1
ACON001011	NA	NA	NA	1	ACON001011-PA	sp|Q9W0Y6|PAIN_DROME	5e-34	Drosophila_melanogaster	Transient_receptor_potential_cation_channel_protein_painless
ACON001012	OR97_OR36	odorant_receptor	NA	0	ACON001012-PA	NA	NA	NA	NA
ACON001013	NA	NA	NA	0	ACON001013-PA	NA	NA	NA	NA
ACON001014	NA	NA	NA	0	ACON001014-PA	NA	NA	NA	NA
ACON001015	NA	NA	NA	1	ACON001015-PA	sp|P07207|NOTCH_DROME	0	Drosophila_melanogaster	Neurogenic_locus_Notch_protein
ACON001018	NA	NA	NA	0	ACON001018-PA	sp|Q8BSN3|CC151_MOUSE	2e-24	Mus_musculus	Coiled-coil_domain-containing_protein_151
ACON001019	NA	NA	NA	1	ACON001019-PA	sp|Q5R7T9|MTF2_PONAB	9e-39	Pongo_abelii	Metal-response_element-binding_transcription_factor_2
ACON001021	NA	NA	NA	1	ACON001021-PA	sp|O89000|DPYD_RAT	0	Rattus_norvegicus	Dihydropyrimidine_dehydrogenase_[NADP(+)]
ACON001021	NA	NA	NA	1	ACON001021-PB	sp|O89000|DPYD_RAT	0	Rattus_norvegicus	Dihydropyrimidine_dehydrogenase_[NADP(+)]
ACON001022	GPRCCK1	NA	NA	1	ACON001022-PA	sp|P30796|GASR_MASNA	7e-51	Mastomys_natalensis	Gastrin/cholecystokinin_type_B_receptor
ACON001023	NA	NA	NA	1	ACON001023-PA	NA	NA	NA	NA
ACON001023	NA	NA	NA	1	ACON001023-PB	NA	NA	NA	NA
ACON001023	NA	NA	NA	1	ACON001023-PC	NA	NA	NA	NA
ACON001023	NA	NA	NA	1	ACON001023-PD	NA	NA	NA	NA
ACON001023	NA	NA	NA	1	ACON001023-PE	NA	NA	NA	NA
ACON001023	NA	NA	NA	1	ACON001023-PF	NA	NA	NA	NA
ACON001024	NA	NA	NA	1	ACON001024-PA	NA	NA	NA	NA
ACON001025	NA	NA	NA	1	ACON001025-PA	sp|O46040|MSTAA_DROME	9e-25	Drosophila_melanogaster	SET_domain-containing_protein_SmydA-8,_isoform_A
ACON001026	NA	NA	NA	1	ACON001026-PA	sp|O02350|CBPA1_ANOGA	4e-116	Anopheles_gambiae	Zinc_carboxypeptidase_A_1
ACON001026	NA	NA	NA	1	ACON001026-PB	sp|O02350|CBPA1_ANOGA	4e-116	Anopheles_gambiae	Zinc_carboxypeptidase_A_1
ACON001027	NA	NA	NA	1	ACON001027-PA	sp|Q7PIR5|TRET1_ANOGA	1e-96	Anopheles_gambiae	Facilitated_trehalose_transporter_Tret1
ACON001027	NA	NA	NA	1	ACON001027-PB	sp|Q7PIR5|TRET1_ANOGA	1e-96	Anopheles_gambiae	Facilitated_trehalose_transporter_Tret1
ACON001027	NA	NA	NA	1	ACON001027-PC	sp|Q7PIR5|TRET1_ANOGA	2e-96	Anopheles_gambiae	Facilitated_trehalose_transporter_Tret1
ACON001028	NA	NA	NA	1	ACON001028-PA	NA	NA	NA	NA
ACON001029	NA	NA	NA	1	ACON001029-PA	sp|O76906|CRM_DROME	2e-114	Drosophila_melanogaster	Protein_cramped
ACON001030	SYX4	syntaxin	NA	1	ACON001030-PA	sp|Q7KVY7|STX4_DROME	6e-27	Drosophila_melanogaster	Syntaxin-4
ACON001031	NA	NA	NA	1	ACON001031-PA	NA	NA	NA	NA
ACON001032	NA	NA	NA	1	ACON001032-PA	sp|Q5S1U6|IFRD1_PIG	1e-73	Sus_scrofa	Interferon-related_developmental_regulator_1
ACON001032	NA	NA	NA	1	ACON001032-PB	sp|Q5S1U6|IFRD1_PIG	1e-73	Sus_scrofa	Interferon-related_developmental_regulator_1
ACON001033	NA	NA	NA	1	ACON001033-PA	sp|Q7QHX4|MB21L_ANOGA	0	Anopheles_gambiae	Protein_mab-21-like
ACON001034	NA	NA	NA	1	ACON001034-PA	sp|Q5TW90|MAB21_ANOGA	0	Anopheles_gambiae	Protein_mab-21
ACON001035	NA	NA	NA	1	ACON001035-PA	sp|Q6QI06|RICTR_MOUSE	5e-70	Mus_musculus	Rapamycin-insensitive_companion_of_mTOR
ACON001036	NA	NA	NA	1	ACON001036-PA	sp|Q29HG9|LST8_DROPS	2e-130	Drosophila_pseudoobscura_pseudoobscura	Protein_LST8_homolog
ACON001036	NA	NA	NA	1	ACON001036-PB	sp|Q29HG9|LST8_DROPS	2e-130	Drosophila_pseudoobscura_pseudoobscura	Protein_LST8_homolog
ACON001037	NA	NA	NA	1	ACON001037-PA	sp|Q9VJG0|XPP_DROME	0	Drosophila_melanogaster	Xaa-Pro_aminopeptidase_ApepP
ACON001038	NA	NA	NA	1	ACON001038-PA	sp|F7J184|NVD_XENLA	1e-115	Xenopus_laevis	Cholesterol_7-desaturase_nvd
ACON001039	CYP307A1	P450	P450	1	ACON001039-PA	sp|Q9VRM7|CP307_DROME	0	Drosophila_melanogaster	Cytochrome_P450_307a1
ACON001040	NA	NA	NA	1	ACON001040-PA	NA	NA	NA	NA
ACON001041	NA	NA	NA	1	ACON001041-PA	sp|Q5ZJ41|MARH5_CHICK	8e-98	Gallus_gallus	E3_ubiquitin-protein_ligase_MARCHF5
ACON001041	NA	NA	NA	1	ACON001041-PB	sp|Q5ZJ41|MARH5_CHICK	8e-98	Gallus_gallus	E3_ubiquitin-protein_ligase_MARCHF5
ACON001042	NA	NA	NA	1	ACON001042-PA	sp|Q29HF1|NEUFC_DROPS	3e-57	Drosophila_pseudoobscura_pseudoobscura	Neuferricin_homolog
ACON001043	ARM	NA	NA	1	ACON001043-PA	sp|Q7QHW5|ARM_ANOGA	0	Anopheles_gambiae	Armadillo_segment_polarity_protein
ACON001044	NA	NA	NA	1	ACON001044-PA	NA	NA	NA	NA
ACON001045	NA	NA	NA	1	ACON001045-PA	NA	NA	NA	NA
ACON001046	NA	NA	NA	1	ACON001046-PA	sp|P62484|ABI2_MOUSE	3e-62	Mus_musculus	Abl_interactor_2
ACON001047	NA	NA	NA	1	ACON001047-PA	sp|P49442|INPP_MOUSE	1e-78	Mus_musculus	Inositol_polyphosphate_1-phosphatase
ACON001047	NA	NA	NA	1	ACON001047-PB	sp|P49442|INPP_MOUSE	1e-78	Mus_musculus	Inositol_polyphosphate_1-phosphatase
ACON001048	NA	NA	NA	1	ACON001048-PA	sp|Q26474|LACH_SCHAM	2e-31	Schistocerca_americana	Lachesin
ACON001050	NA	NA	NA	1	ACON001050-PA	sp|Q8IZ52|CHSS2_HUMAN	5e-62	Homo_sapiens	Chondroitin_sulfate_synthase_2
ACON001051	NA	NA	NA	1	ACON001051-PA	sp|Q95T10|XYLK_DROME	1e-131	Drosophila_melanogaster	Glycosaminoglycan_xylosylkinase_homolog
ACON001052	NA	NA	NA	1	ACON001052-PA	sp|Q8IQ27|UBP2_DROME	3e-154	Drosophila_melanogaster	Ubiquitin_carboxyl-terminal_hydrolase_Usp2
ACON001052	NA	NA	NA	1	ACON001052-PB	sp|Q8IQ27|UBP2_DROME	1e-154	Drosophila_melanogaster	Ubiquitin_carboxyl-terminal_hydrolase_Usp2
ACON001052	NA	NA	NA	1	ACON001052-PC	sp|Q8IQ27|UBP2_DROME	5e-154	Drosophila_melanogaster	Ubiquitin_carboxyl-terminal_hydrolase_Usp2
ACON001053	NA	NA	NA	1	ACON001053-PA	sp|P36188|TNNI_DROME	3e-87	Drosophila_melanogaster	Troponin_I
ACON001053	NA	NA	NA	1	ACON001053-PB	sp|P36188|TNNI_DROME	1e-76	Drosophila_melanogaster	Troponin_I
ACON001053	NA	NA	NA	1	ACON001053-PC	sp|P36188|TNNI_DROME	2e-75	Drosophila_melanogaster	Troponin_I
ACON001053	NA	NA	NA	1	ACON001053-PD	sp|P36188|TNNI_DROME	3e-82	Drosophila_melanogaster	Troponin_I
ACON001053	NA	NA	NA	1	ACON001053-PE	sp|P36188|TNNI_DROME	4e-83	Drosophila_melanogaster	Troponin_I
ACON001053	NA	NA	NA	1	ACON001053-PF	sp|P36188|TNNI_DROME	1e-93	Drosophila_melanogaster	Troponin_I
ACON001053	NA	NA	NA	1	ACON001053-PG	sp|P36188|TNNI_DROME	3e-82	Drosophila_melanogaster	Troponin_I
ACON001053	NA	NA	NA	1	ACON001053-PH	sp|P36188|TNNI_DROME	1e-93	Drosophila_melanogaster	Troponin_I
ACON001056	NA	NA	NA	1	ACON001056-PA	sp|Q7K738|UBC10_DROME	2e-90	Drosophila_melanogaster	Ubiquitin-conjugating_enzyme_E2-18_kDa
ACON001057	NA	NA	NA	1	ACON001057-PA	sp|Q80Y44|DDX10_MOUSE	6e-175	Mus_musculus	Probable_ATP-dependent_RNA_helicase_DDX10
ACON001058	NA	NA	NA	1	ACON001058-PA	sp|O88531|PPT1_MOUSE	9e-111	Mus_musculus	Palmitoyl-protein_thioesterase_1
ACON001061	NA	NA	NA	1	ACON001061-PA	sp|B1AK53|ESPN_HUMAN	6e-39	Homo_sapiens	Espin
ACON001064	NA	NA	NA	1	ACON001064-PA	sp|B4PUZ3|TMEDA_DROYA	7e-108	Drosophila_yakuba	Transmembrane_emp24_domain-containing_protein_bai
ACON001065	NA	NA	NA	1	ACON001065-PA	sp|P35623|GLYC_SHEEP	0	Ovis_aries	Serine_hydroxymethyltransferase,_cytosolic
ACON001065	NA	NA	NA	1	ACON001065-PB	sp|P35623|GLYC_SHEEP	0	Ovis_aries	Serine_hydroxymethyltransferase,_cytosolic
ACON001065	NA	NA	NA	1	ACON001065-PC	sp|P35623|GLYC_SHEEP	0	Ovis_aries	Serine_hydroxymethyltransferase,_cytosolic
ACON001065	NA	NA	NA	1	ACON001065-PD	sp|P35623|GLYC_SHEEP	0	Ovis_aries	Serine_hydroxymethyltransferase,_cytosolic
ACON001065	NA	NA	NA	1	ACON001065-PE	sp|P35623|GLYC_SHEEP	0	Ovis_aries	Serine_hydroxymethyltransferase,_cytosolic
ACON001065	NA	NA	NA	1	ACON001065-PF	sp|P35623|GLYC_SHEEP	0	Ovis_aries	Serine_hydroxymethyltransferase,_cytosolic
ACON001065	NA	NA	NA	1	ACON001065-PG	sp|P35623|GLYC_SHEEP	0	Ovis_aries	Serine_hydroxymethyltransferase,_cytosolic
ACON001065	NA	NA	NA	1	ACON001065-PH	sp|P35623|GLYC_SHEEP	0	Ovis_aries	Serine_hydroxymethyltransferase,_cytosolic
ACON001067	NA	NA	NA	0	ACON001067-PA	NA	NA	NA	NA
ACON001068	NA	NA	NA	1	ACON001068-PA	sp|P62257|UBE2H_MOUSE	9e-104	Mus_musculus	Ubiquitin-conjugating_enzyme_E2_H
ACON001069	NA	NA	NA	1	ACON001069-PA	sp|O18405|SURF4_DROME	2e-167	Drosophila_melanogaster	Surfeit_locus_protein_4_homolog
ACON001070	NA	NA	NA	1	ACON001070-PA	sp|Q80TN4|DJC16_MOUSE	4e-85	Mus_musculus	DnaJ_homolog_subfamily_C_member_16
ACON001072	NA	NA	NA	0	ACON001072-PA	NA	NA	NA	NA
ACON001073	NA	NA	NA	1	ACON001073-PA	sp|Q24206|BRC4_DROME	3e-41	Drosophila_melanogaster	Broad-complex_core_protein_isoform_6
ACON001073	NA	NA	NA	1	ACON001073-PB	sp|Q24206|BRC4_DROME	9e-41	Drosophila_melanogaster	Broad-complex_core_protein_isoform_6
ACON001073	NA	NA	NA	1	ACON001073-PC	sp|Q24206|BRC4_DROME	7e-41	Drosophila_melanogaster	Broad-complex_core_protein_isoform_6
ACON001076	CYP4G16	P450	NA	0	ACON001076-PA	sp|Q9VYY4|C4G15_DROME	4e-115	Drosophila_melanogaster	Cytochrome_P450_4g15
ACON001076	CYP4G16	P450	NA	0	ACON001076-PB	sp|Q9VYY4|C4G15_DROME	4e-115	Drosophila_melanogaster	Cytochrome_P450_4g15
ACON001076	CYP4G16	P450	NA	0	ACON001076-PC	sp|Q9VYY4|C4G15_DROME	4e-115	Drosophila_melanogaster	Cytochrome_P450_4g15
ACON001078	NA	NA	NA	0	ACON001078-PA	NA	NA	NA	NA
ACON001079	NA	NA	NA	0	ACON001079-PA	NA	NA	NA	NA
ACON001081	NA	NA	NA	1	ACON001081-PA	sp|P42768|WASP_HUMAN	4e-62	Homo_sapiens	Wiskott-Aldrich_syndrome_protein
ACON001082	NA	NA	NA	1	ACON001082-PA	sp|P07602|SAP_HUMAN	4e-39	Homo_sapiens	Prosaposin
ACON001082	NA	NA	NA	1	ACON001082-PB	sp|P07602|SAP_HUMAN	4e-39	Homo_sapiens	Prosaposin
ACON001083	NA	NA	NA	1	ACON001083-PA	NA	NA	NA	NA
ACON001083	NA	NA	NA	1	ACON001083-PB	sp|Q6P560|ZN182_MOUSE	8e-12	Mus_musculus	Zinc_finger_protein_182
ACON001083	NA	NA	NA	1	ACON001083-PC	sp|Q8BQN6|OZF_MOUSE	1e-12	Mus_musculus	Zinc_finger_protein_OZF
ACON001083	NA	NA	NA	1	ACON001083-PD	sp|Q8BQN6|OZF_MOUSE	1e-12	Mus_musculus	Zinc_finger_protein_OZF
ACON001084	NA	NA	NA	1	ACON001084-PA	sp|A1ZAI5|FACR1_DROME	1e-88	Drosophila_melanogaster	Putative_fatty_acyl-CoA_reductase_CG5065
ACON001085	NA	NA	NA	0	ACON001085-PA	NA	NA	NA	NA
ACON001087	NA	NA	NA	0	ACON001087-PA	NA	NA	NA	NA
ACON001088	NA	NA	NA	0	ACON001088-PA	NA	NA	NA	NA
ACON001089	NA	NA	NA	0	ACON001089-PA	NA	NA	NA	NA
ACON001090	NA	NA	NA	1	ACON001090-PA	sp|Q8SY41|BCAS3_DROME	0	Drosophila_melanogaster	Breast_carcinoma-amplified_sequence_3_homolog
ACON001091	NA	NA	NA	1	ACON001091-PA	sp|Q28FH2|SCYL1_XENTR	0	Xenopus_tropicalis	N-terminal_kinase-like_protein
ACON001091	NA	NA	NA	1	ACON001091-PB	sp|Q28FH2|SCYL1_XENTR	0	Xenopus_tropicalis	N-terminal_kinase-like_protein
ACON001092	NA	NA	NA	1	ACON001092-PA	sp|P14314|GLU2B_HUMAN	2e-21	Homo_sapiens	Glucosidase_2_subunit_beta
ACON001093	NA	NA	NA	1	ACON001093-PA	sp|B3P5D2|FOSL_DROER	6e-26	Drosophila_erecta	Transcription_factor_kayak
ACON001094	RUN	NA	NA	1	ACON001094-PA	sp|P22814|RUNT_DROME	2e-97	Drosophila_melanogaster	Segmentation_protein_Runt
ACON001096	NA	NA	NA	1	ACON001096-PA	NA	NA	NA	NA
ACON001097	NA	NA	NA	1	ACON001097-PA	sp|Q1HRV8|ELVL1_AEDAE	1e-47	Aedes_aegypti	Elongation_of_very_long_chain_fatty_acids_protein_AAEL008004
ACON001098	NA	NA	NA	1	ACON001098-PA	sp|Q99489|OXDD_HUMAN	3e-52	Homo_sapiens	D-aspartate_oxidase
ACON001099	NA	NA	NA	1	ACON001099-PA	sp|Q86U86|PB1_HUMAN	0	Homo_sapiens	Protein_polybromo-1
ACON001100	NA	NA	NA	1	ACON001100-PA	NA	NA	NA	NA
ACON001101	COEBE2O	COE	COE	1	ACON001101-PA	sp|B2D0J5|EST6_APIME	1e-92	Apis_mellifera	Venom_carboxylesterase-6
ACON001102	NA	NA	NA	1	ACON001102-PA	sp|Q9W3D3|CRAG_DROME	0	Drosophila_melanogaster	DENN_domain-containing_protein_Crag
ACON001103	NA	NA	NA	1	ACON001103-PA	sp|Q24324|DSOR1_DROME	0	Drosophila_melanogaster	Dual_specificity_mitogen-activated_protein_kinase_kinase_dSOR1
ACON001104	NA	NA	NA	1	ACON001104-PA	sp|A0JMK9|CAF1A_DANRE	3e-24	Danio_rerio	Chromatin_assembly_factor_1_subunit_A
ACON001106	NA	NA	NA	1	ACON001106-PA	sp|P23792|DISC_DROME	6e-45	Drosophila_melanogaster	Protein_disconnected
ACON001107	NA	NA	NA	1	ACON001107-PA	NA	NA	NA	NA
ACON001107	NA	NA	NA	1	ACON001107-PB	NA	NA	NA	NA
ACON001108	NA	NA	NA	1	ACON001108-PA	sp|Q9W4V8|TI50C_DROME	2e-146	Drosophila_melanogaster	Mitochondrial_import_inner_membrane_translocase_subunit_TIM50-C
ACON001109	NA	NA	NA	1	ACON001109-PA	sp|Q641Z2|PTN9_RAT	4e-94	Rattus_norvegicus	Tyrosine-protein_phosphatase_non-receptor_type_9
ACON001110	NA	NA	NA	1	ACON001110-PA	sp|Q96L92|SNX27_HUMAN	0	Homo_sapiens	Sorting_nexin-27
ACON001110	NA	NA	NA	1	ACON001110-PB	sp|Q96L92|SNX27_HUMAN	0	Homo_sapiens	Sorting_nexin-27
ACON001111	NA	NA	NA	1	ACON001111-PA	sp|Q69ZQ1|MYORG_MOUSE	3e-72	Mus_musculus	Myogenesis-regulating_glycosidase
ACON001111	NA	NA	NA	1	ACON001111-PB	sp|Q69ZQ1|MYORG_MOUSE	2e-73	Mus_musculus	Myogenesis-regulating_glycosidase
ACON001111	NA	NA	NA	1	ACON001111-PC	sp|Q69ZQ1|MYORG_MOUSE	1e-73	Mus_musculus	Myogenesis-regulating_glycosidase
ACON001112	NA	NA	NA	0	ACON001112-PA	sp|Q9UL16|CFA45_HUMAN	5e-22	Homo_sapiens	Cilia-_and_flagella-associated_protein_45
ACON001113	NA	NA	NA	1	ACON001113-PA	sp|Q9UKP4|ATS7_HUMAN	0	Homo_sapiens	A_disintegrin_and_metalloproteinase_with_thrombospondin_motifs_7
ACON001114	GR38	gustatory_receptor	NA	0	ACON001114-PA	NA	NA	NA	NA
ACON001115	GR42	gustatory_receptor	NA	0	ACON001115-PA	NA	NA	NA	NA
ACON001116	NA	NA	NA	1	ACON001116-PA	sp|Q99489|OXDD_HUMAN	2e-60	Homo_sapiens	D-aspartate_oxidase
ACON001117	GR37	gustatory_receptor	gustatory_receptor	1	ACON001117-PA	NA	NA	NA	NA
ACON001117	GR37	gustatory_receptor	gustatory_receptor	1	ACON001117-PB	NA	NA	NA	NA
ACON001117	GR37	gustatory_receptor	gustatory_receptor	1	ACON001117-PC	NA	NA	NA	NA
ACON001117	GR37	gustatory_receptor	gustatory_receptor	1	ACON001117-PD	NA	NA	NA	NA
ACON001117	GR37	gustatory_receptor	gustatory_receptor	1	ACON001117-PE	NA	NA	NA	NA
ACON001117	GR37	gustatory_receptor	gustatory_receptor	1	ACON001117-PF	NA	NA	NA	NA
ACON001117	GR37	gustatory_receptor	gustatory_receptor	1	ACON001117-PG	NA	NA	NA	NA
ACON001117	GR37	gustatory_receptor	gustatory_receptor	1	ACON001117-PH	NA	NA	NA	NA
ACON001118	NA	NA	NA	1	ACON001118-PA	NA	NA	NA	NA
ACON001119	GR39	gustatory_receptor	NA	0	ACON001119-PA	NA	NA	NA	NA
ACON001120	GR40	gustatory_receptor	NA	0	ACON001120-PA	NA	NA	NA	NA
ACON001121	GR60	gustatory_receptor	NA	0	ACON001121-PA	NA	NA	NA	NA
ACON001122	GR41	gustatory_receptor	NA	0	ACON001122-PA	NA	NA	NA	NA
ACON001123	GR36	gustatory_receptor	NA	0	ACON001123-PA	NA	NA	NA	NA
ACON001124	NA	NA	NA	1	ACON001124-PA	sp|P48728|GCST_HUMAN	3e-133	Homo_sapiens	Aminomethyltransferase,_mitochondrial
ACON001125	GR58	gustatory_receptor	NA	0	ACON001125-PA	NA	NA	NA	NA
ACON001126	DPR8	defective_proboscis_extension_response	NA	1	ACON001126-PA	sp|G5ED00|ZIG8_CAEEL	3e-15	Caenorhabditis_elegans	Zwei_Ig_domain_protein_zig-8
ACON001127	NA	NA	NA	1	ACON001127-PA	sp|P82963|CHAO_TRICA	7e-18	Tribolium_castaneum	Chaoptin_(Fragment)
ACON001130	NA	NA	NA	1	ACON001130-PA	sp|Q9VD44|GLD2A_DROME	5e-132	Drosophila_melanogaster	Poly(A)_RNA_polymerase_gld-2_homolog_A
ACON001132	NA	NA	NA	1	ACON001132-PA	sp|Q61116|ZN235_MOUSE	2e-73	Mus_musculus	Zinc_finger_protein_235
ACON001133	NA	NA	NA	1	ACON001133-PA	sp|Q9VYS3|RENT1_DROME	0	Drosophila_melanogaster	Regulator_of_nonsense_transcripts_1_homolog
ACON001134	MRPS30	ribosomal_protein_mitochondrial_28S	NA	1	ACON001134-PA	sp|P82924|RT30_BOVIN	2e-32	Bos_taurus	28S_ribosomal_protein_S30,_mitochondrial
ACON001135	NA	NA	NA	1	ACON001135-PA	sp|Q9XYU1|MCM3_DROME	0	Drosophila_melanogaster	DNA_replication_licensing_factor_Mcm3
ACON001136	NA	NA	NA	1	ACON001136-PA	sp|Q5M7J9|EMC2_XENTR	1e-85	Xenopus_tropicalis	ER_membrane_protein_complex_subunit_2
ACON001137	GR59	gustatory_receptor	gustatory_receptor	1	ACON001137-PA	NA	NA	NA	NA
ACON001138	ATPSYNB	H+_transporting_ATP_synthase	H+_transporting_ATP_synthase	1	ACON001138-PA	sp|Q94516|AT5F1_DROME	6e-113	Drosophila_melanogaster	ATP_synthase_subunit_b,_mitochondrial
ACON001139	MRPL19	ribosomal_protein_mitochondrial_39S	NA	1	ACON001139-PA	sp|Q9VHN6|RM19_DROME	2e-140	Drosophila_melanogaster	39S_ribosomal_protein_L19,_mitochondrial
ACON001140	NA	NA	NA	1	ACON001140-PA	sp|Q5VZL5|ZMYM4_HUMAN	9e-108	Homo_sapiens	Zinc_finger_MYM-type_protein_4
ACON001141	NA	NA	NA	1	ACON001141-PA	NA	NA	NA	NA
ACON001141	NA	NA	NA	1	ACON001141-PB	sp|Q8BZH4|POGZ_MOUSE	2e-24	Mus_musculus	Pogo_transposable_element_with_ZNF_domain
ACON001143	NA	NA	NA	1	ACON001143-PA	sp|Q28DV3|HDAC3_XENTR	0	Xenopus_tropicalis	Histone_deacetylase_3
ACON001144	NA	NA	NA	1	ACON001144-PA	sp|Q8R3R5|T185B_MOUSE	3e-112	Mus_musculus	Transmembrane_protein_185B
ACON001145	NA	NA	NA	1	ACON001145-PA	sp|Q7JVL3|PRP38_DROME	2e-127	Drosophila_melanogaster	Pre-mRNA-splicing_factor_38
ACON001146	NA	NA	NA	1	ACON001146-PA	sp|Q9UNX4|WDR3_HUMAN	0	Homo_sapiens	WD_repeat-containing_protein_3
ACON001147	NA	NA	NA	1	ACON001147-PA	NA	NA	NA	NA
ACON001148	NA	NA	NA	1	ACON001148-PA	sp|Q91X43|SH319_MOUSE	6e-19	Mus_musculus	SH3_domain-containing_protein_19
ACON001148	NA	NA	NA	1	ACON001148-PB	sp|Q91X43|SH319_MOUSE	4e-19	Mus_musculus	SH3_domain-containing_protein_19
ACON001149	NA	NA	NA	1	ACON001149-PA	sp|Q6TNS2|PK1IP_DANRE	9e-45	Danio_rerio	p21-activated_protein_kinase-interacting_protein_1-like
ACON001150	NA	NA	NA	1	ACON001150-PA	sp|Q9VHM2|VP35L_DROME	0	Drosophila_melanogaster	VPS35_endosomal_protein_sorting_factor-like
ACON001151	NA	NA	NA	1	ACON001151-PA	sp|P92177|1433E_DROME	5e-177	Drosophila_melanogaster	14-3-3_protein_epsilon
ACON001152	NA	NA	NA	1	ACON001152-PA	sp|Q9UHW5|GPN3_HUMAN	5e-101	Homo_sapiens	GPN-loop_GTPase_3
ACON001153	NA	NA	NA	1	ACON001153-PA	sp|Q91VA6|PDIP2_MOUSE	1e-155	Mus_musculus	Polymerase_delta-interacting_protein_2
ACON001154	NA	NA	NA	1	ACON001154-PA	sp|Q6DFM1|SNF5_XENTR	0	Xenopus_tropicalis	SWI/SNF-related_matrix-associated_actin-dependent_regulator_of_chromatin_subfamily_B_member_1
ACON001156	NA	NA	NA	1	ACON001156-PA	sp|Q8BP86|SNPC4_MOUSE	2e-25	Mus_musculus	snRNA-activating_protein_complex_subunit_4
ACON001157	NA	NA	NA	1	ACON001157-PA	sp|Q9VLT5|POE_DROME	0	Drosophila_melanogaster	Protein_purity_of_essence
ACON001158	NA	NA	NA	1	ACON001158-PA	sp|A0A0G2L7I0|SPRTN_DANRE	2e-33	Danio_rerio	DNA-dependent_metalloprotease_SPRTN
ACON001159	NA	NA	NA	1	ACON001159-PA	sp|Q9XZ25|WDR24_DROME	0	Drosophila_melanogaster	GATOR_complex_protein_WDR24
ACON001160	NA	NA	NA	1	ACON001160-PA	sp|B4MYA4|TRET1_DROWI	4e-33	Drosophila_willistoni	Facilitated_trehalose_transporter_Tret1
ACON001161	GPROP6	NA	NA	1	ACON001161-PA	sp|O02464|OPS1_MANSE	0	Manduca_sexta	Opsin-1
ACON001162	GPROP5	NA	NA	1	ACON001162-PA	sp|Q95YI3|OPSCE_BOMMO	0	Bombyx_mori	Ceropsin
ACON001165	NA	NA	NA	1	ACON001165-PA	NA	NA	NA	NA
ACON001166	NA	NA	NA	1	ACON001166-PA	sp|Q499W2|SLD5_RAT	2e-47	Rattus_norvegicus	DNA_replication_complex_GINS_protein_SLD5
ACON001167	NA	NA	NA	1	ACON001167-PA	sp|Q3T090|TSR2_BOVIN	2e-12	Bos_taurus	Pre-rRNA-processing_protein_TSR2_homolog
ACON001168	NA	NA	NA	1	ACON001168-PA	sp|Q9R0I7|YLPM1_MOUSE	5e-48	Mus_musculus	YLP_motif-containing_protein_1
ACON001168	NA	NA	NA	1	ACON001168-PB	sp|Q9R0I7|YLPM1_MOUSE	2e-64	Mus_musculus	YLP_motif-containing_protein_1
ACON001169	GR49	gustatory_receptor	gustatory_receptor	1	ACON001169-PA	NA	NA	NA	NA
ACON001169	GR49	gustatory_receptor	gustatory_receptor	1	ACON001169-PB	NA	NA	NA	NA
ACON001170	GR48	gustatory_receptor	NA	0	ACON001170-PA	NA	NA	NA	NA
ACON001171	GR50	gustatory_receptor	gustatory_receptor	1	ACON001171-PA	NA	NA	NA	NA
ACON001172	GR51	gustatory_receptor	NA	0	ACON001172-PA	NA	NA	NA	NA
ACON001173	GR52	gustatory_receptor	NA	0	ACON001173-PA	NA	NA	NA	NA
ACON001174	NA	NA	NA	1	ACON001174-PA	NA	NA	NA	NA
ACON001175	GPRCAL2	NA	NA	1	ACON001175-PA	sp|Q68EK2|CALRL_DANRE	3e-70	Danio_rerio	Calcitonin_gene-related_peptide_type_1_receptor
ACON001176	NA	NA	NA	0	ACON001176-PA	NA	NA	NA	NA
ACON001177	NA	NA	NA	1	ACON001177-PA	sp|P04572|SCP_PERVT	8e-27	Perinereis_vancaurica_tetradentata	Sarcoplasmic_calcium-binding_protein
ACON001179	NA	NA	NA	1	ACON001179-PA	sp|Q9GYU8|NUP88_DROME	0	Drosophila_melanogaster	Nuclear_pore_complex_protein_Nup88
ACON001181	NA	NA	NA	1	ACON001181-PA	NA	NA	NA	NA
ACON001182	NA	NA	NA	1	ACON001182-PA	NA	NA	NA	NA
ACON001183	NA	NA	NA	1	ACON001183-PA	sp|A9MKC6|RIHA_SALAR	2e-32	Salmonella_arizonae_(strain_ATCC_BAA-731_/_CDC346-86_/_RSK2980)	Pyrimidine-specific_ribonucleoside_hydrolase_RihA
ACON001184	NA	NA	NA	1	ACON001184-PA	NA	NA	NA	NA
ACON001185	NA	NA	NA	1	ACON001185-PA	sp|Q3ZMH1|SC5A8_DANRE	1e-121	Danio_rerio	Sodium-coupled_monocarboxylate_transporter_1
ACON001187	NA	NA	NA	1	ACON001187-PA	sp|P10180|CUT_DROME	4e-162	Drosophila_melanogaster	Homeobox_protein_cut
ACON001189	OBP10	odorant-binding_protein	odorant-binding_protein	1	ACON001189-PA	NA	NA	NA	NA
ACON001190	NA	NA	NA	1	ACON001190-PA	sp|P00765|TRYP_ASTAS	4e-43	Astacus_astacus	Trypsin-1
ACON001192	NA	NA	NA	1	ACON001192-PA	NA	NA	NA	NA
ACON001193	NA	NA	NA	1	ACON001193-PA	NA	NA	NA	NA
ACON001194	NA	NA	NA	1	ACON001194-PA	sp|Q9W596|FUTSC_DROME	0	Drosophila_melanogaster	Microtubule-associated_protein_futsch
ACON001195	CBP80	NA	NA	1	ACON001195-PA	sp|Q7PX35|NCBP1_ANOGA	0	Anopheles_gambiae	Nuclear_cap-binding_protein_subunit_1
ACON001196	NA	NA	NA	1	ACON001196-PA	sp|Q9JMB0|GKAP1_MOUSE	3e-17	Mus_musculus	G_kinase-anchoring_protein_1
ACON001197	GALE10	NA	NA	1	ACON001197-PA	NA	NA	NA	NA
ACON001198	NA	NA	NA	1	ACON001198-PA	sp|Q00871|CTRB1_PENVA	5e-36	Penaeus_vannamei	Chymotrypsin_BI
ACON001199	NA	NA	NA	1	ACON001199-PA	sp|P00765|TRYP_ASTAS	2e-45	Astacus_astacus	Trypsin-1
ACON001200	NA	NA	NA	1	ACON001200-PA	sp|P35573|GDE_HUMAN	0	Homo_sapiens	Glycogen_debranching_enzyme
ACON001200	NA	NA	NA	1	ACON001200-PB	sp|P35573|GDE_HUMAN	0	Homo_sapiens	Glycogen_debranching_enzyme
ACON001201	NA	NA	NA	1	ACON001201-PA	NA	NA	NA	NA
ACON001201	NA	NA	NA	1	ACON001201-PB	sp|G5ED00|ZIG8_CAEEL	1e-14	Caenorhabditis_elegans	Zwei_Ig_domain_protein_zig-8
ACON001202	NA	NA	NA	1	ACON001202-PA	sp|Q9VCA2|ORCT_DROME	3e-69	Drosophila_melanogaster	Organic_cation_transporter_protein
ACON001203	NA	NA	NA	1	ACON001203-PA	NA	NA	NA	NA
ACON001205	NA	NA	NA	1	ACON001205-PA	sp|G5EBQ8|CHS2_CAEEL	0	Caenorhabditis_elegans	Chitin_synthase_chs-2
ACON001206	NA	NA	NA	1	ACON001206-PA	NA	NA	NA	NA
ACON001207	NA	NA	NA	1	ACON001207-PA	sp|Q9H0A8|COMD4_HUMAN	1e-28	Homo_sapiens	COMM_domain-containing_protein_4
ACON001208	NA	NA	NA	1	ACON001208-PA	NA	NA	NA	NA
ACON001208	NA	NA	NA	1	ACON001208-PB	sp|Q6NWI1|RSRC2_DANRE	9e-18	Danio_rerio	Arginine/serine-rich_coiled-coil_protein_2
ACON001208	NA	NA	NA	1	ACON001208-PC	sp|Q6NWI1|RSRC2_DANRE	9e-18	Danio_rerio	Arginine/serine-rich_coiled-coil_protein_2
ACON001209	NA	NA	NA	1	ACON001209-PA	sp|M9PD06|UBP32_DROME	0	Drosophila_melanogaster	Ubiquitin_carboxyl-terminal_hydrolase_32
ACON001211	NA	NA	NA	1	ACON001211-PA	sp|P35280|RAB8A_RAT	3e-119	Rattus_norvegicus	Ras-related_protein_Rab-8A
ACON001212	PGRPLB	NA	NA	1	ACON001212-PA	sp|Q8INK6|PGPLB_DROME	2e-74	Drosophila_melanogaster	Peptidoglycan-recognition_protein_LB
ACON001213	NA	NA	NA	1	ACON001213-PA	NA	NA	NA	NA
ACON001214	NA	NA	NA	1	ACON001214-PA	sp|Q2M3R5|S35G1_HUMAN	2e-60	Homo_sapiens	Solute_carrier_family_35_member_G1
ACON001215	NA	NA	NA	1	ACON001215-PA	sp|Q8N584|TT39C_HUMAN	3e-83	Homo_sapiens	Tetratricopeptide_repeat_protein_39C
ACON001217	NA	NA	NA	1	ACON001217-PA	sp|Q8K4Y7|CANT1_RAT	1e-111	Rattus_norvegicus	Soluble_calcium-activated_nucleotidase_1
ACON001218	NA	NA	NA	1	ACON001218-PA	sp|P06603|TBA1_DROME	0	Drosophila_melanogaster	Tubulin_alpha-1_chain
ACON001219	TUB4A	NA	NA	1	ACON001219-PA	sp|P06603|TBA1_DROME	0	Drosophila_melanogaster	Tubulin_alpha-1_chain
ACON001220	NA	NA	NA	1	ACON001220-PA	sp|Q9VAQ1|SIR7_DROME	2e-14	Drosophila_melanogaster	NAD-dependent_protein_deacetylase_Sirt7
ACON001220	NA	NA	NA	1	ACON001220-PB	sp|Q9VAQ1|SIR7_DROME	5e-160	Drosophila_melanogaster	NAD-dependent_protein_deacetylase_Sirt7
ACON001222	NA	NA	NA	1	ACON001222-PA	sp|Q6DJF8|MET23_XENLA	3e-61	Xenopus_laevis	Methyltransferase-like_protein_23
ACON001223	NA	NA	NA	1	ACON001223-PA	sp|Q9VHU1|DDX55_DROME	0	Drosophila_melanogaster	Probable_ATP-dependent_RNA_helicase_DDX55_homolog
ACON001224	NA	NA	NA	1	ACON001224-PA	sp|Q9VE51|CPSF3_DROME	0	Drosophila_melanogaster	Cleavage_and_polyadenylation_specificity_factor_73
ACON001225	NA	NA	NA	1	ACON001225-PA	NA	NA	NA	NA
ACON001226	NA	NA	NA	1	ACON001226-PA	NA	NA	NA	NA
ACON001227	NA	NA	NA	1	ACON001227-PA	sp|Q8BKN5|GCP5_MOUSE	3e-43	Mus_musculus	Gamma-tubulin_complex_component_5
ACON001228	NA	NA	NA	1	ACON001228-PA	sp|Q9VEA5|RPB4_DROME	4e-83	Drosophila_melanogaster	DNA-directed_RNA_polymerase_II_subunit_Rpb4
ACON001229	NA	NA	NA	1	ACON001229-PA	sp|Q94524|DYLT_DROME	3e-69	Drosophila_melanogaster	Dynein_light_chain_Tctex-type
ACON001230	NA	NA	NA	1	ACON001230-PA	NA	NA	NA	NA
ACON001231	NA	NA	NA	1	ACON001231-PA	sp|Q5ZIH9|CC174_CHICK	1e-25	Gallus_gallus	Coiled-coil_domain-containing_protein_174
ACON001231	NA	NA	NA	1	ACON001231-PB	sp|Q5ZIH9|CC174_CHICK	1e-25	Gallus_gallus	Coiled-coil_domain-containing_protein_174
ACON001232	NA	NA	NA	1	ACON001232-PA	sp|Q9H553|ALG2_HUMAN	6e-148	Homo_sapiens	Alpha-1,3/1,6-mannosyltransferase_ALG2
ACON001233	VPS16B	vacuolar_protein_sorting	vacuolar_protein_sorting	1	ACON001233-PA	sp|Q9VAG4|VP16B_DROME	1e-79	Drosophila_melanogaster	Vacuolar_protein_sorting-associated_protein_16B
ACON001234	NA	NA	NA	1	ACON001234-PA	sp|F1NTD6|ASCC3_CHICK	0	Gallus_gallus	Activating_signal_cointegrator_1_complex_subunit_3
ACON001235	NA	NA	NA	1	ACON001235-PA	sp|Q5R8I8|PISD_PONAB	2e-94	Pongo_abelii	Phosphatidylserine_decarboxylase_proenzyme,_mitochondrial
ACON001235	NA	NA	NA	1	ACON001235-PB	sp|Q5R8I8|PISD_PONAB	2e-94	Pongo_abelii	Phosphatidylserine_decarboxylase_proenzyme,_mitochondrial
ACON001236	NA	NA	NA	1	ACON001236-PA	sp|B0WC46|TRET1_CULQU	8e-62	Culex_quinquefasciatus	Facilitated_trehalose_transporter_Tret1
ACON001237	MED29	NA	NA	1	ACON001237-PA	sp|Q7PUD7|MED29_ANOGA	9e-163	Anopheles_gambiae	Mediator_of_RNA_polymerase_II_transcription_subunit_29
ACON001238	NA	NA	NA	1	ACON001238-PA	sp|P27671|RGRF1_MOUSE	0	Mus_musculus	Ras-specific_guanine_nucleotide-releasing_factor_1
ACON001238	NA	NA	NA	1	ACON001238-PB	sp|P28818|RGRF1_RAT	0	Rattus_norvegicus	Ras-specific_guanine_nucleotide-releasing_factor_1
ACON001239	NA	NA	NA	1	ACON001239-PA	NA	NA	NA	NA
ACON001240	SP11372	Serine_protease	NA	1	ACON001240-PA	sp|P34528|YM67_CAEEL	5e-66	Caenorhabditis_elegans	Putative_serine_protease_K12H4.7
ACON001241	NA	NA	NA	1	ACON001241-PA	sp|P35036|TRY2_ANOGA	3e-42	Anopheles_gambiae	Trypsin-2
ACON001242	NA	NA	NA	1	ACON001242-PA	sp|G5ED00|ZIG8_CAEEL	1e-12	Caenorhabditis_elegans	Zwei_Ig_domain_protein_zig-8
ACON001243	NA	NA	NA	1	ACON001243-PA	NA	NA	NA	NA
ACON001244	NA	NA	NA	0	ACON001244-PA	sp|P35041|TRY7_ANOGA	2e-38	Anopheles_gambiae	Trypsin-7
ACON001245	NA	NA	NA	0	ACON001245-PA	sp|P35041|TRY7_ANOGA	2e-46	Anopheles_gambiae	Trypsin-7
ACON001246	NA	NA	NA	0	ACON001246-PA	sp|P29786|TRY3_AEDAE	2e-35	Aedes_aegypti	Trypsin_3A1
ACON001247	NA	NA	NA	0	ACON001247-PA	sp|P29786|TRY3_AEDAE	1e-42	Aedes_aegypti	Trypsin_3A1
ACON001248	NA	NA	NA	0	ACON001248-PA	sp|P35038|TRY4_ANOGA	6e-43	Anopheles_gambiae	Trypsin-4
ACON001249	NA	NA	NA	0	ACON001249-PA	sp|P29786|TRY3_AEDAE	2e-48	Aedes_aegypti	Trypsin_3A1
ACON001250	NA	NA	NA	1	ACON001250-PA	sp|P35041|TRY7_ANOGA	9e-47	Anopheles_gambiae	Trypsin-7
ACON001251	NA	NA	NA	1	ACON001251-PA	sp|P35035|TRY1_ANOGA	9e-38	Anopheles_gambiae	Trypsin-1
ACON001252	NA	NA	NA	1	ACON001252-PA	sp|P35035|TRY1_ANOGA	5e-42	Anopheles_gambiae	Trypsin-1
ACON001253	NA	NA	NA	1	ACON001253-PA	sp|Q9NZC3|GDE1_HUMAN	4e-23	Homo_sapiens	Glycerophosphodiester_phosphodiesterase_1
ACON001255	NA	NA	NA	1	ACON001255-PA	sp|O94762|RECQ5_HUMAN	2e-148	Homo_sapiens	ATP-dependent_DNA_helicase_Q5
ACON001256	NA	NA	NA	1	ACON001256-PA	sp|Q27128|PAPSS_URECA	0	Urechis_caupo	Bifunctional_3'-phosphoadenosine_5'-phosphosulfate_synthase
ACON001256	NA	NA	NA	1	ACON001256-PB	sp|Q27128|PAPSS_URECA	0	Urechis_caupo	Bifunctional_3'-phosphoadenosine_5'-phosphosulfate_synthase
ACON001256	NA	NA	NA	1	ACON001256-PC	sp|Q27128|PAPSS_URECA	0	Urechis_caupo	Bifunctional_3'-phosphoadenosine_5'-phosphosulfate_synthase
ACON001257	NA	NA	NA	1	ACON001257-PA	sp|O35156|UGPA_CRIGR	0	Cricetulus_griseus	UTP--glucose-1-phosphate_uridylyltransferase
ACON001257	NA	NA	NA	1	ACON001257-PB	sp|O35156|UGPA_CRIGR	0	Cricetulus_griseus	UTP--glucose-1-phosphate_uridylyltransferase
ACON001258	NA	NA	NA	1	ACON001258-PA	sp|Q90850|HIC1_CHICK	5e-26	Gallus_gallus	Hypermethylated_in_cancer_1_protein_(Fragment)
ACON001259	NA	NA	NA	1	ACON001259-PA	NA	NA	NA	NA
ACON001261	NA	NA	NA	1	ACON001261-PA	sp|Q9VWD4|Y4230_DROME	2e-29	Drosophila_melanogaster	Probable_RNA-binding_protein_CG14230
ACON001264	NA	NA	NA	1	ACON001264-PA	sp|Q6GQ29|CBPQ_XENLA	1e-142	Xenopus_laevis	Carboxypeptidase_Q
ACON001265	NA	NA	NA	1	ACON001265-PA	sp|Q8TBB6|S7A14_HUMAN	2e-170	Homo_sapiens	Probable_cationic_amino_acid_transporter
ACON001267	NA	NA	NA	1	ACON001267-PA	sp|Q9DBG3|AP2B1_MOUSE	0	Mus_musculus	AP-2_complex_subunit_beta
ACON001268	NA	NA	NA	1	ACON001268-PA	NA	NA	NA	NA
ACON001269	NA	NA	NA	1	ACON001269-PA	sp|Q9VQ56|ERM_DROME	5e-19	Drosophila_melanogaster	Fez_family_zinc_finger_protein_erm
ACON001269	NA	NA	NA	1	ACON001269-PB	sp|Q9VQ56|ERM_DROME	3e-19	Drosophila_melanogaster	Fez_family_zinc_finger_protein_erm
ACON001270	NA	NA	NA	1	ACON001270-PA	sp|Q2TBW5|ZNHI2_BOVIN	2e-25	Bos_taurus	Zinc_finger_HIT_domain-containing_protein_2
ACON001271	NA	NA	NA	1	ACON001271-PA	sp|O94913|PCF11_HUMAN	2e-46	Homo_sapiens	Pre-mRNA_cleavage_complex_2_protein_Pcf11
ACON001272	NA	NA	NA	1	ACON001272-PA	sp|Q5HYM0|ZC12B_HUMAN	1e-113	Homo_sapiens	Probable_ribonuclease_ZC3H12B
ACON001272	NA	NA	NA	1	ACON001272-PB	sp|Q5HYM0|ZC12B_HUMAN	1e-113	Homo_sapiens	Probable_ribonuclease_ZC3H12B
ACON001273	NA	NA	NA	1	ACON001273-PA	sp|O35343|IMA3_MOUSE	0	Mus_musculus	Importin_subunit_alpha-3
ACON001274	RPS15	ribosomal_protein_40S	NA	1	ACON001274-PA	sp|Q945U1|RS15_ELAOL	3e-77	Elaeis_oleifera	40S_ribosomal_protein_S15
ACON001275	NA	NA	NA	1	ACON001275-PA	NA	NA	NA	NA
ACON001276	NA	NA	NA	1	ACON001276-PA	sp|Q8BGV0|SYNM_MOUSE	6e-119	Mus_musculus	Probable_asparagine--tRNA_ligase,_mitochondrial
ACON001277	NA	NA	NA	1	ACON001277-PA	sp|A8NJZ7|SCOC_BRUMA	3e-29	Brugia_malayi	Short_coiled-coil_protein_homolog
ACON001278	NA	NA	NA	1	ACON001278-PA	sp|Q9UKJ5|CHIC2_HUMAN	1e-63	Homo_sapiens	Cysteine-rich_hydrophobic_domain-containing_protein_2
ACON001279	NA	NA	NA	1	ACON001279-PA	sp|Q9VXF1|PP2B3_DROME	0	Drosophila_melanogaster	Serine/threonine-protein_phosphatase_2B_catalytic_subunit_3
ACON001281	NA	NA	NA	1	ACON001281-PA	sp|P52186|KCNJ2_CHICK	6e-119	Gallus_gallus	Inward_rectifier_potassium_channel_2
ACON001281	NA	NA	NA	1	ACON001281-PB	sp|P52186|KCNJ2_CHICK	2e-118	Gallus_gallus	Inward_rectifier_potassium_channel_2
ACON001283	NA	NA	NA	1	ACON001283-PA	sp|P48544|KCNJ5_HUMAN	2e-116	Homo_sapiens	G_protein-activated_inward_rectifier_potassium_channel_4
ACON001283	NA	NA	NA	1	ACON001283-PB	sp|P48544|KCNJ5_HUMAN	5e-115	Homo_sapiens	G_protein-activated_inward_rectifier_potassium_channel_4
ACON001284	NA	NA	NA	1	ACON001284-PA	sp|P52187|KCJ12_MOUSE	2e-109	Mus_musculus	ATP-sensitive_inward_rectifier_potassium_channel_12
ACON001285	VPS2	vacuolar_protein_sorting	vacuolar_protein_sorting	1	ACON001285-PA	sp|Q7ZW25|CHM2A_DANRE	1e-99	Danio_rerio	Charged_multivesicular_body_protein_2a
ACON001286	NA	NA	NA	1	ACON001286-PA	sp|Q9W3E1|INT4_DROME	0	Drosophila_melanogaster	Integrator_complex_subunit_4
ACON001287	NA	NA	NA	1	ACON001287-PA	sp|Q91VS8|FARP2_MOUSE	9e-129	Mus_musculus	FERM,_ARHGEF_and_pleckstrin_domain-containing_protein_2
ACON001287	NA	NA	NA	1	ACON001287-PB	sp|Q91VS8|FARP2_MOUSE	8e-134	Mus_musculus	FERM,_ARHGEF_and_pleckstrin_domain-containing_protein_2
ACON001290	NA	NA	NA	1	ACON001290-PA	sp|P35600|RFC1_DROME	0	Drosophila_melanogaster	Replication_factor_C_subunit_1
ACON001291	NA	NA	NA	1	ACON001291-PA	sp|P39768|OPA_DROME	3e-122	Drosophila_melanogaster	Pair-rule_protein_odd-paired
ACON001292	NA	NA	NA	1	ACON001292-PA	sp|B0BLU1|RN168_XENTR	3e-22	Xenopus_tropicalis	E3_ubiquitin-protein_ligase_rnf168
ACON001293	NA	NA	NA	0	ACON001293-PA	sp|Q9UFE4|CCD39_HUMAN	8e-63	Homo_sapiens	Coiled-coil_domain-containing_protein_39
ACON001294	NA	NA	NA	1	ACON001294-PA	sp|Q3V080|ZN583_MOUSE	6e-35	Mus_musculus	Zinc_finger_protein_583
ACON001296	NA	NA	NA	1	ACON001296-PA	sp|B4F6W9|TRIPC_XENTR	0	Xenopus_tropicalis	E3_ubiquitin-protein_ligase_TRIP12
ACON001297	NA	NA	NA	1	ACON001297-PA	sp|Q6DHC3|S2540_DANRE	8e-114	Danio_rerio	Solute_carrier_family_25_member_40
ACON001298	NA	NA	NA	1	ACON001298-PA	sp|Q498L2|SLTM_XENLA	1e-47	Xenopus_laevis	SAFB-like_transcription_modulator
ACON001299	NA	NA	NA	1	ACON001299-PA	sp|Q295Y7|GMPPB_DROPS	0	Drosophila_pseudoobscura_pseudoobscura	Mannose-1-phosphate_guanyltransferase_beta
ACON001300	NA	NA	NA	1	ACON001300-PA	sp|A4K526|TM256_BUFGR	6e-27	Bufo_gargarizans	Transmembrane_protein_256_homolog
ACON001301	NA	NA	NA	0	ACON001301-PA	sp|Q7ZWB7|BBS5_DANRE	4e-124	Danio_rerio	Bardet-Biedl_syndrome_5_protein_homolog
ACON001302	NA	NA	NA	1	ACON001302-PA	sp|Q4U0S5|PAF1_DANRE	8e-157	Danio_rerio	RNA_polymerase_II-associated_factor_1_homolog
ACON001303	CSP6	CSP	NA	1	ACON001303-PA	NA	NA	NA	NA
ACON001303	CSP6	CSP	NA	1	ACON001303-PB	NA	NA	NA	NA
ACON001306	NA	NA	NA	1	ACON001306-PA	sp|Q641G7|ARPC4_XENLA	8e-106	Xenopus_laevis	Actin-related_protein_2/3_complex_subunit_4
ACON001307	NA	NA	NA	1	ACON001307-PA	sp|Q9VTF9|UFD1_DROME	4e-127	Drosophila_melanogaster	Ubiquitin_fusion_degradation_protein_1_homolog
ACON001308	NA	NA	NA	1	ACON001308-PA	sp|Q8SWR2|BICRD_DROME	2e-144	Drosophila_melanogaster	Bicaudal_D-related_protein_homolog
ACON001309	NA	NA	NA	1	ACON001309-PA	sp|Q8NA47|CCD63_HUMAN	4e-33	Homo_sapiens	Coiled-coil_domain-containing_protein_63
ACON001310	NA	NA	NA	1	ACON001310-PA	sp|Q9WVM4|ICMT_RAT	2e-87	Rattus_norvegicus	Protein-S-isoprenylcysteine_O-methyltransferase
ACON001311	MRPL20	ribosomal_protein_mitochondrial_39S	NA	1	ACON001311-PA	sp|Q5U4Z8|RM20_XENLA	7e-36	Xenopus_laevis	39S_ribosomal_protein_L20,_mitochondrial
ACON001312	NA	NA	NA	1	ACON001312-PA	sp|Q94522|SUCA_DROME	0	Drosophila_melanogaster	Succinate--CoA_ligase_[ADP/GDP-forming]_subunit_alpha,_mitochondrial
ACON001312	NA	NA	NA	1	ACON001312-PB	sp|Q94522|SUCA_DROME	3e-130	Drosophila_melanogaster	Succinate--CoA_ligase_[ADP/GDP-forming]_subunit_alpha,_mitochondrial
ACON001313	NA	NA	NA	1	ACON001313-PA	sp|Q24799|MYPH_ECHGR	1e-51	Echinococcus_granulosus	Myophilin
ACON001314	NA	NA	NA	1	ACON001314-PA	sp|Q07G43|SDE2_XENTR	2e-31	Xenopus_tropicalis	Replication_stress_response_regulator_SDE2
ACON001315	NA	NA	NA	1	ACON001315-PA	sp|Q8IDX6|RBP2A_PLAF7	5e-13	Plasmodium_falciparum_(isolate_3D7)	Reticulocyte-binding_protein_2_homolog_a
ACON001315	NA	NA	NA	1	ACON001315-PB	NA	NA	NA	NA
ACON001315	NA	NA	NA	1	ACON001315-PC	NA	NA	NA	NA
ACON001315	NA	NA	NA	1	ACON001315-PD	sp|Q8IDX6|RBP2A_PLAF7	7e-13	Plasmodium_falciparum_(isolate_3D7)	Reticulocyte-binding_protein_2_homolog_a
ACON001315	NA	NA	NA	1	ACON001315-PE	NA	NA	NA	NA
ACON001316	NA	NA	NA	1	ACON001316-PA	NA	NA	NA	NA
ACON001318	NA	NA	NA	1	ACON001318-PA	sp|Q8CAY6|THIC_MOUSE	4e-163	Mus_musculus	Acetyl-CoA_acetyltransferase,_cytosolic
ACON001319	NA	NA	NA	1	ACON001319-PA	sp|Q8C5P5|NT5D1_MOUSE	1e-69	Mus_musculus	5'-nucleotidase_domain-containing_protein_1
ACON001320	NA	NA	NA	1	ACON001320-PA	sp|Q61543|GSLG1_MOUSE	0	Mus_musculus	Golgi_apparatus_protein_1
ACON001321	NA	NA	NA	1	ACON001321-PA	sp|P52556|BLVRB_BOVIN	3e-49	Bos_taurus	Flavin_reductase_(NADPH)
ACON001322	NA	NA	NA	1	ACON001322-PA	sp|Q9VGC3|COG1_DROME	2e-155	Drosophila_melanogaster	Conserved_oligomeric_Golgi_complex_subunit_1
ACON001322	NA	NA	NA	1	ACON001322-PB	sp|Q9VGC3|COG1_DROME	5e-155	Drosophila_melanogaster	Conserved_oligomeric_Golgi_complex_subunit_1
ACON001323	NA	NA	NA	1	ACON001323-PA	NA	NA	NA	NA
ACON001324	NA	NA	NA	1	ACON001324-PA	sp|Q6GQV7|EDRF1_MOUSE	0	Mus_musculus	Erythroid_differentiation-related_factor_1
ACON001325	NA	NA	NA	1	ACON001325-PA	sp|P30044|PRDX5_HUMAN	3e-60	Homo_sapiens	Peroxiredoxin-5,_mitochondrial
ACON001326	NA	NA	NA	1	ACON001326-PA	sp|Q9VNE1|REV7_DROME	1e-40	Drosophila_melanogaster	DNA_polymerase_zeta_processivity_subunit
ACON001328	NA	NA	NA	1	ACON001328-PA	sp|Q99PP7|TRI33_MOUSE	6e-62	Mus_musculus	E3_ubiquitin-protein_ligase_TRIM33
ACON001329	CPLCX1	cuticular_protein_CPLCX	NA	0	ACON001329-PA	NA	NA	NA	NA
ACON001330	NA	NA	NA	1	ACON001330-PA	sp|P30430|FUR1C_DROME	0	Drosophila_melanogaster	Furin-like_protease_1,_isoform_1-CRR
ACON001330	NA	NA	NA	1	ACON001330-PB	sp|P26016|FUR11_DROME	0	Drosophila_melanogaster	Furin-like_protease_1,_isoforms_1/1-X/2
ACON001330	NA	NA	NA	1	ACON001330-PC	sp|P30430|FUR1C_DROME	0	Drosophila_melanogaster	Furin-like_protease_1,_isoform_1-CRR
ACON001331	NA	NA	NA	0	ACON001331-PA	NA	NA	NA	NA
ACON001332	NA	NA	NA	0	ACON001332-PA	NA	NA	NA	NA
ACON001333	ABCG2_ST	ABC_transporter	ABC_transporter	1	ACON001333-PA	sp|P45843|SCRT_DROME	0	Drosophila_melanogaster	Protein_scarlet
ACON001334	NA	NA	NA	1	ACON001334-PA	NA	NA	NA	NA
ACON001335	NA	NA	NA	1	ACON001335-PA	sp|Q24117|DYL1_DROME	3e-61	Drosophila_melanogaster	Dynein_light_chain_1,_cytoplasmic
ACON001336	NA	NA	NA	1	ACON001336-PA	NA	NA	NA	NA
ACON001337	NA	NA	NA	1	ACON001337-PA	sp|Q9Y115|UN93L_DROME	2e-20	Drosophila_melanogaster	UNC93-like_protein
ACON001338	NA	NA	NA	1	ACON001338-PA	sp|Q9DBV3|DHX34_MOUSE	0	Mus_musculus	Probable_ATP-dependent_RNA_helicase_DHX34
ACON001339	NA	NA	NA	1	ACON001339-PA	sp|Q290J8|PIGV_DROPS	4e-100	Drosophila_pseudoobscura_pseudoobscura	GPI_mannosyltransferase_2
ACON001340	NA	NA	NA	1	ACON001340-PA	NA	NA	NA	NA
ACON001341	NA	NA	NA	1	ACON001341-PA	sp|Q13867|BLMH_HUMAN	0	Homo_sapiens	Bleomycin_hydrolase
ACON001342	NA	NA	NA	1	ACON001342-PA	sp|P34473|YMH6_CAEEL	1e-23	Caenorhabditis_elegans	Uncharacterized_protein_F58A4.6
ACON001343	NA	NA	NA	1	ACON001343-PA	sp|Q5ZM72|FACR1_CHICK	5e-96	Gallus_gallus	Fatty_acyl-CoA_reductase_1
ACON001344	NA	NA	NA	1	ACON001344-PA	sp|Q32NI9|TBX1B_XENLA	3e-90	Xenopus_laevis	T-box_transcription_factor_TBX1-B
ACON001345	NA	NA	NA	1	ACON001345-PA	sp|Q17020|HEXA_ANOGA	0	Anopheles_gambiae	Hexamerin-1.1
ACON001346	NA	NA	NA	1	ACON001346-PA	NA	NA	NA	NA
ACON001347	NA	NA	NA	1	ACON001347-PA	sp|O44424|ESS2_DROME	2e-131	Drosophila_melanogaster	Splicing_factor_ESS-2_homolog
ACON001348	NA	NA	NA	0	ACON001348-PA	sp|Q9TTF0|NR2E3_BOVIN	4e-62	Bos_taurus	Photoreceptor-specific_nuclear_receptor
ACON001349	NA	NA	NA	1	ACON001349-PA	sp|Q2T9X3|SPRY7_BOVIN	1e-56	Bos_taurus	SPRY_domain-containing_protein_7
ACON001352	NA	NA	NA	1	ACON001352-PA	NA	NA	NA	NA
ACON001353	NA	NA	NA	0	ACON001353-PA	NA	NA	NA	NA
ACON001354	NA	NA	NA	0	ACON001354-PA	NA	NA	NA	NA
ACON001355	NA	NA	NA	0	ACON001355-PA	NA	NA	NA	NA
ACON001356	ACE1	acetylcholinesterase	NA	1	ACON001356-PA	sp|Q869C3|ACES_ANOGA	0	Anopheles_gambiae	Acetylcholinesterase
ACON001357	NA	NA	NA	1	ACON001357-PA	sp|Q9CWL8|CTBL1_MOUSE	0	Mus_musculus	Beta-catenin-like_protein_1
ACON001358	NA	NA	NA	1	ACON001358-PA	sp|Q08CG8|RNF44_DANRE	2e-46	Danio_rerio	RING_finger_protein_44
ACON001360	NA	NA	NA	1	ACON001360-PA	NA	NA	NA	NA
ACON001361	NA	NA	NA	1	ACON001361-PA	sp|Q16MY0|WDR48_AEDAE	0	Aedes_aegypti	WD_repeat-containing_protein_48_homolog
ACON001362	NA	NA	NA	1	ACON001362-PA	sp|Q8K4P0|WDR33_MOUSE	0	Mus_musculus	pre-mRNA_3'_end_processing_protein_WDR33
ACON001363	NA	NA	NA	1	ACON001363-PA	sp|Q16NZ8|SCC4_AEDAE	0	Aedes_aegypti	MAU2_chromatid_cohesion_factor_homolog
ACON001364	NA	NA	NA	1	ACON001364-PA	sp|Q7PXE2|UFM1_ANOGA	1e-57	Anopheles_gambiae	Ubiquitin-fold_modifier_1
ACON001365	NA	NA	NA	1	ACON001365-PA	sp|P14272|KLKB1_RAT	1e-36	Rattus_norvegicus	Plasma_kallikrein
ACON001366	NA	NA	NA	1	ACON001366-PA	sp|O62589|GD_DROME	7e-34	Drosophila_melanogaster	Serine_protease_gd
ACON001367	NA	NA	NA	1	ACON001367-PA	sp|Q9VTG7|B3G2P_DROME	7e-121	Drosophila_melanogaster	Galactosylgalactosylxylosylprotein_3-beta-glucuronosyltransferase_P
ACON001368	NA	NA	NA	1	ACON001368-PA	NA	NA	NA	NA
ACON001368	NA	NA	NA	1	ACON001368-PB	NA	NA	NA	NA
ACON001369	NA	NA	NA	1	ACON001369-PA	sp|Q6GMN2|BAIP2_RAT	9e-38	Rattus_norvegicus	Brain-specific_angiogenesis_inhibitor_1-associated_protein_2
ACON001370	NA	NA	NA	1	ACON001370-PA	sp|Q8NHQ8|RASF8_HUMAN	1e-34	Homo_sapiens	Ras_association_domain-containing_protein_8
ACON001370	NA	NA	NA	1	ACON001370-PB	sp|Q8CJ96|RASF8_MOUSE	1e-34	Mus_musculus	Ras_association_domain-containing_protein_8
ACON001371	NA	NA	NA	1	ACON001371-PA	sp|Q9VGP0|DTD_DROME	1e-66	Drosophila_melanogaster	D-aminoacyl-tRNA_deacylase
ACON001372	NA	NA	NA	1	ACON001372-PA	sp|Q9I7K0|JUPIT_DROME	2e-39	Drosophila_melanogaster	Microtubule-associated_protein_Jupiter
ACON001372	NA	NA	NA	1	ACON001372-PB	sp|Q9I7K0|JUPIT_DROME	5e-43	Drosophila_melanogaster	Microtubule-associated_protein_Jupiter
ACON001372	NA	NA	NA	1	ACON001372-PC	sp|Q9I7K0|JUPIT_DROME	7e-34	Drosophila_melanogaster	Microtubule-associated_protein_Jupiter
ACON001373	NA	NA	NA	1	ACON001373-PA	sp|Q9QXV3|ING1_MOUSE	2e-29	Mus_musculus	Inhibitor_of_growth_protein_1
ACON001374	TRIO	salivary_gland_protein	salivary_gland_protein	1	ACON001374-PA	NA	NA	NA	NA
ACON001375	SRPN12	NA	NA	1	ACON001375-PA	sp|P50453|SPB9_HUMAN	5e-27	Homo_sapiens	Serpin_B9
ACON001376	SRPN17	NA	NA	1	ACON001376-PA	sp|Q8PTN8|Y2678_METMA	5e-32	Methanosarcina_mazei_(strain_ATCC_BAA-159_/_DSM_3647_/_Goe1_/_Go1_/_JCM_11833_/_OCM_88)	Uncharacterized_serpin-like_protein_MM_2675
ACON001377	SRPN11	NA	NA	1	ACON001377-PA	sp|Q5BIR5|SPB8_BOVIN	4e-37	Bos_taurus	Serpin_B8
ACON001379	GPRCCK2	NA	NA	1	ACON001379-PA	sp|Q8IN35|SIFAR_DROME	2e-76	Drosophila_melanogaster	Neuropeptide_SIFamide_receptor
ACON001380	NA	NA	NA	1	ACON001380-PA	sp|P56538|IF6_DROME	1e-145	Drosophila_melanogaster	Eukaryotic_translation_initiation_factor_6
ACON001381	NA	NA	NA	1	ACON001381-PA	sp|P11046|LAMB1_DROME	0	Drosophila_melanogaster	Laminin_subunit_beta-1
ACON001382	DH31	NA	NA	1	ACON001382-PA	sp|Q9VLK4|DIUX_DROME	7e-32	Drosophila_melanogaster	Diuretic_hormone_class_2
ACON001382	DH31	NA	NA	1	ACON001382-PB	sp|Q9VLK4|DIUX_DROME	7e-32	Drosophila_melanogaster	Diuretic_hormone_class_2
ACON001384	NA	NA	NA	1	ACON001384-PA	sp|P12370|KAPC1_DROME	0	Drosophila_melanogaster	cAMP-dependent_protein_kinase_catalytic_subunit_1
ACON001386	NA	NA	NA	1	ACON001386-PA	sp|Q96T23|RSF1_HUMAN	7e-40	Homo_sapiens	Remodeling_and_spacing_factor_1
ACON001387	NA	NA	NA	1	ACON001387-PA	NA	NA	NA	NA
ACON001388	NA	NA	NA	0	ACON001388-PA	sp|Q2I327|DMTA2_XIPMA	4e-30	Xiphophorus_maculatus	Doublesex-_and_mab-3-related_transcription_factor_A2
ACON001389	NA	NA	NA	0	ACON001389-PA	sp|Q03014|HHEX_HUMAN	3e-21	Homo_sapiens	Hematopoietically-expressed_homeobox_protein_HHEX
ACON001390	NA	NA	NA	1	ACON001390-PA	NA	NA	NA	NA
ACON001391	NA	NA	NA	1	ACON001391-PA	sp|Q0P5M9|MFS10_BOVIN	1e-103	Bos_taurus	Major_facilitator_superfamily_domain-containing_protein_10
ACON001391	NA	NA	NA	1	ACON001391-PB	sp|Q0P5M9|MFS10_BOVIN	1e-103	Bos_taurus	Major_facilitator_superfamily_domain-containing_protein_10
ACON001392	NA	NA	NA	1	ACON001392-PA	NA	NA	NA	NA
ACON001393	SGF11	salivary_gland_protein	salivary_gland_protein	1	ACON001393-PA	sp|Q7PXG4|SGF11_ANOGA	2e-134	Anopheles_gambiae	SAGA-associated_factor_11_homolog
ACON001394	NA	NA	NA	1	ACON001394-PA	sp|P36975|SNP25_DROME	3e-127	Drosophila_melanogaster	Synaptosomal-associated_protein_25
ACON001394	NA	NA	NA	1	ACON001394-PB	sp|P36975|SNP25_DROME	3e-131	Drosophila_melanogaster	Synaptosomal-associated_protein_25
ACON001395	NA	NA	NA	1	ACON001395-PA	sp|Q9ER10|BSSP4_MOUSE	6e-43	Mus_musculus	Brain-specific_serine_protease_4
ACON001396	NA	NA	NA	1	ACON001396-PA	sp|Q9VYF2|IMPA3_DROME	8e-123	Drosophila_melanogaster	Putative_inositol_monophosphatase_3
ACON001397	NA	NA	NA	1	ACON001397-PA	sp|Q9US12|YK66_SCHPO	4e-14	Schizosaccharomyces_pombe_(strain_972_/_ATCC_24843)	Putative_zinc_metalloproteinase_C607.06c
ACON001398	NA	NA	NA	1	ACON001398-PA	sp|B0YN54|GLTP_PANTR	6e-20	Pan_troglodytes	Glycolipid_transfer_protein
ACON001399	NA	NA	NA	1	ACON001399-PA	sp|P45437|COPB_DROME	0	Drosophila_melanogaster	Coatomer_subunit_beta
ACON001400	NA	NA	NA	1	ACON001400-PA	NA	NA	NA	NA
ACON001401	NA	NA	NA	1	ACON001401-PA	sp|Q9VCG3|OPA32_DROME	6e-74	Drosophila_melanogaster	Putative_OPA3-like_protein_CG13603
ACON001402	NA	NA	NA	1	ACON001402-PA	sp|Q7TN73|CASD1_MOUSE	0	Mus_musculus	N-acetylneuraminate_9-O-acetyltransferase
ACON001403	NA	NA	NA	1	ACON001403-PA	sp|Q6DIY8|M17L2_XENTR	1e-39	Xenopus_tropicalis	Mpv17-like_protein_2
ACON001404	NA	NA	NA	1	ACON001404-PA	sp|Q9VNX1|POLH_DROME	0	Drosophila_melanogaster	DNApol-eta
ACON001405	NA	NA	NA	1	ACON001405-PA	sp|Q6RVV4|TIC32_PEA	1e-36	Pisum_sativum	Short-chain_dehydrogenase_TIC_32,_chloroplastic
ACON001406	WUHO	NA	NA	1	ACON001406-PA	sp|A7UVN1|WUHO_ANOGA	0	Anopheles_gambiae	tRNA_(guanine-N(7)-)-methyltransferase_non-catalytic_subunit_wuho
ACON001407	RPT4	NA	NA	1	ACON001407-PA	sp|P62334|PRS10_MOUSE	0	Mus_musculus	26S_proteasome_regulatory_subunit_10B
ACON001408	RPL35	ribosomal_protein_60S	NA	1	ACON001408-PA	sp|Q3MHM7|RL35_BOVIN	1e-44	Bos_taurus	60S_ribosomal_protein_L35
ACON001409	OBP3	odorant-binding_protein	odorant-binding_protein	1	ACON001409-PA	sp|P54193|OB83A_DROME	9e-44	Drosophila_melanogaster	General_odorant-binding_protein_83a
ACON001409	OBP3	odorant-binding_protein	odorant-binding_protein	1	ACON001409-PB	sp|P54193|OB83A_DROME	9e-44	Drosophila_melanogaster	General_odorant-binding_protein_83a
ACON001410	NA	NA	NA	1	ACON001410-PA	sp|O15394|NCAM2_HUMAN	2e-19	Homo_sapiens	Neural_cell_adhesion_molecule_2
ACON001411	GR13	gustatory_receptor	gustatory_receptor	1	ACON001411-PA	NA	NA	NA	NA
ACON001411	GR13	gustatory_receptor	gustatory_receptor	1	ACON001411-PB	NA	NA	NA	NA
ACON001412	GR53	gustatory_receptor	gustatory_receptor	1	ACON001412-PA	sp|Q02936|HH_DROME	3e-150	Drosophila_melanogaster	Protein_hedgehog
ACON001413	NA	NA	NA	1	ACON001413-PA	NA	NA	NA	NA
ACON001414	NA	NA	NA	1	ACON001414-PA	sp|Q6NRT3|SMU1_XENLA	0	Xenopus_laevis	WD40_repeat-containing_protein_SMU1
ACON001415	NA	NA	NA	1	ACON001415-PA	sp|F1RWC3|CUBN_PIG	1e-38	Sus_scrofa	Cubilin
ACON001416	NA	NA	NA	0	ACON001416-PA	sp|Q3KQ77|EFCB1_XENLA	8e-35	Xenopus_laevis	EF-hand_calcium-binding_domain-containing_protein_1
ACON001417	NA	NA	NA	1	ACON001417-PA	sp|P63031|MPC1_RAT	2e-46	Rattus_norvegicus	Mitochondrial_pyruvate_carrier_1
ACON001417	NA	NA	NA	1	ACON001417-PB	sp|P63031|MPC1_RAT	2e-46	Rattus_norvegicus	Mitochondrial_pyruvate_carrier_1
ACON001418	NA	NA	NA	1	ACON001418-PA	sp|E1BBQ2|GP158_BOVIN	2e-14	Bos_taurus	Probable_G-protein_coupled_receptor_158
ACON001419	NA	NA	NA	1	ACON001419-PA	sp|Q7TMK9|HNRPQ_MOUSE	8e-175	Mus_musculus	Heterogeneous_nuclear_ribonucleoprotein_Q
ACON001419	NA	NA	NA	1	ACON001419-PB	sp|Q7TMK9|HNRPQ_MOUSE	8e-175	Mus_musculus	Heterogeneous_nuclear_ribonucleoprotein_Q
ACON001419	NA	NA	NA	1	ACON001419-PC	sp|Q7TMK9|HNRPQ_MOUSE	6e-175	Mus_musculus	Heterogeneous_nuclear_ribonucleoprotein_Q
ACON001419	NA	NA	NA	1	ACON001419-PD	sp|Q7TMK9|HNRPQ_MOUSE	8e-175	Mus_musculus	Heterogeneous_nuclear_ribonucleoprotein_Q
ACON001420	NA	NA	NA	1	ACON001420-PA	sp|P15259|PGAM2_HUMAN	2e-121	Homo_sapiens	Phosphoglycerate_mutase_2
ACON001421	NA	NA	NA	1	ACON001421-PA	sp|Q24492|RFA1_DROME	0	Drosophila_melanogaster	Replication_protein_A_70_kDa_DNA-binding_subunit
ACON001422	NA	NA	NA	1	ACON001422-PA	sp|Q9D9B4|LRMDA_MOUSE	1e-40	Mus_musculus	Leucine-rich_melanocyte_differentiation-associated_protein
ACON001423	NA	NA	NA	1	ACON001423-PA	sp|P31335|PUR9_CHICK	0	Gallus_gallus	Bifunctional_purine_biosynthesis_protein_ATIC
ACON001424	NA	NA	NA	1	ACON001424-PA	sp|Q95M18|ENPL_BOVIN	0	Bos_taurus	Endoplasmin
ACON001425	NA	NA	NA	1	ACON001425-PA	sp|A0A173GP47|LST_PHOPY	5e-55	Photinus_pyralis	Luciferin_sulfotransferase
ACON001426	NA	NA	NA	1	ACON001426-PA	sp|P81928|140U_DROME	1e-92	Drosophila_melanogaster	RPII140-upstream_gene_protein
ACON001427	NA	NA	NA	1	ACON001427-PA	sp|Q1L994|PPR37_DANRE	2e-55	Danio_rerio	Protein_phosphatase_1_regulatory_subunit_37
ACON001428	NA	NA	NA	1	ACON001428-PA	NA	NA	NA	NA
ACON001429	NA	NA	NA	1	ACON001429-PA	sp|Q5XIN3|MIPT3_RAT	3e-40	Rattus_norvegicus	TRAF3-interacting_protein_1
ACON001430	NA	NA	NA	1	ACON001430-PA	sp|Q3B7I8|LYSM2_XENTR	2e-12	Xenopus_tropicalis	LysM_and_putative_peptidoglycan-binding_domain-containing_protein_2
ACON001432	NA	NA	NA	1	ACON001432-PA	NA	NA	NA	NA
ACON001433	CLIPD3	CLIP-domain_serine_protease	CLIP-domain_serine_protease	1	ACON001433-PA	sp|P21902|PCE_TACTR	8e-68	Tachypleus_tridentatus	Proclotting_enzyme
ACON001434	NA	NA	NA	1	ACON001434-PA	sp|Q94900|GLUCL_DROME	0	Drosophila_melanogaster	Glutamate-gated_chloride_channel
ACON001434	NA	NA	NA	1	ACON001434-PB	sp|Q94900|GLUCL_DROME	0	Drosophila_melanogaster	Glutamate-gated_chloride_channel
ACON001434	NA	NA	NA	1	ACON001434-PC	sp|Q94900|GLUCL_DROME	0	Drosophila_melanogaster	Glutamate-gated_chloride_channel
ACON001435	NA	NA	NA	1	ACON001435-PA	sp|P21369|PNCA_ECOLI	2e-30	Escherichia_coli_(strain_K12)	Nicotinamidase
ACON001438	NA	NA	NA	1	ACON001438-PA	NA	NA	NA	NA
ACON001438	NA	NA	NA	1	ACON001438-PB	NA	NA	NA	NA
ACON001439	NA	NA	NA	0	ACON001439-PA	sp|Q91ZB4|H6ST1_CRIGR	1e-64	Cricetulus_griseus	Heparan-sulfate_6-O-sulfotransferase_1
ACON001440	RPN6	NA	NA	1	ACON001440-PA	sp|Q7KLV9|PSD11_DROME	0	Drosophila_melanogaster	26S_proteasome_non-ATPase_regulatory_subunit_11
ACON001440	RPN6	NA	NA	1	ACON001440-PB	sp|Q7KLV9|PSD11_DROME	0	Drosophila_melanogaster	26S_proteasome_non-ATPase_regulatory_subunit_11
ACON001441	NA	NA	NA	1	ACON001441-PA	sp|Q96MH6|TMM68_HUMAN	5e-98	Homo_sapiens	Transmembrane_protein_68
ACON001442	NA	NA	NA	1	ACON001442-PA	sp|Q9VBG6|HGH1_DROME	3e-104	Drosophila_melanogaster	Protein_HGH1_homolog
ACON001443	CYP325J1	P450	P450	1	ACON001443-PA	sp|P29981|CP4C1_BLADI	1e-54	Blaberus_discoidalis	Cytochrome_P450_4C1
ACON001444	NA	NA	NA	1	ACON001444-PA	sp|A0MGZ7|H6S3B_DANRE	1e-116	Danio_rerio	Heparan-sulfate_6-O-sulfotransferase_3-B
ACON001445	NA	NA	NA	1	ACON001445-PA	NA	NA	NA	NA
ACON001446	NA	NA	NA	1	ACON001446-PA	sp|Q91WG5|AAKG2_MOUSE	1e-137	Mus_musculus	5'-AMP-activated_protein_kinase_subunit_gamma-2
ACON001446	NA	NA	NA	1	ACON001446-PB	sp|Q91WG5|AAKG2_MOUSE	7e-136	Mus_musculus	5'-AMP-activated_protein_kinase_subunit_gamma-2
ACON001446	NA	NA	NA	1	ACON001446-PC	sp|Q91WG5|AAKG2_MOUSE	2e-138	Mus_musculus	5'-AMP-activated_protein_kinase_subunit_gamma-2
ACON001446	NA	NA	NA	1	ACON001446-PD	sp|Q91WG5|AAKG2_MOUSE	1e-132	Mus_musculus	5'-AMP-activated_protein_kinase_subunit_gamma-2
ACON001446	NA	NA	NA	1	ACON001446-PE	sp|Q91WG5|AAKG2_MOUSE	1e-136	Mus_musculus	5'-AMP-activated_protein_kinase_subunit_gamma-2
ACON001447	NA	NA	NA	1	ACON001447-PA	sp|Q9VDD7|S35B1_DROME	3e-144	Drosophila_melanogaster	Solute_carrier_family_35_member_B1_homolog
ACON001448	NA	NA	NA	1	ACON001448-PA	sp|Q7ZSX3|PTF1A_DANRE	1e-32	Danio_rerio	Pancreas_transcription_factor_1_subunit_alpha
ACON001449	NA	NA	NA	1	ACON001449-PA	NA	NA	NA	NA
ACON001450	NA	NA	NA	1	ACON001450-PA	sp|Q8IZ81|ELMD2_HUMAN	7e-76	Homo_sapiens	ELMO_domain-containing_protein_2
ACON001451	NA	NA	NA	1	ACON001451-PA	sp|O54826|AF10_MOUSE	2e-106	Mus_musculus	Protein_AF-10
ACON001451	NA	NA	NA	1	ACON001451-PB	sp|O54826|AF10_MOUSE	4e-107	Mus_musculus	Protein_AF-10
ACON001451	NA	NA	NA	1	ACON001451-PC	sp|O54826|AF10_MOUSE	2e-106	Mus_musculus	Protein_AF-10
ACON001452	NA	NA	NA	1	ACON001452-PA	sp|Q7TSS2|UB2Q1_MOUSE	3e-129	Mus_musculus	Ubiquitin-conjugating_enzyme_E2_Q1
ACON001453	NA	NA	NA	1	ACON001453-PA	NA	NA	NA	NA
ACON001454	NA	NA	NA	1	ACON001454-PA	sp|Q9BSF4|TIM29_HUMAN	3e-24	Homo_sapiens	Mitochondrial_import_inner_membrane_translocase_subunit_Tim29
ACON001455	NA	NA	NA	1	ACON001455-PA	NA	NA	NA	NA
ACON001455	NA	NA	NA	1	ACON001455-PB	NA	NA	NA	NA
ACON001455	NA	NA	NA	1	ACON001455-PC	NA	NA	NA	NA
ACON001458	NA	NA	NA	1	ACON001458-PA	sp|Q9VH08|SIR6_DROME	4e-146	Drosophila_melanogaster	NAD-dependent_protein_deacetylase_Sirt6
ACON001459	RPL17	ribosomal_protein_60S	NA	1	ACON001459-PA	sp|A0NGY0|RL17_ANOGA	9e-138	Anopheles_gambiae	60S_ribosomal_protein_L17
ACON001459	RPL17	ribosomal_protein_60S	NA	1	ACON001459-PB	sp|A0NGY0|RL17_ANOGA	9e-138	Anopheles_gambiae	60S_ribosomal_protein_L17
ACON001459	RPL17	ribosomal_protein_60S	NA	1	ACON001459-PC	sp|A0NGY0|RL17_ANOGA	9e-138	Anopheles_gambiae	60S_ribosomal_protein_L17
ACON001460	NA	NA	NA	1	ACON001460-PA	sp|Q8C854|MYEF2_MOUSE	6e-33	Mus_musculus	Myelin_expression_factor_2
ACON001461	NA	NA	NA	1	ACON001461-PA	sp|Q8BI36|JKAMP_MOUSE	3e-79	Mus_musculus	JNK1/MAPK8-associated_membrane_protein
ACON001462	NA	NA	NA	1	ACON001462-PA	NA	NA	NA	NA
ACON001463	VPS33B	vacuolar_protein_sorting	vacuolar_protein_sorting	1	ACON001463-PA	sp|P59016|VP33B_MOUSE	1e-47	Mus_musculus	Vacuolar_protein_sorting-associated_protein_33B
ACON001464	NA	NA	NA	1	ACON001464-PA	sp|Q3SYZ3|CR3L3_BOVIN	2e-41	Bos_taurus	Cyclic_AMP-responsive_element-binding_protein_3-like_protein_3
ACON001464	NA	NA	NA	1	ACON001464-PB	sp|Q3SYZ3|CR3L3_BOVIN	2e-41	Bos_taurus	Cyclic_AMP-responsive_element-binding_protein_3-like_protein_3
ACON001468	NA	NA	NA	1	ACON001468-PA	sp|Q0EEE2|PTHD3_MOUSE	5e-46	Mus_musculus	Patched_domain-containing_protein_3
ACON001469	NA	NA	NA	1	ACON001469-PA	sp|Q13136|LIPA1_HUMAN	0	Homo_sapiens	Liprin-alpha-1
ACON001470	NA	NA	NA	1	ACON001470-PA	sp|P70389|ALS_MOUSE	2e-20	Mus_musculus	Insulin-like_growth_factor-binding_protein_complex_acid_labile_subunit
ACON001471	NA	NA	NA	1	ACON001471-PA	sp|Q9W0V1|PDPK1_DROME	5e-105	Drosophila_melanogaster	3-phosphoinositide-dependent_protein_kinase_1
ACON001472	NA	NA	NA	1	ACON001472-PA	sp|Q8K4J6|MRTFA_MOUSE	4e-28	Mus_musculus	Myocardin-related_transcription_factor_A
ACON001472	NA	NA	NA	1	ACON001472-PB	sp|Q8K4J6|MRTFA_MOUSE	4e-28	Mus_musculus	Myocardin-related_transcription_factor_A
ACON001473	NA	NA	NA	1	ACON001473-PA	sp|Q5REB8|ACSS3_PONAB	0	Pongo_abelii	Acyl-CoA_synthetase_short-chain_family_member_3,_mitochondrial
ACON001474	MSN	NA	NA	1	ACON001474-PA	sp|P61849|NEMS_DROME	6e-26	Drosophila_melanogaster	Dromyosuppressin
ACON001475	NA	NA	NA	1	ACON001475-PA	sp|Q28BX9|C2CD5_XENTR	0	Xenopus_tropicalis	C2_domain-containing_protein_5
ACON001476	NA	NA	NA	1	ACON001476-PA	sp|P27716|INX1_DROME	0	Drosophila_melanogaster	Innexin_inx1
ACON001477	NA	NA	NA	1	ACON001477-PA	sp|Q9V3W6|INX7_DROME	9e-109	Drosophila_melanogaster	Innexin_inx7
ACON001478	NMDAR1	NA	NA	1	ACON001478-PA	sp|Q296F7|NMDA1_DROPS	0	Drosophila_pseudoobscura_pseudoobscura	Glutamate_[NMDA]_receptor_subunit_1
ACON001480	NA	NA	NA	1	ACON001480-PA	sp|Q0KIC3|Y3427_DROME	3e-23	Drosophila_melanogaster	Uncharacterized_protein_CG43427
ACON001480	NA	NA	NA	1	ACON001480-PB	sp|Q0KIC3|Y3427_DROME	3e-23	Drosophila_melanogaster	Uncharacterized_protein_CG43427
ACON001480	NA	NA	NA	1	ACON001480-PC	sp|Q0KIC3|Y3427_DROME	3e-23	Drosophila_melanogaster	Uncharacterized_protein_CG43427
ACON001480	NA	NA	NA	1	ACON001480-PD	sp|Q3UH68|LIMC1_MOUSE	8e-20	Mus_musculus	LIM_and_calponin_homology_domains-containing_protein_1
ACON001481	NA	NA	NA	1	ACON001481-PA	sp|Q920N2|BPL1_MOUSE	4e-82	Mus_musculus	Biotin--protein_ligase
ACON001482	NA	NA	NA	1	ACON001482-PA	sp|Q3UVC0|KSR2_MOUSE	1e-98	Mus_musculus	Kinase_suppressor_of_Ras_2
ACON001483	NA	NA	NA	1	ACON001483-PA	sp|Q9W2Q1|RX_DROME	1e-25	Drosophila_melanogaster	Retinal_homeobox_protein_Rx
ACON001484	NA	NA	NA	1	ACON001484-PA	sp|Q9JKC8|AP3M1_MOUSE	0	Mus_musculus	AP-3_complex_subunit_mu-1
ACON001485	NA	NA	NA	1	ACON001485-PA	sp|Q09225|NRF6_CAEEL	2e-53	Caenorhabditis_elegans	Nose_resistant_to_fluoxetine_protein_6
ACON001486	NA	NA	NA	1	ACON001486-PA	NA	NA	NA	NA
ACON001487	SHAKB	NA	NA	1	ACON001487-PA	sp|Q7PXN1|SHAKB_ANOGA	0	Anopheles_gambiae	Innexin_shaking-B
ACON001487	SHAKB	NA	NA	1	ACON001487-PB	sp|Q7PXN1|SHAKB_ANOGA	0	Anopheles_gambiae	Innexin_shaking-B
ACON001488	NA	NA	NA	1	ACON001488-PA	sp|Q9XYN1|INX2_SCHAM	0	Schistocerca_americana	Innexin_inx2
ACON001488	NA	NA	NA	1	ACON001488-PB	sp|Q9XYN1|INX2_SCHAM	0	Schistocerca_americana	Innexin_inx2
ACON001490	NA	NA	NA	1	ACON001490-PA	sp|Q9VYG1|PSMD5_DROME	3e-42	Drosophila_melanogaster	26S_proteasome_non-ATPase_regulatory_subunit_5
ACON001491	NA	NA	NA	1	ACON001491-PA	sp|Q8N9N7|LRC57_HUMAN	1e-67	Homo_sapiens	Leucine-rich_repeat-containing_protein_57
ACON001492	NA	NA	NA	1	ACON001492-PA	sp|Q5ZKJ0|CLP1L_CHICK	3e-155	Gallus_gallus	Cleft_lip_and_palate_transmembrane_protein_1-like_protein
ACON001493	NA	NA	NA	0	ACON001493-PA	sp|P23757|POXM_DROME	6e-87	Drosophila_melanogaster	Paired_box_pox-meso_protein
ACON001495	NA	NA	NA	1	ACON001495-PA	sp|O77215|UNC4_DROME	5e-87	Drosophila_melanogaster	Homeobox_protein_unc-4
ACON001496	NA	NA	NA	1	ACON001496-PA	NA	NA	NA	NA
ACON001497	ACTN	NA	NA	1	ACON001497-PA	sp|Q7PKQ5|ACTN_ANOGA	0	Anopheles_gambiae	Alpha-actinin,_sarcomeric
ACON001497	ACTN	NA	NA	1	ACON001497-PB	sp|Q7PKQ5|ACTN_ANOGA	0	Anopheles_gambiae	Alpha-actinin,_sarcomeric
ACON001497	ACTN	NA	NA	1	ACON001497-PC	sp|Q7PKQ5|ACTN_ANOGA	0	Anopheles_gambiae	Alpha-actinin,_sarcomeric
ACON001498	GPROPDR	NA	NA	1	ACON001498-PA	sp|Q9W534|MOODY_DROME	1e-55	Drosophila_melanogaster	G-protein_coupled_receptor_moody
ACON001499	GPRMTN	NA	NA	1	ACON001499-PA	sp|Q9W534|MOODY_DROME	3e-72	Drosophila_melanogaster	G-protein_coupled_receptor_moody
ACON001499	GPRMTN	NA	NA	1	ACON001499-PB	sp|Q9W534|MOODY_DROME	3e-73	Drosophila_melanogaster	G-protein_coupled_receptor_moody
ACON001500	NA	NA	NA	1	ACON001500-PA	NA	NA	NA	NA
ACON001501	NA	NA	NA	1	ACON001501-PA	sp|Q9I923|RGN_CHICK	1e-45	Gallus_gallus	Regucalcin
ACON001501	NA	NA	NA	1	ACON001501-PB	sp|Q9I923|RGN_CHICK	1e-46	Gallus_gallus	Regucalcin
ACON001501	NA	NA	NA	1	ACON001501-PC	sp|Q9I923|RGN_CHICK	1e-46	Gallus_gallus	Regucalcin
ACON001502	NA	NA	NA	1	ACON001502-PA	sp|Q5DC69|CH10_SCHJA	8e-36	Schistosoma_japonicum	10_kDa_heat_shock_protein,_mitochondrial
ACON001503	NA	NA	NA	1	ACON001503-PA	sp|P60330|ESPL1_MOUSE	2e-16	Mus_musculus	Separin
ACON001504	NA	NA	NA	1	ACON001504-PA	sp|Q5WRU0|OIG4_CAEEL	2e-24	Caenorhabditis_elegans	Immunoglobulin_domain-containing_protein_oig-4
ACON001505	NA	NA	NA	1	ACON001505-PA	sp|Q28BQ6|TMED1_XENTR	7e-45	Xenopus_tropicalis	Transmembrane_emp24_domain-containing_protein_1
ACON001505	NA	NA	NA	1	ACON001505-PB	sp|Q28BQ6|TMED1_XENTR	7e-45	Xenopus_tropicalis	Transmembrane_emp24_domain-containing_protein_1
ACON001506	NA	NA	NA	1	ACON001506-PA	sp|P29829|GBB2_DROME	0	Drosophila_melanogaster	Guanine_nucleotide-binding_protein_subunit_beta-2
ACON001507	NA	NA	NA	1	ACON001507-PA	sp|Q9VTH0|PLOD_DROME	0	Drosophila_melanogaster	Procollagen-lysine,2-oxoglutarate_5-dioxygenase
ACON001508	NA	NA	NA	1	ACON001508-PA	NA	NA	NA	NA
ACON001509	NA	NA	NA	0	ACON001509-PA	NA	NA	NA	NA
ACON001510	NA	NA	NA	0	ACON001510-PA	NA	NA	NA	NA
ACON001511	NA	NA	NA	1	ACON001511-PA	NA	NA	NA	NA
ACON001512	NA	NA	NA	1	ACON001512-PA	sp|Q9W3K5|GSH1_DROME	0	Drosophila_melanogaster	Glutamate--cysteine_ligase
ACON001513	NA	NA	NA	1	ACON001513-PA	sp|Q96PQ7|KLHL5_HUMAN	0	Homo_sapiens	Kelch-like_protein_5
ACON001514	NA	NA	NA	1	ACON001514-PA	sp|Q5XJD3|FIP1_DANRE	8e-21	Danio_rerio	Pre-mRNA_3'-end-processing_factor_FIP1
ACON001515	NA	NA	NA	1	ACON001515-PA	sp|Q8BUZ1|ABRA_MOUSE	8e-29	Mus_musculus	Actin-binding_Rho-activating_protein
ACON001518	NA	NA	NA	1	ACON001518-PA	sp|Q99PP2|ZN318_MOUSE	6e-14	Mus_musculus	Zinc_finger_protein_318
ACON001519	NA	NA	NA	1	ACON001519-PA	sp|Q9VUV9|U520_DROME	0	Drosophila_melanogaster	Putative_U5_small_nuclear_ribonucleoprotein_200_kDa_helicase
ACON001520	NA	NA	NA	1	ACON001520-PA	sp|Q0VCR4|PPR3C_BOVIN	6e-34	Bos_taurus	Protein_phosphatase_1_regulatory_subunit_3C
ACON001520	NA	NA	NA	1	ACON001520-PB	sp|Q0VCR4|PPR3C_BOVIN	2e-33	Bos_taurus	Protein_phosphatase_1_regulatory_subunit_3C
ACON001521	NA	NA	NA	1	ACON001521-PA	NA	NA	NA	NA
ACON001522	NA	NA	NA	1	ACON001522-PA	sp|Q6PH52|PCH2_DANRE	1e-103	Danio_rerio	Pachytene_checkpoint_protein_2_homolog
ACON001523	ABCA7	ABC_transporter	ABC_transporter	1	ACON001523-PA	sp|E9PX95|ABCAH_MOUSE	2e-156	Mus_musculus	ATP-binding_cassette_sub-family_A_member_17
ACON001524	NA	NA	NA	1	ACON001524-PA	NA	NA	NA	NA
ACON001525	NA	NA	NA	1	ACON001525-PA	sp|A8MQ14|ZN850_HUMAN	2e-28	Homo_sapiens	Zinc_finger_protein_850
ACON001526	NA	NA	NA	1	ACON001526-PA	sp|Q9CQS5|RIOK2_MOUSE	9e-152	Mus_musculus	Serine/threonine-protein_kinase_RIO2
ACON001527	NA	NA	NA	1	ACON001527-PA	sp|Q9R1D7|GBF1_CRIGR	0	Cricetulus_griseus	Golgi-specific_brefeldin_A-resistance_guanine_nucleotide_exchange_factor_1
ACON001528	NA	NA	NA	1	ACON001528-PA	sp|Q9CRC3|CO040_MOUSE	1e-29	Mus_musculus	UPF0235_protein_C15orf40_homolog
ACON001529	NA	NA	NA	1	ACON001529-PA	sp|Q7KVQ0|GAR1_DROME	6e-34	Drosophila_melanogaster	Probable_H/ACA_ribonucleoprotein_complex_subunit_1
ACON001530	NA	NA	NA	1	ACON001530-PA	NA	NA	NA	NA
ACON001531	NA	NA	NA	1	ACON001531-PA	sp|Q86WA9|S2611_HUMAN	2e-103	Homo_sapiens	Sodium-independent_sulfate_anion_transporter
ACON001533	NA	NA	NA	1	ACON001533-PA	sp|Q9VKB9|RBGPR_DROME	0	Drosophila_melanogaster	Rab3_GTPase-activating_protein_regulatory_subunit
ACON001534	NA	NA	NA	1	ACON001534-PA	sp|P70699|LYAG_MOUSE	2e-32	Mus_musculus	Lysosomal_alpha-glucosidase
ACON001535	NA	NA	NA	1	ACON001535-PA	sp|Q9VW15|ASH1_DROME	0	Drosophila_melanogaster	Histone-lysine_N-methyltransferase_ash1
ACON001536	NA	NA	NA	1	ACON001536-PA	sp|Q9XZS8|ATF3_DROME	1e-39	Drosophila_melanogaster	Activating_transcription_factor_3
ACON001537	NA	NA	NA	1	ACON001537-PA	sp|F1R345|DDX11_DANRE	0	Danio_rerio	ATP-dependent_DNA_helicase_DDX11
ACON001538	NA	NA	NA	1	ACON001538-PA	sp|Q6AYL5|SF3B4_RAT	2e-137	Rattus_norvegicus	Splicing_factor_3B_subunit_4
ACON001539	NA	NA	NA	1	ACON001539-PA	sp|Q960X4|TIP60_DROME	0	Drosophila_melanogaster	Histone_acetyltransferase_Tip60
ACON001543	TWDL11	cuticular_protein_TWDL	cuticular_protein_other	1	ACON001543-PA	NA	NA	NA	NA
ACON001544	NA	NA	NA	1	ACON001544-PA	sp|Q6PCX9|TRI37_MOUSE	5e-51	Mus_musculus	E3_ubiquitin-protein_ligase_TRIM37
ACON001544	NA	NA	NA	1	ACON001544-PB	sp|Q6PCX9|TRI37_MOUSE	7e-51	Mus_musculus	E3_ubiquitin-protein_ligase_TRIM37
ACON001545	NA	NA	NA	1	ACON001545-PA	sp|Q9VGN9|RLP24_DROME	9e-83	Drosophila_melanogaster	Probable_ribosome_biogenesis_protein_RLP24
ACON001546	NA	NA	NA	1	ACON001546-PA	sp|Q9VGP2|NINAG_DROME	1e-108	Drosophila_melanogaster	Neither_inactivation_nor_afterpotential_protein_G
ACON001548	NA	NA	NA	1	ACON001548-PA	sp|Q6TAW2|SERP2_MOUSE	2e-29	Mus_musculus	Stress-associated_endoplasmic_reticulum_protein_2
ACON001548	NA	NA	NA	1	ACON001548-PB	sp|Q6TAW2|SERP2_MOUSE	2e-29	Mus_musculus	Stress-associated_endoplasmic_reticulum_protein_2
ACON001548	NA	NA	NA	1	ACON001548-PC	sp|Q6TAW2|SERP2_MOUSE	2e-29	Mus_musculus	Stress-associated_endoplasmic_reticulum_protein_2
ACON001549	NA	NA	NA	1	ACON001549-PA	sp|Q9VGN7|EXD2_DROME	3e-172	Drosophila_melanogaster	Exonuclease_3'-5'_domain-containing_protein_2
ACON001550	NA	NA	NA	1	ACON001550-PA	sp|Q8N695|SC5A8_HUMAN	4e-127	Homo_sapiens	Sodium-coupled_monocarboxylate_transporter_1
ACON001551	NA	NA	NA	1	ACON001551-PA	sp|Q90X38|GPKOW_DANRE	1e-23	Danio_rerio	G-patch_domain_and_KOW_motifs-containing_protein
ACON001552	NA	NA	NA	1	ACON001552-PA	NA	NA	NA	NA
ACON001553	NA	NA	NA	1	ACON001553-PA	NA	NA	NA	NA
ACON001554	NA	NA	NA	1	ACON001554-PA	sp|P12804|FGL2_MOUSE	2e-43	Mus_musculus	Fibroleukin
ACON001555	NA	NA	NA	1	ACON001555-PA	sp|P15619|SRYC_DROME	5e-81	Drosophila_melanogaster	Serendipity_locus_protein_H-1
ACON001556	OBP7	odorant-binding_protein	odorant-binding_protein	1	ACON001556-PA	sp|P54191|OB69A_DROME	4e-14	Drosophila_melanogaster	General_odorant-binding_protein_69a
ACON001557	NA	NA	NA	1	ACON001557-PA	sp|Q25479|NKCL_MANSE	0	Manduca_sexta	Bumetanide-sensitive_sodium-(potassium)-chloride_cotransporter
ACON001558	GPRGNR2	NA	NA	1	ACON001558-PA	sp|Q2V2K5|GNRHR_OCTVU	4e-52	Octopus_vulgaris	Gonadotropin-releasing_hormone_receptor
ACON001559	NA	NA	NA	1	ACON001559-PA	sp|Q4QR29|CTR9_XENLA	0	Xenopus_laevis	RNA_polymerase-associated_protein_CTR9_homolog
ACON001560	NA	NA	NA	0	ACON001560-PA	sp|P31315|GSX1_MOUSE	1e-26	Mus_musculus	GS_homeobox_1
ACON001561	GPRNNA5	NA	NA	1	ACON001561-PA	sp|P35408|PE2R4_HUMAN	5e-15	Homo_sapiens	Prostaglandin_E2_receptor_EP4_subtype
ACON001562	GPRNNB3	NA	NA	1	ACON001562-PA	sp|Q9NYQ6|CELR1_HUMAN	1e-18	Homo_sapiens	Cadherin_EGF_LAG_seven-pass_G-type_receptor_1
ACON001563	NA	NA	NA	1	ACON001563-PA	sp|Q14409|GLPK3_HUMAN	0	Homo_sapiens	Glycerol_kinase_3
ACON001564	NA	NA	NA	1	ACON001564-PA	sp|Q7KVS9|TRF41_DROME	7e-165	Drosophila_melanogaster	Non-canonical_poly(A)_RNA_polymerase_protein_Trf4-1
ACON001565	NA	NA	NA	1	ACON001565-PA	sp|Q9VKM6|VPS72_DROME	2e-116	Drosophila_melanogaster	Vacuolar_protein_sorting-associated_protein_72_homolog
ACON001566	NA	NA	NA	1	ACON001566-PA	sp|Q9VB11|UNC80_DROME	0	Drosophila_melanogaster	Protein_unc-80_homolog
ACON001568	NA	NA	NA	0	ACON001568-PA	NA	NA	NA	NA
ACON001569	NA	NA	NA	1	ACON001569-PA	sp|Q24756|MLC1_DROVI	7e-67	Drosophila_virilis	Myosin_light_chain_alkali
ACON001569	NA	NA	NA	1	ACON001569-PB	sp|Q24756|MLC1_DROVI	2e-65	Drosophila_virilis	Myosin_light_chain_alkali
ACON001570	NA	NA	NA	1	ACON001570-PA	sp|P27816|MAP4_HUMAN	3e-26	Homo_sapiens	Microtubule-associated_protein_4
ACON001570	NA	NA	NA	1	ACON001570-PB	sp|P27816|MAP4_HUMAN	8e-25	Homo_sapiens	Microtubule-associated_protein_4
ACON001572	NA	NA	NA	1	ACON001572-PA	NA	NA	NA	NA
ACON001573	NA	NA	NA	1	ACON001573-PA	sp|Q6RUV5|RAC1_RAT	4e-102	Rattus_norvegicus	Ras-related_C3_botulinum_toxin_substrate_1
ACON001581	NA	NA	NA	1	ACON001581-PA	NA	NA	NA	NA
ACON001581	NA	NA	NA	1	ACON001581-PB	NA	NA	NA	NA
ACON001582	NA	NA	NA	1	ACON001582-PA	NA	NA	NA	NA
ACON001583	NA	NA	NA	1	ACON001583-PA	sp|Q8R5H6|WASF1_MOUSE	5e-12	Mus_musculus	Wiskott-Aldrich_syndrome_protein_family_member_1
ACON001584	SNRNP-U1-C	NA	NA	1	ACON001584-PA	sp|Q7PXU6|RU1C_ANOGA	6e-104	Anopheles_gambiae	U1_small_nuclear_ribonucleoprotein_C
ACON001585	NA	NA	NA	1	ACON001585-PA	sp|Q9XZT6|DNK_DROME	1e-113	Drosophila_melanogaster	Deoxynucleoside_kinase
ACON001585	NA	NA	NA	1	ACON001585-PB	sp|Q9XZT6|DNK_DROME	7e-114	Drosophila_melanogaster	Deoxynucleoside_kinase
ACON001585	NA	NA	NA	1	ACON001585-PC	sp|Q9XZT6|DNK_DROME	7e-114	Drosophila_melanogaster	Deoxynucleoside_kinase
ACON001585	NA	NA	NA	1	ACON001585-PD	sp|Q9XZT6|DNK_DROME	7e-114	Drosophila_melanogaster	Deoxynucleoside_kinase
ACON001586	NA	NA	NA	1	ACON001586-PA	sp|Q6TLH3|CUED2_DANRE	2e-35	Danio_rerio	CUE_domain-containing_protein_2
ACON001587	VATI	H+_transporting_ATP_synthase	H+_transporting_ATP_synthase	1	ACON001587-PA	sp|Q9Z1G4|VPP1_MOUSE	0	Mus_musculus	V-type_proton_ATPase_116_kDa_subunit_a1
ACON001588	NA	NA	NA	1	ACON001588-PA	sp|Q8AVM5|VPP1_XENLA	0	Xenopus_laevis	V-type_proton_ATPase_116_kDa_subunit_a1
ACON001589	NA	NA	NA	1	ACON001589-PA	sp|Q7PKS9|MTNA_ANOGA	0	Anopheles_gambiae	Methylthioribose-1-phosphate_isomerase
ACON001590	NA	NA	NA	1	ACON001590-PA	sp|Q6ZUJ8|BCAP_HUMAN	1e-13	Homo_sapiens	Phosphoinositide_3-kinase_adapter_protein_1
ACON001590	NA	NA	NA	1	ACON001590-PB	sp|Q6ZUJ8|BCAP_HUMAN	7e-14	Homo_sapiens	Phosphoinositide_3-kinase_adapter_protein_1
ACON001591	NA	NA	NA	1	ACON001591-PA	sp|P58365|CAD23_RAT	1e-176	Rattus_norvegicus	Cadherin-23
ACON001592	NA	NA	NA	1	ACON001592-PA	sp|P30975|TLR2_DROME	1e-142	Drosophila_melanogaster	Tachykinin-like_peptides_receptor_99D
ACON001593	NA	NA	NA	0	ACON001593-PA	sp|P54366|GSC_DROME	9e-37	Drosophila_melanogaster	Homeobox_protein_goosecoid
ACON001594	NA	NA	NA	1	ACON001594-PA	sp|Q59DX8|NAA80_DROME	5e-39	Drosophila_melanogaster	N-alpha-acetyltransferase_80
ACON001595	RPS29	ribosomal_protein_40S	NA	1	ACON001595-PA	sp|Q9NB51|RS29_CULQU	5e-35	Culex_quinquefasciatus	40S_ribosomal_protein_S29
ACON001596	NA	NA	NA	0	ACON001596-PA	NA	NA	NA	NA
ACON001597	NA	NA	NA	1	ACON001597-PA	NA	NA	NA	NA
ACON001598	NA	NA	NA	0	ACON001598-PA	NA	NA	NA	NA
ACON001599	NA	NA	NA	0	ACON001599-PA	NA	NA	NA	NA
ACON001600	NA	NA	NA	1	ACON001600-PA	sp|B3A0N5|APY_TABYA	7e-175	Tabanus_yao	Apyrase
ACON001601	NA	NA	NA	1	ACON001601-PA	sp|B3A0N5|APY_TABYA	1e-167	Tabanus_yao	Apyrase
ACON001602	NA	NA	NA	1	ACON001602-PA	sp|Q86LG1|PPK28_DROME	2e-114	Drosophila_melanogaster	Pickpocket_protein_28
ACON001603	NA	NA	NA	1	ACON001603-PA	sp|Q8T3C8|MTFP1_CAEEL	2e-47	Caenorhabditis_elegans	Mitochondrial_fission_process_protein_1
ACON001604	NA	NA	NA	1	ACON001604-PA	sp|Q5PQT2|MTMR3_RAT	0	Rattus_norvegicus	Myotubularin-related_protein_3
ACON001606	NA	NA	NA	1	ACON001606-PA	sp|O14841|OPLA_HUMAN	0	Homo_sapiens	5-oxoprolinase
ACON001608	NA	NA	NA	1	ACON001608-PA	NA	NA	NA	NA
ACON001609	NA	NA	NA	1	ACON001609-PA	sp|Q6TEM9|MYLIA_DANRE	4e-47	Danio_rerio	E3_ubiquitin-protein_ligase_MYLIP-A
ACON001610	NA	NA	NA	1	ACON001610-PA	NA	NA	NA	NA
ACON001611	NA	NA	NA	1	ACON001611-PA	sp|Q5U403|MVD1_DANRE	2e-123	Danio_rerio	Diphosphomevalonate_decarboxylase
ACON001612	PEX6	peroxin	NA	1	ACON001612-PA	sp|Q8RY16|PEX6_ARATH	1e-118	Arabidopsis_thaliana	Peroxisome_biogenesis_protein_6
ACON001613	NA	NA	NA	1	ACON001613-PA	sp|Q9H3N1|TMX1_HUMAN	4e-65	Homo_sapiens	Thioredoxin-related_transmembrane_protein_1
ACON001614	NA	NA	NA	1	ACON001614-PA	sp|Q9NWW7|CB042_HUMAN	4e-19	Homo_sapiens	Uncharacterized_protein_C2orf42
ACON001615	NA	NA	NA	1	ACON001615-PA	NA	NA	NA	NA
ACON001616	NA	NA	NA	1	ACON001616-PA	NA	NA	NA	NA
ACON001617	NA	NA	NA	1	ACON001617-PA	sp|H9BW96|RAB7_EPICO	7e-124	Epinephelus_coioides	Ras-related_protein_rab7
ACON001617	NA	NA	NA	1	ACON001617-PB	sp|H9BW96|RAB7_EPICO	7e-124	Epinephelus_coioides	Ras-related_protein_rab7
ACON001618	NA	NA	NA	1	ACON001618-PA	sp|P18488|EMS_DROME	8e-59	Drosophila_melanogaster	Homeotic_protein_empty_spiracles
ACON001619	NA	NA	NA	1	ACON001619-PA	sp|P18488|EMS_DROME	4e-53	Drosophila_melanogaster	Homeotic_protein_empty_spiracles
ACON001620	NA	NA	NA	0	ACON001620-PA	sp|Q3SX64|OD3L2_HUMAN	2e-18	Homo_sapiens	Outer_dense_fiber_protein_3-like_protein_2
ACON001621	NA	NA	NA	1	ACON001621-PA	sp|Q3T0G5|PLPHP_BOVIN	3e-83	Bos_taurus	Pyridoxal_phosphate_homeostasis_protein
ACON001621	NA	NA	NA	1	ACON001621-PB	sp|Q3T0G5|PLPHP_BOVIN	3e-83	Bos_taurus	Pyridoxal_phosphate_homeostasis_protein
ACON001622	NA	NA	NA	1	ACON001622-PA	sp|Q1HPS0|MLR_BOMMO	7e-78	Bombyx_mori	Myosin_regulatory_light_chain_2
ACON001623	NA	NA	NA	1	ACON001623-PA	NA	NA	NA	NA
ACON001624	NA	NA	NA	1	ACON001624-PA	NA	NA	NA	NA
ACON001625	NA	NA	NA	1	ACON001625-PA	NA	NA	NA	NA
ACON001626	NA	NA	NA	1	ACON001626-PA	NA	NA	NA	NA
ACON001627	NA	NA	NA	1	ACON001627-PA	sp|Q92536|YLAT2_HUMAN	1e-164	Homo_sapiens	Y+L_amino_acid_transporter_2
ACON001628	NA	NA	NA	1	ACON001628-PA	sp|Q9VCR7|CTNS_DROME	2e-88	Drosophila_melanogaster	Cystinosin_homolog
ACON001629	NA	NA	NA	1	ACON001629-PA	sp|Q8RAR7|Y1135_CALS4	5e-31	Caldanaerobacter_subterraneus_subsp._tengcongensis_(strain_DSM_15242_/_JCM_11007_/_NBRC_100824_/_MB4)	Probable_transcriptional_regulatory_protein_TTE1135
ACON001630	TPI	NA	NA	1	ACON001630-PA	sp|P30741|TPIS_CULTA	9e-166	Culex_tarsalis	Triosephosphate_isomerase
ACON001631	NA	NA	NA	0	ACON001631-PA	sp|Q86LG1|PPK28_DROME	3e-21	Drosophila_melanogaster	Pickpocket_protein_28
ACON001632	NA	NA	NA	1	ACON001632-PA	sp|P52963|E41LA_MOUSE	5e-116	Mus_musculus	Band_4.1-like_protein_4A
ACON001633	NA	NA	NA	1	ACON001633-PA	sp|Q23551|UNC22_CAEEL	0	Caenorhabditis_elegans	Twitchin
ACON001633	NA	NA	NA	1	ACON001633-PB	sp|Q23551|UNC22_CAEEL	0	Caenorhabditis_elegans	Twitchin
ACON001634	NA	NA	NA	1	ACON001634-PA	sp|Q8BYF6|SC5A8_MOUSE	5e-82	Mus_musculus	Sodium-coupled_monocarboxylate_transporter_1
ACON001635	NA	NA	NA	1	ACON001635-PA	sp|Q8N695|SC5A8_HUMAN	3e-82	Homo_sapiens	Sodium-coupled_monocarboxylate_transporter_1
ACON001636	NA	NA	NA	1	ACON001636-PA	sp|Q96GX5|GWL_HUMAN	2e-70	Homo_sapiens	Serine/threonine-protein_kinase_greatwall
ACON001637	SOSIE	NA	NA	1	ACON001637-PA	NA	NA	NA	NA
ACON001638	NA	NA	NA	1	ACON001638-PA	NA	NA	NA	NA
ACON001639	NA	NA	NA	1	ACON001639-PA	NA	NA	NA	NA
ACON001640	NA	NA	NA	1	ACON001640-PA	NA	NA	NA	NA
ACON001643	NA	NA	NA	1	ACON001643-PA	NA	NA	NA	NA
ACON001644	NA	NA	NA	1	ACON001644-PA	sp|O94760|DDAH1_HUMAN	7e-62	Homo_sapiens	N(G),N(G)-dimethylarginine_dimethylaminohydrolase_1
ACON001645	NA	NA	NA	1	ACON001645-PA	sp|Q27294|CAZ_DROME	4e-43	Drosophila_melanogaster	RNA-binding_protein_cabeza
ACON001646	NA	NA	NA	1	ACON001646-PA	sp|Q24174|ABRU_DROME	3e-34	Drosophila_melanogaster	Protein_abrupt
ACON001647	NA	NA	NA	1	ACON001647-PA	NA	NA	NA	NA
ACON001648	CLIPB17	CLIP-domain_serine_protease	CLIP-domain_serine_protease	1	ACON001648-PA	sp|Q9VB68|GRASS_DROME	3e-29	Drosophila_melanogaster	Serine_protease_grass
ACON001649	NA	NA	NA	1	ACON001649-PA	sp|P17439|GLCM_MOUSE	4e-102	Mus_musculus	Lysosomal_acid_glucosylceramidase
ACON001650	NA	NA	NA	1	ACON001650-PA	sp|Q9BUX1|CHAC1_HUMAN	6e-56	Homo_sapiens	Glutathione-specific_gamma-glutamylcyclotransferase_1
ACON001651	RPN9	NA	NA	1	ACON001651-PA	sp|B0BN93|PSD13_RAT	4e-118	Rattus_norvegicus	26S_proteasome_non-ATPase_regulatory_subunit_13
ACON001652	NA	NA	NA	1	ACON001652-PA	sp|O46108|LIP3_DROME	6e-94	Drosophila_melanogaster	Lipase_3
ACON001653	NA	NA	NA	1	ACON001653-PA	sp|Q94511|NDUS1_DROME	0	Drosophila_melanogaster	NADH-ubiquinone_oxidoreductase_75_kDa_subunit,_mitochondrial
ACON001653	NA	NA	NA	1	ACON001653-PB	sp|Q94511|NDUS1_DROME	0	Drosophila_melanogaster	NADH-ubiquinone_oxidoreductase_75_kDa_subunit,_mitochondrial
ACON001654	NA	NA	NA	1	ACON001654-PA	sp|Q7PXY4|SAP30_ANOGA	9e-128	Anopheles_gambiae	Histone_deacetylase_complex_subunit_SAP30_homolog
ACON001655	NA	NA	NA	1	ACON001655-PA	sp|Q8BGA7|CG026_MOUSE	2e-32	Mus_musculus	Uncharacterized_protein_C7orf26_homolog
ACON001656	NA	NA	NA	1	ACON001656-PA	sp|Q5RA17|RRP7A_PONAB	2e-46	Pongo_abelii	Ribosomal_RNA-processing_protein_7_homolog_A
ACON001657	NA	NA	NA	1	ACON001657-PA	sp|Q17020|HEXA_ANOGA	0	Anopheles_gambiae	Hexamerin-1.1
ACON001658	NA	NA	NA	1	ACON001658-PA	NA	NA	NA	NA
ACON001659	NA	NA	NA	1	ACON001659-PA	sp|Q24388|LSP2_DROME	0	Drosophila_melanogaster	Larval_serum_protein_2
ACON001660	NA	NA	NA	0	ACON001660-PA	sp|Q8IVF4|DYH10_HUMAN	0	Homo_sapiens	Dynein_heavy_chain_10,_axonemal
ACON001661	NA	NA	NA	1	ACON001661-PA	NA	NA	NA	NA
ACON001662	NA	NA	NA	1	ACON001662-PA	sp|Q868Z9|PPN_DROME	0	Drosophila_melanogaster	Papilin
ACON001662	NA	NA	NA	1	ACON001662-PB	sp|Q868Z9|PPN_DROME	0	Drosophila_melanogaster	Papilin
ACON001664	CPR1	cuticular_protein_CPR	NA	0	ACON001664-PA	sp|Q17015|CU01_ANOGA	9e-87	Anopheles_gambiae	Cuticle_protein
ACON001665	CPR2	cuticular_protein_CPR	NA	0	ACON001665-PA	sp|Q17015|CU01_ANOGA	3e-122	Anopheles_gambiae	Cuticle_protein
ACON001666	CPR3	cuticular_protein_CPR	NA	0	ACON001666-PA	sp|Q17015|CU01_ANOGA	4e-162	Anopheles_gambiae	Cuticle_protein
ACON001667	CPR4	cuticular_protein_CPR	NA	0	ACON001667-PA	sp|Q17015|CU01_ANOGA	4e-162	Anopheles_gambiae	Cuticle_protein
ACON001668	CPR5	cuticular_protein_CPR	NA	0	ACON001668-PA	sp|Q17015|CU01_ANOGA	3e-135	Anopheles_gambiae	Cuticle_protein
ACON001669	CPR6	cuticular_protein_CPR	cuticular_protein_CPR	1	ACON001669-PA	sp|Q17015|CU01_ANOGA	5e-105	Anopheles_gambiae	Cuticle_protein
ACON001670	NA	NA	NA	1	ACON001670-PA	sp|P46198|IF2M_BOVIN	0	Bos_taurus	Translation_initiation_factor_IF-2,_mitochondrial
ACON001671	NA	NA	NA	1	ACON001671-PA	sp|P14734|FKH_DROME	6e-172	Drosophila_melanogaster	Protein_fork_head
ACON001672	NA	NA	NA	1	ACON001672-PA	sp|P39057|DYHC_HELCR	0	Heliocidaris_crassispina	Dynein_beta_chain,_ciliary
ACON001674	NA	NA	NA	1	ACON001674-PA	sp|Q8NDA2|HMCN2_HUMAN	1e-19	Homo_sapiens	Hemicentin-2
ACON001675	NA	NA	NA	1	ACON001675-PA	NA	NA	NA	NA
ACON001676	NA	NA	NA	1	ACON001676-PA	sp|P07837|ACT2_BOMMO	0	Bombyx_mori	Actin,_muscle-type_A2
ACON001677	NA	NA	NA	1	ACON001677-PA	sp|Q96S94|CCNL2_HUMAN	8e-55	Homo_sapiens	Cyclin-L2
ACON001677	NA	NA	NA	1	ACON001677-PB	sp|Q5I0H5|CCNL2_RAT	5e-131	Rattus_norvegicus	Cyclin-L2
ACON001680	NA	NA	NA	0	ACON001680-PA	sp|Q8BIY3|ZC12D_MOUSE	5e-11	Mus_musculus	Probable_ribonuclease_ZC3H12D
ACON001681	NA	NA	NA	1	ACON001681-PA	sp|A5PKG6|UBE4A_BOVIN	0	Bos_taurus	Ubiquitin_conjugation_factor_E4_A
ACON001682	NA	NA	NA	1	ACON001682-PA	sp|Q28I39|IMP1L_XENTR	3e-28	Xenopus_tropicalis	Mitochondrial_inner_membrane_protease_subunit_1
ACON001683	NA	NA	NA	1	ACON001683-PA	sp|Q24210|CSKP_DROME	0	Drosophila_melanogaster	Peripheral_plasma_membrane_protein_CASK
ACON001684	NA	NA	NA	1	ACON001684-PA	sp|P29523|PPB_BOMMO	3e-148	Bombyx_mori	Membrane-bound_alkaline_phosphatase
ACON001685	NA	NA	NA	1	ACON001685-PA	sp|Q9V466|NU107_DROME	0	Drosophila_melanogaster	Nuclear_pore_complex_protein_Nup107
ACON001686	NA	NA	NA	1	ACON001686-PA	sp|O15116|LSM1_HUMAN	7e-50	Homo_sapiens	U6_snRNA-associated_Sm-like_protein_LSm1
ACON001687	NA	NA	NA	1	ACON001687-PA	sp|Q14CB8|RHG19_HUMAN	7e-37	Homo_sapiens	Rho_GTPase-activating_protein_19
ACON001688	NA	NA	NA	1	ACON001688-PA	sp|Q9XZ08|EXT3_DROME	0	Drosophila_melanogaster	Exostosin-3
ACON001690	NA	NA	NA	1	ACON001690-PA	sp|Q9JIS1|RIMS2_RAT	2e-57	Rattus_norvegicus	Regulating_synaptic_membrane_exocytosis_protein_2
ACON001690	NA	NA	NA	1	ACON001690-PB	sp|Q9UQ26|RIMS2_HUMAN	2e-57	Homo_sapiens	Regulating_synaptic_membrane_exocytosis_protein_2
ACON001694	EXO4	NA	NA	1	ACON001694-PA	sp|Q9VNH6|EXOC4_DROME	0	Drosophila_melanogaster	Exocyst_complex_component_4
ACON001694	EXO4	NA	NA	1	ACON001694-PB	sp|Q9VNH6|EXOC4_DROME	0	Drosophila_melanogaster	Exocyst_complex_component_4
ACON001695	NA	NA	NA	1	ACON001695-PA	NA	NA	NA	NA
ACON001696	NA	NA	NA	1	ACON001696-PA	sp|Q86B91|TINC_DROME	2e-112	Drosophila_melanogaster	Protein_tincar
ACON001697	NA	NA	NA	1	ACON001697-PA	sp|Q9XYN7|PSB3_DROME	4e-129	Drosophila_melanogaster	Proteasome_subunit_beta_type-3
ACON001697	NA	NA	NA	1	ACON001697-PB	sp|Q9XYN7|PSB3_DROME	4e-129	Drosophila_melanogaster	Proteasome_subunit_beta_type-3
ACON001698	NA	NA	NA	0	ACON001698-PA	sp|Q3SWT4|IWS1_RAT	3e-62	Rattus_norvegicus	Protein_IWS1_homolog
ACON001699	NA	NA	NA	1	ACON001699-PA	sp|Q6GMR7|FAAH2_HUMAN	7e-112	Homo_sapiens	Fatty-acid_amide_hydrolase_2
ACON001699	NA	NA	NA	1	ACON001699-PB	sp|Q6GMR7|FAAH2_HUMAN	2e-112	Homo_sapiens	Fatty-acid_amide_hydrolase_2
ACON001700	NA	NA	NA	1	ACON001700-PA	sp|E9PVA8|GCN1_MOUSE	0	Mus_musculus	eIF-2-alpha_kinase_activator_GCN1
ACON001701	NA	NA	NA	1	ACON001701-PA	sp|Q6GPW2|SMO2B_XENLA	2e-40	Xenopus_laevis	Small_ubiquitin-related_modifier_2-B
ACON001702	NA	NA	NA	1	ACON001702-PA	sp|Q8CB62|CNTRB_MOUSE	1e-11	Mus_musculus	Centrobin
ACON001703	NA	NA	NA	1	ACON001703-PA	sp|P62744|AP2S1_RAT	3e-96	Rattus_norvegicus	AP-2_complex_subunit_sigma
ACON001704	NA	NA	NA	1	ACON001704-PA	sp|O35586|IDI1_MESAU	2e-71	Mesocricetus_auratus	Isopentenyl-diphosphate_Delta-isomerase_1
ACON001705	NA	NA	NA	1	ACON001705-PA	NA	NA	NA	NA
ACON001706	NA	NA	NA	1	ACON001706-PA	sp|Q9VUN0|TOLL6_DROME	5e-12	Drosophila_melanogaster	Toll-like_receptor_6
ACON001707	NA	NA	NA	1	ACON001707-PA	sp|O62589|GD_DROME	2e-43	Drosophila_melanogaster	Serine_protease_gd
ACON001708	NA	NA	NA	1	ACON001708-PA	NA	NA	NA	NA
ACON001710	NA	NA	NA	1	ACON001710-PA	sp|Q90WJ3|PAXI1_XENLA	9e-81	Xenopus_laevis	PAX-interacting_protein_1
ACON001711	NA	NA	NA	1	ACON001711-PA	sp|Q9VF27|NDUS8_DROME	1e-121	Drosophila_melanogaster	NADH_dehydrogenase_(ubiquinone)_23_kDa_subunit
ACON001712	NA	NA	NA	1	ACON001712-PA	sp|Q9JM76|ARPC3_MOUSE	2e-84	Mus_musculus	Actin-related_protein_2/3_complex_subunit_3
ACON001713	NA	NA	NA	1	ACON001713-PA	sp|O44390|ACO11_TRINI	3e-142	Trichoplusia_ni	Acyl-CoA_Delta(11)_desaturase
ACON001713	NA	NA	NA	1	ACON001713-PB	sp|O44390|ACO11_TRINI	3e-142	Trichoplusia_ni	Acyl-CoA_Delta(11)_desaturase
ACON001713	NA	NA	NA	1	ACON001713-PC	sp|O44390|ACO11_TRINI	3e-142	Trichoplusia_ni	Acyl-CoA_Delta(11)_desaturase
ACON001713	NA	NA	NA	1	ACON001713-PD	sp|O44390|ACO11_TRINI	3e-142	Trichoplusia_ni	Acyl-CoA_Delta(11)_desaturase
ACON001715	NA	NA	NA	1	ACON001715-PA	sp|A4YI89|HPCD_METS5	1e-30	Metallosphaera_sedula_(strain_ATCC_51363_/_DSM_5348_/_JCM_9185_/_NBRC_15509_/_TH2)	3-hydroxypropionyl-coenzyme_A_dehydratase
ACON001716	NA	NA	NA	1	ACON001716-PA	sp|Q9JIL5|TULP4_MOUSE	5e-173	Mus_musculus	Tubby-related_protein_4
ACON001717	NA	NA	NA	1	ACON001717-PA	NA	NA	NA	NA
ACON001718	NA	NA	NA	1	ACON001718-PA	NA	NA	NA	NA
ACON001719	NA	NA	NA	1	ACON001719-PA	NA	NA	NA	NA
ACON001720	NA	NA	NA	1	ACON001720-PA	sp|Q9VH38|TFB2M_DROME	3e-74	Drosophila_melanogaster	Dimethyladenosine_transferase_2,_mitochondrial
ACON001721	NA	NA	NA	1	ACON001721-PA	sp|Q5R4X4|SSRA_PONAB	5e-65	Pongo_abelii	Translocon-associated_protein_subunit_alpha
ACON001722	COEAE1A	COE	NA	0	ACON001722-PA	sp|Q8N0W4|NLGNX_HUMAN	5e-68	Homo_sapiens	Neuroligin-4,_X-linked
ACON001723	COEAE1A	COE	NA	0	ACON001723-PA	sp|Q64285|CEL_MOUSE	5e-67	Mus_musculus	Bile_salt-activated_lipase
ACON001724	SPLY	NA	NA	1	ACON001724-PA	sp|Q9V7Y2|SGPL_DROME	0	Drosophila_melanogaster	Sphingosine-1-phosphate_lyase
ACON001725	NA	NA	NA	1	ACON001725-PA	NA	NA	NA	NA
ACON001726	NA	NA	NA	1	ACON001726-PA	sp|Q8N957|ANKF1_HUMAN	5e-118	Homo_sapiens	Ankyrin_repeat_and_fibronectin_type-III_domain-containing_protein_1
ACON001727	NA	NA	NA	0	ACON001727-PA	sp|Q863A7|DAAF4_PANTR	1e-51	Pan_troglodytes	Dynein_assembly_factor_4,_axonemal
ACON001728	NA	NA	NA	0	ACON001728-PA	NA	NA	NA	NA
ACON001729	NA	NA	NA	1	ACON001729-PA	sp|Q8K2I1|FNTB_MOUSE	2e-126	Mus_musculus	Protein_farnesyltransferase_subunit_beta
ACON001730	NA	NA	NA	1	ACON001730-PA	sp|Q95TJ9|CYCG_DROME	4e-102	Drosophila_melanogaster	Cyclin_G
ACON001731	NA	NA	NA	1	ACON001731-PA	sp|Q7TPD1|FBX11_MOUSE	0	Mus_musculus	F-box_only_protein_11
ACON001732	NA	NA	NA	1	ACON001732-PA	sp|Q3T0E5|APMAP_BOVIN	9e-36	Bos_taurus	Adipocyte_plasma_membrane-associated_protein
ACON001733	EXO2	NA	NA	1	ACON001733-PA	sp|Q9VQQ9|EXOC2_DROME	0	Drosophila_melanogaster	Exocyst_complex_component_2
ACON001734	NA	NA	NA	1	ACON001734-PA	sp|Q9VC27|NICA_DROME	0	Drosophila_melanogaster	Nicastrin
ACON001735	NA	NA	NA	0	ACON001735-PA	sp|Q9H4K1|RIBC2_HUMAN	8e-67	Homo_sapiens	RIB43A-like_with_coiled-coils_protein_2
ACON001736	NA	NA	NA	1	ACON001736-PA	sp|Q91WA3|HDA11_MOUSE	2e-124	Mus_musculus	Histone_deacetylase_11
ACON001737	NA	NA	NA	1	ACON001737-PA	sp|Q7PY41|MOCS3_ANOGA	0	Anopheles_gambiae	Adenylyltransferase_and_sulfurtransferase_MOCS3
ACON001738	MRPL1	ribosomal_protein_mitochondrial_39S	NA	1	ACON001738-PA	sp|A6QPQ5|RM01_BOVIN	3e-24	Bos_taurus	39S_ribosomal_protein_L1,_mitochondrial
ACON001740	NA	NA	NA	0	ACON001740-PA	sp|P48987|ATO_DROME	1e-31	Drosophila_melanogaster	Protein_atonal
ACON001741	NA	NA	NA	0	ACON001741-PA	sp|P48987|ATO_DROME	3e-39	Drosophila_melanogaster	Protein_atonal
ACON001742	NA	NA	NA	1	ACON001742-PA	NA	NA	NA	NA
ACON001743	NA	NA	NA	1	ACON001743-PA	sp|Q6QMY5|ERR1_CANLF	1e-90	Canis_lupus_familiaris	Steroid_hormone_receptor_ERR1
ACON001744	NA	NA	NA	1	ACON001744-PA	sp|Q08DG6|COX15_BOVIN	2e-139	Bos_taurus	Cytochrome_c_oxidase_assembly_protein_COX15_homolog
ACON001745	RPN2	NA	NA	1	ACON001745-PA	sp|Q9V3P6|PSMD1_DROME	0	Drosophila_melanogaster	26S_proteasome_non-ATPase_regulatory_subunit_1
ACON001746	NA	NA	NA	1	ACON001746-PA	sp|Q961C9|TNG11_DROME	9e-76	Drosophila_melanogaster	Transport_and_Golgi_organization_protein_11
ACON001747	NA	NA	NA	1	ACON001747-PA	sp|Q6DG43|UBTD2_DANRE	9e-77	Danio_rerio	Ubiquitin_domain-containing_protein_2
ACON001748	NA	NA	NA	1	ACON001748-PA	sp|G5EBQ8|CHS2_CAEEL	0	Caenorhabditis_elegans	Chitin_synthase_chs-2
ACON001749	NA	NA	NA	1	ACON001749-PA	sp|Q9DCT5|SDF2_MOUSE	3e-69	Mus_musculus	Stromal_cell-derived_factor_2
ACON001750	NA	NA	NA	1	ACON001750-PA	NA	NA	NA	NA
ACON001751	NA	NA	NA	1	ACON001751-PA	sp|Q8NI08|NCOA7_HUMAN	3e-67	Homo_sapiens	Nuclear_receptor_coactivator_7
ACON001751	NA	NA	NA	1	ACON001751-PB	sp|Q8NI08|NCOA7_HUMAN	9e-67	Homo_sapiens	Nuclear_receptor_coactivator_7
ACON001751	NA	NA	NA	1	ACON001751-PC	sp|Q0IID2|TLDC2_BOVIN	9e-59	Bos_taurus	TLD_domain-containing_protein_2
ACON001751	NA	NA	NA	1	ACON001751-PD	sp|Q0IID2|TLDC2_BOVIN	9e-59	Bos_taurus	TLD_domain-containing_protein_2
ACON001751	NA	NA	NA	1	ACON001751-PE	sp|Q0IID2|TLDC2_BOVIN	8e-57	Bos_taurus	TLD_domain-containing_protein_2
ACON001752	NA	NA	NA	1	ACON001752-PA	sp|Q9NRH2|SNRK_HUMAN	0	Homo_sapiens	SNF-related_serine/threonine-protein_kinase
ACON001752	NA	NA	NA	1	ACON001752-PB	sp|Q8VDU5|SNRK_MOUSE	0	Mus_musculus	SNF-related_serine/threonine-protein_kinase
ACON001753	NA	NA	NA	1	ACON001753-PA	sp|P15428|PGDH_HUMAN	5e-39	Homo_sapiens	15-hydroxyprostaglandin_dehydrogenase_[NAD(+)]
ACON001754	NA	NA	NA	1	ACON001754-PA	sp|A1Z8P9|TPR_DROME	0	Drosophila_melanogaster	Nucleoprotein_TPR
ACON001756	NA	NA	NA	1	ACON001756-PA	sp|Q6IR74|CTL1_XENLA	4e-95	Xenopus_laevis	Choline_transporter-like_protein_1
ACON001757	NA	NA	NA	1	ACON001757-PA	sp|D3Z3C6|ZFAN4_MOUSE	1e-16	Mus_musculus	AN1-type_zinc_finger_protein_4
ACON001759	NA	NA	NA	1	ACON001759-PA	sp|Q15436|SC23A_HUMAN	0	Homo_sapiens	Protein_transport_protein_Sec23A
ACON001760	NA	NA	NA	1	ACON001760-PA	sp|Q5R7F0|CHP1_PONAB	1e-77	Pongo_abelii	Calcineurin_B_homologous_protein_1
ACON001761	NA	NA	NA	1	ACON001761-PA	sp|Q6ZMG9|CERS6_HUMAN	2e-93	Homo_sapiens	Ceramide_synthase_6
ACON001762	APG9	NA	NA	1	ACON001762-PA	sp|Q3T904|ATG9A_BOVIN	0	Bos_taurus	Autophagy-related_protein_9A
ACON001763	FATP	NA	NA	1	ACON001763-PA	sp|Q60714|S27A1_MOUSE	0	Mus_musculus	Long-chain_fatty_acid_transport_protein_1
ACON001764	NA	NA	NA	0	ACON001764-PA	sp|Q6DBU8|LIPH_DANRE	7e-38	Danio_rerio	Lipase_member_H
ACON001765	NA	NA	NA	1	ACON001765-PA	sp|Q9CW79|GOGA1_MOUSE	1e-20	Mus_musculus	Golgin_subfamily_A_member_1
ACON001766	NA	NA	NA	1	ACON001766-PA	NA	NA	NA	NA
ACON001767	NA	NA	NA	1	ACON001767-PA	sp|Q3SZ71|MPPB_BOVIN	0	Bos_taurus	Mitochondrial-processing_peptidase_subunit_beta
ACON001768	GILT2	NA	NA	1	ACON001768-PA	sp|Q9VCK1|GILT2_DROME	5e-28	Drosophila_melanogaster	GILT-like_protein_2
ACON001769	NA	NA	NA	1	ACON001769-PA	NA	NA	NA	NA
ACON001769	NA	NA	NA	1	ACON001769-PB	NA	NA	NA	NA
ACON001769	NA	NA	NA	1	ACON001769-PC	NA	NA	NA	NA
ACON001769	NA	NA	NA	1	ACON001769-PD	NA	NA	NA	NA
ACON001773	GPRALS2	NA	NA	1	ACON001773-PA	sp|Q8WPA2|AR_BOMMO	2e-135	Bombyx_mori	Allatostatin-A_receptor
ACON001773	GPRALS2	NA	NA	1	ACON001773-PB	sp|Q8WPA2|AR_BOMMO	2e-141	Bombyx_mori	Allatostatin-A_receptor
ACON001773	GPRALS2	NA	NA	1	ACON001773-PC	sp|Q8WPA2|AR_BOMMO	1e-73	Bombyx_mori	Allatostatin-A_receptor
ACON001774	NA	NA	NA	0	ACON001774-PA	sp|Q8WPA2|AR_BOMMO	2e-47	Bombyx_mori	Allatostatin-A_receptor
ACON001775	ABCC2	ABC_transporter	ABC_transporter	1	NA	NA	NA	NA	NA
ACON001776	NA	NA	NA	0	ACON001776-PA	NA	NA	NA	NA
ACON001777	ABCC1	ABC_transporter	ABC_transporter	1	ACON001777-PA	sp|P91660|L259_DROME	0	Drosophila_melanogaster	Probable_multidrug_resistance-associated_protein_lethal(2)03659
ACON001778	NA	NA	NA	1	ACON001778-PA	sp|Q66GV0|MPV17_XENLA	1e-45	Xenopus_laevis	Protein_Mpv17
ACON001779	NA	NA	NA	1	ACON001779-PA	NA	NA	NA	NA
ACON001779	NA	NA	NA	1	ACON001779-PB	NA	NA	NA	NA
ACON001779	NA	NA	NA	1	ACON001779-PC	NA	NA	NA	NA
ACON001780	NA	NA	NA	1	ACON001780-PA	sp|P51592|HYD_DROME	0	Drosophila_melanogaster	E3_ubiquitin-protein_ligase_hyd
ACON001781	NA	NA	NA	1	ACON001781-PA	sp|Q96GC6|ZN274_HUMAN	6e-20	Homo_sapiens	Neurotrophin_receptor-interacting_factor_homolog
ACON001782	NA	NA	NA	1	ACON001782-PA	sp|Q6P2X9|MOT12_XENTR	5e-49	Xenopus_tropicalis	Monocarboxylate_transporter_12
ACON001783	NA	NA	NA	1	ACON001783-PA	sp|O61577|KTNA1_STRPU	0	Strongylocentrotus_purpuratus	Katanin_p60_ATPase-containing_subunit_A1
ACON001783	NA	NA	NA	1	ACON001783-PB	sp|O61577|KTNA1_STRPU	0	Strongylocentrotus_purpuratus	Katanin_p60_ATPase-containing_subunit_A1
ACON001786	NA	NA	NA	1	ACON001786-PA	sp|Q8IN94|OSA_DROME	0	Drosophila_melanogaster	Trithorax_group_protein_osa
ACON001787	NA	NA	NA	1	ACON001787-PA	sp|Q4JIJ2|MTRR_BOVIN	2e-62	Bos_taurus	Methionine_synthase_reductase
ACON001788	NA	NA	NA	1	ACON001788-PA	NA	NA	NA	NA
ACON001790	NA	NA	NA	1	ACON001790-PA	sp|Q13153|PAK1_HUMAN	7e-138	Homo_sapiens	Serine/threonine-protein_kinase_PAK_1
ACON001791	NEP2	NA	NA	1	ACON001791-PA	sp|A0A0B4K692|NEP2_DROME	0	Drosophila_melanogaster	Neprilysin-2
ACON001792	NA	NA	NA	1	ACON001792-PA	sp|Q9VEX6|ATD3A_DROME	0	Drosophila_melanogaster	ATPase_family_AAA_domain-containing_protein_3A_homolog
ACON001793	NA	NA	NA	1	ACON001793-PA	sp|Q91820|AURAA_XENLA	3e-127	Xenopus_laevis	Aurora_kinase_A-A
ACON001794	NA	NA	NA	1	ACON001794-PA	sp|Q24478|CP190_DROME	5e-169	Drosophila_melanogaster	Centrosome-associated_zinc_finger_protein_CP190
ACON001795	NA	NA	NA	1	ACON001795-PA	sp|Q9Y0I1|EAF3_DROME	5e-114	Drosophila_melanogaster	NuA4_complex_subunit_EAF3_homolog
ACON001796	NA	NA	NA	1	ACON001796-PA	sp|Q3SZ85|PTRD1_BOVIN	4e-35	Bos_taurus	Putative_peptidyl-tRNA_hydrolase_PTRHD1
ACON001797	NA	NA	NA	1	ACON001797-PA	sp|Q1HPQ0|TPM2_BOMMO	7e-170	Bombyx_mori	Tropomyosin-2
ACON001797	NA	NA	NA	1	ACON001797-PB	sp|Q1HPQ0|TPM2_BOMMO	7e-170	Bombyx_mori	Tropomyosin-2
ACON001797	NA	NA	NA	1	ACON001797-PC	sp|Q1HPQ0|TPM2_BOMMO	7e-170	Bombyx_mori	Tropomyosin-2
ACON001797	NA	NA	NA	1	ACON001797-PD	sp|Q1HPQ0|TPM2_BOMMO	7e-170	Bombyx_mori	Tropomyosin-2
ACON001797	NA	NA	NA	1	ACON001797-PE	sp|Q1HPQ0|TPM2_BOMMO	3e-114	Bombyx_mori	Tropomyosin-2
ACON001797	NA	NA	NA	1	ACON001797-PF	sp|P06754|TPM1_DROME	8e-97	Drosophila_melanogaster	Tropomyosin-1,_isoforms_9A/A/B
ACON001797	NA	NA	NA	1	ACON001797-PG	sp|P06754|TPM1_DROME	8e-97	Drosophila_melanogaster	Tropomyosin-1,_isoforms_9A/A/B
ACON001797	NA	NA	NA	1	ACON001797-PH	sp|P06754|TPM1_DROME	6e-103	Drosophila_melanogaster	Tropomyosin-1,_isoforms_9A/A/B
ACON001797	NA	NA	NA	1	ACON001797-PI	sp|P06754|TPM1_DROME	1e-137	Drosophila_melanogaster	Tropomyosin-1,_isoforms_9A/A/B
ACON001797	NA	NA	NA	1	ACON001797-PJ	sp|P06754|TPM1_DROME	3e-107	Drosophila_melanogaster	Tropomyosin-1,_isoforms_9A/A/B
ACON001798	NA	NA	NA	1	ACON001798-PA	sp|Q9VER6|MODSP_DROME	4e-81	Drosophila_melanogaster	Modular_serine_protease
ACON001799	NA	NA	NA	1	ACON001799-PA	sp|P09491|TPM2_DROME	1e-154	Drosophila_melanogaster	Tropomyosin-2
ACON001799	NA	NA	NA	1	ACON001799-PB	sp|Q1HPU0|TPM1_BOMMO	1e-148	Bombyx_mori	Tropomyosin-1
ACON001800	NA	NA	NA	1	ACON001800-PA	sp|O08835|SYT11_RAT	1e-92	Rattus_norvegicus	Synaptotagmin-11
ACON001800	NA	NA	NA	1	ACON001800-PB	sp|O08835|SYT11_RAT	2e-92	Rattus_norvegicus	Synaptotagmin-11
ACON001801	NA	NA	NA	1	ACON001801-PA	sp|Q9D0U1|DTWD2_MOUSE	1e-55	Mus_musculus	tRNA-uridine_aminocarboxypropyltransferase_2
ACON001802	NA	NA	NA	1	ACON001802-PA	sp|Q7YU24|MARF_DROME	0	Drosophila_melanogaster	Transmembrane_GTPase_Marf
ACON001802	NA	NA	NA	1	ACON001802-PB	sp|Q7YU24|MARF_DROME	0	Drosophila_melanogaster	Transmembrane_GTPase_Marf
ACON001803	NA	NA	NA	1	ACON001803-PA	sp|Q9VB74|NKAP_DROME	7e-61	Drosophila_melanogaster	NKAP_family_protein_CG6066
ACON001804	NMT	NA	NA	1	ACON001804-PA	sp|O61613|NMT_DROME	0	Drosophila_melanogaster	Glycylpeptide_N-tetradecanoyltransferase
ACON001805	RPL13	ribosomal_protein_60S	NA	1	ACON001805-PA	sp|P41126|RL13_DROME	8e-94	Drosophila_melanogaster	60S_ribosomal_protein_L13
ACON001806	NA	NA	NA	1	ACON001806-PA	NA	NA	NA	NA
ACON001807	GPRGPH	NA	NA	1	ACON001807-PA	sp|Q91ZZ5|RXFP2_MOUSE	2e-110	Mus_musculus	Relaxin_receptor_2
ACON001809	NA	NA	NA	1	ACON001809-PA	sp|A4III8|IFT56_XENTR	0	Xenopus_tropicalis	Intraflagellar_transport_protein_56
ACON001810	NA	NA	NA	1	ACON001810-PA	sp|Q9NXW2|DJB12_HUMAN	4e-91	Homo_sapiens	DnaJ_homolog_subfamily_B_member_12
ACON001811	IR75H.1	ionotropic_receptor	NA	0	ACON001811-PA	sp|A0A1J0M738|IR75A_DROSE	9e-20	Drosophila_sechellia	Ionotropic_receptor_75a
ACON001812	IR75H.2	ionotropic_receptor	ionotropic_receptor	1	ACON001812-PA	sp|A0A1J0M738|IR75A_DROSE	3e-22	Drosophila_sechellia	Ionotropic_receptor_75a
ACON001813	NA	NA	NA	1	ACON001813-PA	sp|Q6P823|H33_XENTR	1e-93	Xenopus_tropicalis	Histone_H3.3
ACON001813	NA	NA	NA	1	ACON001813-PB	sp|Q6P823|H33_XENTR	1e-93	Xenopus_tropicalis	Histone_H3.3
ACON001814	NA	NA	NA	0	ACON001814-PA	sp|Q09LZ8|CBPC6_MOUSE	8e-162	Mus_musculus	Cytosolic_carboxypeptidase_6
ACON001815	NA	NA	NA	1	ACON001815-PA	sp|B1AS42|NB5R5_MOUSE	1e-20	Mus_musculus	NADH-cytochrome_b5_reductase-like
ACON001816	NA	NA	NA	1	ACON001816-PA	sp|Q9CQE8|RTRAF_MOUSE	2e-53	Mus_musculus	RNA_transcription,_translation_and_transport_factor_protein
ACON001817	NA	NA	NA	1	ACON001817-PA	NA	NA	NA	NA
ACON001818	NA	NA	NA	1	ACON001818-PA	sp|Q9CQE8|RTRAF_MOUSE	2e-54	Mus_musculus	RNA_transcription,_translation_and_transport_factor_protein
ACON001819	NA	NA	NA	1	ACON001819-PA	NA	NA	NA	NA
ACON001820	NA	NA	NA	1	ACON001820-PA	sp|O14981|BTAF1_HUMAN	0	Homo_sapiens	TATA-binding_protein-associated_factor_172
ACON001821	NA	NA	NA	1	ACON001821-PA	sp|Q0VCA2|ARRD3_BOVIN	2e-24	Bos_taurus	Arrestin_domain-containing_protein_3
ACON001822	NA	NA	NA	0	ACON001822-PA	sp|O45782|ARD17_CAEEL	7e-28	Caenorhabditis_elegans	Arrestin_domain-containing_protein_17
ACON001823	VATG	H+_transporting_ATP_synthase	H+_transporting_ATP_synthase	1	ACON001823-PA	sp|Q9XZH6|VATG_DROME	2e-54	Drosophila_melanogaster	V-type_proton_ATPase_subunit_G
ACON001824	NA	NA	NA	1	ACON001824-PA	sp|O60500|NPHN_HUMAN	1e-17	Homo_sapiens	Nephrin
ACON001825	NA	NA	NA	0	ACON001825-PA	sp|Q6NYZ4|PLA1A_DANRE	5e-21	Danio_rerio	Phospholipase_A1_member_A
ACON001826	LP	NA	NA	1	ACON001826-PA	sp|Q9V496|APLP_DROME	0	Drosophila_melanogaster	Apolipophorins
ACON001827	NA	NA	NA	1	ACON001827-PA	sp|Q7ZUW2|HYOU1_DANRE	0	Danio_rerio	Hypoxia_up-regulated_protein_1
ACON001828	NA	NA	NA	1	ACON001828-PA	NA	NA	NA	NA
ACON001854	NA	NA	NA	1	ACON001854-PA	sp|O15527|OGG1_HUMAN	4e-82	Homo_sapiens	N-glycosylase/DNA_lyase
ACON001856	PER	NA	NA	1	ACON001856-PA	sp|Q24767|PER_DROYA	0	Drosophila_yakuba	Period_circadian_protein
ACON001859	NA	NA	NA	1	ACON001859-PA	sp|Q28I38|DJB14_XENTR	2e-77	Xenopus_tropicalis	DnaJ_homolog_subfamily_B_member_14
ACON001861	CYP4H14	P450	NA	0	ACON001861-PA	sp|Q27589|CP4D2_DROME	2e-125	Drosophila_melanogaster	Cytochrome_P450_4d2
ACON001862	GPRNNA1	NA	NA	1	ACON001862-PA	sp|Q9VZW5|FMAR_DROME	7e-157	Drosophila_melanogaster	FMRFamide_receptor
ACON001863	NA	NA	NA	0	ACON001863-PA	sp|P36362|CHIT_MANSE	8e-41	Manduca_sexta	Endochitinase
ACON001863	NA	NA	NA	0	ACON001863-PB	sp|P36362|CHIT_MANSE	4e-38	Manduca_sexta	Endochitinase
ACON001864	CYP4H15	P450	P450	1	ACON001864-PA	sp|O46051|C4D14_DROME	2e-124	Drosophila_melanogaster	Probable_cytochrome_P450_4d14
ACON001865	MRPL17	ribosomal_protein_mitochondrial_39S	NA	1	ACON001865-PA	sp|Q9D8P4|RM17_MOUSE	4e-28	Mus_musculus	39S_ribosomal_protein_L17,_mitochondrial
ACON001866	NA	NA	NA	1	ACON001866-PA	NA	NA	NA	NA
ACON001867	NA	NA	NA	1	ACON001867-PA	sp|Q23977|HEP_DROME	3e-142	Drosophila_melanogaster	Dual_specificity_mitogen-activated_protein_kinase_kinase_hemipterous
ACON001870	NA	NA	NA	1	ACON001870-PA	sp|P82251|BAT1_HUMAN	0	Homo_sapiens	b(0,+)-type_amino_acid_transporter_1
ACON001871	NA	NA	NA	1	ACON001871-PA	sp|Q27274|RO60_CAEEL	2e-20	Caenorhabditis_elegans	60_kDa_SS-A/Ro_ribonucleoprotein_homolog
ACON001872	NA	NA	NA	1	ACON001872-PA	sp|Q6NRQ2|NOC41_XENLA	6e-91	Xenopus_laevis	Nucleolar_complex_protein_4_homolog_A
ACON001873	NA	NA	NA	1	ACON001873-PA	NA	NA	NA	NA
ACON001874	NA	NA	NA	1	ACON001874-PA	sp|P08645|RAP1_DROME	4e-114	Drosophila_melanogaster	Ras-related_protein_Rap1
ACON001874	NA	NA	NA	1	ACON001874-PB	sp|P08645|RAP1_DROME	4e-114	Drosophila_melanogaster	Ras-related_protein_Rap1
ACON001874	NA	NA	NA	1	ACON001874-PC	sp|P08645|RAP1_DROME	4e-114	Drosophila_melanogaster	Ras-related_protein_Rap1
ACON001877	NA	NA	NA	1	ACON001877-PA	sp|Q9VWF2|SAYP_DROME	8e-44	Drosophila_melanogaster	Supporter_of_activation_of_yellow_protein
ACON001877	NA	NA	NA	1	ACON001877-PB	sp|Q9VWF2|SAYP_DROME	8e-44	Drosophila_melanogaster	Supporter_of_activation_of_yellow_protein
ACON001878	NA	NA	NA	1	ACON001878-PA	sp|Q6P632|NAA20_XENTR	5e-93	Xenopus_tropicalis	N-alpha-acetyltransferase_20
ACON001879	NA	NA	NA	1	ACON001879-PA	sp|P17886|CRN_DROME	0	Drosophila_melanogaster	Protein_crooked_neck
ACON001880	NA	NA	NA	0	ACON001880-PA	sp|P39572|GIANT_DROME	7e-21	Drosophila_melanogaster	Protein_giant
ACON001881	NA	NA	NA	1	ACON001881-PA	sp|P91885|AMPN_MANSE	1e-122	Manduca_sexta	Aminopeptidase_N
ACON001882	NA	NA	NA	1	ACON001882-PA	sp|Q5FWL3|RNF41_XENLA	5e-149	Xenopus_laevis	E3_ubiquitin-protein_ligase_NRDP1
ACON001883	NA	NA	NA	1	ACON001883-PA	sp|P16914|ELAV_DROME	2e-172	Drosophila_melanogaster	Protein_elav
ACON001884	NA	NA	NA	1	ACON001884-PA	sp|Q7SX99|FUMH_DANRE	0	Danio_rerio	Fumarate_hydratase,_mitochondrial
ACON001885	NA	NA	NA	1	ACON001885-PA	sp|Q6NL34|TCAB1_DROME	5e-100	Drosophila_melanogaster	Telomerase_Cajal_body_protein_1_homolog
ACON001886	NA	NA	NA	1	ACON001886-PA	NA	NA	NA	NA
ACON001887	NA	NA	NA	1	ACON001887-PA	sp|A1Z9S1|BL1S1_DROME	3e-56	Drosophila_melanogaster	Biogenesis_of_lysosome-related_organelles_complex_1_subunit_1
ACON001888	NA	NA	NA	1	ACON001888-PA	sp|Q9VYV5|FUT8_DROME	0	Drosophila_melanogaster	Alpha-(1,6)-fucosyltransferase
ACON001889	NA	NA	NA	1	ACON001889-PA	NA	NA	NA	NA
ACON001890	NA	NA	NA	1	ACON001890-PA	NA	NA	NA	NA
ACON001891	NA	NA	NA	1	ACON001891-PA	sp|O45782|ARD17_CAEEL	2e-34	Caenorhabditis_elegans	Arrestin_domain-containing_protein_17
ACON001892	NA	NA	NA	1	ACON001892-PA	sp|Q6TXF1|ARRD3_RAT	5e-39	Rattus_norvegicus	Arrestin_domain-containing_protein_3
ACON001893	NA	NA	NA	1	ACON001893-PA	sp|Q7TPQ9|ARRD3_MOUSE	1e-25	Mus_musculus	Arrestin_domain-containing_protein_3
ACON001894	NA	NA	NA	1	ACON001894-PA	sp|Q5R5L7|ARRD3_PONAB	7e-42	Pongo_abelii	Arrestin_domain-containing_protein_3
ACON001895	NA	NA	NA	1	ACON001895-PA	sp|Q9VHH9|JHD1_DROME	0	Drosophila_melanogaster	JmjC_domain-containing_histone_demethylation_protein_1
ACON001895	NA	NA	NA	1	ACON001895-PB	sp|Q9VHH9|JHD1_DROME	0	Drosophila_melanogaster	JmjC_domain-containing_histone_demethylation_protein_1
ACON001896	NA	NA	NA	1	ACON001896-PA	NA	NA	NA	NA
ACON001897	NA	NA	NA	1	ACON001897-PA	sp|Q5BQN8|CENPJ_PANTR	2e-42	Pan_troglodytes	Centromere_protein_J
ACON001898	MRPL44	ribosomal_protein_mitochondrial_39S	NA	1	ACON001898-PA	sp|Q9CY73|RM44_MOUSE	5e-57	Mus_musculus	39S_ribosomal_protein_L44,_mitochondrial
ACON001899	NA	NA	NA	1	ACON001899-PA	sp|P12276|FAS_CHICK	0	Gallus_gallus	Fatty_acid_synthase
ACON001900	NA	NA	NA	1	ACON001900-PA	sp|Q9D0A0|DET1_MOUSE	0	Mus_musculus	DET1_homolog
ACON001901	NA	NA	NA	1	ACON001901-PA	sp|Q6NRM6|MCM9_XENLA	2e-147	Xenopus_laevis	DNA_helicase_MCM9
ACON001902	RHEB	NA	NA	1	ACON001902-PA	sp|Q9VND8|RHEB_DROME	5e-101	Drosophila_melanogaster	GTP-binding_protein_Rheb_homolog
ACON001903	MDH2	NA	NA	1	ACON001903-PA	sp|P40926|MDHM_HUMAN	1e-164	Homo_sapiens	Malate_dehydrogenase,_mitochondrial
ACON001905	MDH2	NA	NA	1	ACON001905-PA	sp|Q562A2|ZFR_RAT	1e-151	Rattus_norvegicus	Zinc_finger_RNA-binding_protein
ACON001905	MDH2	NA	NA	1	ACON001905-PB	sp|Q562A2|ZFR_RAT	1e-151	Rattus_norvegicus	Zinc_finger_RNA-binding_protein
ACON001907	NA	NA	NA	1	ACON001907-PA	sp|Q8IWE5|PKHM2_HUMAN	4e-16	Homo_sapiens	Pleckstrin_homology_domain-containing_family_M_member_2
ACON001908	NA	NA	NA	1	ACON001908-PA	sp|O15228|GNPAT_HUMAN	2e-85	Homo_sapiens	Dihydroxyacetone_phosphate_acyltransferase
ACON001909	NA	NA	NA	1	ACON001909-PA	sp|Q96S38|KS6C1_HUMAN	1e-36	Homo_sapiens	Ribosomal_protein_S6_kinase_delta-1
ACON001910	RPS3	ribosomal_protein_40S	NA	1	ACON001910-PA	sp|P62909|RS3_RAT	2e-146	Rattus_norvegicus	40S_ribosomal_protein_S3
ACON001911	RPL6	ribosomal_protein_60S	NA	1	ACON001911-PA	sp|P21533|RL6_RAT	3e-55	Rattus_norvegicus	60S_ribosomal_protein_L6
ACON001912	OR8	odorant_receptor	NA	1	ACON001912-PA	sp|Q9VHQ7|OR85B_DROME	1e-58	Drosophila_melanogaster	Odorant_receptor_85b
ACON001913	NA	NA	NA	1	ACON001913-PA	sp|O75311|GLRA3_HUMAN	5e-85	Homo_sapiens	Glycine_receptor_subunit_alpha-3
ACON001914	NA	NA	NA	1	ACON001914-PA	sp|Q24740|CDC37_DROVI	3e-152	Drosophila_virilis	Hsp90_co-chaperone_Cdc37
ACON001915	GR24	gustatory_receptor	gustatory_receptor	1	ACON001915-PA	sp|Q7PYF4|GR24_ANOGA	0	Anopheles_gambiae	Gustatory_and_odorant_receptor_24
ACON001916	NA	NA	NA	1	ACON001916-PA	sp|Q9C0D6|FHDC1_HUMAN	1e-83	Homo_sapiens	FH2_domain-containing_protein_1
ACON001917	NA	NA	NA	1	ACON001917-PA	sp|P50536|MSL3_DROME	3e-66	Drosophila_melanogaster	Protein_male-specific_lethal-3
ACON001918	NA	NA	NA	1	ACON001918-PA	sp|Q9W062|MFAP1_DROME	1e-141	Drosophila_melanogaster	Microfibrillar-associated_protein_1
ACON001919	NA	NA	NA	1	ACON001919-PA	sp|Q9V438|PDIA6_DROME	0	Drosophila_melanogaster	Protein_disulfide-isomerase_A6_homolog
ACON001923	NA	NA	NA	1	ACON001923-PA	sp|Q5RC98|S38AA_PONAB	9e-95	Pongo_abelii	Putative_sodium-coupled_neutral_amino_acid_transporter_10
ACON001924	NA	NA	NA	0	ACON001924-PA	sp|P97435|ENTK_MOUSE	4e-30	Mus_musculus	Enteropeptidase
ACON001925	NA	NA	NA	1	ACON001925-PA	sp|O60500|NPHN_HUMAN	2e-23	Homo_sapiens	Nephrin
ACON001928	NA	NA	NA	1	ACON001928-PA	sp|Q78ZA7|NP1L4_MOUSE	3e-88	Mus_musculus	Nucleosome_assembly_protein_1-like_4
ACON001929	NA	NA	NA	1	ACON001929-PA	sp|P26019|DPOLA_DROME	0	Drosophila_melanogaster	DNA_polymerase_alpha_catalytic_subunit
ACON001930	NA	NA	NA	1	ACON001930-PA	sp|P48809|RB27C_DROME	3e-134	Drosophila_melanogaster	Heterogeneous_nuclear_ribonucleoprotein_27C
ACON001931	NA	NA	NA	0	ACON001931-PA	sp|P0DJJ2|ASTL_CHICK	3e-25	Gallus_gallus	Astacin-like_metalloendopeptidase
ACON001932	NA	NA	NA	1	ACON001932-PA	sp|P55113|NAS7_CAEEL	7e-34	Caenorhabditis_elegans	Zinc_metalloproteinase_nas-7
ACON001933	NA	NA	NA	1	ACON001933-PA	sp|Q7KRY6|NHK1_DROME	6e-107	Drosophila_melanogaster	Nucleosomal_histone_kinase_1
ACON001934	NA	NA	NA	1	ACON001934-PA	NA	NA	NA	NA
ACON001935	NA	NA	NA	1	ACON001935-PA	sp|Q9W5D0|Y34F_DROME	0	Drosophila_melanogaster	Uncharacterized_protein_CG43867
ACON001936	NA	NA	NA	1	ACON001936-PA	sp|P13217|PIPA_DROME	0	Drosophila_melanogaster	1-phosphatidylinositol_4,5-bisphosphate_phosphodiesterase
ACON001936	NA	NA	NA	1	ACON001936-PB	sp|P13217|PIPA_DROME	0	Drosophila_melanogaster	1-phosphatidylinositol_4,5-bisphosphate_phosphodiesterase
ACON001937	MRPL33	ribosomal_protein_mitochondrial_39S	NA	1	ACON001937-PA	sp|Q7PYH1|RM33_ANOGA	1e-40	Anopheles_gambiae	39S_ribosomal_protein_L33,_mitochondrial
ACON001938	NA	NA	NA	1	ACON001938-PA	sp|Q16W06|NO66_AEDAE	0	Aedes_aegypti	Bifunctional_lysine-specific_demethylase_and_histidyl-hydroxylase_NO66
ACON001939	NA	NA	NA	1	ACON001939-PA	sp|O76094|SRP72_HUMAN	6e-140	Homo_sapiens	Signal_recognition_particle_subunit_SRP72
ACON001940	NA	NA	NA	1	ACON001940-PA	NA	NA	NA	NA
ACON001941	NA	NA	NA	1	ACON001941-PA	sp|Q5VZY2|PLPP4_HUMAN	1e-85	Homo_sapiens	Phospholipid_phosphatase_4
ACON001942	NA	NA	NA	1	ACON001942-PA	sp|Q10B63|FAHD2_ORYSJ	3e-51	Oryza_sativa_subsp._japonica	Probable_acylpyruvase_FAHD2,_mitochondrial
ACON001943	NA	NA	NA	1	ACON001943-PA	sp|Q2HJF5|DPH6_BOVIN	5e-103	Bos_taurus	Diphthine--ammonia_ligase
ACON001944	NA	NA	NA	1	ACON001944-PA	sp|Q9Y297|FBW1A_HUMAN	0	Homo_sapiens	F-box/WD_repeat-containing_protein_1A
ACON001945	NA	NA	NA	1	ACON001945-PA	sp|Q9VN45|SPART_DROME	4e-92	Drosophila_melanogaster	Protein_spartin
ACON001946	NA	NA	NA	1	ACON001946-PA	NA	NA	NA	NA
ACON001947	NA	NA	NA	1	ACON001947-PA	sp|Q9VBP3|TNKS_DROME	0	Drosophila_melanogaster	Poly_[ADP-ribose]_polymerase_tankyrase
ACON001948	NA	NA	NA	1	ACON001948-PA	sp|Q9UMX1|SUFU_HUMAN	7e-115	Homo_sapiens	Suppressor_of_fused_homolog
ACON001949	NA	NA	NA	1	ACON001949-PA	NA	NA	NA	NA
ACON001950	NA	NA	NA	1	ACON001950-PA	sp|Q9NI63|PMYT1_DROME	6e-114	Drosophila_melanogaster	Membrane-associated_tyrosine-_and_threonine-specific_cdc2-inhibitory_kinase
ACON001951	NA	NA	NA	1	ACON001951-PA	sp|Q5RAS0|ACADS_PONAB	0	Pongo_abelii	Short-chain_specific_acyl-CoA_dehydrogenase,_mitochondrial
ACON001952	NA	NA	NA	1	ACON001952-PA	sp|Q68FS4|AMPL_RAT	3e-138	Rattus_norvegicus	Cytosol_aminopeptidase
ACON001953	NA	NA	NA	1	ACON001953-PA	sp|Q9VGL8|TBWKD_DROME	1e-172	Drosophila_melanogaster	TBC1_domain_family_member_whacked
ACON001954	PSIDIN	NA	NA	1	ACON001954-PA	sp|Q7PYI4|NAA25_ANOGA	0	Anopheles_gambiae	Phagocyte_signaling-impaired_protein
ACON001955	NA	NA	NA	1	ACON001955-PA	sp|Q5SX19|PIGL_MOUSE	5e-59	Mus_musculus	N-acetylglucosaminyl-phosphatidylinositol_de-N-acetylase
ACON001955	NA	NA	NA	1	ACON001955-PB	sp|Q5SX19|PIGL_MOUSE	5e-59	Mus_musculus	N-acetylglucosaminyl-phosphatidylinositol_de-N-acetylase
ACON001956	NA	NA	NA	1	ACON001956-PA	NA	NA	NA	NA
ACON001957	NA	NA	NA	1	ACON001957-PA	sp|P48738|PIPNA_RABIT	3e-111	Oryctolagus_cuniculus	Phosphatidylinositol_transfer_protein_alpha_isoform
ACON001957	NA	NA	NA	1	ACON001957-PB	sp|Q2HJ54|PIPNA_BOVIN	2e-107	Bos_taurus	Phosphatidylinositol_transfer_protein_alpha_isoform
ACON001958	CRY1	NA	NA	1	ACON001958-PA	sp|Q7PYI7|CRY1_ANOGA	0	Anopheles_gambiae	Cryptochrome-1
ACON001959	NA	NA	NA	1	ACON001959-PA	sp|P83939|SCRN1_BOVIN	7e-43	Bos_taurus	Secernin-1
ACON001960	NA	NA	NA	1	ACON001960-PA	sp|Q28944|CATL1_PIG	1e-39	Sus_scrofa	Procathepsin_L
ACON001961	GPRVPR2_GSTD12	NA	NA	1	ACON001961-PA	sp|Q868T3|CCAPR_DROME	1e-176	Drosophila_melanogaster	Cardioacceleratory_peptide_receptor
ACON001962	GPRVPR1	NA	NA	1	ACON001962-PA	sp|Q868T3|CCAPR_DROME	0	Drosophila_melanogaster	Cardioacceleratory_peptide_receptor
ACON001964	CLIPA26	CLIP-domain_serine_protease	CLIP-domain_serine_protease	1	ACON001964-PA	sp|Q9GRW0|PPAF2_HOLDI	7e-66	Holotrichia_diomphalia	Phenoloxidase-activating_factor_2
ACON001964	CLIPA26	CLIP-domain_serine_protease	CLIP-domain_serine_protease	1	ACON001964-PB	sp|Q9GRW0|PPAF2_HOLDI	7e-66	Holotrichia_diomphalia	Phenoloxidase-activating_factor_2
ACON001965	NA	NA	NA	1	ACON001965-PA	sp|Q7SYH5|SC5A8_XENLA	1e-109	Xenopus_laevis	Sodium-coupled_monocarboxylate_transporter_1
ACON001966	NA	NA	NA	1	ACON001966-PA	sp|Q8N695|SC5A8_HUMAN	7e-119	Homo_sapiens	Sodium-coupled_monocarboxylate_transporter_1
ACON001967	NA	NA	NA	1	ACON001967-PA	sp|Q24595|XPC_DROME	4e-101	Drosophila_melanogaster	DNA_repair_protein_complementing_XP-C_cells_homolog
ACON001968	NA	NA	NA	1	ACON001968-PA	sp|O15091|MRPP3_HUMAN	2e-51	Homo_sapiens	Mitochondrial_ribonuclease_P_catalytic_subunit
ACON001968	NA	NA	NA	1	ACON001968-PB	sp|O15091|MRPP3_HUMAN	5e-47	Homo_sapiens	Mitochondrial_ribonuclease_P_catalytic_subunit
ACON001969	NA	NA	NA	1	ACON001969-PA	sp|P0CG68|UBC_PIG	4e-144	Sus_scrofa	Polyubiquitin-C
ACON001970	NA	NA	NA	1	ACON001970-PA	sp|P0CG82|UBIQP_TETPY	7e-110	Tetrahymena_pyriformis	Polyubiquitin
ACON001972	NA	NA	NA	1	ACON001972-PA	sp|Q5ZID2|PDD2L_CHICK	3e-33	Gallus_gallus	Programmed_cell_death_protein_2-like
ACON001973	PROSALPHA7	NA	NA	1	ACON001973-PA	sp|Q9V5C6|PSA3_DROME	1e-119	Drosophila_melanogaster	Proteasome_subunit_alpha_type-3
[truncated: 13,350 more rows]

## Sheet: S2B_Table
S2B Table. Detailed result of gene set enrichment analysis (GSEA). We regarded a gene set as significantly enriched only when the FDR of both the GSEA and Fisher’s exact test was ≤ 0.01.
GeneSet	comparison	nbGenes_incl_in_DGE_analysis	nbDE	FDR_GSEA	FDR_FisherTest	sign_enriched
P450	Agb_C_vs.Lab2_C	90	24	0.00101236	8.25247e-07	yes
UGT	Agb_C_vs.Lab2_C	17	8	0.00240304	8.8523e-05	yes
H+_transporting_ATP_synthase	Agb_C_vs.Lab2_C	16	9	0.00101236	5.42372e-06	yes
cuticular_protein_CPR	Agb_C_vs.Lab2_C	39	6	0.00472838	0.267832	no
vacuolar_protein_sorting	Agb_C_vs.Lab2_C	26	1	0.800279	0.974636	no
peroxidase_clan	Agb_C_vs.Lab2_C	35	4	0.103444	0.679775	no
cuticular_protein_other	Agb_C_vs.Lab2_C	16	1	0.232426	1	no
GST	Agb_C_vs.Lab2_C	26	4	0.103444	0.406989	no
odorant-binding_protein	Agb_C_vs.Lab2_C	32	2	0.151576	1	no
cuticular_protein_CPLC	Agb_C_vs.Lab2_C	15	1	0.0395411	1	no
ABC_transporter	Agb_C_vs.Lab2_C	53	3	0.239934	1	no
CLIP-domain_serine_protease	Agb_C_vs.Lab2_C	61	2	0.00101236	0.679775	no
C-type_lectin	Agb_C_vs.Lab2_C	18	0	0.103444	0.679775	no
COE	Agb_C_vs.Lab2_C	33	7	0.00101236	0.0495545	no
scavenger_receptor	Agb_C_vs.Lab2_C	18	0	0.848272	0.679775	no
salivary_gland_protein	Agb_C_vs.Lab2_C	27	2	0.103444	1	no
immune_clan	Agb_C_vs.Lab2_C	51	2	0.0311869	0.909368	no
gustatory_receptor	Agb_C_vs.Lab2_C	17	2	0.281355	0.679775	no
ionotropic_receptor	Agb_C_vs.Lab2_C	15	0	0.677506	0.909368	no
P450	Dab_C_vs.Lab2_C	90	32	0.000674333	0.000627276	yes
UGT	Dab_C_vs.Lab2_C	17	9	0.0200549	0.0063574	no
H+_transporting_ATP_synthase	Dab_C_vs.Lab2_C	16	12	0.000674333	2.34362e-05	yes
cuticular_protein_CPR	Dab_C_vs.Lab2_C	39	15	0.000674333	0.0109305	no
vacuolar_protein_sorting	Dab_C_vs.Lab2_C	26	1	0.863741	0.149965	no
peroxidase_clan	Dab_C_vs.Lab2_C	35	7	0.259106	0.923178	no
cuticular_protein_other	Dab_C_vs.Lab2_C	16	6	0.259106	0.165283	no
GST	Dab_C_vs.Lab2_C	26	7	0.0124112	0.413574	no
odorant-binding_protein	Dab_C_vs.Lab2_C	32	3	0.000674333	0.370389	no
cuticular_protein_CPLC	Dab_C_vs.Lab2_C	15	10	0.000674333	0.000485589	yes
ABC_transporter	Dab_C_vs.Lab2_C	53	14	0.411108	0.239897	no
CLIP-domain_serine_protease	Dab_C_vs.Lab2_C	61	4	0.493736	0.0495389	no
C-type_lectin	Dab_C_vs.Lab2_C	18	3	0.548822	1	no
COE	Dab_C_vs.Lab2_C	33	6	0.000674333	1	no
scavenger_receptor	Dab_C_vs.Lab2_C	18	2	0.0498203	0.900578	no
salivary_gland_protein	Dab_C_vs.Lab2_C	27	6	0.00283151	0.781123	no
immune_clan	Dab_C_vs.Lab2_C	51	2	0.576891	0.0170272	no
gustatory_receptor	Dab_C_vs.Lab2_C	17	0	0.249775	0.133036	no
ionotropic_receptor	Dab_C_vs.Lab2_C	15	0	0.651343	0.165283	no
P450	Tia_C_vs.Lab2_C	90	30	0.000911533	0.0383876	no
UGT	Tia_C_vs.Lab2_C	17	9	0.0100288	0.0249843	no
H+_transporting_ATP_synthase	Tia_C_vs.Lab2_C	16	8	0.00425464	0.0383876	no
cuticular_protein_CPR	Tia_C_vs.Lab2_C	39	17	0.000911533	0.0230548	no
vacuolar_protein_sorting	Tia_C_vs.Lab2_C	26	1	0.69392	0.0772868	no
peroxidase_clan	Tia_C_vs.Lab2_C	35	11	0.497481	0.254691	no
cuticular_protein_other	Tia_C_vs.Lab2_C	16	5	0.0100288	0.483042	no
GST	Tia_C_vs.Lab2_C	26	7	0.0225153	0.598343	no
odorant-binding_protein	Tia_C_vs.Lab2_C	32	6	0.000911533	1	no
cuticular_protein_CPLC	Tia_C_vs.Lab2_C	15	10	0.000911533	0.00363029	yes
ABC_transporter	Tia_C_vs.Lab2_C	53	10	0.514939	0.967871	no
CLIP-domain_serine_protease	Tia_C_vs.Lab2_C	61	6	0.508509	0.0772868	no
C-type_lectin	Tia_C_vs.Lab2_C	18	3	0.508509	0.926094	no
COE	Tia_C_vs.Lab2_C	33	4	0.00289966	0.416033	no
scavenger_receptor	Tia_C_vs.Lab2_C	18	4	0.0261959	1	no
salivary_gland_protein	Tia_C_vs.Lab2_C	27	3	0.120861	0.38756	no
immune_clan	Tia_C_vs.Lab2_C	51	6	0.0225153	0.229924	no
gustatory_receptor	Tia_C_vs.Lab2_C	17	0	0.497481	0.0779024	no
ionotropic_receptor	Tia_C_vs.Lab2_C	15	0	0.127895	0.110713	no
