# Supplementary material for: Multi-insecticide resistant malaria vectors in the field remain susceptible to malathion, despite the presence of Ace1 point mutations
Source: PLoS Genet. 2022 Feb 10;18(2):e1009963. doi: 10.1371/journal.pgen.1009963 (PMC8830663; doi:10.1371/journal.pgen.1009963)
Supplement: S3 Table — (XLSX) [file pgen.1009963.s007.xlsx]

## Sheet: S3_Table
S3 Table. Differential gene expression analysis results for relevant comparisons between or within the Ivorian field populations including annotations, log2 fold changes and FDR for 10,519 out of the 13,299 ACON genes.
gene_id	gene_name	description	comparison_full	treatment_comparison	population_comparison	log2FC	FDR	significance_level	protein_id	Blastp_besthit	Evalue_besthit	species_besthit	SwissProt_annotation_besthit
ACON000002	KIBRLG	NA	Agb_C_vs.Dab_C	Control_vs.Control	between_populations	0.0710446	0.91743	ns	ACON000002-PA	sp|B3LWS4|KIBRA_DROAN	2e-159	Drosophila_ananassae	Protein_kibra
ACON000002	KIBRLG	NA	Agb_C_vs.Tia_C	Control_vs.Control	between_populations	0.179815	0.658555	ns	ACON000002-PA	sp|B3LWS4|KIBRA_DROAN	2e-159	Drosophila_ananassae	Protein_kibra
ACON000002	KIBRLG	NA	Dab_C_vs.Tia_C	Control_vs.Control	between_populations	0.108771	0.982721	ns	ACON000002-PA	sp|B3LWS4|KIBRA_DROAN	2e-159	Drosophila_ananassae	Protein_kibra
ACON000002	KIBRLG	NA	Agb_D_vs.Agb_C	Delta_exp_vs.Control	within_Agboville	-0.0591509	0.999719	ns	ACON000002-PA	sp|B3LWS4|KIBRA_DROAN	2e-159	Drosophila_ananassae	Protein_kibra
ACON000002	KIBRLG	NA	Agb_M_vs.Agb_C	Mala_exp_vs.Control	within_Agboville	-0.424279	0.262431	ns	ACON000002-PA	sp|B3LWS4|KIBRA_DROAN	2e-159	Drosophila_ananassae	Protein_kibra
ACON000002	KIBRLG	NA	Agb_D_vs.Agb_M	Delta_exp_vs.Mala_exp	within_Agboville	0.365128	0.448373	ns	ACON000002-PA	sp|B3LWS4|KIBRA_DROAN	2e-159	Drosophila_ananassae	Protein_kibra
ACON000002	KIBRLG	NA	Dab_D_vs.Dab_C	Delta_exp_vs.Control	within_Dabou	0.145636	0.894658	ns	ACON000002-PA	sp|B3LWS4|KIBRA_DROAN	2e-159	Drosophila_ananassae	Protein_kibra
ACON000002	KIBRLG	NA	Dab_M_vs.Dab_C	Mala_exp_vs.Control	within_Dabou	-0.129214	0.920202	ns	ACON000002-PA	sp|B3LWS4|KIBRA_DROAN	2e-159	Drosophila_ananassae	Protein_kibra
ACON000002	KIBRLG	NA	Dab_D_vs.Dab_M	Delta_exp_vs.Mala_exp	within_Dabou	0.27485	0.589025	ns	ACON000002-PA	sp|B3LWS4|KIBRA_DROAN	2e-159	Drosophila_ananassae	Protein_kibra
ACON000002	KIBRLG	NA	Tia_D_vs.Tia_C	Delta_exp_vs.Control	within_Tiassalé	-0.0328355	0.978287	ns	ACON000002-PA	sp|B3LWS4|KIBRA_DROAN	2e-159	Drosophila_ananassae	Protein_kibra
ACON000002	KIBRLG	NA	Tia_M_vs.Tia_C	Mala_exp_vs.Control	within_Tiassalé	-0.0498205	0.961511	ns	ACON000002-PA	sp|B3LWS4|KIBRA_DROAN	2e-159	Drosophila_ananassae	Protein_kibra
ACON000002	KIBRLG	NA	Tia_D_vs.Tia_M	Delta_exp_vs.Mala_exp	within_Tiassalé	0.016985	0.99668	ns	ACON000002-PA	sp|B3LWS4|KIBRA_DROAN	2e-159	Drosophila_ananassae	Protein_kibra
ACON000005	NA	NA	Agb_C_vs.Dab_C	Control_vs.Control	between_populations	0.110771	0.841822	ns	ACON000005-PA	sp|Q24537|HMG2_DROME	5e-124	Drosophila_melanogaster	High_mobility_group_protein_DSP1
ACON000005	NA	NA	Agb_C_vs.Tia_C	Control_vs.Control	between_populations	0.12112	0.748921	ns	ACON000005-PA	sp|Q24537|HMG2_DROME	5e-124	Drosophila_melanogaster	High_mobility_group_protein_DSP1
ACON000005	NA	NA	Dab_C_vs.Tia_C	Control_vs.Control	between_populations	0.0103495	0.998867	ns	ACON000005-PA	sp|Q24537|HMG2_DROME	5e-124	Drosophila_melanogaster	High_mobility_group_protein_DSP1
ACON000005	NA	NA	Agb_D_vs.Agb_C	Delta_exp_vs.Control	within_Agboville	0.0997807	0.999719	ns	ACON000005-PA	sp|Q24537|HMG2_DROME	5e-124	Drosophila_melanogaster	High_mobility_group_protein_DSP1
ACON000005	NA	NA	Agb_M_vs.Agb_C	Mala_exp_vs.Control	within_Agboville	-0.270892	0.418671	ns	ACON000005-PA	sp|Q24537|HMG2_DROME	5e-124	Drosophila_melanogaster	High_mobility_group_protein_DSP1
ACON000005	NA	NA	Agb_D_vs.Agb_M	Delta_exp_vs.Mala_exp	within_Agboville	0.370672	0.388437	ns	ACON000005-PA	sp|Q24537|HMG2_DROME	5e-124	Drosophila_melanogaster	High_mobility_group_protein_DSP1
ACON000005	NA	NA	Dab_D_vs.Dab_C	Delta_exp_vs.Control	within_Dabou	0.14175	0.884422	ns	ACON000005-PA	sp|Q24537|HMG2_DROME	5e-124	Drosophila_melanogaster	High_mobility_group_protein_DSP1
ACON000005	NA	NA	Dab_M_vs.Dab_C	Mala_exp_vs.Control	within_Dabou	-0.0167033	0.990717	ns	ACON000005-PA	sp|Q24537|HMG2_DROME	5e-124	Drosophila_melanogaster	High_mobility_group_protein_DSP1
ACON000005	NA	NA	Dab_D_vs.Dab_M	Delta_exp_vs.Mala_exp	within_Dabou	0.158453	0.745518	ns	ACON000005-PA	sp|Q24537|HMG2_DROME	5e-124	Drosophila_melanogaster	High_mobility_group_protein_DSP1
ACON000005	NA	NA	Tia_D_vs.Tia_C	Delta_exp_vs.Control	within_Tiassalé	-0.0715895	0.941585	ns	ACON000005-PA	sp|Q24537|HMG2_DROME	5e-124	Drosophila_melanogaster	High_mobility_group_protein_DSP1
ACON000005	NA	NA	Tia_M_vs.Tia_C	Mala_exp_vs.Control	within_Tiassalé	0.0793597	0.929424	ns	ACON000005-PA	sp|Q24537|HMG2_DROME	5e-124	Drosophila_melanogaster	High_mobility_group_protein_DSP1
ACON000005	NA	NA	Tia_D_vs.Tia_M	Delta_exp_vs.Mala_exp	within_Tiassalé	-0.150949	0.962842	ns	ACON000005-PA	sp|Q24537|HMG2_DROME	5e-124	Drosophila_melanogaster	High_mobility_group_protein_DSP1
ACON000007	IGL1	NA	Agb_C_vs.Dab_C	Control_vs.Control	between_populations	-0.190674	0.70355	ns	ACON000007-PA	sp|Q9VN14|CONT_DROME	0	Drosophila_melanogaster	Contactin
ACON000007	IGL1	NA	Agb_C_vs.Tia_C	Control_vs.Control	between_populations	0.0159016	0.972512	ns	ACON000007-PA	sp|Q9VN14|CONT_DROME	0	Drosophila_melanogaster	Contactin
ACON000007	IGL1	NA	Dab_C_vs.Tia_C	Control_vs.Control	between_populations	0.206576	0.92448	ns	ACON000007-PA	sp|Q9VN14|CONT_DROME	0	Drosophila_melanogaster	Contactin
ACON000007	IGL1	NA	Agb_D_vs.Agb_C	Delta_exp_vs.Control	within_Agboville	0.00789306	0.999719	ns	ACON000007-PA	sp|Q9VN14|CONT_DROME	0	Drosophila_melanogaster	Contactin
ACON000007	IGL1	NA	Agb_M_vs.Agb_C	Mala_exp_vs.Control	within_Agboville	-0.329514	0.318753	ns	ACON000007-PA	sp|Q9VN14|CONT_DROME	0	Drosophila_melanogaster	Contactin
ACON000007	IGL1	NA	Agb_D_vs.Agb_M	Delta_exp_vs.Mala_exp	within_Agboville	0.337407	0.425735	ns	ACON000007-PA	sp|Q9VN14|CONT_DROME	0	Drosophila_melanogaster	Contactin
ACON000007	IGL1	NA	Dab_D_vs.Dab_C	Delta_exp_vs.Control	within_Dabou	0.0760517	0.939672	ns	ACON000007-PA	sp|Q9VN14|CONT_DROME	0	Drosophila_melanogaster	Contactin
ACON000007	IGL1	NA	Dab_M_vs.Dab_C	Mala_exp_vs.Control	within_Dabou	0.0503046	0.973203	ns	ACON000007-PA	sp|Q9VN14|CONT_DROME	0	Drosophila_melanogaster	Contactin
ACON000007	IGL1	NA	Dab_D_vs.Dab_M	Delta_exp_vs.Mala_exp	within_Dabou	0.0257471	0.970636	ns	ACON000007-PA	sp|Q9VN14|CONT_DROME	0	Drosophila_melanogaster	Contactin
ACON000007	IGL1	NA	Tia_D_vs.Tia_C	Delta_exp_vs.Control	within_Tiassalé	0.00361547	0.997829	ns	ACON000007-PA	sp|Q9VN14|CONT_DROME	0	Drosophila_melanogaster	Contactin
ACON000007	IGL1	NA	Tia_M_vs.Tia_C	Mala_exp_vs.Control	within_Tiassalé	0.0351098	0.96966	ns	ACON000007-PA	sp|Q9VN14|CONT_DROME	0	Drosophila_melanogaster	Contactin
ACON000007	IGL1	NA	Tia_D_vs.Tia_M	Delta_exp_vs.Mala_exp	within_Tiassalé	-0.0314943	0.99668	ns	ACON000007-PA	sp|Q9VN14|CONT_DROME	0	Drosophila_melanogaster	Contactin
ACON000008	NA	NA	Agb_C_vs.Dab_C	Control_vs.Control	between_populations	0.312916	0.527334	ns	ACON000008-PA	sp|Q9JMC3|DNJA4_MOUSE	3e-140	Mus_musculus	DnaJ_homolog_subfamily_A_member_4
ACON000008	NA	NA	Agb_C_vs.Tia_C	Control_vs.Control	between_populations	0.146958	0.691806	ns	ACON000008-PA	sp|Q9JMC3|DNJA4_MOUSE	3e-140	Mus_musculus	DnaJ_homolog_subfamily_A_member_4
ACON000008	NA	NA	Dab_C_vs.Tia_C	Control_vs.Control	between_populations	-0.165958	0.949854	ns	ACON000008-PA	sp|Q9JMC3|DNJA4_MOUSE	3e-140	Mus_musculus	DnaJ_homolog_subfamily_A_member_4
ACON000008	NA	NA	Agb_D_vs.Agb_C	Delta_exp_vs.Control	within_Agboville	-0.205757	0.999719	ns	ACON000008-PA	sp|Q9JMC3|DNJA4_MOUSE	3e-140	Mus_musculus	DnaJ_homolog_subfamily_A_member_4
ACON000008	NA	NA	Agb_M_vs.Agb_C	Mala_exp_vs.Control	within_Agboville	-0.387539	0.25405	ns	ACON000008-PA	sp|Q9JMC3|DNJA4_MOUSE	3e-140	Mus_musculus	DnaJ_homolog_subfamily_A_member_4
ACON000008	NA	NA	Agb_D_vs.Agb_M	Delta_exp_vs.Mala_exp	within_Agboville	0.181782	0.676651	ns	ACON000008-PA	sp|Q9JMC3|DNJA4_MOUSE	3e-140	Mus_musculus	DnaJ_homolog_subfamily_A_member_4
ACON000008	NA	NA	Dab_D_vs.Dab_C	Delta_exp_vs.Control	within_Dabou	0.20354	0.841929	ns	ACON000008-PA	sp|Q9JMC3|DNJA4_MOUSE	3e-140	Mus_musculus	DnaJ_homolog_subfamily_A_member_4
ACON000008	NA	NA	Dab_M_vs.Dab_C	Mala_exp_vs.Control	within_Dabou	-0.00946852	0.995607	ns	ACON000008-PA	sp|Q9JMC3|DNJA4_MOUSE	3e-140	Mus_musculus	DnaJ_homolog_subfamily_A_member_4
ACON000008	NA	NA	Dab_D_vs.Dab_M	Delta_exp_vs.Mala_exp	within_Dabou	0.213009	0.652563	ns	ACON000008-PA	sp|Q9JMC3|DNJA4_MOUSE	3e-140	Mus_musculus	DnaJ_homolog_subfamily_A_member_4
ACON000008	NA	NA	Tia_D_vs.Tia_C	Delta_exp_vs.Control	within_Tiassalé	-0.0516784	0.963365	ns	ACON000008-PA	sp|Q9JMC3|DNJA4_MOUSE	3e-140	Mus_musculus	DnaJ_homolog_subfamily_A_member_4
ACON000008	NA	NA	Tia_M_vs.Tia_C	Mala_exp_vs.Control	within_Tiassalé	-0.022477	0.983964	ns	ACON000008-PA	sp|Q9JMC3|DNJA4_MOUSE	3e-140	Mus_musculus	DnaJ_homolog_subfamily_A_member_4
ACON000008	NA	NA	Tia_D_vs.Tia_M	Delta_exp_vs.Mala_exp	within_Tiassalé	-0.0292014	0.99668	ns	ACON000008-PA	sp|Q9JMC3|DNJA4_MOUSE	3e-140	Mus_musculus	DnaJ_homolog_subfamily_A_member_4
ACON000009	NA	NA	Agb_C_vs.Dab_C	Control_vs.Control	between_populations	-0.122092	0.861717	ns	ACON000009-PA	sp|Q9WU70|STXB5_RAT	0	Rattus_norvegicus	Syntaxin-binding_protein_5
ACON000009	NA	NA	Agb_C_vs.Tia_C	Control_vs.Control	between_populations	-0.433055	0.286397	ns	ACON000009-PA	sp|Q9WU70|STXB5_RAT	0	Rattus_norvegicus	Syntaxin-binding_protein_5
ACON000009	NA	NA	Dab_C_vs.Tia_C	Control_vs.Control	between_populations	-0.310963	0.8777	ns	ACON000009-PA	sp|Q9WU70|STXB5_RAT	0	Rattus_norvegicus	Syntaxin-binding_protein_5
ACON000009	NA	NA	Agb_D_vs.Agb_C	Delta_exp_vs.Control	within_Agboville	0.143942	0.999719	ns	ACON000009-PA	sp|Q9WU70|STXB5_RAT	0	Rattus_norvegicus	Syntaxin-binding_protein_5
ACON000009	NA	NA	Agb_M_vs.Agb_C	Mala_exp_vs.Control	within_Agboville	0.289751	0.502958	ns	ACON000009-PA	sp|Q9WU70|STXB5_RAT	0	Rattus_norvegicus	Syntaxin-binding_protein_5
ACON000009	NA	NA	Agb_D_vs.Agb_M	Delta_exp_vs.Mala_exp	within_Agboville	-0.145808	0.803833	ns	ACON000009-PA	sp|Q9WU70|STXB5_RAT	0	Rattus_norvegicus	Syntaxin-binding_protein_5
ACON000009	NA	NA	Dab_D_vs.Dab_C	Delta_exp_vs.Control	within_Dabou	-0.154518	0.897549	ns	ACON000009-PA	sp|Q9WU70|STXB5_RAT	0	Rattus_norvegicus	Syntaxin-binding_protein_5
ACON000009	NA	NA	Dab_M_vs.Dab_C	Mala_exp_vs.Control	within_Dabou	0.0907822	0.956399	ns	ACON000009-PA	sp|Q9WU70|STXB5_RAT	0	Rattus_norvegicus	Syntaxin-binding_protein_5
ACON000009	NA	NA	Dab_D_vs.Dab_M	Delta_exp_vs.Mala_exp	within_Dabou	-0.2453	0.685136	ns	ACON000009-PA	sp|Q9WU70|STXB5_RAT	0	Rattus_norvegicus	Syntaxin-binding_protein_5
ACON000009	NA	NA	Tia_D_vs.Tia_C	Delta_exp_vs.Control	within_Tiassalé	-0.519634	0.412659	ns	ACON000009-PA	sp|Q9WU70|STXB5_RAT	0	Rattus_norvegicus	Syntaxin-binding_protein_5
ACON000009	NA	NA	Tia_M_vs.Tia_C	Mala_exp_vs.Control	within_Tiassalé	-0.172666	0.856428	ns	ACON000009-PA	sp|Q9WU70|STXB5_RAT	0	Rattus_norvegicus	Syntaxin-binding_protein_5
ACON000009	NA	NA	Tia_D_vs.Tia_M	Delta_exp_vs.Mala_exp	within_Tiassalé	-0.346967	0.954129	ns	ACON000009-PA	sp|Q9WU70|STXB5_RAT	0	Rattus_norvegicus	Syntaxin-binding_protein_5
ACON000009	NA	NA	Agb_C_vs.Dab_C	Control_vs.Control	between_populations	-0.122092	0.861717	ns	ACON000009-PB	sp|Q5T5C0|STXB5_HUMAN	0	Homo_sapiens	Syntaxin-binding_protein_5
ACON000009	NA	NA	Agb_C_vs.Tia_C	Control_vs.Control	between_populations	-0.433055	0.286397	ns	ACON000009-PB	sp|Q5T5C0|STXB5_HUMAN	0	Homo_sapiens	Syntaxin-binding_protein_5
ACON000009	NA	NA	Dab_C_vs.Tia_C	Control_vs.Control	between_populations	-0.310963	0.8777	ns	ACON000009-PB	sp|Q5T5C0|STXB5_HUMAN	0	Homo_sapiens	Syntaxin-binding_protein_5
ACON000009	NA	NA	Agb_D_vs.Agb_C	Delta_exp_vs.Control	within_Agboville	0.143942	0.999719	ns	ACON000009-PB	sp|Q5T5C0|STXB5_HUMAN	0	Homo_sapiens	Syntaxin-binding_protein_5
ACON000009	NA	NA	Agb_M_vs.Agb_C	Mala_exp_vs.Control	within_Agboville	0.289751	0.502958	ns	ACON000009-PB	sp|Q5T5C0|STXB5_HUMAN	0	Homo_sapiens	Syntaxin-binding_protein_5
ACON000009	NA	NA	Agb_D_vs.Agb_M	Delta_exp_vs.Mala_exp	within_Agboville	-0.145808	0.803833	ns	ACON000009-PB	sp|Q5T5C0|STXB5_HUMAN	0	Homo_sapiens	Syntaxin-binding_protein_5
ACON000009	NA	NA	Dab_D_vs.Dab_C	Delta_exp_vs.Control	within_Dabou	-0.154518	0.897549	ns	ACON000009-PB	sp|Q5T5C0|STXB5_HUMAN	0	Homo_sapiens	Syntaxin-binding_protein_5
ACON000009	NA	NA	Dab_M_vs.Dab_C	Mala_exp_vs.Control	within_Dabou	0.0907822	0.956399	ns	ACON000009-PB	sp|Q5T5C0|STXB5_HUMAN	0	Homo_sapiens	Syntaxin-binding_protein_5
ACON000009	NA	NA	Dab_D_vs.Dab_M	Delta_exp_vs.Mala_exp	within_Dabou	-0.2453	0.685136	ns	ACON000009-PB	sp|Q5T5C0|STXB5_HUMAN	0	Homo_sapiens	Syntaxin-binding_protein_5
ACON000009	NA	NA	Tia_D_vs.Tia_C	Delta_exp_vs.Control	within_Tiassalé	-0.519634	0.412659	ns	ACON000009-PB	sp|Q5T5C0|STXB5_HUMAN	0	Homo_sapiens	Syntaxin-binding_protein_5
ACON000009	NA	NA	Tia_M_vs.Tia_C	Mala_exp_vs.Control	within_Tiassalé	-0.172666	0.856428	ns	ACON000009-PB	sp|Q5T5C0|STXB5_HUMAN	0	Homo_sapiens	Syntaxin-binding_protein_5
ACON000009	NA	NA	Tia_D_vs.Tia_M	Delta_exp_vs.Mala_exp	within_Tiassalé	-0.346967	0.954129	ns	ACON000009-PB	sp|Q5T5C0|STXB5_HUMAN	0	Homo_sapiens	Syntaxin-binding_protein_5
ACON000010	NA	NA	Agb_C_vs.Dab_C	Control_vs.Control	between_populations	-0.401408	0.463245	ns	ACON000010-PA	sp|P54352|EAS_DROME	2e-124	Drosophila_melanogaster	Ethanolamine_kinase
ACON000010	NA	NA	Agb_C_vs.Tia_C	Control_vs.Control	between_populations	-0.233263	0.527875	ns	ACON000010-PA	sp|P54352|EAS_DROME	2e-124	Drosophila_melanogaster	Ethanolamine_kinase
ACON000010	NA	NA	Dab_C_vs.Tia_C	Control_vs.Control	between_populations	0.168145	0.954988	ns	ACON000010-PA	sp|P54352|EAS_DROME	2e-124	Drosophila_melanogaster	Ethanolamine_kinase
ACON000010	NA	NA	Agb_D_vs.Agb_C	Delta_exp_vs.Control	within_Agboville	0.160098	0.999719	ns	ACON000010-PA	sp|P54352|EAS_DROME	2e-124	Drosophila_melanogaster	Ethanolamine_kinase
ACON000010	NA	NA	Agb_M_vs.Agb_C	Mala_exp_vs.Control	within_Agboville	-0.0336018	0.948734	ns	ACON000010-PA	sp|P54352|EAS_DROME	2e-124	Drosophila_melanogaster	Ethanolamine_kinase
ACON000010	NA	NA	Agb_D_vs.Agb_M	Delta_exp_vs.Mala_exp	within_Agboville	0.193699	0.68187	ns	ACON000010-PA	sp|P54352|EAS_DROME	2e-124	Drosophila_melanogaster	Ethanolamine_kinase
ACON000010	NA	NA	Dab_D_vs.Dab_C	Delta_exp_vs.Control	within_Dabou	-0.267641	0.80225	ns	ACON000010-PA	sp|P54352|EAS_DROME	2e-124	Drosophila_melanogaster	Ethanolamine_kinase
ACON000010	NA	NA	Dab_M_vs.Dab_C	Mala_exp_vs.Control	within_Dabou	-0.537365	0.411145	ns	ACON000010-PA	sp|P54352|EAS_DROME	2e-124	Drosophila_melanogaster	Ethanolamine_kinase
ACON000010	NA	NA	Dab_D_vs.Dab_M	Delta_exp_vs.Mala_exp	within_Dabou	0.269724	0.584438	ns	ACON000010-PA	sp|P54352|EAS_DROME	2e-124	Drosophila_melanogaster	Ethanolamine_kinase
ACON000010	NA	NA	Tia_D_vs.Tia_C	Delta_exp_vs.Control	within_Tiassalé	-0.288956	0.662249	ns	ACON000010-PA	sp|P54352|EAS_DROME	2e-124	Drosophila_melanogaster	Ethanolamine_kinase
ACON000010	NA	NA	Tia_M_vs.Tia_C	Mala_exp_vs.Control	within_Tiassalé	-0.290215	0.67436	ns	ACON000010-PA	sp|P54352|EAS_DROME	2e-124	Drosophila_melanogaster	Ethanolamine_kinase
ACON000010	NA	NA	Tia_D_vs.Tia_M	Delta_exp_vs.Mala_exp	within_Tiassalé	0.00125889	0.999325	ns	ACON000010-PA	sp|P54352|EAS_DROME	2e-124	Drosophila_melanogaster	Ethanolamine_kinase
ACON000011	NA	NA	Agb_C_vs.Dab_C	Control_vs.Control	between_populations	-0.324538	0.670345	ns	ACON000011-PA	sp|P24288|BCAT1_MOUSE	3e-138	Mus_musculus	Branched-chain-amino-acid_aminotransferase,_cytosolic
ACON000011	NA	NA	Agb_C_vs.Tia_C	Control_vs.Control	between_populations	0.142955	0.810299	ns	ACON000011-PA	sp|P24288|BCAT1_MOUSE	3e-138	Mus_musculus	Branched-chain-amino-acid_aminotransferase,_cytosolic
ACON000011	NA	NA	Dab_C_vs.Tia_C	Control_vs.Control	between_populations	0.467494	0.831176	ns	ACON000011-PA	sp|P24288|BCAT1_MOUSE	3e-138	Mus_musculus	Branched-chain-amino-acid_aminotransferase,_cytosolic
ACON000011	NA	NA	Agb_D_vs.Agb_C	Delta_exp_vs.Control	within_Agboville	0.680004	0.999719	ns	ACON000011-PA	sp|P24288|BCAT1_MOUSE	3e-138	Mus_musculus	Branched-chain-amino-acid_aminotransferase,_cytosolic
ACON000011	NA	NA	Agb_M_vs.Agb_C	Mala_exp_vs.Control	within_Agboville	0.358689	0.484788	ns	ACON000011-PA	sp|P24288|BCAT1_MOUSE	3e-138	Mus_musculus	Branched-chain-amino-acid_aminotransferase,_cytosolic
ACON000011	NA	NA	Agb_D_vs.Agb_M	Delta_exp_vs.Mala_exp	within_Agboville	0.321316	0.614428	ns	ACON000011-PA	sp|P24288|BCAT1_MOUSE	3e-138	Mus_musculus	Branched-chain-amino-acid_aminotransferase,_cytosolic
ACON000011	NA	NA	Dab_D_vs.Dab_C	Delta_exp_vs.Control	within_Dabou	-0.0947367	0.952437	ns	ACON000011-PA	sp|P24288|BCAT1_MOUSE	3e-138	Mus_musculus	Branched-chain-amino-acid_aminotransferase,_cytosolic
ACON000011	NA	NA	Dab_M_vs.Dab_C	Mala_exp_vs.Control	within_Dabou	-0.187486	0.914766	ns	ACON000011-PA	sp|P24288|BCAT1_MOUSE	3e-138	Mus_musculus	Branched-chain-amino-acid_aminotransferase,_cytosolic
ACON000011	NA	NA	Dab_D_vs.Dab_M	Delta_exp_vs.Mala_exp	within_Dabou	0.092749	0.914784	ns	ACON000011-PA	sp|P24288|BCAT1_MOUSE	3e-138	Mus_musculus	Branched-chain-amino-acid_aminotransferase,_cytosolic
ACON000011	NA	NA	Tia_D_vs.Tia_C	Delta_exp_vs.Control	within_Tiassalé	0.542378	0.488802	ns	ACON000011-PA	sp|P24288|BCAT1_MOUSE	3e-138	Mus_musculus	Branched-chain-amino-acid_aminotransferase,_cytosolic
ACON000011	NA	NA	Tia_M_vs.Tia_C	Mala_exp_vs.Control	within_Tiassalé	0.553012	0.554933	ns	ACON000011-PA	sp|P24288|BCAT1_MOUSE	3e-138	Mus_musculus	Branched-chain-amino-acid_aminotransferase,_cytosolic
ACON000011	NA	NA	Tia_D_vs.Tia_M	Delta_exp_vs.Mala_exp	within_Tiassalé	-0.0106342	0.998602	ns	ACON000011-PA	sp|P24288|BCAT1_MOUSE	3e-138	Mus_musculus	Branched-chain-amino-acid_aminotransferase,_cytosolic
ACON000012	TTRNA1	NA	Agb_C_vs.Dab_C	Control_vs.Control	between_populations	-0.283471	0.610228	ns	ACON000012-PA	sp|Q9W107|SYYM_DROME	0	Drosophila_melanogaster	Tyrosine--tRNA_ligase,_mitochondrial
ACON000012	TTRNA1	NA	Agb_C_vs.Tia_C	Control_vs.Control	between_populations	-0.103797	0.817348	ns	ACON000012-PA	sp|Q9W107|SYYM_DROME	0	Drosophila_melanogaster	Tyrosine--tRNA_ligase,_mitochondrial
ACON000012	TTRNA1	NA	Dab_C_vs.Tia_C	Control_vs.Control	between_populations	0.179674	0.954988	ns	ACON000012-PA	sp|Q9W107|SYYM_DROME	0	Drosophila_melanogaster	Tyrosine--tRNA_ligase,_mitochondrial
ACON000012	TTRNA1	NA	Agb_D_vs.Agb_C	Delta_exp_vs.Control	within_Agboville	0.219173	0.999719	ns	ACON000012-PA	sp|Q9W107|SYYM_DROME	0	Drosophila_melanogaster	Tyrosine--tRNA_ligase,_mitochondrial
ACON000012	TTRNA1	NA	Agb_M_vs.Agb_C	Mala_exp_vs.Control	within_Agboville	0.313785	0.408344	ns	ACON000012-PA	sp|Q9W107|SYYM_DROME	0	Drosophila_melanogaster	Tyrosine--tRNA_ligase,_mitochondrial
ACON000012	TTRNA1	NA	Agb_D_vs.Agb_M	Delta_exp_vs.Mala_exp	within_Agboville	-0.0946111	0.857264	ns	ACON000012-PA	sp|Q9W107|SYYM_DROME	0	Drosophila_melanogaster	Tyrosine--tRNA_ligase,_mitochondrial
ACON000012	TTRNA1	NA	Dab_D_vs.Dab_C	Delta_exp_vs.Control	within_Dabou	0.338224	0.767247	ns	ACON000012-PA	sp|Q9W107|SYYM_DROME	0	Drosophila_melanogaster	Tyrosine--tRNA_ligase,_mitochondrial
ACON000012	TTRNA1	NA	Dab_M_vs.Dab_C	Mala_exp_vs.Control	within_Dabou	0.0559221	0.974122	ns	ACON000012-PA	sp|Q9W107|SYYM_DROME	0	Drosophila_melanogaster	Tyrosine--tRNA_ligase,_mitochondrial
ACON000012	TTRNA1	NA	Dab_D_vs.Dab_M	Delta_exp_vs.Mala_exp	within_Dabou	0.282301	0.579008	ns	ACON000012-PA	sp|Q9W107|SYYM_DROME	0	Drosophila_melanogaster	Tyrosine--tRNA_ligase,_mitochondrial
ACON000012	TTRNA1	NA	Tia_D_vs.Tia_C	Delta_exp_vs.Control	within_Tiassalé	0.457842	0.421334	ns	ACON000012-PA	sp|Q9W107|SYYM_DROME	0	Drosophila_melanogaster	Tyrosine--tRNA_ligase,_mitochondrial
ACON000012	TTRNA1	NA	Tia_M_vs.Tia_C	Mala_exp_vs.Control	within_Tiassalé	0.232988	0.76737	ns	ACON000012-PA	sp|Q9W107|SYYM_DROME	0	Drosophila_melanogaster	Tyrosine--tRNA_ligase,_mitochondrial
ACON000012	TTRNA1	NA	Tia_D_vs.Tia_M	Delta_exp_vs.Mala_exp	within_Tiassalé	0.224855	0.954129	ns	ACON000012-PA	sp|Q9W107|SYYM_DROME	0	Drosophila_melanogaster	Tyrosine--tRNA_ligase,_mitochondrial
ACON000013	NA	NA	Agb_C_vs.Dab_C	Control_vs.Control	between_populations	0.0333704	0.961033	ns	ACON000013-PA	sp|Q5PQZ7|POPD1_DANRE	1e-40	Danio_rerio	Blood_vessel_epicardial_substance
ACON000013	NA	NA	Agb_C_vs.Tia_C	Control_vs.Control	between_populations	-0.239937	0.475444	ns	ACON000013-PA	sp|Q5PQZ7|POPD1_DANRE	1e-40	Danio_rerio	Blood_vessel_epicardial_substance
ACON000013	NA	NA	Dab_C_vs.Tia_C	Control_vs.Control	between_populations	-0.273307	0.863338	ns	ACON000013-PA	sp|Q5PQZ7|POPD1_DANRE	1e-40	Danio_rerio	Blood_vessel_epicardial_substance
ACON000013	NA	NA	Agb_D_vs.Agb_C	Delta_exp_vs.Control	within_Agboville	0.151333	0.999719	ns	ACON000013-PA	sp|Q5PQZ7|POPD1_DANRE	1e-40	Danio_rerio	Blood_vessel_epicardial_substance
ACON000013	NA	NA	Agb_M_vs.Agb_C	Mala_exp_vs.Control	within_Agboville	0.0948667	0.817723	ns	ACON000013-PA	sp|Q5PQZ7|POPD1_DANRE	1e-40	Danio_rerio	Blood_vessel_epicardial_substance
ACON000013	NA	NA	Agb_D_vs.Agb_M	Delta_exp_vs.Mala_exp	within_Agboville	0.0564664	0.909305	ns	ACON000013-PA	sp|Q5PQZ7|POPD1_DANRE	1e-40	Danio_rerio	Blood_vessel_epicardial_substance
ACON000013	NA	NA	Dab_D_vs.Dab_C	Delta_exp_vs.Control	within_Dabou	0.157545	0.867654	ns	ACON000013-PA	sp|Q5PQZ7|POPD1_DANRE	1e-40	Danio_rerio	Blood_vessel_epicardial_substance
ACON000013	NA	NA	Dab_M_vs.Dab_C	Mala_exp_vs.Control	within_Dabou	0.194534	0.841192	ns	ACON000013-PA	sp|Q5PQZ7|POPD1_DANRE	1e-40	Danio_rerio	Blood_vessel_epicardial_substance
ACON000013	NA	NA	Dab_D_vs.Dab_M	Delta_exp_vs.Mala_exp	within_Dabou	-0.0369889	0.954681	ns	ACON000013-PA	sp|Q5PQZ7|POPD1_DANRE	1e-40	Danio_rerio	Blood_vessel_epicardial_substance
ACON000013	NA	NA	Tia_D_vs.Tia_C	Delta_exp_vs.Control	within_Tiassalé	-0.230573	0.720201	ns	ACON000013-PA	sp|Q5PQZ7|POPD1_DANRE	1e-40	Danio_rerio	Blood_vessel_epicardial_substance
ACON000013	NA	NA	Tia_M_vs.Tia_C	Mala_exp_vs.Control	within_Tiassalé	-0.264247	0.67962	ns	ACON000013-PA	sp|Q5PQZ7|POPD1_DANRE	1e-40	Danio_rerio	Blood_vessel_epicardial_substance
ACON000013	NA	NA	Tia_D_vs.Tia_M	Delta_exp_vs.Mala_exp	within_Tiassalé	0.0336744	0.99668	ns	ACON000013-PA	sp|Q5PQZ7|POPD1_DANRE	1e-40	Danio_rerio	Blood_vessel_epicardial_substance
ACON000014	NA	NA	Agb_C_vs.Dab_C	Control_vs.Control	between_populations	-0.175497	0.866587	ns	ACON000014-PA	sp|Q91XE8|TM205_MOUSE	2e-13	Mus_musculus	Transmembrane_protein_205
ACON000014	NA	NA	Agb_C_vs.Tia_C	Control_vs.Control	between_populations	-0.308004	0.652989	ns	ACON000014-PA	sp|Q91XE8|TM205_MOUSE	2e-13	Mus_musculus	Transmembrane_protein_205
ACON000014	NA	NA	Dab_C_vs.Tia_C	Control_vs.Control	between_populations	-0.132507	0.988896	ns	ACON000014-PA	sp|Q91XE8|TM205_MOUSE	2e-13	Mus_musculus	Transmembrane_protein_205
ACON000014	NA	NA	Agb_D_vs.Agb_C	Delta_exp_vs.Control	within_Agboville	0.00964651	0.999719	ns	ACON000014-PA	sp|Q91XE8|TM205_MOUSE	2e-13	Mus_musculus	Transmembrane_protein_205
ACON000014	NA	NA	Agb_M_vs.Agb_C	Mala_exp_vs.Control	within_Agboville	0.724567	0.254389	ns	ACON000014-PA	sp|Q91XE8|TM205_MOUSE	2e-13	Mus_musculus	Transmembrane_protein_205
ACON000014	NA	NA	Agb_D_vs.Agb_M	Delta_exp_vs.Mala_exp	within_Agboville	-0.71492	0.388437	ns	ACON000014-PA	sp|Q91XE8|TM205_MOUSE	2e-13	Mus_musculus	Transmembrane_protein_205
ACON000014	NA	NA	Dab_D_vs.Dab_C	Delta_exp_vs.Control	within_Dabou	0.00558694	0.998725	ns	ACON000014-PA	sp|Q91XE8|TM205_MOUSE	2e-13	Mus_musculus	Transmembrane_protein_205
ACON000014	NA	NA	Dab_M_vs.Dab_C	Mala_exp_vs.Control	within_Dabou	1.04477	0.340756	ns	ACON000014-PA	sp|Q91XE8|TM205_MOUSE	2e-13	Mus_musculus	Transmembrane_protein_205
ACON000014	NA	NA	Dab_D_vs.Dab_M	Delta_exp_vs.Mala_exp	within_Dabou	-1.03919	0.200829	ns	ACON000014-PA	sp|Q91XE8|TM205_MOUSE	2e-13	Mus_musculus	Transmembrane_protein_205
ACON000014	NA	NA	Tia_D_vs.Tia_C	Delta_exp_vs.Control	within_Tiassalé	-0.178492	0.912919	ns	ACON000014-PA	sp|Q91XE8|TM205_MOUSE	2e-13	Mus_musculus	Transmembrane_protein_205
ACON000014	NA	NA	Tia_M_vs.Tia_C	Mala_exp_vs.Control	within_Tiassalé	0.222937	0.877148	ns	ACON000014-PA	sp|Q91XE8|TM205_MOUSE	2e-13	Mus_musculus	Transmembrane_protein_205
ACON000014	NA	NA	Tia_D_vs.Tia_M	Delta_exp_vs.Mala_exp	within_Tiassalé	-0.401429	0.954129	ns	ACON000014-PA	sp|Q91XE8|TM205_MOUSE	2e-13	Mus_musculus	Transmembrane_protein_205
ACON000015	NA	NA	Agb_C_vs.Dab_C	Control_vs.Control	between_populations	-0.198676	0.783675	ns	ACON000015-PA	sp|P20806|7LESS_DROVI	0	Drosophila_virilis	Protein_sevenless
ACON000015	NA	NA	Agb_C_vs.Tia_C	Control_vs.Control	between_populations	0.212373	0.665013	ns	ACON000015-PA	sp|P20806|7LESS_DROVI	0	Drosophila_virilis	Protein_sevenless
ACON000015	NA	NA	Dab_C_vs.Tia_C	Control_vs.Control	between_populations	0.411049	0.832841	ns	ACON000015-PA	sp|P20806|7LESS_DROVI	0	Drosophila_virilis	Protein_sevenless
ACON000015	NA	NA	Agb_D_vs.Agb_C	Delta_exp_vs.Control	within_Agboville	0.0833063	0.999719	ns	ACON000015-PA	sp|P20806|7LESS_DROVI	0	Drosophila_virilis	Protein_sevenless
ACON000015	NA	NA	Agb_M_vs.Agb_C	Mala_exp_vs.Control	within_Agboville	-0.0778027	0.894397	ns	ACON000015-PA	sp|P20806|7LESS_DROVI	0	Drosophila_virilis	Protein_sevenless
ACON000015	NA	NA	Agb_D_vs.Agb_M	Delta_exp_vs.Mala_exp	within_Agboville	0.161109	0.796447	ns	ACON000015-PA	sp|P20806|7LESS_DROVI	0	Drosophila_virilis	Protein_sevenless
ACON000015	NA	NA	Dab_D_vs.Dab_C	Delta_exp_vs.Control	within_Dabou	0.0253012	0.986213	ns	ACON000015-PA	sp|P20806|7LESS_DROVI	0	Drosophila_virilis	Protein_sevenless
ACON000015	NA	NA	Dab_M_vs.Dab_C	Mala_exp_vs.Control	within_Dabou	-0.54096	0.547714	ns	ACON000015-PA	sp|P20806|7LESS_DROVI	0	Drosophila_virilis	Protein_sevenless
ACON000015	NA	NA	Dab_D_vs.Dab_M	Delta_exp_vs.Mala_exp	within_Dabou	0.566261	0.345294	ns	ACON000015-PA	sp|P20806|7LESS_DROVI	0	Drosophila_virilis	Protein_sevenless
ACON000015	NA	NA	Tia_D_vs.Tia_C	Delta_exp_vs.Control	within_Tiassalé	-0.193569	0.845873	ns	ACON000015-PA	sp|P20806|7LESS_DROVI	0	Drosophila_virilis	Protein_sevenless
ACON000015	NA	NA	Tia_M_vs.Tia_C	Mala_exp_vs.Control	within_Tiassalé	0.0859755	0.940505	ns	ACON000015-PA	sp|P20806|7LESS_DROVI	0	Drosophila_virilis	Protein_sevenless
ACON000015	NA	NA	Tia_D_vs.Tia_M	Delta_exp_vs.Mala_exp	within_Tiassalé	-0.279544	0.954129	ns	ACON000015-PA	sp|P20806|7LESS_DROVI	0	Drosophila_virilis	Protein_sevenless
ACON000015	NA	NA	Agb_C_vs.Dab_C	Control_vs.Control	between_populations	-0.198676	0.783675	ns	ACON000015-PB	sp|P20806|7LESS_DROVI	0	Drosophila_virilis	Protein_sevenless
ACON000015	NA	NA	Agb_C_vs.Tia_C	Control_vs.Control	between_populations	0.212373	0.665013	ns	ACON000015-PB	sp|P20806|7LESS_DROVI	0	Drosophila_virilis	Protein_sevenless
ACON000015	NA	NA	Dab_C_vs.Tia_C	Control_vs.Control	between_populations	0.411049	0.832841	ns	ACON000015-PB	sp|P20806|7LESS_DROVI	0	Drosophila_virilis	Protein_sevenless
ACON000015	NA	NA	Agb_D_vs.Agb_C	Delta_exp_vs.Control	within_Agboville	0.0833063	0.999719	ns	ACON000015-PB	sp|P20806|7LESS_DROVI	0	Drosophila_virilis	Protein_sevenless
ACON000015	NA	NA	Agb_M_vs.Agb_C	Mala_exp_vs.Control	within_Agboville	-0.0778027	0.894397	ns	ACON000015-PB	sp|P20806|7LESS_DROVI	0	Drosophila_virilis	Protein_sevenless
ACON000015	NA	NA	Agb_D_vs.Agb_M	Delta_exp_vs.Mala_exp	within_Agboville	0.161109	0.796447	ns	ACON000015-PB	sp|P20806|7LESS_DROVI	0	Drosophila_virilis	Protein_sevenless
ACON000015	NA	NA	Dab_D_vs.Dab_C	Delta_exp_vs.Control	within_Dabou	0.0253012	0.986213	ns	ACON000015-PB	sp|P20806|7LESS_DROVI	0	Drosophila_virilis	Protein_sevenless
ACON000015	NA	NA	Dab_M_vs.Dab_C	Mala_exp_vs.Control	within_Dabou	-0.54096	0.547714	ns	ACON000015-PB	sp|P20806|7LESS_DROVI	0	Drosophila_virilis	Protein_sevenless
ACON000015	NA	NA	Dab_D_vs.Dab_M	Delta_exp_vs.Mala_exp	within_Dabou	0.566261	0.345294	ns	ACON000015-PB	sp|P20806|7LESS_DROVI	0	Drosophila_virilis	Protein_sevenless
ACON000015	NA	NA	Tia_D_vs.Tia_C	Delta_exp_vs.Control	within_Tiassalé	-0.193569	0.845873	ns	ACON000015-PB	sp|P20806|7LESS_DROVI	0	Drosophila_virilis	Protein_sevenless
ACON000015	NA	NA	Tia_M_vs.Tia_C	Mala_exp_vs.Control	within_Tiassalé	0.0859755	0.940505	ns	ACON000015-PB	sp|P20806|7LESS_DROVI	0	Drosophila_virilis	Protein_sevenless
ACON000015	NA	NA	Tia_D_vs.Tia_M	Delta_exp_vs.Mala_exp	within_Tiassalé	-0.279544	0.954129	ns	ACON000015-PB	sp|P20806|7LESS_DROVI	0	Drosophila_virilis	Protein_sevenless
ACON000016	SCRB10	scavenger_receptor	Agb_C_vs.Dab_C	Control_vs.Control	between_populations	-0.832485	0.470102	ns	ACON000016-PA	sp|B7Z031|PESTE_DROME	4e-39	Drosophila_melanogaster	Protein_peste
ACON000016	SCRB10	scavenger_receptor	Agb_C_vs.Tia_C	Control_vs.Control	between_populations	-0.155734	0.869129	ns	ACON000016-PA	sp|B7Z031|PESTE_DROME	4e-39	Drosophila_melanogaster	Protein_peste
ACON000016	SCRB10	scavenger_receptor	Dab_C_vs.Tia_C	Control_vs.Control	between_populations	0.676752	0.832841	ns	ACON000016-PA	sp|B7Z031|PESTE_DROME	4e-39	Drosophila_melanogaster	Protein_peste
ACON000016	SCRB10	scavenger_receptor	Agb_D_vs.Agb_C	Delta_exp_vs.Control	within_Agboville	0.277677	0.999719	ns	ACON000016-PA	sp|B7Z031|PESTE_DROME	4e-39	Drosophila_melanogaster	Protein_peste
ACON000016	SCRB10	scavenger_receptor	Agb_M_vs.Agb_C	Mala_exp_vs.Control	within_Agboville	0.237113	0.795663	ns	ACON000016-PA	sp|B7Z031|PESTE_DROME	4e-39	Drosophila_melanogaster	Protein_peste
ACON000016	SCRB10	scavenger_receptor	Agb_D_vs.Agb_M	Delta_exp_vs.Mala_exp	within_Agboville	0.0405638	0.971068	ns	ACON000016-PA	sp|B7Z031|PESTE_DROME	4e-39	Drosophila_melanogaster	Protein_peste
ACON000016	SCRB10	scavenger_receptor	Dab_D_vs.Dab_C	Delta_exp_vs.Control	within_Dabou	-0.520437	0.811697	ns	ACON000016-PA	sp|B7Z031|PESTE_DROME	4e-39	Drosophila_melanogaster	Protein_peste
ACON000016	SCRB10	scavenger_receptor	Dab_M_vs.Dab_C	Mala_exp_vs.Control	within_Dabou	-0.0920611	0.979053	ns	ACON000016-PA	sp|B7Z031|PESTE_DROME	4e-39	Drosophila_melanogaster	Protein_peste
ACON000016	SCRB10	scavenger_receptor	Dab_D_vs.Dab_M	Delta_exp_vs.Mala_exp	within_Dabou	-0.428376	0.693725	ns	ACON000016-PA	sp|B7Z031|PESTE_DROME	4e-39	Drosophila_melanogaster	Protein_peste
ACON000016	SCRB10	scavenger_receptor	Tia_D_vs.Tia_C	Delta_exp_vs.Control	within_Tiassalé	-0.0137313	0.997781	ns	ACON000016-PA	sp|B7Z031|PESTE_DROME	4e-39	Drosophila_melanogaster	Protein_peste
ACON000016	SCRB10	scavenger_receptor	Tia_M_vs.Tia_C	Mala_exp_vs.Control	within_Tiassalé	0.418256	0.800408	ns	ACON000016-PA	sp|B7Z031|PESTE_DROME	4e-39	Drosophila_melanogaster	Protein_peste
ACON000016	SCRB10	scavenger_receptor	Tia_D_vs.Tia_M	Delta_exp_vs.Mala_exp	within_Tiassalé	-0.431987	0.954129	ns	ACON000016-PA	sp|B7Z031|PESTE_DROME	4e-39	Drosophila_melanogaster	Protein_peste
ACON000017	NA	NA	Agb_C_vs.Dab_C	Control_vs.Control	between_populations	-0.307206	0.733182	ns	ACON000017-PA	sp|Q9W4E2|NBEA_DROME	0	Drosophila_melanogaster	Neurobeachin
ACON000017	NA	NA	Agb_C_vs.Tia_C	Control_vs.Control	between_populations	-0.0437166	0.955183	ns	ACON000017-PA	sp|Q9W4E2|NBEA_DROME	0	Drosophila_melanogaster	Neurobeachin
ACON000017	NA	NA	Dab_C_vs.Tia_C	Control_vs.Control	between_populations	0.26349	0.958921	ns	ACON000017-PA	sp|Q9W4E2|NBEA_DROME	0	Drosophila_melanogaster	Neurobeachin
ACON000017	NA	NA	Agb_D_vs.Agb_C	Delta_exp_vs.Control	within_Agboville	0.104715	0.999719	ns	ACON000017-PA	sp|Q9W4E2|NBEA_DROME	0	Drosophila_melanogaster	Neurobeachin
ACON000017	NA	NA	Agb_M_vs.Agb_C	Mala_exp_vs.Control	within_Agboville	-0.160187	0.822328	ns	ACON000017-PA	sp|Q9W4E2|NBEA_DROME	0	Drosophila_melanogaster	Neurobeachin
ACON000017	NA	NA	Agb_D_vs.Agb_M	Delta_exp_vs.Mala_exp	within_Agboville	0.264902	0.731879	ns	ACON000017-PA	sp|Q9W4E2|NBEA_DROME	0	Drosophila_melanogaster	Neurobeachin
ACON000017	NA	NA	Dab_D_vs.Dab_C	Delta_exp_vs.Control	within_Dabou	0.044281	0.980667	ns	ACON000017-PA	sp|Q9W4E2|NBEA_DROME	0	Drosophila_melanogaster	Neurobeachin
ACON000017	NA	NA	Dab_M_vs.Dab_C	Mala_exp_vs.Control	within_Dabou	-0.28541	0.868725	ns	ACON000017-PA	sp|Q9W4E2|NBEA_DROME	0	Drosophila_melanogaster	Neurobeachin
ACON000017	NA	NA	Dab_D_vs.Dab_M	Delta_exp_vs.Mala_exp	within_Dabou	0.329691	0.690713	ns	ACON000017-PA	sp|Q9W4E2|NBEA_DROME	0	Drosophila_melanogaster	Neurobeachin
ACON000017	NA	NA	Tia_D_vs.Tia_C	Delta_exp_vs.Control	within_Tiassalé	-0.382435	0.733471	ns	ACON000017-PA	sp|Q9W4E2|NBEA_DROME	0	Drosophila_melanogaster	Neurobeachin
ACON000017	NA	NA	Tia_M_vs.Tia_C	Mala_exp_vs.Control	within_Tiassalé	-0.172236	0.902212	ns	ACON000017-PA	sp|Q9W4E2|NBEA_DROME	0	Drosophila_melanogaster	Neurobeachin
ACON000017	NA	NA	Tia_D_vs.Tia_M	Delta_exp_vs.Mala_exp	within_Tiassalé	-0.210199	0.983723	ns	ACON000017-PA	sp|Q9W4E2|NBEA_DROME	0	Drosophila_melanogaster	Neurobeachin
ACON000017	NA	NA	Agb_C_vs.Dab_C	Control_vs.Control	between_populations	-0.307206	0.733182	ns	ACON000017-PB	sp|Q9W4E2|NBEA_DROME	0	Drosophila_melanogaster	Neurobeachin
ACON000017	NA	NA	Agb_C_vs.Tia_C	Control_vs.Control	between_populations	-0.0437166	0.955183	ns	ACON000017-PB	sp|Q9W4E2|NBEA_DROME	0	Drosophila_melanogaster	Neurobeachin
ACON000017	NA	NA	Dab_C_vs.Tia_C	Control_vs.Control	between_populations	0.26349	0.958921	ns	ACON000017-PB	sp|Q9W4E2|NBEA_DROME	0	Drosophila_melanogaster	Neurobeachin
ACON000017	NA	NA	Agb_D_vs.Agb_C	Delta_exp_vs.Control	within_Agboville	0.104715	0.999719	ns	ACON000017-PB	sp|Q9W4E2|NBEA_DROME	0	Drosophila_melanogaster	Neurobeachin
ACON000017	NA	NA	Agb_M_vs.Agb_C	Mala_exp_vs.Control	within_Agboville	-0.160187	0.822328	ns	ACON000017-PB	sp|Q9W4E2|NBEA_DROME	0	Drosophila_melanogaster	Neurobeachin
ACON000017	NA	NA	Agb_D_vs.Agb_M	Delta_exp_vs.Mala_exp	within_Agboville	0.264902	0.731879	ns	ACON000017-PB	sp|Q9W4E2|NBEA_DROME	0	Drosophila_melanogaster	Neurobeachin
ACON000017	NA	NA	Dab_D_vs.Dab_C	Delta_exp_vs.Control	within_Dabou	0.044281	0.980667	ns	ACON000017-PB	sp|Q9W4E2|NBEA_DROME	0	Drosophila_melanogaster	Neurobeachin
ACON000017	NA	NA	Dab_M_vs.Dab_C	Mala_exp_vs.Control	within_Dabou	-0.28541	0.868725	ns	ACON000017-PB	sp|Q9W4E2|NBEA_DROME	0	Drosophila_melanogaster	Neurobeachin
ACON000017	NA	NA	Dab_D_vs.Dab_M	Delta_exp_vs.Mala_exp	within_Dabou	0.329691	0.690713	ns	ACON000017-PB	sp|Q9W4E2|NBEA_DROME	0	Drosophila_melanogaster	Neurobeachin
ACON000017	NA	NA	Tia_D_vs.Tia_C	Delta_exp_vs.Control	within_Tiassalé	-0.382435	0.733471	ns	ACON000017-PB	sp|Q9W4E2|NBEA_DROME	0	Drosophila_melanogaster	Neurobeachin
ACON000017	NA	NA	Tia_M_vs.Tia_C	Mala_exp_vs.Control	within_Tiassalé	-0.172236	0.902212	ns	ACON000017-PB	sp|Q9W4E2|NBEA_DROME	0	Drosophila_melanogaster	Neurobeachin
ACON000017	NA	NA	Tia_D_vs.Tia_M	Delta_exp_vs.Mala_exp	within_Tiassalé	-0.210199	0.983723	ns	ACON000017-PB	sp|Q9W4E2|NBEA_DROME	0	Drosophila_melanogaster	Neurobeachin
ACON000017	NA	NA	Agb_C_vs.Dab_C	Control_vs.Control	between_populations	-0.307206	0.733182	ns	ACON000017-PC	sp|Q9W4E2|NBEA_DROME	0	Drosophila_melanogaster	Neurobeachin
ACON000017	NA	NA	Agb_C_vs.Tia_C	Control_vs.Control	between_populations	-0.0437166	0.955183	ns	ACON000017-PC	sp|Q9W4E2|NBEA_DROME	0	Drosophila_melanogaster	Neurobeachin
ACON000017	NA	NA	Dab_C_vs.Tia_C	Control_vs.Control	between_populations	0.26349	0.958921	ns	ACON000017-PC	sp|Q9W4E2|NBEA_DROME	0	Drosophila_melanogaster	Neurobeachin
ACON000017	NA	NA	Agb_D_vs.Agb_C	Delta_exp_vs.Control	within_Agboville	0.104715	0.999719	ns	ACON000017-PC	sp|Q9W4E2|NBEA_DROME	0	Drosophila_melanogaster	Neurobeachin
ACON000017	NA	NA	Agb_M_vs.Agb_C	Mala_exp_vs.Control	within_Agboville	-0.160187	0.822328	ns	ACON000017-PC	sp|Q9W4E2|NBEA_DROME	0	Drosophila_melanogaster	Neurobeachin
ACON000017	NA	NA	Agb_D_vs.Agb_M	Delta_exp_vs.Mala_exp	within_Agboville	0.264902	0.731879	ns	ACON000017-PC	sp|Q9W4E2|NBEA_DROME	0	Drosophila_melanogaster	Neurobeachin
ACON000017	NA	NA	Dab_D_vs.Dab_C	Delta_exp_vs.Control	within_Dabou	0.044281	0.980667	ns	ACON000017-PC	sp|Q9W4E2|NBEA_DROME	0	Drosophila_melanogaster	Neurobeachin
ACON000017	NA	NA	Dab_M_vs.Dab_C	Mala_exp_vs.Control	within_Dabou	-0.28541	0.868725	ns	ACON000017-PC	sp|Q9W4E2|NBEA_DROME	0	Drosophila_melanogaster	Neurobeachin
ACON000017	NA	NA	Dab_D_vs.Dab_M	Delta_exp_vs.Mala_exp	within_Dabou	0.329691	0.690713	ns	ACON000017-PC	sp|Q9W4E2|NBEA_DROME	0	Drosophila_melanogaster	Neurobeachin
ACON000017	NA	NA	Tia_D_vs.Tia_C	Delta_exp_vs.Control	within_Tiassalé	-0.382435	0.733471	ns	ACON000017-PC	sp|Q9W4E2|NBEA_DROME	0	Drosophila_melanogaster	Neurobeachin
ACON000017	NA	NA	Tia_M_vs.Tia_C	Mala_exp_vs.Control	within_Tiassalé	-0.172236	0.902212	ns	ACON000017-PC	sp|Q9W4E2|NBEA_DROME	0	Drosophila_melanogaster	Neurobeachin
ACON000017	NA	NA	Tia_D_vs.Tia_M	Delta_exp_vs.Mala_exp	within_Tiassalé	-0.210199	0.983723	ns	ACON000017-PC	sp|Q9W4E2|NBEA_DROME	0	Drosophila_melanogaster	Neurobeachin
ACON000018	NA	NA	Agb_C_vs.Dab_C	Control_vs.Control	between_populations	0.528568	0.609993	ns	ACON000018-PA	sp|Q8BTI9|PK3CB_MOUSE	0	Mus_musculus	Phosphatidylinositol_4,5-bisphosphate_3-kinase_catalytic_subunit_beta_isoform
ACON000018	NA	NA	Agb_C_vs.Tia_C	Control_vs.Control	between_populations	0.540954	0.427868	ns	ACON000018-PA	sp|Q8BTI9|PK3CB_MOUSE	0	Mus_musculus	Phosphatidylinositol_4,5-bisphosphate_3-kinase_catalytic_subunit_beta_isoform
ACON000018	NA	NA	Dab_C_vs.Tia_C	Control_vs.Control	between_populations	0.012386	1	ns	ACON000018-PA	sp|Q8BTI9|PK3CB_MOUSE	0	Mus_musculus	Phosphatidylinositol_4,5-bisphosphate_3-kinase_catalytic_subunit_beta_isoform
ACON000018	NA	NA	Agb_D_vs.Agb_C	Delta_exp_vs.Control	within_Agboville	-0.223623	0.999719	ns	ACON000018-PA	sp|Q8BTI9|PK3CB_MOUSE	0	Mus_musculus	Phosphatidylinositol_4,5-bisphosphate_3-kinase_catalytic_subunit_beta_isoform
ACON000018	NA	NA	Agb_M_vs.Agb_C	Mala_exp_vs.Control	within_Agboville	-0.839713	0.242343	ns	ACON000018-PA	sp|Q8BTI9|PK3CB_MOUSE	0	Mus_musculus	Phosphatidylinositol_4,5-bisphosphate_3-kinase_catalytic_subunit_beta_isoform
ACON000018	NA	NA	Agb_D_vs.Agb_M	Delta_exp_vs.Mala_exp	within_Agboville	0.61609	0.483032	ns	ACON000018-PA	sp|Q8BTI9|PK3CB_MOUSE	0	Mus_musculus	Phosphatidylinositol_4,5-bisphosphate_3-kinase_catalytic_subunit_beta_isoform
ACON000018	NA	NA	Dab_D_vs.Dab_C	Delta_exp_vs.Control	within_Dabou	0.400455	0.850042	ns	ACON000018-PA	sp|Q8BTI9|PK3CB_MOUSE	0	Mus_musculus	Phosphatidylinositol_4,5-bisphosphate_3-kinase_catalytic_subunit_beta_isoform
ACON000018	NA	NA	Dab_M_vs.Dab_C	Mala_exp_vs.Control	within_Dabou	-0.50866	0.787829	ns	ACON000018-PA	sp|Q8BTI9|PK3CB_MOUSE	0	Mus_musculus	Phosphatidylinositol_4,5-bisphosphate_3-kinase_catalytic_subunit_beta_isoform
ACON000018	NA	NA	Dab_D_vs.Dab_M	Delta_exp_vs.Mala_exp	within_Dabou	0.909115	0.3261	ns	ACON000018-PA	sp|Q8BTI9|PK3CB_MOUSE	0	Mus_musculus	Phosphatidylinositol_4,5-bisphosphate_3-kinase_catalytic_subunit_beta_isoform
ACON000018	NA	NA	Tia_D_vs.Tia_C	Delta_exp_vs.Control	within_Tiassalé	-0.190143	0.919455	ns	ACON000018-PA	sp|Q8BTI9|PK3CB_MOUSE	0	Mus_musculus	Phosphatidylinositol_4,5-bisphosphate_3-kinase_catalytic_subunit_beta_isoform
ACON000018	NA	NA	Tia_M_vs.Tia_C	Mala_exp_vs.Control	within_Tiassalé	-0.114312	0.949341	ns	ACON000018-PA	sp|Q8BTI9|PK3CB_MOUSE	0	Mus_musculus	Phosphatidylinositol_4,5-bisphosphate_3-kinase_catalytic_subunit_beta_isoform
ACON000018	NA	NA	Tia_D_vs.Tia_M	Delta_exp_vs.Mala_exp	within_Tiassalé	-0.0758314	0.99668	ns	ACON000018-PA	sp|Q8BTI9|PK3CB_MOUSE	0	Mus_musculus	Phosphatidylinositol_4,5-bisphosphate_3-kinase_catalytic_subunit_beta_isoform
ACON000019	NA	NA	Agb_C_vs.Dab_C	Control_vs.Control	between_populations	-0.211202	0.850436	ns	ACON000019-PA	sp|P12024|CHAO_DROME	0	Drosophila_melanogaster	Chaoptin
ACON000019	NA	NA	Agb_C_vs.Tia_C	Control_vs.Control	between_populations	-0.9717	0.147707	ns	ACON000019-PA	sp|P12024|CHAO_DROME	0	Drosophila_melanogaster	Chaoptin
ACON000019	NA	NA	Dab_C_vs.Tia_C	Control_vs.Control	between_populations	-0.760498	0.797833	ns	ACON000019-PA	sp|P12024|CHAO_DROME	0	Drosophila_melanogaster	Chaoptin
ACON000019	NA	NA	Agb_D_vs.Agb_C	Delta_exp_vs.Control	within_Agboville	-0.185593	0.999719	ns	ACON000019-PA	sp|P12024|CHAO_DROME	0	Drosophila_melanogaster	Chaoptin
ACON000019	NA	NA	Agb_M_vs.Agb_C	Mala_exp_vs.Control	within_Agboville	-0.883619	0.221519	ns	ACON000019-PA	sp|P12024|CHAO_DROME	0	Drosophila_melanogaster	Chaoptin
ACON000019	NA	NA	Agb_D_vs.Agb_M	Delta_exp_vs.Mala_exp	within_Agboville	0.698025	0.425735	ns	ACON000019-PA	sp|P12024|CHAO_DROME	0	Drosophila_melanogaster	Chaoptin
ACON000019	NA	NA	Dab_D_vs.Dab_C	Delta_exp_vs.Control	within_Dabou	-0.697651	0.748601	ns	ACON000019-PA	sp|P12024|CHAO_DROME	0	Drosophila_melanogaster	Chaoptin
ACON000019	NA	NA	Dab_M_vs.Dab_C	Mala_exp_vs.Control	within_Dabou	-0.388533	0.841192	ns	ACON000019-PA	sp|P12024|CHAO_DROME	0	Drosophila_melanogaster	Chaoptin
ACON000019	NA	NA	Dab_D_vs.Dab_M	Delta_exp_vs.Mala_exp	within_Dabou	-0.309117	0.756235	ns	ACON000019-PA	sp|P12024|CHAO_DROME	0	Drosophila_melanogaster	Chaoptin
ACON000019	NA	NA	Tia_D_vs.Tia_C	Delta_exp_vs.Control	within_Tiassalé	-0.510322	0.682041	ns	ACON000019-PA	sp|P12024|CHAO_DROME	0	Drosophila_melanogaster	Chaoptin
ACON000019	NA	NA	Tia_M_vs.Tia_C	Mala_exp_vs.Control	within_Tiassalé	-0.816816	0.526776	ns	ACON000019-PA	sp|P12024|CHAO_DROME	0	Drosophila_melanogaster	Chaoptin
ACON000019	NA	NA	Tia_D_vs.Tia_M	Delta_exp_vs.Mala_exp	within_Tiassalé	0.306494	0.962842	ns	ACON000019-PA	sp|P12024|CHAO_DROME	0	Drosophila_melanogaster	Chaoptin
ACON000021	NA	NA	Agb_C_vs.Dab_C	Control_vs.Control	between_populations	-0.142495	0.760255	ns	ACON000021-PA	NA	NA	NA	NA
ACON000021	NA	NA	Agb_C_vs.Tia_C	Control_vs.Control	between_populations	-0.366579	0.19764	ns	ACON000021-PA	NA	NA	NA	NA
ACON000021	NA	NA	Dab_C_vs.Tia_C	Control_vs.Control	between_populations	-0.224084	0.868044	ns	ACON000021-PA	NA	NA	NA	NA
ACON000021	NA	NA	Agb_D_vs.Agb_C	Delta_exp_vs.Control	within_Agboville	0.0603675	0.999719	ns	ACON000021-PA	NA	NA	NA	NA
ACON000021	NA	NA	Agb_M_vs.Agb_C	Mala_exp_vs.Control	within_Agboville	0.216999	0.466223	ns	ACON000021-PA	NA	NA	NA	NA
ACON000021	NA	NA	Agb_D_vs.Agb_M	Delta_exp_vs.Mala_exp	within_Agboville	-0.156632	0.682205	ns	ACON000021-PA	NA	NA	NA	NA
ACON000021	NA	NA	Dab_D_vs.Dab_C	Delta_exp_vs.Control	within_Dabou	0.118958	0.886775	ns	ACON000021-PA	NA	NA	NA	NA
ACON000021	NA	NA	Dab_M_vs.Dab_C	Mala_exp_vs.Control	within_Dabou	0.151556	0.857696	ns	ACON000021-PA	NA	NA	NA	NA
ACON000021	NA	NA	Dab_D_vs.Dab_M	Delta_exp_vs.Mala_exp	within_Dabou	-0.0325983	0.953545	ns	ACON000021-PA	NA	NA	NA	NA
ACON000021	NA	NA	Tia_D_vs.Tia_C	Delta_exp_vs.Control	within_Tiassalé	-0.261896	0.593095	ns	ACON000021-PA	NA	NA	NA	NA
ACON000021	NA	NA	Tia_M_vs.Tia_C	Mala_exp_vs.Control	within_Tiassalé	-0.232783	0.674727	ns	ACON000021-PA	NA	NA	NA	NA
ACON000021	NA	NA	Tia_D_vs.Tia_M	Delta_exp_vs.Mala_exp	within_Tiassalé	-0.029113	0.99668	ns	ACON000021-PA	NA	NA	NA	NA
ACON000022	NA	NA	Agb_C_vs.Dab_C	Control_vs.Control	between_populations	-0.0723879	0.867985	ns	ACON000022-PA	sp|Q7YQK3|4F2_RABIT	4e-14	Oryctolagus_cuniculus	4F2_cell-surface_antigen_heavy_chain
ACON000022	NA	NA	Agb_C_vs.Tia_C	Control_vs.Control	between_populations	-0.104358	0.72719	ns	ACON000022-PA	sp|Q7YQK3|4F2_RABIT	4e-14	Oryctolagus_cuniculus	4F2_cell-surface_antigen_heavy_chain
ACON000022	NA	NA	Dab_C_vs.Tia_C	Control_vs.Control	between_populations	-0.0319696	0.995175	ns	ACON000022-PA	sp|Q7YQK3|4F2_RABIT	4e-14	Oryctolagus_cuniculus	4F2_cell-surface_antigen_heavy_chain
ACON000022	NA	NA	Agb_D_vs.Agb_C	Delta_exp_vs.Control	within_Agboville	-0.177228	0.999719	ns	ACON000022-PA	sp|Q7YQK3|4F2_RABIT	4e-14	Oryctolagus_cuniculus	4F2_cell-surface_antigen_heavy_chain
ACON000022	NA	NA	Agb_M_vs.Agb_C	Mala_exp_vs.Control	within_Agboville	0.102456	0.736612	ns	ACON000022-PA	sp|Q7YQK3|4F2_RABIT	4e-14	Oryctolagus_cuniculus	4F2_cell-surface_antigen_heavy_chain
ACON000022	NA	NA	Agb_D_vs.Agb_M	Delta_exp_vs.Mala_exp	within_Agboville	-0.279683	0.41465	ns	ACON000022-PA	sp|Q7YQK3|4F2_RABIT	4e-14	Oryctolagus_cuniculus	4F2_cell-surface_antigen_heavy_chain
ACON000022	NA	NA	Dab_D_vs.Dab_C	Delta_exp_vs.Control	within_Dabou	-0.131396	0.863381	ns	ACON000022-PA	sp|Q7YQK3|4F2_RABIT	4e-14	Oryctolagus_cuniculus	4F2_cell-surface_antigen_heavy_chain
ACON000022	NA	NA	Dab_M_vs.Dab_C	Mala_exp_vs.Control	within_Dabou	-0.122778	0.880003	ns	ACON000022-PA	sp|Q7YQK3|4F2_RABIT	4e-14	Oryctolagus_cuniculus	4F2_cell-surface_antigen_heavy_chain
ACON000022	NA	NA	Dab_D_vs.Dab_M	Delta_exp_vs.Mala_exp	within_Dabou	-0.00861714	0.989741	ns	ACON000022-PA	sp|Q7YQK3|4F2_RABIT	4e-14	Oryctolagus_cuniculus	4F2_cell-surface_antigen_heavy_chain
ACON000022	NA	NA	Tia_D_vs.Tia_C	Delta_exp_vs.Control	within_Tiassalé	0.208009	0.663691	ns	ACON000022-PA	sp|Q7YQK3|4F2_RABIT	4e-14	Oryctolagus_cuniculus	4F2_cell-surface_antigen_heavy_chain
ACON000022	NA	NA	Tia_M_vs.Tia_C	Mala_exp_vs.Control	within_Tiassalé	0.0118489	0.989727	ns	ACON000022-PA	sp|Q7YQK3|4F2_RABIT	4e-14	Oryctolagus_cuniculus	4F2_cell-surface_antigen_heavy_chain
ACON000022	NA	NA	Tia_D_vs.Tia_M	Delta_exp_vs.Mala_exp	within_Tiassalé	0.19616	0.954129	ns	ACON000022-PA	sp|Q7YQK3|4F2_RABIT	4e-14	Oryctolagus_cuniculus	4F2_cell-surface_antigen_heavy_chain
ACON000023	NA	NA	Agb_C_vs.Dab_C	Control_vs.Control	between_populations	0.272617	0.80917	ns	ACON000023-PA	NA	NA	NA	NA
ACON000023	NA	NA	Agb_C_vs.Tia_C	Control_vs.Control	between_populations	-1.09553	0.117815	ns	ACON000023-PA	NA	NA	NA	NA
ACON000023	NA	NA	Dab_C_vs.Tia_C	Control_vs.Control	between_populations	-1.36814	0.233499	ns	ACON000023-PA	NA	NA	NA	NA
ACON000023	NA	NA	Agb_D_vs.Agb_C	Delta_exp_vs.Control	within_Agboville	-0.532572	0.999719	ns	ACON000023-PA	NA	NA	NA	NA
ACON000023	NA	NA	Agb_M_vs.Agb_C	Mala_exp_vs.Control	within_Agboville	-0.134108	0.879328	ns	ACON000023-PA	NA	NA	NA	NA
ACON000023	NA	NA	Agb_D_vs.Agb_M	Delta_exp_vs.Mala_exp	within_Agboville	-0.398464	0.656492	ns	ACON000023-PA	NA	NA	NA	NA
ACON000023	NA	NA	Dab_D_vs.Dab_C	Delta_exp_vs.Control	within_Dabou	0.413191	0.846862	ns	ACON000023-PA	NA	NA	NA	NA
ACON000023	NA	NA	Dab_M_vs.Dab_C	Mala_exp_vs.Control	within_Dabou	0.115324	0.969457	ns	ACON000023-PA	NA	NA	NA	NA
ACON000023	NA	NA	Dab_D_vs.Dab_M	Delta_exp_vs.Mala_exp	within_Dabou	0.297867	0.770452	ns	ACON000023-PA	NA	NA	NA	NA
ACON000023	NA	NA	Tia_D_vs.Tia_C	Delta_exp_vs.Control	within_Tiassalé	-0.32763	0.819256	ns	ACON000023-PA	NA	NA	NA	NA
ACON000023	NA	NA	Tia_M_vs.Tia_C	Mala_exp_vs.Control	within_Tiassalé	-0.983145	0.448553	ns	ACON000023-PA	NA	NA	NA	NA
ACON000023	NA	NA	Tia_D_vs.Tia_M	Delta_exp_vs.Mala_exp	within_Tiassalé	0.655515	0.908046	ns	ACON000023-PA	NA	NA	NA	NA
ACON000025	NA	NA	Agb_C_vs.Dab_C	Control_vs.Control	between_populations	0.0896456	0.913475	ns	ACON000025-PA	sp|Q9VXE6|NU153_DROME	3e-33	Drosophila_melanogaster	Nuclear_pore_complex_protein_Nup153
ACON000025	NA	NA	Agb_C_vs.Tia_C	Control_vs.Control	between_populations	0.394269	0.375305	ns	ACON000025-PA	sp|Q9VXE6|NU153_DROME	3e-33	Drosophila_melanogaster	Nuclear_pore_complex_protein_Nup153
ACON000025	NA	NA	Dab_C_vs.Tia_C	Control_vs.Control	between_populations	0.304623	0.90886	ns	ACON000025-PA	sp|Q9VXE6|NU153_DROME	3e-33	Drosophila_melanogaster	Nuclear_pore_complex_protein_Nup153
ACON000025	NA	NA	Agb_D_vs.Agb_C	Delta_exp_vs.Control	within_Agboville	-0.0929431	0.999719	ns	ACON000025-PA	sp|Q9VXE6|NU153_DROME	3e-33	Drosophila_melanogaster	Nuclear_pore_complex_protein_Nup153
ACON000025	NA	NA	Agb_M_vs.Agb_C	Mala_exp_vs.Control	within_Agboville	-0.43579	0.339671	ns	ACON000025-PA	sp|Q9VXE6|NU153_DROME	3e-33	Drosophila_melanogaster	Nuclear_pore_complex_protein_Nup153
ACON000025	NA	NA	Agb_D_vs.Agb_M	Delta_exp_vs.Mala_exp	within_Agboville	0.342847	0.552121	ns	ACON000025-PA	sp|Q9VXE6|NU153_DROME	3e-33	Drosophila_melanogaster	Nuclear_pore_complex_protein_Nup153
ACON000025	NA	NA	Dab_D_vs.Dab_C	Delta_exp_vs.Control	within_Dabou	0.0580363	0.969843	ns	ACON000025-PA	sp|Q9VXE6|NU153_DROME	3e-33	Drosophila_melanogaster	Nuclear_pore_complex_protein_Nup153
ACON000025	NA	NA	Dab_M_vs.Dab_C	Mala_exp_vs.Control	within_Dabou	-0.164527	0.916383	ns	ACON000025-PA	sp|Q9VXE6|NU153_DROME	3e-33	Drosophila_melanogaster	Nuclear_pore_complex_protein_Nup153
ACON000025	NA	NA	Dab_D_vs.Dab_M	Delta_exp_vs.Mala_exp	within_Dabou	0.222563	0.737751	ns	ACON000025-PA	sp|Q9VXE6|NU153_DROME	3e-33	Drosophila_melanogaster	Nuclear_pore_complex_protein_Nup153
ACON000025	NA	NA	Tia_D_vs.Tia_C	Delta_exp_vs.Control	within_Tiassalé	0.23425	0.801919	ns	ACON000025-PA	sp|Q9VXE6|NU153_DROME	3e-33	Drosophila_melanogaster	Nuclear_pore_complex_protein_Nup153
ACON000025	NA	NA	Tia_M_vs.Tia_C	Mala_exp_vs.Control	within_Tiassalé	0.140684	0.89746	ns	ACON000025-PA	sp|Q9VXE6|NU153_DROME	3e-33	Drosophila_melanogaster	Nuclear_pore_complex_protein_Nup153
ACON000025	NA	NA	Tia_D_vs.Tia_M	Delta_exp_vs.Mala_exp	within_Tiassalé	0.0935658	0.99435	ns	ACON000025-PA	sp|Q9VXE6|NU153_DROME	3e-33	Drosophila_melanogaster	Nuclear_pore_complex_protein_Nup153
ACON000028	NA	NA	Agb_C_vs.Dab_C	Control_vs.Control	between_populations	0.564352	0.516192	ns	ACON000028-PA	sp|Q00168|KCC2A_DROME	0	Drosophila_melanogaster	Calcium/calmodulin-dependent_protein_kinase_type_II_alpha_chain
ACON000028	NA	NA	Agb_C_vs.Tia_C	Control_vs.Control	between_populations	0.590507	0.292274	ns	ACON000028-PA	sp|Q00168|KCC2A_DROME	0	Drosophila_melanogaster	Calcium/calmodulin-dependent_protein_kinase_type_II_alpha_chain
ACON000028	NA	NA	Dab_C_vs.Tia_C	Control_vs.Control	between_populations	0.0261557	0.998867	ns	ACON000028-PA	sp|Q00168|KCC2A_DROME	0	Drosophila_melanogaster	Calcium/calmodulin-dependent_protein_kinase_type_II_alpha_chain
ACON000028	NA	NA	Agb_D_vs.Agb_C	Delta_exp_vs.Control	within_Agboville	-0.0886326	0.999719	ns	ACON000028-PA	sp|Q00168|KCC2A_DROME	0	Drosophila_melanogaster	Calcium/calmodulin-dependent_protein_kinase_type_II_alpha_chain
ACON000028	NA	NA	Agb_M_vs.Agb_C	Mala_exp_vs.Control	within_Agboville	-0.472662	0.423742	ns	ACON000028-PA	sp|Q00168|KCC2A_DROME	0	Drosophila_melanogaster	Calcium/calmodulin-dependent_protein_kinase_type_II_alpha_chain
ACON000028	NA	NA	Agb_D_vs.Agb_M	Delta_exp_vs.Mala_exp	within_Agboville	0.384029	0.598646	ns	ACON000028-PA	sp|Q00168|KCC2A_DROME	0	Drosophila_melanogaster	Calcium/calmodulin-dependent_protein_kinase_type_II_alpha_chain
ACON000028	NA	NA	Dab_D_vs.Dab_C	Delta_exp_vs.Control	within_Dabou	0.148286	0.937137	ns	ACON000028-PA	sp|Q00168|KCC2A_DROME	0	Drosophila_melanogaster	Calcium/calmodulin-dependent_protein_kinase_type_II_alpha_chain
ACON000028	NA	NA	Dab_M_vs.Dab_C	Mala_exp_vs.Control	within_Dabou	-0.236266	0.903678	ns	ACON000028-PA	sp|Q00168|KCC2A_DROME	0	Drosophila_melanogaster	Calcium/calmodulin-dependent_protein_kinase_type_II_alpha_chain
ACON000028	NA	NA	Dab_D_vs.Dab_M	Delta_exp_vs.Mala_exp	within_Dabou	0.384552	0.635745	ns	ACON000028-PA	sp|Q00168|KCC2A_DROME	0	Drosophila_melanogaster	Calcium/calmodulin-dependent_protein_kinase_type_II_alpha_chain
ACON000028	NA	NA	Tia_D_vs.Tia_C	Delta_exp_vs.Control	within_Tiassalé	-0.040521	0.982166	ns	ACON000028-PA	sp|Q00168|KCC2A_DROME	0	Drosophila_melanogaster	Calcium/calmodulin-dependent_protein_kinase_type_II_alpha_chain
ACON000028	NA	NA	Tia_M_vs.Tia_C	Mala_exp_vs.Control	within_Tiassalé	-0.0612231	0.970216	ns	ACON000028-PA	sp|Q00168|KCC2A_DROME	0	Drosophila_melanogaster	Calcium/calmodulin-dependent_protein_kinase_type_II_alpha_chain
ACON000028	NA	NA	Tia_D_vs.Tia_M	Delta_exp_vs.Mala_exp	within_Tiassalé	0.0207021	0.99668	ns	ACON000028-PA	sp|Q00168|KCC2A_DROME	0	Drosophila_melanogaster	Calcium/calmodulin-dependent_protein_kinase_type_II_alpha_chain
ACON000029	NA	NA	Agb_C_vs.Dab_C	Control_vs.Control	between_populations	0.0216619	0.982994	ns	ACON000029-PA	sp|Q92793|CBP_HUMAN	0	Homo_sapiens	CREB-binding_protein
ACON000029	NA	NA	Agb_C_vs.Tia_C	Control_vs.Control	between_populations	0.162744	0.747679	ns	ACON000029-PA	sp|Q92793|CBP_HUMAN	0	Homo_sapiens	CREB-binding_protein
ACON000029	NA	NA	Dab_C_vs.Tia_C	Control_vs.Control	between_populations	0.141082	0.975212	ns	ACON000029-PA	sp|Q92793|CBP_HUMAN	0	Homo_sapiens	CREB-binding_protein
ACON000029	NA	NA	Agb_D_vs.Agb_C	Delta_exp_vs.Control	within_Agboville	0.189711	0.999719	ns	ACON000029-PA	sp|Q92793|CBP_HUMAN	0	Homo_sapiens	CREB-binding_protein
ACON000029	NA	NA	Agb_M_vs.Agb_C	Mala_exp_vs.Control	within_Agboville	-0.216417	0.661711	ns	ACON000029-PA	sp|Q92793|CBP_HUMAN	0	Homo_sapiens	CREB-binding_protein
ACON000029	NA	NA	Agb_D_vs.Agb_M	Delta_exp_vs.Mala_exp	within_Agboville	0.406128	0.463487	ns	ACON000029-PA	sp|Q92793|CBP_HUMAN	0	Homo_sapiens	CREB-binding_protein
ACON000029	NA	NA	Dab_D_vs.Dab_C	Delta_exp_vs.Control	within_Dabou	0.078464	0.955551	ns	ACON000029-PA	sp|Q92793|CBP_HUMAN	0	Homo_sapiens	CREB-binding_protein
ACON000029	NA	NA	Dab_M_vs.Dab_C	Mala_exp_vs.Control	within_Dabou	0.0253588	0.989037	ns	ACON000029-PA	sp|Q92793|CBP_HUMAN	0	Homo_sapiens	CREB-binding_protein
ACON000029	NA	NA	Dab_D_vs.Dab_M	Delta_exp_vs.Mala_exp	within_Dabou	0.0531053	0.948115	ns	ACON000029-PA	sp|Q92793|CBP_HUMAN	0	Homo_sapiens	CREB-binding_protein
ACON000029	NA	NA	Tia_D_vs.Tia_C	Delta_exp_vs.Control	within_Tiassalé	0.0507412	0.973795	ns	ACON000029-PA	sp|Q92793|CBP_HUMAN	0	Homo_sapiens	CREB-binding_protein
ACON000029	NA	NA	Tia_M_vs.Tia_C	Mala_exp_vs.Control	within_Tiassalé	-0.00746505	0.996155	ns	ACON000029-PA	sp|Q92793|CBP_HUMAN	0	Homo_sapiens	CREB-binding_protein
ACON000029	NA	NA	Tia_D_vs.Tia_M	Delta_exp_vs.Mala_exp	within_Tiassalé	0.0582062	0.99668	ns	ACON000029-PA	sp|Q92793|CBP_HUMAN	0	Homo_sapiens	CREB-binding_protein
ACON000032	NA	NA	Agb_C_vs.Dab_C	Control_vs.Control	between_populations	-0.172309	0.772032	ns	ACON000032-PA	sp|P12080|ITA2_DROME	0	Drosophila_melanogaster	Integrin_alpha-PS2
ACON000032	NA	NA	Agb_C_vs.Tia_C	Control_vs.Control	between_populations	0.125242	0.768679	ns	ACON000032-PA	sp|P12080|ITA2_DROME	0	Drosophila_melanogaster	Integrin_alpha-PS2
ACON000032	NA	NA	Dab_C_vs.Tia_C	Control_vs.Control	between_populations	0.297551	0.865178	ns	ACON000032-PA	sp|P12080|ITA2_DROME	0	Drosophila_melanogaster	Integrin_alpha-PS2
ACON000032	NA	NA	Agb_D_vs.Agb_C	Delta_exp_vs.Control	within_Agboville	0.040538	0.999719	ns	ACON000032-PA	sp|P12080|ITA2_DROME	0	Drosophila_melanogaster	Integrin_alpha-PS2
ACON000032	NA	NA	Agb_M_vs.Agb_C	Mala_exp_vs.Control	within_Agboville	-0.177263	0.671071	ns	ACON000032-PA	sp|P12080|ITA2_DROME	0	Drosophila_melanogaster	Integrin_alpha-PS2
ACON000032	NA	NA	Agb_D_vs.Agb_M	Delta_exp_vs.Mala_exp	within_Agboville	0.217801	0.647161	ns	ACON000032-PA	sp|P12080|ITA2_DROME	0	Drosophila_melanogaster	Integrin_alpha-PS2
ACON000032	NA	NA	Dab_D_vs.Dab_C	Delta_exp_vs.Control	within_Dabou	0.0694667	0.95249	ns	ACON000032-PA	sp|P12080|ITA2_DROME	0	Drosophila_melanogaster	Integrin_alpha-PS2
ACON000032	NA	NA	Dab_M_vs.Dab_C	Mala_exp_vs.Control	within_Dabou	0.0599803	0.969886	ns	ACON000032-PA	sp|P12080|ITA2_DROME	0	Drosophila_melanogaster	Integrin_alpha-PS2
ACON000032	NA	NA	Dab_D_vs.Dab_M	Delta_exp_vs.Mala_exp	within_Dabou	0.00948642	0.991441	ns	ACON000032-PA	sp|P12080|ITA2_DROME	0	Drosophila_melanogaster	Integrin_alpha-PS2
ACON000032	NA	NA	Tia_D_vs.Tia_C	Delta_exp_vs.Control	within_Tiassalé	0.0911757	0.930967	ns	ACON000032-PA	sp|P12080|ITA2_DROME	0	Drosophila_melanogaster	Integrin_alpha-PS2
ACON000032	NA	NA	Tia_M_vs.Tia_C	Mala_exp_vs.Control	within_Tiassalé	0.096646	0.918966	ns	ACON000032-PA	sp|P12080|ITA2_DROME	0	Drosophila_melanogaster	Integrin_alpha-PS2
ACON000032	NA	NA	Tia_D_vs.Tia_M	Delta_exp_vs.Mala_exp	within_Tiassalé	-0.00547035	0.99926	ns	ACON000032-PA	sp|P12080|ITA2_DROME	0	Drosophila_melanogaster	Integrin_alpha-PS2
ACON000033	NA	NA	Agb_C_vs.Dab_C	Control_vs.Control	between_populations	0.0381763	0.958518	ns	ACON000033-PA	sp|P43125|RDGB_DROME	0	Drosophila_melanogaster	Protein_retinal_degeneration_B
ACON000033	NA	NA	Agb_C_vs.Tia_C	Control_vs.Control	between_populations	0.266869	0.444034	ns	ACON000033-PA	sp|P43125|RDGB_DROME	0	Drosophila_melanogaster	Protein_retinal_degeneration_B
ACON000033	NA	NA	Dab_C_vs.Tia_C	Control_vs.Control	between_populations	0.228693	0.918559	ns	ACON000033-PA	sp|P43125|RDGB_DROME	0	Drosophila_melanogaster	Protein_retinal_degeneration_B
ACON000033	NA	NA	Agb_D_vs.Agb_C	Delta_exp_vs.Control	within_Agboville	0.133015	0.999719	ns	ACON000033-PA	sp|P43125|RDGB_DROME	0	Drosophila_melanogaster	Protein_retinal_degeneration_B
ACON000033	NA	NA	Agb_M_vs.Agb_C	Mala_exp_vs.Control	within_Agboville	-0.356945	0.317602	ns	ACON000033-PA	sp|P43125|RDGB_DROME	0	Drosophila_melanogaster	Protein_retinal_degeneration_B
ACON000033	NA	NA	Agb_D_vs.Agb_M	Delta_exp_vs.Mala_exp	within_Agboville	0.48996	0.351902	ns	ACON000033-PA	sp|P43125|RDGB_DROME	0	Drosophila_melanogaster	Protein_retinal_degeneration_B
ACON000033	NA	NA	Dab_D_vs.Dab_C	Delta_exp_vs.Control	within_Dabou	-0.0154377	0.990047	ns	ACON000033-PA	sp|P43125|RDGB_DROME	0	Drosophila_melanogaster	Protein_retinal_degeneration_B
ACON000033	NA	NA	Dab_M_vs.Dab_C	Mala_exp_vs.Control	within_Dabou	-0.276363	0.750039	ns	ACON000033-PA	sp|P43125|RDGB_DROME	0	Drosophila_melanogaster	Protein_retinal_degeneration_B
ACON000033	NA	NA	Dab_D_vs.Dab_M	Delta_exp_vs.Mala_exp	within_Dabou	0.260926	0.58479	ns	ACON000033-PA	sp|P43125|RDGB_DROME	0	Drosophila_melanogaster	Protein_retinal_degeneration_B
ACON000033	NA	NA	Tia_D_vs.Tia_C	Delta_exp_vs.Control	within_Tiassalé	0.218149	0.749436	ns	ACON000033-PA	sp|P43125|RDGB_DROME	0	Drosophila_melanogaster	Protein_retinal_degeneration_B
ACON000033	NA	NA	Tia_M_vs.Tia_C	Mala_exp_vs.Control	within_Tiassalé	0.0562084	0.950246	ns	ACON000033-PA	sp|P43125|RDGB_DROME	0	Drosophila_melanogaster	Protein_retinal_degeneration_B
ACON000033	NA	NA	Tia_D_vs.Tia_M	Delta_exp_vs.Mala_exp	within_Tiassalé	0.16194	0.961245	ns	ACON000033-PA	sp|P43125|RDGB_DROME	0	Drosophila_melanogaster	Protein_retinal_degeneration_B
ACON000035	NA	NA	Agb_C_vs.Dab_C	Control_vs.Control	between_populations	-0.0873182	0.872063	ns	ACON000035-PA	sp|Q8MSS1|LVA_DROME	3e-37	Drosophila_melanogaster	Protein_lava_lamp
ACON000035	NA	NA	Agb_C_vs.Tia_C	Control_vs.Control	between_populations	-0.0112858	0.981161	ns	ACON000035-PA	sp|Q8MSS1|LVA_DROME	3e-37	Drosophila_melanogaster	Protein_lava_lamp
ACON000035	NA	NA	Dab_C_vs.Tia_C	Control_vs.Control	between_populations	0.0760324	0.988896	ns	ACON000035-PA	sp|Q8MSS1|LVA_DROME	3e-37	Drosophila_melanogaster	Protein_lava_lamp
ACON000035	NA	NA	Agb_D_vs.Agb_C	Delta_exp_vs.Control	within_Agboville	0.110001	0.999719	ns	ACON000035-PA	sp|Q8MSS1|LVA_DROME	3e-37	Drosophila_melanogaster	Protein_lava_lamp
ACON000035	NA	NA	Agb_M_vs.Agb_C	Mala_exp_vs.Control	within_Agboville	-0.0120834	0.97861	ns	ACON000035-PA	sp|Q8MSS1|LVA_DROME	3e-37	Drosophila_melanogaster	Protein_lava_lamp
ACON000035	NA	NA	Agb_D_vs.Agb_M	Delta_exp_vs.Mala_exp	within_Agboville	0.122084	0.784794	ns	ACON000035-PA	sp|Q8MSS1|LVA_DROME	3e-37	Drosophila_melanogaster	Protein_lava_lamp
ACON000035	NA	NA	Dab_D_vs.Dab_C	Delta_exp_vs.Control	within_Dabou	0.13275	0.886775	ns	ACON000035-PA	sp|Q8MSS1|LVA_DROME	3e-37	Drosophila_melanogaster	Protein_lava_lamp
ACON000035	NA	NA	Dab_M_vs.Dab_C	Mala_exp_vs.Control	within_Dabou	0.106836	0.92391	ns	ACON000035-PA	sp|Q8MSS1|LVA_DROME	3e-37	Drosophila_melanogaster	Protein_lava_lamp
ACON000035	NA	NA	Dab_D_vs.Dab_M	Delta_exp_vs.Mala_exp	within_Dabou	0.0259138	0.970008	ns	ACON000035-PA	sp|Q8MSS1|LVA_DROME	3e-37	Drosophila_melanogaster	Protein_lava_lamp
ACON000035	NA	NA	Tia_D_vs.Tia_C	Delta_exp_vs.Control	within_Tiassalé	-0.00989013	0.993767	ns	ACON000035-PA	sp|Q8MSS1|LVA_DROME	3e-37	Drosophila_melanogaster	Protein_lava_lamp
ACON000035	NA	NA	Tia_M_vs.Tia_C	Mala_exp_vs.Control	within_Tiassalé	-0.119473	0.873407	ns	ACON000035-PA	sp|Q8MSS1|LVA_DROME	3e-37	Drosophila_melanogaster	Protein_lava_lamp
ACON000035	NA	NA	Tia_D_vs.Tia_M	Delta_exp_vs.Mala_exp	within_Tiassalé	0.109583	0.986021	ns	ACON000035-PA	sp|Q8MSS1|LVA_DROME	3e-37	Drosophila_melanogaster	Protein_lava_lamp
ACON000037	NA	NA	Agb_C_vs.Dab_C	Control_vs.Control	between_populations	-0.287377	0.819616	ns	ACON000037-PA	sp|O75096|LRP4_HUMAN	0	Homo_sapiens	Low-density_lipoprotein_receptor-related_protein_4
ACON000037	NA	NA	Agb_C_vs.Tia_C	Control_vs.Control	between_populations	-0.26825	0.75866	ns	ACON000037-PA	sp|O75096|LRP4_HUMAN	0	Homo_sapiens	Low-density_lipoprotein_receptor-related_protein_4
ACON000037	NA	NA	Dab_C_vs.Tia_C	Control_vs.Control	between_populations	0.0191267	0.998867	ns	ACON000037-PA	sp|O75096|LRP4_HUMAN	0	Homo_sapiens	Low-density_lipoprotein_receptor-related_protein_4
ACON000037	NA	NA	Agb_D_vs.Agb_C	Delta_exp_vs.Control	within_Agboville	0.544283	0.999719	ns	ACON000037-PA	sp|O75096|LRP4_HUMAN	0	Homo_sapiens	Low-density_lipoprotein_receptor-related_protein_4
ACON000037	NA	NA	Agb_M_vs.Agb_C	Mala_exp_vs.Control	within_Agboville	0.0370152	0.972159	ns	ACON000037-PA	sp|O75096|LRP4_HUMAN	0	Homo_sapiens	Low-density_lipoprotein_receptor-related_protein_4
ACON000037	NA	NA	Agb_D_vs.Agb_M	Delta_exp_vs.Mala_exp	within_Agboville	0.507268	0.594843	ns	ACON000037-PA	sp|O75096|LRP4_HUMAN	0	Homo_sapiens	Low-density_lipoprotein_receptor-related_protein_4
ACON000037	NA	NA	Dab_D_vs.Dab_C	Delta_exp_vs.Control	within_Dabou	-0.285985	0.895578	ns	ACON000037-PA	sp|O75096|LRP4_HUMAN	0	Homo_sapiens	Low-density_lipoprotein_receptor-related_protein_4
ACON000037	NA	NA	Dab_M_vs.Dab_C	Mala_exp_vs.Control	within_Dabou	-0.629629	0.73732	ns	ACON000037-PA	sp|O75096|LRP4_HUMAN	0	Homo_sapiens	Low-density_lipoprotein_receptor-related_protein_4
ACON000037	NA	NA	Dab_D_vs.Dab_M	Delta_exp_vs.Mala_exp	within_Dabou	0.343643	0.763059	ns	ACON000037-PA	sp|O75096|LRP4_HUMAN	0	Homo_sapiens	Low-density_lipoprotein_receptor-related_protein_4
ACON000037	NA	NA	Tia_D_vs.Tia_C	Delta_exp_vs.Control	within_Tiassalé	-0.810115	0.506033	ns	ACON000037-PA	sp|O75096|LRP4_HUMAN	0	Homo_sapiens	Low-density_lipoprotein_receptor-related_protein_4
ACON000037	NA	NA	Tia_M_vs.Tia_C	Mala_exp_vs.Control	within_Tiassalé	-0.415646	0.803137	ns	ACON000037-PA	sp|O75096|LRP4_HUMAN	0	Homo_sapiens	Low-density_lipoprotein_receptor-related_protein_4
ACON000037	NA	NA	Tia_D_vs.Tia_M	Delta_exp_vs.Mala_exp	within_Tiassalé	-0.394469	0.954129	ns	ACON000037-PA	sp|O75096|LRP4_HUMAN	0	Homo_sapiens	Low-density_lipoprotein_receptor-related_protein_4
ACON000038	NA	NA	Agb_C_vs.Dab_C	Control_vs.Control	between_populations	-0.315853	0.759947	ns	ACON000038-PA	sp|Q08832|GBRB3_DROME	0	Drosophila_melanogaster	Gamma-aminobutyric_acid_receptor_subunit_beta-like
ACON000038	NA	NA	Agb_C_vs.Tia_C	Control_vs.Control	between_populations	-0.736756	0.236796	ns	ACON000038-PA	sp|Q08832|GBRB3_DROME	0	Drosophila_melanogaster	Gamma-aminobutyric_acid_receptor_subunit_beta-like
ACON000038	NA	NA	Dab_C_vs.Tia_C	Control_vs.Control	between_populations	-0.420904	0.914791	ns	ACON000038-PA	sp|Q08832|GBRB3_DROME	0	Drosophila_melanogaster	Gamma-aminobutyric_acid_receptor_subunit_beta-like
ACON000038	NA	NA	Agb_D_vs.Agb_C	Delta_exp_vs.Control	within_Agboville	-0.0909412	0.999719	ns	ACON000038-PA	sp|Q08832|GBRB3_DROME	0	Drosophila_melanogaster	Gamma-aminobutyric_acid_receptor_subunit_beta-like
ACON000038	NA	NA	Agb_M_vs.Agb_C	Mala_exp_vs.Control	within_Agboville	0.591697	0.361614	ns	ACON000038-PA	sp|Q08832|GBRB3_DROME	0	Drosophila_melanogaster	Gamma-aminobutyric_acid_receptor_subunit_beta-like
ACON000038	NA	NA	Agb_D_vs.Agb_M	Delta_exp_vs.Mala_exp	within_Agboville	-0.682639	0.422543	ns	ACON000038-PA	sp|Q08832|GBRB3_DROME	0	Drosophila_melanogaster	Gamma-aminobutyric_acid_receptor_subunit_beta-like
ACON000038	NA	NA	Dab_D_vs.Dab_C	Delta_exp_vs.Control	within_Dabou	-0.31865	0.863381	ns	ACON000038-PA	sp|Q08832|GBRB3_DROME	0	Drosophila_melanogaster	Gamma-aminobutyric_acid_receptor_subunit_beta-like
ACON000038	NA	NA	Dab_M_vs.Dab_C	Mala_exp_vs.Control	within_Dabou	0.277671	0.894824	ns	ACON000038-PA	sp|Q08832|GBRB3_DROME	0	Drosophila_melanogaster	Gamma-aminobutyric_acid_receptor_subunit_beta-like
ACON000038	NA	NA	Dab_D_vs.Dab_M	Delta_exp_vs.Mala_exp	within_Dabou	-0.596321	0.49889	ns	ACON000038-PA	sp|Q08832|GBRB3_DROME	0	Drosophila_melanogaster	Gamma-aminobutyric_acid_receptor_subunit_beta-like
ACON000038	NA	NA	Tia_D_vs.Tia_C	Delta_exp_vs.Control	within_Tiassalé	-0.62595	0.554616	ns	ACON000038-PA	sp|Q08832|GBRB3_DROME	0	Drosophila_melanogaster	Gamma-aminobutyric_acid_receptor_subunit_beta-like
ACON000038	NA	NA	Tia_M_vs.Tia_C	Mala_exp_vs.Control	within_Tiassalé	-0.386719	0.777597	ns	ACON000038-PA	sp|Q08832|GBRB3_DROME	0	Drosophila_melanogaster	Gamma-aminobutyric_acid_receptor_subunit_beta-like
ACON000038	NA	NA	Tia_D_vs.Tia_M	Delta_exp_vs.Mala_exp	within_Tiassalé	-0.239231	0.979216	ns	ACON000038-PA	sp|Q08832|GBRB3_DROME	0	Drosophila_melanogaster	Gamma-aminobutyric_acid_receptor_subunit_beta-like
ACON000039	NA	NA	Agb_C_vs.Dab_C	Control_vs.Control	between_populations	-0.212528	0.860977	ns	ACON000039-PA	sp|P30191|GBRA6_RAT	3e-103	Rattus_norvegicus	Gamma-aminobutyric_acid_receptor_subunit_alpha-6
ACON000039	NA	NA	Agb_C_vs.Tia_C	Control_vs.Control	between_populations	-0.453401	0.547062	ns	ACON000039-PA	sp|P30191|GBRA6_RAT	3e-103	Rattus_norvegicus	Gamma-aminobutyric_acid_receptor_subunit_alpha-6
ACON000039	NA	NA	Dab_C_vs.Tia_C	Control_vs.Control	between_populations	-0.240873	0.971794	ns	ACON000039-PA	sp|P30191|GBRA6_RAT	3e-103	Rattus_norvegicus	Gamma-aminobutyric_acid_receptor_subunit_alpha-6
ACON000039	NA	NA	Agb_D_vs.Agb_C	Delta_exp_vs.Control	within_Agboville	-0.160788	0.999719	ns	ACON000039-PA	sp|P30191|GBRA6_RAT	3e-103	Rattus_norvegicus	Gamma-aminobutyric_acid_receptor_subunit_alpha-6
ACON000039	NA	NA	Agb_M_vs.Agb_C	Mala_exp_vs.Control	within_Agboville	0.752903	0.307347	ns	ACON000039-PA	sp|P30191|GBRA6_RAT	3e-103	Rattus_norvegicus	Gamma-aminobutyric_acid_receptor_subunit_alpha-6
ACON000039	NA	NA	Agb_D_vs.Agb_M	Delta_exp_vs.Mala_exp	within_Agboville	-0.913692	0.376854	ns	ACON000039-PA	sp|P30191|GBRA6_RAT	3e-103	Rattus_norvegicus	Gamma-aminobutyric_acid_receptor_subunit_alpha-6
ACON000039	NA	NA	Dab_D_vs.Dab_C	Delta_exp_vs.Control	within_Dabou	-0.346792	0.865801	ns	ACON000039-PA	sp|P30191|GBRA6_RAT	3e-103	Rattus_norvegicus	Gamma-aminobutyric_acid_receptor_subunit_alpha-6
ACON000039	NA	NA	Dab_M_vs.Dab_C	Mala_exp_vs.Control	within_Dabou	1.01689	0.452047	ns	ACON000039-PA	sp|P30191|GBRA6_RAT	3e-103	Rattus_norvegicus	Gamma-aminobutyric_acid_receptor_subunit_alpha-6
ACON000039	NA	NA	Dab_D_vs.Dab_M	Delta_exp_vs.Mala_exp	within_Dabou	-1.36368	0.166953	ns	ACON000039-PA	sp|P30191|GBRA6_RAT	3e-103	Rattus_norvegicus	Gamma-aminobutyric_acid_receptor_subunit_alpha-6
ACON000039	NA	NA	Tia_D_vs.Tia_C	Delta_exp_vs.Control	within_Tiassalé	-0.311795	0.845072	ns	ACON000039-PA	sp|P30191|GBRA6_RAT	3e-103	Rattus_norvegicus	Gamma-aminobutyric_acid_receptor_subunit_alpha-6
ACON000039	NA	NA	Tia_M_vs.Tia_C	Mala_exp_vs.Control	within_Tiassalé	-0.137281	0.940505	ns	ACON000039-PA	sp|P30191|GBRA6_RAT	3e-103	Rattus_norvegicus	Gamma-aminobutyric_acid_receptor_subunit_alpha-6
ACON000039	NA	NA	Tia_D_vs.Tia_M	Delta_exp_vs.Mala_exp	within_Tiassalé	-0.174514	0.991542	ns	ACON000039-PA	sp|P30191|GBRA6_RAT	3e-103	Rattus_norvegicus	Gamma-aminobutyric_acid_receptor_subunit_alpha-6
ACON000040	NA	NA	Agb_C_vs.Dab_C	Control_vs.Control	between_populations	0.471044	0.626004	ns	ACON000040-PA	sp|O15374|MOT5_HUMAN	7e-64	Homo_sapiens	Monocarboxylate_transporter_5
ACON000040	NA	NA	Agb_C_vs.Tia_C	Control_vs.Control	between_populations	0.623128	0.314704	ns	ACON000040-PA	sp|O15374|MOT5_HUMAN	7e-64	Homo_sapiens	Monocarboxylate_transporter_5
ACON000040	NA	NA	Dab_C_vs.Tia_C	Control_vs.Control	between_populations	0.152084	0.988896	ns	ACON000040-PA	sp|O15374|MOT5_HUMAN	7e-64	Homo_sapiens	Monocarboxylate_transporter_5
ACON000040	NA	NA	Agb_D_vs.Agb_C	Delta_exp_vs.Control	within_Agboville	-0.444878	0.999719	ns	ACON000040-PA	sp|O15374|MOT5_HUMAN	7e-64	Homo_sapiens	Monocarboxylate_transporter_5
ACON000040	NA	NA	Agb_M_vs.Agb_C	Mala_exp_vs.Control	within_Agboville	-0.351869	0.614043	ns	ACON000040-PA	sp|O15374|MOT5_HUMAN	7e-64	Homo_sapiens	Monocarboxylate_transporter_5
ACON000040	NA	NA	Agb_D_vs.Agb_M	Delta_exp_vs.Mala_exp	within_Agboville	-0.0930092	0.922355	ns	ACON000040-PA	sp|O15374|MOT5_HUMAN	7e-64	Homo_sapiens	Monocarboxylate_transporter_5
ACON000040	NA	NA	Dab_D_vs.Dab_C	Delta_exp_vs.Control	within_Dabou	0.457353	0.808719	ns	ACON000040-PA	sp|O15374|MOT5_HUMAN	7e-64	Homo_sapiens	Monocarboxylate_transporter_5
ACON000040	NA	NA	Dab_M_vs.Dab_C	Mala_exp_vs.Control	within_Dabou	0.240292	0.914744	ns	ACON000040-PA	sp|O15374|MOT5_HUMAN	7e-64	Homo_sapiens	Monocarboxylate_transporter_5
ACON000040	NA	NA	Dab_D_vs.Dab_M	Delta_exp_vs.Mala_exp	within_Dabou	0.217062	0.82942	ns	ACON000040-PA	sp|O15374|MOT5_HUMAN	7e-64	Homo_sapiens	Monocarboxylate_transporter_5
ACON000040	NA	NA	Tia_D_vs.Tia_C	Delta_exp_vs.Control	within_Tiassalé	0.233498	0.876326	ns	ACON000040-PA	sp|O15374|MOT5_HUMAN	7e-64	Homo_sapiens	Monocarboxylate_transporter_5
ACON000040	NA	NA	Tia_M_vs.Tia_C	Mala_exp_vs.Control	within_Tiassalé	-0.0614452	0.973943	ns	ACON000040-PA	sp|O15374|MOT5_HUMAN	7e-64	Homo_sapiens	Monocarboxylate_transporter_5
ACON000040	NA	NA	Tia_D_vs.Tia_M	Delta_exp_vs.Mala_exp	within_Tiassalé	0.294944	0.962842	ns	ACON000040-PA	sp|O15374|MOT5_HUMAN	7e-64	Homo_sapiens	Monocarboxylate_transporter_5
ACON000041	NA	NA	Agb_C_vs.Dab_C	Control_vs.Control	between_populations	-0.566158	0.68863	ns	ACON000041-PA	sp|O46040|MSTAA_DROME	1e-62	Drosophila_melanogaster	SET_domain-containing_protein_SmydA-8,_isoform_A
ACON000041	NA	NA	Agb_C_vs.Tia_C	Control_vs.Control	between_populations	-0.681516	0.462913	ns	ACON000041-PA	sp|O46040|MSTAA_DROME	1e-62	Drosophila_melanogaster	SET_domain-containing_protein_SmydA-8,_isoform_A
ACON000041	NA	NA	Dab_C_vs.Tia_C	Control_vs.Control	between_populations	-0.115358	0.994066	ns	ACON000041-PA	sp|O46040|MSTAA_DROME	1e-62	Drosophila_melanogaster	SET_domain-containing_protein_SmydA-8,_isoform_A
ACON000041	NA	NA	Agb_D_vs.Agb_C	Delta_exp_vs.Control	within_Agboville	-0.0305304	0.999719	ns	ACON000041-PA	sp|O46040|MSTAA_DROME	1e-62	Drosophila_melanogaster	SET_domain-containing_protein_SmydA-8,_isoform_A
ACON000041	NA	NA	Agb_M_vs.Agb_C	Mala_exp_vs.Control	within_Agboville	0.557896	0.567181	ns	ACON000041-PA	sp|O46040|MSTAA_DROME	1e-62	Drosophila_melanogaster	SET_domain-containing_protein_SmydA-8,_isoform_A
ACON000041	NA	NA	Agb_D_vs.Agb_M	Delta_exp_vs.Mala_exp	within_Agboville	-0.588426	0.622807	ns	ACON000041-PA	sp|O46040|MSTAA_DROME	1e-62	Drosophila_melanogaster	SET_domain-containing_protein_SmydA-8,_isoform_A
ACON000041	NA	NA	Dab_D_vs.Dab_C	Delta_exp_vs.Control	within_Dabou	-0.15565	0.958898	ns	ACON000041-PA	sp|O46040|MSTAA_DROME	1e-62	Drosophila_melanogaster	SET_domain-containing_protein_SmydA-8,_isoform_A
ACON000041	NA	NA	Dab_M_vs.Dab_C	Mala_exp_vs.Control	within_Dabou	1.11818	0.543744	ns	ACON000041-PA	sp|O46040|MSTAA_DROME	1e-62	Drosophila_melanogaster	SET_domain-containing_protein_SmydA-8,_isoform_A
ACON000041	NA	NA	Dab_D_vs.Dab_M	Delta_exp_vs.Mala_exp	within_Dabou	-1.27383	0.294558	ns	ACON000041-PA	sp|O46040|MSTAA_DROME	1e-62	Drosophila_melanogaster	SET_domain-containing_protein_SmydA-8,_isoform_A
ACON000041	NA	NA	Tia_D_vs.Tia_C	Delta_exp_vs.Control	within_Tiassalé	-0.722799	0.680276	ns	ACON000041-PA	sp|O46040|MSTAA_DROME	1e-62	Drosophila_melanogaster	SET_domain-containing_protein_SmydA-8,_isoform_A
ACON000041	NA	NA	Tia_M_vs.Tia_C	Mala_exp_vs.Control	within_Tiassalé	-0.202829	0.931773	ns	ACON000041-PA	sp|O46040|MSTAA_DROME	1e-62	Drosophila_melanogaster	SET_domain-containing_protein_SmydA-8,_isoform_A
ACON000041	NA	NA	Tia_D_vs.Tia_M	Delta_exp_vs.Mala_exp	within_Tiassalé	-0.51997	0.954129	ns	ACON000041-PA	sp|O46040|MSTAA_DROME	1e-62	Drosophila_melanogaster	SET_domain-containing_protein_SmydA-8,_isoform_A
ACON000042	NA	NA	Agb_C_vs.Dab_C	Control_vs.Control	between_populations	-0.0781727	0.941954	ns	ACON000042-PA	sp|Q9W5E0|SUV42_DROME	1e-127	Drosophila_melanogaster	Histone-lysine_N-methyltransferase_Suv4-20
ACON000042	NA	NA	Agb_C_vs.Tia_C	Control_vs.Control	between_populations	0.0165454	0.983953	ns	ACON000042-PA	sp|Q9W5E0|SUV42_DROME	1e-127	Drosophila_melanogaster	Histone-lysine_N-methyltransferase_Suv4-20
ACON000042	NA	NA	Dab_C_vs.Tia_C	Control_vs.Control	between_populations	0.0947181	0.989728	ns	ACON000042-PA	sp|Q9W5E0|SUV42_DROME	1e-127	Drosophila_melanogaster	Histone-lysine_N-methyltransferase_Suv4-20
ACON000042	NA	NA	Agb_D_vs.Agb_C	Delta_exp_vs.Control	within_Agboville	0.43771	0.999719	ns	ACON000042-PA	sp|Q9W5E0|SUV42_DROME	1e-127	Drosophila_melanogaster	Histone-lysine_N-methyltransferase_Suv4-20
ACON000042	NA	NA	Agb_M_vs.Agb_C	Mala_exp_vs.Control	within_Agboville	-0.277953	0.642203	ns	ACON000042-PA	sp|Q9W5E0|SUV42_DROME	1e-127	Drosophila_melanogaster	Histone-lysine_N-methyltransferase_Suv4-20
ACON000042	NA	NA	Agb_D_vs.Agb_M	Delta_exp_vs.Mala_exp	within_Agboville	0.715663	0.357169	ns	ACON000042-PA	sp|Q9W5E0|SUV42_DROME	1e-127	Drosophila_melanogaster	Histone-lysine_N-methyltransferase_Suv4-20
ACON000042	NA	NA	Dab_D_vs.Dab_C	Delta_exp_vs.Control	within_Dabou	0.140833	0.933262	ns	ACON000042-PA	sp|Q9W5E0|SUV42_DROME	1e-127	Drosophila_melanogaster	Histone-lysine_N-methyltransferase_Suv4-20
ACON000042	NA	NA	Dab_M_vs.Dab_C	Mala_exp_vs.Control	within_Dabou	-0.037881	0.98753	ns	ACON000042-PA	sp|Q9W5E0|SUV42_DROME	1e-127	Drosophila_melanogaster	Histone-lysine_N-methyltransferase_Suv4-20
ACON000042	NA	NA	Dab_D_vs.Dab_M	Delta_exp_vs.Mala_exp	within_Dabou	0.178714	0.832603	ns	ACON000042-PA	sp|Q9W5E0|SUV42_DROME	1e-127	Drosophila_melanogaster	Histone-lysine_N-methyltransferase_Suv4-20
ACON000042	NA	NA	Tia_D_vs.Tia_C	Delta_exp_vs.Control	within_Tiassalé	-0.19903	0.875806	ns	ACON000042-PA	sp|Q9W5E0|SUV42_DROME	1e-127	Drosophila_melanogaster	Histone-lysine_N-methyltransferase_Suv4-20
ACON000042	NA	NA	Tia_M_vs.Tia_C	Mala_exp_vs.Control	within_Tiassalé	-0.160805	0.902365	ns	ACON000042-PA	sp|Q9W5E0|SUV42_DROME	1e-127	Drosophila_melanogaster	Histone-lysine_N-methyltransferase_Suv4-20
ACON000042	NA	NA	Tia_D_vs.Tia_M	Delta_exp_vs.Mala_exp	within_Tiassalé	-0.038225	0.99668	ns	ACON000042-PA	sp|Q9W5E0|SUV42_DROME	1e-127	Drosophila_melanogaster	Histone-lysine_N-methyltransferase_Suv4-20
ACON000043	NA	NA	Agb_C_vs.Dab_C	Control_vs.Control	between_populations	0.17319	0.844194	ns	ACON000043-PA	sp|Q86UE8|TLK2_HUMAN	0	Homo_sapiens	Serine/threonine-protein_kinase_tousled-like_2
ACON000043	NA	NA	Agb_C_vs.Tia_C	Control_vs.Control	between_populations	0.452817	0.384972	ns	ACON000043-PA	sp|Q86UE8|TLK2_HUMAN	0	Homo_sapiens	Serine/threonine-protein_kinase_tousled-like_2
ACON000043	NA	NA	Dab_C_vs.Tia_C	Control_vs.Control	between_populations	0.279627	0.949133	ns	ACON000043-PA	sp|Q86UE8|TLK2_HUMAN	0	Homo_sapiens	Serine/threonine-protein_kinase_tousled-like_2
ACON000043	NA	NA	Agb_D_vs.Agb_C	Delta_exp_vs.Control	within_Agboville	0.233049	0.999719	ns	ACON000043-PA	sp|Q86UE8|TLK2_HUMAN	0	Homo_sapiens	Serine/threonine-protein_kinase_tousled-like_2
ACON000043	NA	NA	Agb_M_vs.Agb_C	Mala_exp_vs.Control	within_Agboville	-0.31604	0.571124	ns	ACON000043-PA	sp|Q86UE8|TLK2_HUMAN	0	Homo_sapiens	Serine/threonine-protein_kinase_tousled-like_2
ACON000043	NA	NA	Agb_D_vs.Agb_M	Delta_exp_vs.Mala_exp	within_Agboville	0.549088	0.425441	ns	ACON000043-PA	sp|Q86UE8|TLK2_HUMAN	0	Homo_sapiens	Serine/threonine-protein_kinase_tousled-like_2
ACON000043	NA	NA	Dab_D_vs.Dab_C	Delta_exp_vs.Control	within_Dabou	0.186671	0.901271	ns	ACON000043-PA	sp|Q86UE8|TLK2_HUMAN	0	Homo_sapiens	Serine/threonine-protein_kinase_tousled-like_2
ACON000043	NA	NA	Dab_M_vs.Dab_C	Mala_exp_vs.Control	within_Dabou	-0.293087	0.847333	ns	ACON000043-PA	sp|Q86UE8|TLK2_HUMAN	0	Homo_sapiens	Serine/threonine-protein_kinase_tousled-like_2
ACON000043	NA	NA	Dab_D_vs.Dab_M	Delta_exp_vs.Mala_exp	within_Dabou	0.479758	0.509771	ns	ACON000043-PA	sp|Q86UE8|TLK2_HUMAN	0	Homo_sapiens	Serine/threonine-protein_kinase_tousled-like_2
ACON000043	NA	NA	Tia_D_vs.Tia_C	Delta_exp_vs.Control	within_Tiassalé	-0.191855	0.879705	ns	ACON000043-PA	sp|Q86UE8|TLK2_HUMAN	0	Homo_sapiens	Serine/threonine-protein_kinase_tousled-like_2
ACON000043	NA	NA	Tia_M_vs.Tia_C	Mala_exp_vs.Control	within_Tiassalé	0.323876	0.77637	ns	ACON000043-PA	sp|Q86UE8|TLK2_HUMAN	0	Homo_sapiens	Serine/threonine-protein_kinase_tousled-like_2
ACON000043	NA	NA	Tia_D_vs.Tia_M	Delta_exp_vs.Mala_exp	within_Tiassalé	-0.515732	0.908046	ns	ACON000043-PA	sp|Q86UE8|TLK2_HUMAN	0	Homo_sapiens	Serine/threonine-protein_kinase_tousled-like_2
ACON000044	NA	NA	Agb_C_vs.Dab_C	Control_vs.Control	between_populations	0.109951	0.860977	ns	ACON000044-PA	sp|Q9VYV3|TXND5_DROME	5e-124	Drosophila_melanogaster	Thioredoxin_domain-containing_protein_5_homolog
ACON000044	NA	NA	Agb_C_vs.Tia_C	Control_vs.Control	between_populations	0.0554939	0.908303	ns	ACON000044-PA	sp|Q9VYV3|TXND5_DROME	5e-124	Drosophila_melanogaster	Thioredoxin_domain-containing_protein_5_homolog
ACON000044	NA	NA	Dab_C_vs.Tia_C	Control_vs.Control	between_populations	-0.0544575	0.992226	ns	ACON000044-PA	sp|Q9VYV3|TXND5_DROME	5e-124	Drosophila_melanogaster	Thioredoxin_domain-containing_protein_5_homolog
ACON000044	NA	NA	Agb_D_vs.Agb_C	Delta_exp_vs.Control	within_Agboville	-0.15259	0.999719	ns	ACON000044-PA	sp|Q9VYV3|TXND5_DROME	5e-124	Drosophila_melanogaster	Thioredoxin_domain-containing_protein_5_homolog
ACON000044	NA	NA	Agb_M_vs.Agb_C	Mala_exp_vs.Control	within_Agboville	-0.158362	0.713896	ns	ACON000044-PA	sp|Q9VYV3|TXND5_DROME	5e-124	Drosophila_melanogaster	Thioredoxin_domain-containing_protein_5_homolog
ACON000044	NA	NA	Agb_D_vs.Agb_M	Delta_exp_vs.Mala_exp	within_Agboville	0.00577191	0.990588	ns	ACON000044-PA	sp|Q9VYV3|TXND5_DROME	5e-124	Drosophila_melanogaster	Thioredoxin_domain-containing_protein_5_homolog
ACON000044	NA	NA	Dab_D_vs.Dab_C	Delta_exp_vs.Control	within_Dabou	0.118362	0.915308	ns	ACON000044-PA	sp|Q9VYV3|TXND5_DROME	5e-124	Drosophila_melanogaster	Thioredoxin_domain-containing_protein_5_homolog
ACON000044	NA	NA	Dab_M_vs.Dab_C	Mala_exp_vs.Control	within_Dabou	-0.0807624	0.956461	ns	ACON000044-PA	sp|Q9VYV3|TXND5_DROME	5e-124	Drosophila_melanogaster	Thioredoxin_domain-containing_protein_5_homolog
ACON000044	NA	NA	Dab_D_vs.Dab_M	Delta_exp_vs.Mala_exp	within_Dabou	0.199124	0.715539	ns	ACON000044-PA	sp|Q9VYV3|TXND5_DROME	5e-124	Drosophila_melanogaster	Thioredoxin_domain-containing_protein_5_homolog
ACON000044	NA	NA	Tia_D_vs.Tia_C	Delta_exp_vs.Control	within_Tiassalé	-0.0818633	0.941201	ns	ACON000044-PA	sp|Q9VYV3|TXND5_DROME	5e-124	Drosophila_melanogaster	Thioredoxin_domain-containing_protein_5_homolog
ACON000044	NA	NA	Tia_M_vs.Tia_C	Mala_exp_vs.Control	within_Tiassalé	-0.0432963	0.967331	ns	ACON000044-PA	sp|Q9VYV3|TXND5_DROME	5e-124	Drosophila_melanogaster	Thioredoxin_domain-containing_protein_5_homolog
ACON000044	NA	NA	Tia_D_vs.Tia_M	Delta_exp_vs.Mala_exp	within_Tiassalé	-0.038567	0.99668	ns	ACON000044-PA	sp|Q9VYV3|TXND5_DROME	5e-124	Drosophila_melanogaster	Thioredoxin_domain-containing_protein_5_homolog
ACON000045	GPROAR1	NA	Agb_C_vs.Dab_C	Control_vs.Control	between_populations	-0.258513	0.718088	ns	ACON000045-PA	sp|Q7JQF1|OAMB_DROME	7e-96	Drosophila_melanogaster	Octopamine_receptor_Oamb
ACON000045	GPROAR1	NA	Agb_C_vs.Tia_C	Control_vs.Control	between_populations	-0.281379	0.559024	ns	ACON000045-PA	sp|Q7JQF1|OAMB_DROME	7e-96	Drosophila_melanogaster	Octopamine_receptor_Oamb
ACON000045	GPROAR1	NA	Dab_C_vs.Tia_C	Control_vs.Control	between_populations	-0.0228667	0.998867	ns	ACON000045-PA	sp|Q7JQF1|OAMB_DROME	7e-96	Drosophila_melanogaster	Octopamine_receptor_Oamb
ACON000045	GPROAR1	NA	Agb_D_vs.Agb_C	Delta_exp_vs.Control	within_Agboville	0.220414	0.999719	ns	ACON000045-PA	sp|Q7JQF1|OAMB_DROME	7e-96	Drosophila_melanogaster	Octopamine_receptor_Oamb
ACON000045	GPROAR1	NA	Agb_M_vs.Agb_C	Mala_exp_vs.Control	within_Agboville	0.393325	0.401871	ns	ACON000045-PA	sp|Q7JQF1|OAMB_DROME	7e-96	Drosophila_melanogaster	Octopamine_receptor_Oamb
ACON000045	GPROAR1	NA	Agb_D_vs.Agb_M	Delta_exp_vs.Mala_exp	within_Agboville	-0.172911	0.786808	ns	ACON000045-PA	sp|Q7JQF1|OAMB_DROME	7e-96	Drosophila_melanogaster	Octopamine_receptor_Oamb
ACON000045	GPROAR1	NA	Dab_D_vs.Dab_C	Delta_exp_vs.Control	within_Dabou	0.0436871	0.977931	ns	ACON000045-PA	sp|Q7JQF1|OAMB_DROME	7e-96	Drosophila_melanogaster	Octopamine_receptor_Oamb
ACON000045	GPROAR1	NA	Dab_M_vs.Dab_C	Mala_exp_vs.Control	within_Dabou	0.411261	0.723613	ns	ACON000045-PA	sp|Q7JQF1|OAMB_DROME	7e-96	Drosophila_melanogaster	Octopamine_receptor_Oamb
ACON000045	GPROAR1	NA	Dab_D_vs.Dab_M	Delta_exp_vs.Mala_exp	within_Dabou	-0.367574	0.554881	ns	ACON000045-PA	sp|Q7JQF1|OAMB_DROME	7e-96	Drosophila_melanogaster	Octopamine_receptor_Oamb
ACON000045	GPROAR1	NA	Tia_D_vs.Tia_C	Delta_exp_vs.Control	within_Tiassalé	-0.0738762	0.960336	ns	ACON000045-PA	sp|Q7JQF1|OAMB_DROME	7e-96	Drosophila_melanogaster	Octopamine_receptor_Oamb
ACON000045	GPROAR1	NA	Tia_M_vs.Tia_C	Mala_exp_vs.Control	within_Tiassalé	0.0511373	0.968783	ns	ACON000045-PA	sp|Q7JQF1|OAMB_DROME	7e-96	Drosophila_melanogaster	Octopamine_receptor_Oamb
ACON000045	GPROAR1	NA	Tia_D_vs.Tia_M	Delta_exp_vs.Mala_exp	within_Tiassalé	-0.125013	0.991542	ns	ACON000045-PA	sp|Q7JQF1|OAMB_DROME	7e-96	Drosophila_melanogaster	Octopamine_receptor_Oamb
ACON000046	NA	NA	Agb_C_vs.Dab_C	Control_vs.Control	between_populations	-0.0784816	0.98315	ns	ACON000046-PA	sp|B4MYA4|TRET1_DROWI	5e-12	Drosophila_willistoni	Facilitated_trehalose_transporter_Tret1
ACON000046	NA	NA	Agb_C_vs.Tia_C	Control_vs.Control	between_populations	-0.096964	0.966642	ns	ACON000046-PA	sp|B4MYA4|TRET1_DROWI	5e-12	Drosophila_willistoni	Facilitated_trehalose_transporter_Tret1
ACON000046	NA	NA	Dab_C_vs.Tia_C	Control_vs.Control	between_populations	-0.0184824	1	ns	ACON000046-PA	sp|B4MYA4|TRET1_DROWI	5e-12	Drosophila_willistoni	Facilitated_trehalose_transporter_Tret1
ACON000046	NA	NA	Agb_D_vs.Agb_C	Delta_exp_vs.Control	within_Agboville	-0.041267	0.999719	ns	ACON000046-PA	sp|B4MYA4|TRET1_DROWI	5e-12	Drosophila_willistoni	Facilitated_trehalose_transporter_Tret1
ACON000046	NA	NA	Agb_M_vs.Agb_C	Mala_exp_vs.Control	within_Agboville	-0.699474	0.723703	ns	ACON000046-PA	sp|B4MYA4|TRET1_DROWI	5e-12	Drosophila_willistoni	Facilitated_trehalose_transporter_Tret1
ACON000046	NA	NA	Agb_D_vs.Agb_M	Delta_exp_vs.Mala_exp	within_Agboville	0.658207	0.777935	ns	ACON000046-PA	sp|B4MYA4|TRET1_DROWI	5e-12	Drosophila_willistoni	Facilitated_trehalose_transporter_Tret1
ACON000046	NA	NA	Dab_D_vs.Dab_C	Delta_exp_vs.Control	within_Dabou	-1.68877	0.767247	ns	ACON000046-PA	sp|B4MYA4|TRET1_DROWI	5e-12	Drosophila_willistoni	Facilitated_trehalose_transporter_Tret1
ACON000046	NA	NA	Dab_M_vs.Dab_C	Mala_exp_vs.Control	within_Dabou	-0.378983	0.954919	ns	ACON000046-PA	sp|B4MYA4|TRET1_DROWI	5e-12	Drosophila_willistoni	Facilitated_trehalose_transporter_Tret1
ACON000046	NA	NA	Dab_D_vs.Dab_M	Delta_exp_vs.Mala_exp	within_Dabou	-1.30978	0.581984	ns	ACON000046-PA	sp|B4MYA4|TRET1_DROWI	5e-12	Drosophila_willistoni	Facilitated_trehalose_transporter_Tret1
ACON000046	NA	NA	Tia_D_vs.Tia_C	Delta_exp_vs.Control	within_Tiassalé	-0.371697	0.94072	ns	ACON000046-PA	sp|B4MYA4|TRET1_DROWI	5e-12	Drosophila_willistoni	Facilitated_trehalose_transporter_Tret1
ACON000046	NA	NA	Tia_M_vs.Tia_C	Mala_exp_vs.Control	within_Tiassalé	-1.69993	0.616988	ns	ACON000046-PA	sp|B4MYA4|TRET1_DROWI	5e-12	Drosophila_willistoni	Facilitated_trehalose_transporter_Tret1
ACON000046	NA	NA	Tia_D_vs.Tia_M	Delta_exp_vs.Mala_exp	within_Tiassalé	1.32823	0.954129	ns	ACON000046-PA	sp|B4MYA4|TRET1_DROWI	5e-12	Drosophila_willistoni	Facilitated_trehalose_transporter_Tret1
ACON000047	CPR130	cuticular_protein_CPR	Agb_C_vs.Dab_C	Control_vs.Control	between_populations	-3.03615	0.246416	ns	ACON000047-PA	NA	NA	NA	NA
ACON000047	CPR130	cuticular_protein_CPR	Agb_C_vs.Tia_C	Control_vs.Control	between_populations	-2.57251	0.142237	ns	ACON000047-PA	NA	NA	NA	NA
ACON000047	CPR130	cuticular_protein_CPR	Dab_C_vs.Tia_C	Control_vs.Control	between_populations	0.463647	0.985553	ns	ACON000047-PA	NA	NA	NA	NA
ACON000047	CPR130	cuticular_protein_CPR	Agb_D_vs.Agb_C	Delta_exp_vs.Control	within_Agboville	2.55556	0.999719	ns	ACON000047-PA	NA	NA	NA	NA
ACON000047	CPR130	cuticular_protein_CPR	Agb_M_vs.Agb_C	Mala_exp_vs.Control	within_Agboville	2.22024	0.228523	ns	ACON000047-PA	NA	NA	NA	NA
ACON000047	CPR130	cuticular_protein_CPR	Agb_D_vs.Agb_M	Delta_exp_vs.Mala_exp	within_Agboville	0.335314	0.885919	ns	ACON000047-PA	NA	NA	NA	NA
ACON000047	CPR130	cuticular_protein_CPR	Dab_D_vs.Dab_C	Delta_exp_vs.Control	within_Dabou	-1.47379	0.768319	ns	ACON000047-PA	NA	NA	NA	NA
ACON000047	CPR130	cuticular_protein_CPR	Dab_M_vs.Dab_C	Mala_exp_vs.Control	within_Dabou	0.501675	0.928465	ns	ACON000047-PA	NA	NA	NA	NA
ACON000047	CPR130	cuticular_protein_CPR	Dab_D_vs.Dab_M	Delta_exp_vs.Mala_exp	within_Dabou	-1.97546	0.384345	ns	ACON000047-PA	NA	NA	NA	NA
ACON000047	CPR130	cuticular_protein_CPR	Tia_D_vs.Tia_C	Delta_exp_vs.Control	within_Tiassalé	-1.56993	0.58114	ns	ACON000047-PA	NA	NA	NA	NA
ACON000047	CPR130	cuticular_protein_CPR	Tia_M_vs.Tia_C	Mala_exp_vs.Control	within_Tiassalé	-2.86657	0.369785	ns	ACON000047-PA	NA	NA	NA	NA
ACON000047	CPR130	cuticular_protein_CPR	Tia_D_vs.Tia_M	Delta_exp_vs.Mala_exp	within_Tiassalé	1.29663	0.954129	ns	ACON000047-PA	NA	NA	NA	NA
ACON000048	NA	NA	Agb_C_vs.Dab_C	Control_vs.Control	between_populations	0.0764359	0.868147	ns	ACON000048-PA	sp|P70478|APC_RAT	5e-78	Rattus_norvegicus	Adenomatous_polyposis_coli_protein
ACON000048	NA	NA	Agb_C_vs.Tia_C	Control_vs.Control	between_populations	0.013165	0.973398	ns	ACON000048-PA	sp|P70478|APC_RAT	5e-78	Rattus_norvegicus	Adenomatous_polyposis_coli_protein
ACON000048	NA	NA	Dab_C_vs.Tia_C	Control_vs.Control	between_populations	-0.0632709	0.988896	ns	ACON000048-PA	sp|P70478|APC_RAT	5e-78	Rattus_norvegicus	Adenomatous_polyposis_coli_protein
ACON000048	NA	NA	Agb_D_vs.Agb_C	Delta_exp_vs.Control	within_Agboville	-0.0512793	0.999719	ns	ACON000048-PA	sp|P70478|APC_RAT	5e-78	Rattus_norvegicus	Adenomatous_polyposis_coli_protein
ACON000048	NA	NA	Agb_M_vs.Agb_C	Mala_exp_vs.Control	within_Agboville	-0.0280003	0.942636	ns	ACON000048-PA	sp|P70478|APC_RAT	5e-78	Rattus_norvegicus	Adenomatous_polyposis_coli_protein
ACON000048	NA	NA	Agb_D_vs.Agb_M	Delta_exp_vs.Mala_exp	within_Agboville	-0.023279	0.957598	ns	ACON000048-PA	sp|P70478|APC_RAT	5e-78	Rattus_norvegicus	Adenomatous_polyposis_coli_protein
ACON000048	NA	NA	Dab_D_vs.Dab_C	Delta_exp_vs.Control	within_Dabou	0.0467096	0.958966	ns	ACON000048-PA	sp|P70478|APC_RAT	5e-78	Rattus_norvegicus	Adenomatous_polyposis_coli_protein
ACON000048	NA	NA	Dab_M_vs.Dab_C	Mala_exp_vs.Control	within_Dabou	0.0261605	0.98333	ns	ACON000048-PA	sp|P70478|APC_RAT	5e-78	Rattus_norvegicus	Adenomatous_polyposis_coli_protein
ACON000048	NA	NA	Dab_D_vs.Dab_M	Delta_exp_vs.Mala_exp	within_Dabou	0.0205491	0.972415	ns	ACON000048-PA	sp|P70478|APC_RAT	5e-78	Rattus_norvegicus	Adenomatous_polyposis_coli_protein
ACON000048	NA	NA	Tia_D_vs.Tia_C	Delta_exp_vs.Control	within_Tiassalé	-0.0485621	0.957617	ns	ACON000048-PA	sp|P70478|APC_RAT	5e-78	Rattus_norvegicus	Adenomatous_polyposis_coli_protein
ACON000048	NA	NA	Tia_M_vs.Tia_C	Mala_exp_vs.Control	within_Tiassalé	-0.0779506	0.91002	ns	ACON000048-PA	sp|P70478|APC_RAT	5e-78	Rattus_norvegicus	Adenomatous_polyposis_coli_protein
ACON000048	NA	NA	Tia_D_vs.Tia_M	Delta_exp_vs.Mala_exp	within_Tiassalé	0.0293885	0.99668	ns	ACON000048-PA	sp|P70478|APC_RAT	5e-78	Rattus_norvegicus	Adenomatous_polyposis_coli_protein
ACON000049	NA	NA	Agb_C_vs.Dab_C	Control_vs.Control	between_populations	0.185784	0.671627	ns	ACON000049-PA	sp|Q15637|SF01_HUMAN	1e-139	Homo_sapiens	Splicing_factor_1
ACON000049	NA	NA	Agb_C_vs.Tia_C	Control_vs.Control	between_populations	0.260007	0.35511	ns	ACON000049-PA	sp|Q15637|SF01_HUMAN	1e-139	Homo_sapiens	Splicing_factor_1
ACON000049	NA	NA	Dab_C_vs.Tia_C	Control_vs.Control	between_populations	0.0742231	0.988896	ns	ACON000049-PA	sp|Q15637|SF01_HUMAN	1e-139	Homo_sapiens	Splicing_factor_1
ACON000049	NA	NA	Agb_D_vs.Agb_C	Delta_exp_vs.Control	within_Agboville	0.0730713	0.999719	ns	ACON000049-PA	sp|Q15637|SF01_HUMAN	1e-139	Homo_sapiens	Splicing_factor_1
ACON000049	NA	NA	Agb_M_vs.Agb_C	Mala_exp_vs.Control	within_Agboville	0.168395	0.580991	ns	ACON000049-PA	sp|Q15637|SF01_HUMAN	1e-139	Homo_sapiens	Splicing_factor_1
ACON000049	NA	NA	Agb_D_vs.Agb_M	Delta_exp_vs.Mala_exp	within_Agboville	-0.0953236	0.813436	ns	ACON000049-PA	sp|Q15637|SF01_HUMAN	1e-139	Homo_sapiens	Splicing_factor_1
ACON000049	NA	NA	Dab_D_vs.Dab_C	Delta_exp_vs.Control	within_Dabou	0.190644	0.819086	ns	ACON000049-PA	sp|Q15637|SF01_HUMAN	1e-139	Homo_sapiens	Splicing_factor_1
ACON000049	NA	NA	Dab_M_vs.Dab_C	Mala_exp_vs.Control	within_Dabou	0.147846	0.861766	ns	ACON000049-PA	sp|Q15637|SF01_HUMAN	1e-139	Homo_sapiens	Splicing_factor_1
ACON000049	NA	NA	Dab_D_vs.Dab_M	Delta_exp_vs.Mala_exp	within_Dabou	0.0427972	0.934297	ns	ACON000049-PA	sp|Q15637|SF01_HUMAN	1e-139	Homo_sapiens	Splicing_factor_1
ACON000049	NA	NA	Tia_D_vs.Tia_C	Delta_exp_vs.Control	within_Tiassalé	0.18953	0.735576	ns	ACON000049-PA	sp|Q15637|SF01_HUMAN	1e-139	Homo_sapiens	Splicing_factor_1
ACON000049	NA	NA	Tia_M_vs.Tia_C	Mala_exp_vs.Control	within_Tiassalé	0.244293	0.665921	ns	ACON000049-PA	sp|Q15637|SF01_HUMAN	1e-139	Homo_sapiens	Splicing_factor_1
ACON000049	NA	NA	Tia_D_vs.Tia_M	Delta_exp_vs.Mala_exp	within_Tiassalé	-0.0547628	0.995234	ns	ACON000049-PA	sp|Q15637|SF01_HUMAN	1e-139	Homo_sapiens	Splicing_factor_1
ACON000051	HPX5	Peroxidase	Agb_C_vs.Dab_C	Control_vs.Control	between_populations	0.310445	0.833522	ns	ACON000051-PA	sp|Q9VEG6|PERC_DROME	1e-118	Drosophila_melanogaster	Chorion_peroxidase
ACON000051	HPX5	Peroxidase	Agb_C_vs.Tia_C	Control_vs.Control	between_populations	-0.00994365	0.993684	ns	ACON000051-PA	sp|Q9VEG6|PERC_DROME	1e-118	Drosophila_melanogaster	Chorion_peroxidase
ACON000051	HPX5	Peroxidase	Dab_C_vs.Tia_C	Control_vs.Control	between_populations	-0.320389	0.967819	ns	ACON000051-PA	sp|Q9VEG6|PERC_DROME	1e-118	Drosophila_melanogaster	Chorion_peroxidase
ACON000051	HPX5	Peroxidase	Agb_D_vs.Agb_C	Delta_exp_vs.Control	within_Agboville	-0.520254	0.999719	ns	ACON000051-PA	sp|Q9VEG6|PERC_DROME	1e-118	Drosophila_melanogaster	Chorion_peroxidase
ACON000051	HPX5	Peroxidase	Agb_M_vs.Agb_C	Mala_exp_vs.Control	within_Agboville	-0.648219	0.480491	ns	ACON000051-PA	sp|Q9VEG6|PERC_DROME	1e-118	Drosophila_melanogaster	Chorion_peroxidase
ACON000051	HPX5	Peroxidase	Agb_D_vs.Agb_M	Delta_exp_vs.Mala_exp	within_Agboville	0.127966	0.923932	ns	ACON000051-PA	sp|Q9VEG6|PERC_DROME	1e-118	Drosophila_melanogaster	Chorion_peroxidase
ACON000051	HPX5	Peroxidase	Dab_D_vs.Dab_C	Delta_exp_vs.Control	within_Dabou	0.727013	0.780008	ns	ACON000051-PA	sp|Q9VEG6|PERC_DROME	1e-118	Drosophila_melanogaster	Chorion_peroxidase
ACON000051	HPX5	Peroxidase	Dab_M_vs.Dab_C	Mala_exp_vs.Control	within_Dabou	0.777995	0.723613	ns	ACON000051-PA	sp|Q9VEG6|PERC_DROME	1e-118	Drosophila_melanogaster	Chorion_peroxidase
ACON000051	HPX5	Peroxidase	Dab_D_vs.Dab_M	Delta_exp_vs.Mala_exp	within_Dabou	-0.0509818	0.978333	ns	ACON000051-PA	sp|Q9VEG6|PERC_DROME	1e-118	Drosophila_melanogaster	Chorion_peroxidase
ACON000051	HPX5	Peroxidase	Tia_D_vs.Tia_C	Delta_exp_vs.Control	within_Tiassalé	-0.875166	0.559786	ns	ACON000051-PA	sp|Q9VEG6|PERC_DROME	1e-118	Drosophila_melanogaster	Chorion_peroxidase
ACON000051	HPX5	Peroxidase	Tia_M_vs.Tia_C	Mala_exp_vs.Control	within_Tiassalé	-0.49316	0.800408	ns	ACON000051-PA	sp|Q9VEG6|PERC_DROME	1e-118	Drosophila_melanogaster	Chorion_peroxidase
ACON000051	HPX5	Peroxidase	Tia_D_vs.Tia_M	Delta_exp_vs.Mala_exp	within_Tiassalé	-0.382006	0.972312	ns	ACON000051-PA	sp|Q9VEG6|PERC_DROME	1e-118	Drosophila_melanogaster	Chorion_peroxidase
ACON000053	NA	NA	Agb_C_vs.Dab_C	Control_vs.Control	between_populations	0.156744	0.834111	ns	ACON000053-PA	sp|Q9GP38|MPI_ECHMU	7e-96	Echinococcus_multilocularis	Probable_mannose-6-phosphate_isomerase
ACON000053	NA	NA	Agb_C_vs.Tia_C	Control_vs.Control	between_populations	0.575757	0.192092	ns	ACON000053-PA	sp|Q9GP38|MPI_ECHMU	7e-96	Echinococcus_multilocularis	Probable_mannose-6-phosphate_isomerase
ACON000053	NA	NA	Dab_C_vs.Tia_C	Control_vs.Control	between_populations	0.419013	0.830571	ns	ACON000053-PA	sp|Q9GP38|MPI_ECHMU	7e-96	Echinococcus_multilocularis	Probable_mannose-6-phosphate_isomerase
ACON000053	NA	NA	Agb_D_vs.Agb_C	Delta_exp_vs.Control	within_Agboville	0.188568	0.999719	ns	ACON000053-PA	sp|Q9GP38|MPI_ECHMU	7e-96	Echinococcus_multilocularis	Probable_mannose-6-phosphate_isomerase
ACON000053	NA	NA	Agb_M_vs.Agb_C	Mala_exp_vs.Control	within_Agboville	0.148486	0.779966	ns	ACON000053-PA	sp|Q9GP38|MPI_ECHMU	7e-96	Echinococcus_multilocularis	Probable_mannose-6-phosphate_isomerase
ACON000053	NA	NA	Agb_D_vs.Agb_M	Delta_exp_vs.Mala_exp	within_Agboville	0.0400815	0.953424	ns	ACON000053-PA	sp|Q9GP38|MPI_ECHMU	7e-96	Echinococcus_multilocularis	Probable_mannose-6-phosphate_isomerase
ACON000053	NA	NA	Dab_D_vs.Dab_C	Delta_exp_vs.Control	within_Dabou	0.192752	0.884394	ns	ACON000053-PA	sp|Q9GP38|MPI_ECHMU	7e-96	Echinococcus_multilocularis	Probable_mannose-6-phosphate_isomerase
ACON000053	NA	NA	Dab_M_vs.Dab_C	Mala_exp_vs.Control	within_Dabou	0.0692852	0.973203	ns	ACON000053-PA	sp|Q9GP38|MPI_ECHMU	7e-96	Echinococcus_multilocularis	Probable_mannose-6-phosphate_isomerase
ACON000053	NA	NA	Dab_D_vs.Dab_M	Delta_exp_vs.Mala_exp	within_Dabou	0.123467	0.865061	ns	ACON000053-PA	sp|Q9GP38|MPI_ECHMU	7e-96	Echinococcus_multilocularis	Probable_mannose-6-phosphate_isomerase
ACON000053	NA	NA	Tia_D_vs.Tia_C	Delta_exp_vs.Control	within_Tiassalé	0.772852	0.289529	ns	ACON000053-PA	sp|Q9GP38|MPI_ECHMU	7e-96	Echinococcus_multilocularis	Probable_mannose-6-phosphate_isomerase
ACON000053	NA	NA	Tia_M_vs.Tia_C	Mala_exp_vs.Control	within_Tiassalé	0.373353	0.667931	ns	ACON000053-PA	sp|Q9GP38|MPI_ECHMU	7e-96	Echinococcus_multilocularis	Probable_mannose-6-phosphate_isomerase
ACON000053	NA	NA	Tia_D_vs.Tia_M	Delta_exp_vs.Mala_exp	within_Tiassalé	0.399499	0.954129	ns	ACON000053-PA	sp|Q9GP38|MPI_ECHMU	7e-96	Echinococcus_multilocularis	Probable_mannose-6-phosphate_isomerase
ACON000056	NA	NA	Agb_C_vs.Dab_C	Control_vs.Control	between_populations	-0.090105	0.918441	ns	ACON000056-PA	sp|Q24119|TRH_DROME	4e-152	Drosophila_melanogaster	Protein_trachealess
ACON000056	NA	NA	Agb_C_vs.Tia_C	Control_vs.Control	between_populations	-0.221611	0.674161	ns	ACON000056-PA	sp|Q24119|TRH_DROME	4e-152	Drosophila_melanogaster	Protein_trachealess
ACON000056	NA	NA	Dab_C_vs.Tia_C	Control_vs.Control	between_populations	-0.131506	0.988863	ns	ACON000056-PA	sp|Q24119|TRH_DROME	4e-152	Drosophila_melanogaster	Protein_trachealess
ACON000056	NA	NA	Agb_D_vs.Agb_C	Delta_exp_vs.Control	within_Agboville	0.111678	0.999719	ns	ACON000056-PA	sp|Q24119|TRH_DROME	4e-152	Drosophila_melanogaster	Protein_trachealess
ACON000056	NA	NA	Agb_M_vs.Agb_C	Mala_exp_vs.Control	within_Agboville	0.048028	0.943417	ns	ACON000056-PA	sp|Q24119|TRH_DROME	4e-152	Drosophila_melanogaster	Protein_trachealess
ACON000056	NA	NA	Agb_D_vs.Agb_M	Delta_exp_vs.Mala_exp	within_Agboville	0.0636504	0.928697	ns	ACON000056-PA	sp|Q24119|TRH_DROME	4e-152	Drosophila_melanogaster	Protein_trachealess
ACON000056	NA	NA	Dab_D_vs.Dab_C	Delta_exp_vs.Control	within_Dabou	0.0412252	0.979498	ns	ACON000056-PA	sp|Q24119|TRH_DROME	4e-152	Drosophila_melanogaster	Protein_trachealess
ACON000056	NA	NA	Dab_M_vs.Dab_C	Mala_exp_vs.Control	within_Dabou	-0.0101616	0.996589	ns	ACON000056-PA	sp|Q24119|TRH_DROME	4e-152	Drosophila_melanogaster	Protein_trachealess
ACON000056	NA	NA	Dab_D_vs.Dab_M	Delta_exp_vs.Mala_exp	within_Dabou	0.0513868	0.956959	ns	ACON000056-PA	sp|Q24119|TRH_DROME	4e-152	Drosophila_melanogaster	Protein_trachealess
ACON000056	NA	NA	Tia_D_vs.Tia_C	Delta_exp_vs.Control	within_Tiassalé	-0.00407818	0.999363	ns	ACON000056-PA	sp|Q24119|TRH_DROME	4e-152	Drosophila_melanogaster	Protein_trachealess
ACON000056	NA	NA	Tia_M_vs.Tia_C	Mala_exp_vs.Control	within_Tiassalé	-0.047003	0.973617	ns	ACON000056-PA	sp|Q24119|TRH_DROME	4e-152	Drosophila_melanogaster	Protein_trachealess
ACON000056	NA	NA	Tia_D_vs.Tia_M	Delta_exp_vs.Mala_exp	within_Tiassalé	0.0429248	0.99668	ns	ACON000056-PA	sp|Q24119|TRH_DROME	4e-152	Drosophila_melanogaster	Protein_trachealess
ACON000057	NA	NA	Agb_C_vs.Dab_C	Control_vs.Control	between_populations	0.370149	0.55498	ns	ACON000057-PA	sp|Q02548|PAX5_HUMAN	3e-74	Homo_sapiens	Paired_box_protein_Pax-5
ACON000057	NA	NA	Agb_C_vs.Tia_C	Control_vs.Control	between_populations	0.418354	0.303433	ns	ACON000057-PA	sp|Q02548|PAX5_HUMAN	3e-74	Homo_sapiens	Paired_box_protein_Pax-5
ACON000057	NA	NA	Dab_C_vs.Tia_C	Control_vs.Control	between_populations	0.0482054	0.996864	ns	ACON000057-PA	sp|Q02548|PAX5_HUMAN	3e-74	Homo_sapiens	Paired_box_protein_Pax-5
ACON000057	NA	NA	Agb_D_vs.Agb_C	Delta_exp_vs.Control	within_Agboville	-0.393211	0.999719	ns	ACON000057-PA	sp|Q02548|PAX5_HUMAN	3e-74	Homo_sapiens	Paired_box_protein_Pax-5
ACON000057	NA	NA	Agb_M_vs.Agb_C	Mala_exp_vs.Control	within_Agboville	-0.0739922	0.893786	ns	ACON000057-PA	sp|Q02548|PAX5_HUMAN	3e-74	Homo_sapiens	Paired_box_protein_Pax-5
ACON000057	NA	NA	Agb_D_vs.Agb_M	Delta_exp_vs.Mala_exp	within_Agboville	-0.319219	0.5561	ns	ACON000057-PA	sp|Q02548|PAX5_HUMAN	3e-74	Homo_sapiens	Paired_box_protein_Pax-5
ACON000057	NA	NA	Dab_D_vs.Dab_C	Delta_exp_vs.Control	within_Dabou	0.0373586	0.979453	ns	ACON000057-PA	sp|Q02548|PAX5_HUMAN	3e-74	Homo_sapiens	Paired_box_protein_Pax-5
ACON000057	NA	NA	Dab_M_vs.Dab_C	Mala_exp_vs.Control	within_Dabou	0.324018	0.76077	ns	ACON000057-PA	sp|Q02548|PAX5_HUMAN	3e-74	Homo_sapiens	Paired_box_protein_Pax-5
ACON000057	NA	NA	Dab_D_vs.Dab_M	Delta_exp_vs.Mala_exp	within_Dabou	-0.28666	0.628735	ns	ACON000057-PA	sp|Q02548|PAX5_HUMAN	3e-74	Homo_sapiens	Paired_box_protein_Pax-5
ACON000057	NA	NA	Tia_D_vs.Tia_C	Delta_exp_vs.Control	within_Tiassalé	0.0113603	0.995165	ns	ACON000057-PA	sp|Q02548|PAX5_HUMAN	3e-74	Homo_sapiens	Paired_box_protein_Pax-5
ACON000057	NA	NA	Tia_M_vs.Tia_C	Mala_exp_vs.Control	within_Tiassalé	0.208942	0.819245	ns	ACON000057-PA	sp|Q02548|PAX5_HUMAN	3e-74	Homo_sapiens	Paired_box_protein_Pax-5
ACON000057	NA	NA	Tia_D_vs.Tia_M	Delta_exp_vs.Mala_exp	within_Tiassalé	-0.197582	0.958855	ns	ACON000057-PA	sp|Q02548|PAX5_HUMAN	3e-74	Homo_sapiens	Paired_box_protein_Pax-5
ACON000058	NA	NA	Agb_C_vs.Dab_C	Control_vs.Control	between_populations	-0.335467	0.649595	ns	ACON000058-PA	sp|P28167|ZFH2_DROME	1e-73	Drosophila_melanogaster	Zinc_finger_protein_2
ACON000058	NA	NA	Agb_C_vs.Tia_C	Control_vs.Control	between_populations	-0.0365523	0.955717	ns	ACON000058-PA	sp|P28167|ZFH2_DROME	1e-73	Drosophila_melanogaster	Zinc_finger_protein_2
ACON000058	NA	NA	Dab_C_vs.Tia_C	Control_vs.Control	between_populations	0.298915	0.92949	ns	ACON000058-PA	sp|P28167|ZFH2_DROME	1e-73	Drosophila_melanogaster	Zinc_finger_protein_2
ACON000058	NA	NA	Agb_D_vs.Agb_C	Delta_exp_vs.Control	within_Agboville	0.0115857	0.999719	ns	ACON000058-PA	sp|P28167|ZFH2_DROME	1e-73	Drosophila_melanogaster	Zinc_finger_protein_2
ACON000058	NA	NA	Agb_M_vs.Agb_C	Mala_exp_vs.Control	within_Agboville	-0.00687729	0.992887	ns	ACON000058-PA	sp|P28167|ZFH2_DROME	1e-73	Drosophila_melanogaster	Zinc_finger_protein_2
ACON000058	NA	NA	Agb_D_vs.Agb_M	Delta_exp_vs.Mala_exp	within_Agboville	0.018463	0.979235	ns	ACON000058-PA	sp|P28167|ZFH2_DROME	1e-73	Drosophila_melanogaster	Zinc_finger_protein_2
ACON000058	NA	NA	Dab_D_vs.Dab_C	Delta_exp_vs.Control	within_Dabou	-0.0976598	0.950286	ns	ACON000058-PA	sp|P28167|ZFH2_DROME	1e-73	Drosophila_melanogaster	Zinc_finger_protein_2
ACON000058	NA	NA	Dab_M_vs.Dab_C	Mala_exp_vs.Control	within_Dabou	-0.168606	0.920486	ns	ACON000058-PA	sp|P28167|ZFH2_DROME	1e-73	Drosophila_melanogaster	Zinc_finger_protein_2
ACON000058	NA	NA	Dab_D_vs.Dab_M	Delta_exp_vs.Mala_exp	within_Dabou	0.0709464	0.937506	ns	ACON000058-PA	sp|P28167|ZFH2_DROME	1e-73	Drosophila_melanogaster	Zinc_finger_protein_2
ACON000058	NA	NA	Tia_D_vs.Tia_C	Delta_exp_vs.Control	within_Tiassalé	-0.148349	0.905339	ns	ACON000058-PA	sp|P28167|ZFH2_DROME	1e-73	Drosophila_melanogaster	Zinc_finger_protein_2
ACON000058	NA	NA	Tia_M_vs.Tia_C	Mala_exp_vs.Control	within_Tiassalé	0.0419567	0.976939	ns	ACON000058-PA	sp|P28167|ZFH2_DROME	1e-73	Drosophila_melanogaster	Zinc_finger_protein_2
ACON000058	NA	NA	Tia_D_vs.Tia_M	Delta_exp_vs.Mala_exp	within_Tiassalé	-0.190306	0.978346	ns	ACON000058-PA	sp|P28167|ZFH2_DROME	1e-73	Drosophila_melanogaster	Zinc_finger_protein_2
ACON000061	NA	NA	Agb_C_vs.Dab_C	Control_vs.Control	between_populations	-0.0557172	0.947464	ns	ACON000061-PA	sp|Q6XBJ3|ONEC2_MOUSE	1e-79	Mus_musculus	One_cut_domain_family_member_2
ACON000061	NA	NA	Agb_C_vs.Tia_C	Control_vs.Control	between_populations	-0.137034	0.775058	ns	ACON000061-PA	sp|Q6XBJ3|ONEC2_MOUSE	1e-79	Mus_musculus	One_cut_domain_family_member_2
ACON000061	NA	NA	Dab_C_vs.Tia_C	Control_vs.Control	between_populations	-0.0813165	0.988896	ns	ACON000061-PA	sp|Q6XBJ3|ONEC2_MOUSE	1e-79	Mus_musculus	One_cut_domain_family_member_2
ACON000061	NA	NA	Agb_D_vs.Agb_C	Delta_exp_vs.Control	within_Agboville	-0.234905	0.999719	ns	ACON000061-PA	sp|Q6XBJ3|ONEC2_MOUSE	1e-79	Mus_musculus	One_cut_domain_family_member_2
ACON000061	NA	NA	Agb_M_vs.Agb_C	Mala_exp_vs.Control	within_Agboville	0.143945	0.766499	ns	ACON000061-PA	sp|Q6XBJ3|ONEC2_MOUSE	1e-79	Mus_musculus	One_cut_domain_family_member_2
ACON000061	NA	NA	Agb_D_vs.Agb_M	Delta_exp_vs.Mala_exp	within_Agboville	-0.37885	0.469872	ns	ACON000061-PA	sp|Q6XBJ3|ONEC2_MOUSE	1e-79	Mus_musculus	One_cut_domain_family_member_2
ACON000061	NA	NA	Dab_D_vs.Dab_C	Delta_exp_vs.Control	within_Dabou	-0.369074	0.768319	ns	ACON000061-PA	sp|Q6XBJ3|ONEC2_MOUSE	1e-79	Mus_musculus	One_cut_domain_family_member_2
ACON000061	NA	NA	Dab_M_vs.Dab_C	Mala_exp_vs.Control	within_Dabou	0.136378	0.923771	ns	ACON000061-PA	sp|Q6XBJ3|ONEC2_MOUSE	1e-79	Mus_musculus	One_cut_domain_family_member_2
ACON000061	NA	NA	Dab_D_vs.Dab_M	Delta_exp_vs.Mala_exp	within_Dabou	-0.505452	0.366921	ns	ACON000061-PA	sp|Q6XBJ3|ONEC2_MOUSE	1e-79	Mus_musculus	One_cut_domain_family_member_2
ACON000061	NA	NA	Tia_D_vs.Tia_C	Delta_exp_vs.Control	within_Tiassalé	0.123165	0.906297	ns	ACON000061-PA	sp|Q6XBJ3|ONEC2_MOUSE	1e-79	Mus_musculus	One_cut_domain_family_member_2
ACON000061	NA	NA	Tia_M_vs.Tia_C	Mala_exp_vs.Control	within_Tiassalé	-0.0949733	0.929843	ns	ACON000061-PA	sp|Q6XBJ3|ONEC2_MOUSE	1e-79	Mus_musculus	One_cut_domain_family_member_2
ACON000061	NA	NA	Tia_D_vs.Tia_M	Delta_exp_vs.Mala_exp	within_Tiassalé	0.218138	0.954129	ns	ACON000061-PA	sp|Q6XBJ3|ONEC2_MOUSE	1e-79	Mus_musculus	One_cut_domain_family_member_2
ACON000061	NA	NA	Agb_C_vs.Dab_C	Control_vs.Control	between_populations	-0.0557172	0.947464	ns	ACON000061-PB	sp|Q9NJB5|ONEC_DROME	7e-44	Drosophila_melanogaster	Homeobox_protein_onecut
ACON000061	NA	NA	Agb_C_vs.Tia_C	Control_vs.Control	between_populations	-0.137034	0.775058	ns	ACON000061-PB	sp|Q9NJB5|ONEC_DROME	7e-44	Drosophila_melanogaster	Homeobox_protein_onecut
ACON000061	NA	NA	Dab_C_vs.Tia_C	Control_vs.Control	between_populations	-0.0813165	0.988896	ns	ACON000061-PB	sp|Q9NJB5|ONEC_DROME	7e-44	Drosophila_melanogaster	Homeobox_protein_onecut
ACON000061	NA	NA	Agb_D_vs.Agb_C	Delta_exp_vs.Control	within_Agboville	-0.234905	0.999719	ns	ACON000061-PB	sp|Q9NJB5|ONEC_DROME	7e-44	Drosophila_melanogaster	Homeobox_protein_onecut
ACON000061	NA	NA	Agb_M_vs.Agb_C	Mala_exp_vs.Control	within_Agboville	0.143945	0.766499	ns	ACON000061-PB	sp|Q9NJB5|ONEC_DROME	7e-44	Drosophila_melanogaster	Homeobox_protein_onecut
ACON000061	NA	NA	Agb_D_vs.Agb_M	Delta_exp_vs.Mala_exp	within_Agboville	-0.37885	0.469872	ns	ACON000061-PB	sp|Q9NJB5|ONEC_DROME	7e-44	Drosophila_melanogaster	Homeobox_protein_onecut
ACON000061	NA	NA	Dab_D_vs.Dab_C	Delta_exp_vs.Control	within_Dabou	-0.369074	0.768319	ns	ACON000061-PB	sp|Q9NJB5|ONEC_DROME	7e-44	Drosophila_melanogaster	Homeobox_protein_onecut
ACON000061	NA	NA	Dab_M_vs.Dab_C	Mala_exp_vs.Control	within_Dabou	0.136378	0.923771	ns	ACON000061-PB	sp|Q9NJB5|ONEC_DROME	7e-44	Drosophila_melanogaster	Homeobox_protein_onecut
ACON000061	NA	NA	Dab_D_vs.Dab_M	Delta_exp_vs.Mala_exp	within_Dabou	-0.505452	0.366921	ns	ACON000061-PB	sp|Q9NJB5|ONEC_DROME	7e-44	Drosophila_melanogaster	Homeobox_protein_onecut
ACON000061	NA	NA	Tia_D_vs.Tia_C	Delta_exp_vs.Control	within_Tiassalé	0.123165	0.906297	ns	ACON000061-PB	sp|Q9NJB5|ONEC_DROME	7e-44	Drosophila_melanogaster	Homeobox_protein_onecut
ACON000061	NA	NA	Tia_M_vs.Tia_C	Mala_exp_vs.Control	within_Tiassalé	-0.0949733	0.929843	ns	ACON000061-PB	sp|Q9NJB5|ONEC_DROME	7e-44	Drosophila_melanogaster	Homeobox_protein_onecut
ACON000061	NA	NA	Tia_D_vs.Tia_M	Delta_exp_vs.Mala_exp	within_Tiassalé	0.218138	0.954129	ns	ACON000061-PB	sp|Q9NJB5|ONEC_DROME	7e-44	Drosophila_melanogaster	Homeobox_protein_onecut
ACON000062	NA	NA	Agb_C_vs.Dab_C	Control_vs.Control	between_populations	-0.0315042	0.957487	ns	ACON000062-PA	sp|Q8TF68|ZN384_HUMAN	6e-29	Homo_sapiens	Zinc_finger_protein_384
ACON000062	NA	NA	Agb_C_vs.Tia_C	Control_vs.Control	between_populations	0.10063	0.75742	ns	ACON000062-PA	sp|Q8TF68|ZN384_HUMAN	6e-29	Homo_sapiens	Zinc_finger_protein_384
ACON000062	NA	NA	Dab_C_vs.Tia_C	Control_vs.Control	between_populations	0.132135	0.954988	ns	ACON000062-PA	sp|Q8TF68|ZN384_HUMAN	6e-29	Homo_sapiens	Zinc_finger_protein_384
ACON000062	NA	NA	Agb_D_vs.Agb_C	Delta_exp_vs.Control	within_Agboville	-0.119867	0.999719	ns	ACON000062-PA	sp|Q8TF68|ZN384_HUMAN	6e-29	Homo_sapiens	Zinc_finger_protein_384
ACON000062	NA	NA	Agb_M_vs.Agb_C	Mala_exp_vs.Control	within_Agboville	0.151027	0.62645	ns	ACON000062-PA	sp|Q8TF68|ZN384_HUMAN	6e-29	Homo_sapiens	Zinc_finger_protein_384
ACON000062	NA	NA	Agb_D_vs.Agb_M	Delta_exp_vs.Mala_exp	within_Agboville	-0.270893	0.455578	ns	ACON000062-PA	sp|Q8TF68|ZN384_HUMAN	6e-29	Homo_sapiens	Zinc_finger_protein_384
ACON000062	NA	NA	Dab_D_vs.Dab_C	Delta_exp_vs.Control	within_Dabou	-0.0670906	0.939496	ns	ACON000062-PA	sp|Q8TF68|ZN384_HUMAN	6e-29	Homo_sapiens	Zinc_finger_protein_384
ACON000062	NA	NA	Dab_M_vs.Dab_C	Mala_exp_vs.Control	within_Dabou	0.0423665	0.974122	ns	ACON000062-PA	sp|Q8TF68|ZN384_HUMAN	6e-29	Homo_sapiens	Zinc_finger_protein_384
ACON000062	NA	NA	Dab_D_vs.Dab_M	Delta_exp_vs.Mala_exp	within_Dabou	-0.109457	0.797107	ns	ACON000062-PA	sp|Q8TF68|ZN384_HUMAN	6e-29	Homo_sapiens	Zinc_finger_protein_384
ACON000062	NA	NA	Tia_D_vs.Tia_C	Delta_exp_vs.Control	within_Tiassalé	0.0476018	0.959018	ns	ACON000062-PA	sp|Q8TF68|ZN384_HUMAN	6e-29	Homo_sapiens	Zinc_finger_protein_384
ACON000062	NA	NA	Tia_M_vs.Tia_C	Mala_exp_vs.Control	within_Tiassalé	-0.0478956	0.948328	ns	ACON000062-PA	sp|Q8TF68|ZN384_HUMAN	6e-29	Homo_sapiens	Zinc_finger_protein_384
ACON000062	NA	NA	Tia_D_vs.Tia_M	Delta_exp_vs.Mala_exp	within_Tiassalé	0.0954974	0.98621	ns	ACON000062-PA	sp|Q8TF68|ZN384_HUMAN	6e-29	Homo_sapiens	Zinc_finger_protein_384
ACON000063	NA	NA	Agb_C_vs.Dab_C	Control_vs.Control	between_populations	-0.151841	0.841885	ns	ACON000063-PA	sp|O18381|PAX6_DROME	5e-33	Drosophila_melanogaster	Paired_box_protein_Pax-6
ACON000063	NA	NA	Agb_C_vs.Tia_C	Control_vs.Control	between_populations	-0.22079	0.6555	ns	ACON000063-PA	sp|O18381|PAX6_DROME	5e-33	Drosophila_melanogaster	Paired_box_protein_Pax-6
ACON000063	NA	NA	Dab_C_vs.Tia_C	Control_vs.Control	between_populations	-0.0689487	0.992226	ns	ACON000063-PA	sp|O18381|PAX6_DROME	5e-33	Drosophila_melanogaster	Paired_box_protein_Pax-6
ACON000063	NA	NA	Agb_D_vs.Agb_C	Delta_exp_vs.Control	within_Agboville	0.0556619	0.999719	ns	ACON000063-PA	sp|O18381|PAX6_DROME	5e-33	Drosophila_melanogaster	Paired_box_protein_Pax-6
ACON000063	NA	NA	Agb_M_vs.Agb_C	Mala_exp_vs.Control	within_Agboville	0.149513	0.781533	ns	ACON000063-PA	sp|O18381|PAX6_DROME	5e-33	Drosophila_melanogaster	Paired_box_protein_Pax-6
ACON000063	NA	NA	Agb_D_vs.Agb_M	Delta_exp_vs.Mala_exp	within_Agboville	-0.0938513	0.885919	ns	ACON000063-PA	sp|O18381|PAX6_DROME	5e-33	Drosophila_melanogaster	Paired_box_protein_Pax-6
ACON000063	NA	NA	Dab_D_vs.Dab_C	Delta_exp_vs.Control	within_Dabou	0.100336	0.944237	ns	ACON000063-PA	sp|O18381|PAX6_DROME	5e-33	Drosophila_melanogaster	Paired_box_protein_Pax-6
ACON000063	NA	NA	Dab_M_vs.Dab_C	Mala_exp_vs.Control	within_Dabou	0.194907	0.895523	ns	ACON000063-PA	sp|O18381|PAX6_DROME	5e-33	Drosophila_melanogaster	Paired_box_protein_Pax-6
ACON000063	NA	NA	Dab_D_vs.Dab_M	Delta_exp_vs.Mala_exp	within_Dabou	-0.0945711	0.900042	ns	ACON000063-PA	sp|O18381|PAX6_DROME	5e-33	Drosophila_melanogaster	Paired_box_protein_Pax-6
ACON000063	NA	NA	Tia_D_vs.Tia_C	Delta_exp_vs.Control	within_Tiassalé	-0.207521	0.82688	ns	ACON000063-PA	sp|O18381|PAX6_DROME	5e-33	Drosophila_melanogaster	Paired_box_protein_Pax-6
ACON000063	NA	NA	Tia_M_vs.Tia_C	Mala_exp_vs.Control	within_Tiassalé	0.016308	0.993596	ns	ACON000063-PA	sp|O18381|PAX6_DROME	5e-33	Drosophila_melanogaster	Paired_box_protein_Pax-6
ACON000063	NA	NA	Tia_D_vs.Tia_M	Delta_exp_vs.Mala_exp	within_Tiassalé	-0.223829	0.954129	ns	ACON000063-PA	sp|O18381|PAX6_DROME	5e-33	Drosophila_melanogaster	Paired_box_protein_Pax-6
ACON000064	PLEXA	NA	Agb_C_vs.Dab_C	Control_vs.Control	between_populations	0.277201	0.589208	ns	ACON000064-PA	sp|O75051|PLXA2_HUMAN	0	Homo_sapiens	Plexin-A2
ACON000064	PLEXA	NA	Agb_C_vs.Tia_C	Control_vs.Control	between_populations	-0.0107738	0.983421	ns	ACON000064-PA	sp|O75051|PLXA2_HUMAN	0	Homo_sapiens	Plexin-A2
ACON000064	PLEXA	NA	Dab_C_vs.Tia_C	Control_vs.Control	between_populations	-0.287975	0.844891	ns	ACON000064-PA	sp|O75051|PLXA2_HUMAN	0	Homo_sapiens	Plexin-A2
ACON000064	PLEXA	NA	Agb_D_vs.Agb_C	Delta_exp_vs.Control	within_Agboville	-0.00825763	0.999719	ns	ACON000064-PA	sp|O75051|PLXA2_HUMAN	0	Homo_sapiens	Plexin-A2
ACON000064	PLEXA	NA	Agb_M_vs.Agb_C	Mala_exp_vs.Control	within_Agboville	-0.246922	0.481017	ns	ACON000064-PA	sp|O75051|PLXA2_HUMAN	0	Homo_sapiens	Plexin-A2
ACON000064	PLEXA	NA	Agb_D_vs.Agb_M	Delta_exp_vs.Mala_exp	within_Agboville	0.238664	0.582008	ns	ACON000064-PA	sp|O75051|PLXA2_HUMAN	0	Homo_sapiens	Plexin-A2
ACON000064	PLEXA	NA	Dab_D_vs.Dab_C	Delta_exp_vs.Control	within_Dabou	0.141267	0.885289	ns	ACON000064-PA	sp|O75051|PLXA2_HUMAN	0	Homo_sapiens	Plexin-A2
ACON000064	PLEXA	NA	Dab_M_vs.Dab_C	Mala_exp_vs.Control	within_Dabou	-0.0376006	0.981075	ns	ACON000064-PA	sp|O75051|PLXA2_HUMAN	0	Homo_sapiens	Plexin-A2
ACON000064	PLEXA	NA	Dab_D_vs.Dab_M	Delta_exp_vs.Mala_exp	within_Dabou	0.178868	0.720149	ns	ACON000064-PA	sp|O75051|PLXA2_HUMAN	0	Homo_sapiens	Plexin-A2
ACON000064	PLEXA	NA	Tia_D_vs.Tia_C	Delta_exp_vs.Control	within_Tiassalé	-0.33048	0.55831	ns	ACON000064-PA	sp|O75051|PLXA2_HUMAN	0	Homo_sapiens	Plexin-A2
ACON000064	PLEXA	NA	Tia_M_vs.Tia_C	Mala_exp_vs.Control	within_Tiassalé	-0.25516	0.706328	ns	ACON000064-PA	sp|O75051|PLXA2_HUMAN	0	Homo_sapiens	Plexin-A2
ACON000064	PLEXA	NA	Tia_D_vs.Tia_M	Delta_exp_vs.Mala_exp	within_Tiassalé	-0.0753204	0.993054	ns	ACON000064-PA	sp|O75051|PLXA2_HUMAN	0	Homo_sapiens	Plexin-A2
ACON000065	NA	NA	Agb_C_vs.Dab_C	Control_vs.Control	between_populations	-0.206325	0.746372	ns	ACON000065-PA	sp|Q9UPW8|UN13A_HUMAN	0	Homo_sapiens	Protein_unc-13_homolog_A
ACON000065	NA	NA	Agb_C_vs.Tia_C	Control_vs.Control	between_populations	-0.310521	0.435668	ns	ACON000065-PA	sp|Q9UPW8|UN13A_HUMAN	0	Homo_sapiens	Protein_unc-13_homolog_A
ACON000065	NA	NA	Dab_C_vs.Tia_C	Control_vs.Control	between_populations	-0.104196	0.988896	ns	ACON000065-PA	sp|Q9UPW8|UN13A_HUMAN	0	Homo_sapiens	Protein_unc-13_homolog_A
ACON000065	NA	NA	Agb_D_vs.Agb_C	Delta_exp_vs.Control	within_Agboville	0.00910438	0.999719	ns	ACON000065-PA	sp|Q9UPW8|UN13A_HUMAN	0	Homo_sapiens	Protein_unc-13_homolog_A
ACON000065	NA	NA	Agb_M_vs.Agb_C	Mala_exp_vs.Control	within_Agboville	0.265172	0.526323	ns	ACON000065-PA	sp|Q9UPW8|UN13A_HUMAN	0	Homo_sapiens	Protein_unc-13_homolog_A
ACON000065	NA	NA	Agb_D_vs.Agb_M	Delta_exp_vs.Mala_exp	within_Agboville	-0.256067	0.620887	ns	ACON000065-PA	sp|Q9UPW8|UN13A_HUMAN	0	Homo_sapiens	Protein_unc-13_homolog_A
ACON000065	NA	NA	Dab_D_vs.Dab_C	Delta_exp_vs.Control	within_Dabou	-0.195522	0.863759	ns	ACON000065-PA	sp|Q9UPW8|UN13A_HUMAN	0	Homo_sapiens	Protein_unc-13_homolog_A
ACON000065	NA	NA	Dab_M_vs.Dab_C	Mala_exp_vs.Control	within_Dabou	0.0258128	0.988223	ns	ACON000065-PA	sp|Q9UPW8|UN13A_HUMAN	0	Homo_sapiens	Protein_unc-13_homolog_A
ACON000065	NA	NA	Dab_D_vs.Dab_M	Delta_exp_vs.Mala_exp	within_Dabou	-0.221335	0.702457	ns	ACON000065-PA	sp|Q9UPW8|UN13A_HUMAN	0	Homo_sapiens	Protein_unc-13_homolog_A
ACON000065	NA	NA	Tia_D_vs.Tia_C	Delta_exp_vs.Control	within_Tiassalé	-0.459455	0.471052	ns	ACON000065-PA	sp|Q9UPW8|UN13A_HUMAN	0	Homo_sapiens	Protein_unc-13_homolog_A
ACON000065	NA	NA	Tia_M_vs.Tia_C	Mala_exp_vs.Control	within_Tiassalé	-0.0509998	0.963086	ns	ACON000065-PA	sp|Q9UPW8|UN13A_HUMAN	0	Homo_sapiens	Protein_unc-13_homolog_A
ACON000065	NA	NA	Tia_D_vs.Tia_M	Delta_exp_vs.Mala_exp	within_Tiassalé	-0.408455	0.88389	ns	ACON000065-PA	sp|Q9UPW8|UN13A_HUMAN	0	Homo_sapiens	Protein_unc-13_homolog_A
ACON000066	NA	NA	Agb_C_vs.Dab_C	Control_vs.Control	between_populations	-0.255318	0.716961	ns	ACON000066-PA	sp|P35710|SOX5_MOUSE	1e-57	Mus_musculus	Transcription_factor_SOX-5
ACON000066	NA	NA	Agb_C_vs.Tia_C	Control_vs.Control	between_populations	-0.116449	0.83468	ns	ACON000066-PA	sp|P35710|SOX5_MOUSE	1e-57	Mus_musculus	Transcription_factor_SOX-5
ACON000066	NA	NA	Dab_C_vs.Tia_C	Control_vs.Control	between_populations	0.138869	0.979594	ns	ACON000066-PA	sp|P35710|SOX5_MOUSE	1e-57	Mus_musculus	Transcription_factor_SOX-5
ACON000066	NA	NA	Agb_D_vs.Agb_C	Delta_exp_vs.Control	within_Agboville	0.239862	0.999719	ns	ACON000066-PA	sp|P35710|SOX5_MOUSE	1e-57	Mus_musculus	Transcription_factor_SOX-5
ACON000066	NA	NA	Agb_M_vs.Agb_C	Mala_exp_vs.Control	within_Agboville	0.53501	0.250267	ns	ACON000066-PA	sp|P35710|SOX5_MOUSE	1e-57	Mus_musculus	Transcription_factor_SOX-5
ACON000066	NA	NA	Agb_D_vs.Agb_M	Delta_exp_vs.Mala_exp	within_Agboville	-0.295148	0.612077	ns	ACON000066-PA	sp|P35710|SOX5_MOUSE	1e-57	Mus_musculus	Transcription_factor_SOX-5
ACON000066	NA	NA	Dab_D_vs.Dab_C	Delta_exp_vs.Control	within_Dabou	0.154041	0.905523	ns	ACON000066-PA	sp|P35710|SOX5_MOUSE	1e-57	Mus_musculus	Transcription_factor_SOX-5
ACON000066	NA	NA	Dab_M_vs.Dab_C	Mala_exp_vs.Control	within_Dabou	0.257686	0.847333	ns	ACON000066-PA	sp|P35710|SOX5_MOUSE	1e-57	Mus_musculus	Transcription_factor_SOX-5
ACON000066	NA	NA	Dab_D_vs.Dab_M	Delta_exp_vs.Mala_exp	within_Dabou	-0.103644	0.891197	ns	ACON000066-PA	sp|P35710|SOX5_MOUSE	1e-57	Mus_musculus	Transcription_factor_SOX-5
ACON000066	NA	NA	Tia_D_vs.Tia_C	Delta_exp_vs.Control	within_Tiassalé	-0.108161	0.933451	ns	ACON000066-PA	sp|P35710|SOX5_MOUSE	1e-57	Mus_musculus	Transcription_factor_SOX-5
ACON000066	NA	NA	Tia_M_vs.Tia_C	Mala_exp_vs.Control	within_Tiassalé	0.322446	0.722732	ns	ACON000066-PA	sp|P35710|SOX5_MOUSE	1e-57	Mus_musculus	Transcription_factor_SOX-5
ACON000066	NA	NA	Tia_D_vs.Tia_M	Delta_exp_vs.Mala_exp	within_Tiassalé	-0.430607	0.92551	ns	ACON000066-PA	sp|P35710|SOX5_MOUSE	1e-57	Mus_musculus	Transcription_factor_SOX-5
ACON000067	NA	NA	Agb_C_vs.Dab_C	Control_vs.Control	between_populations	-0.521396	0.56987	ns	ACON000067-PA	sp|Q1LZF1|PAX6_BOVIN	3e-120	Bos_taurus	Paired_box_protein_Pax-6
ACON000067	NA	NA	Agb_C_vs.Tia_C	Control_vs.Control	between_populations	-0.545049	0.367366	ns	ACON000067-PA	sp|Q1LZF1|PAX6_BOVIN	3e-120	Bos_taurus	Paired_box_protein_Pax-6
ACON000067	NA	NA	Dab_C_vs.Tia_C	Control_vs.Control	between_populations	-0.0236525	0.998867	ns	ACON000067-PA	sp|Q1LZF1|PAX6_BOVIN	3e-120	Bos_taurus	Paired_box_protein_Pax-6
ACON000067	NA	NA	Agb_D_vs.Agb_C	Delta_exp_vs.Control	within_Agboville	0.170626	0.999719	ns	ACON000067-PA	sp|Q1LZF1|PAX6_BOVIN	3e-120	Bos_taurus	Paired_box_protein_Pax-6
ACON000067	NA	NA	Agb_M_vs.Agb_C	Mala_exp_vs.Control	within_Agboville	0.787535	0.228752	ns	ACON000067-PA	sp|Q1LZF1|PAX6_BOVIN	3e-120	Bos_taurus	Paired_box_protein_Pax-6
ACON000067	NA	NA	Agb_D_vs.Agb_M	Delta_exp_vs.Mala_exp	within_Agboville	-0.616909	0.44139	ns	ACON000067-PA	sp|Q1LZF1|PAX6_BOVIN	3e-120	Bos_taurus	Paired_box_protein_Pax-6
ACON000067	NA	NA	Dab_D_vs.Dab_C	Delta_exp_vs.Control	within_Dabou	-0.134429	0.944761	ns	ACON000067-PA	sp|Q1LZF1|PAX6_BOVIN	3e-120	Bos_taurus	Paired_box_protein_Pax-6
ACON000067	NA	NA	Dab_M_vs.Dab_C	Mala_exp_vs.Control	within_Dabou	0.398911	0.817218	ns	ACON000067-PA	sp|Q1LZF1|PAX6_BOVIN	3e-120	Bos_taurus	Paired_box_protein_Pax-6
ACON000067	NA	NA	Dab_D_vs.Dab_M	Delta_exp_vs.Mala_exp	within_Dabou	-0.53334	0.521563	ns	ACON000067-PA	sp|Q1LZF1|PAX6_BOVIN	3e-120	Bos_taurus	Paired_box_protein_Pax-6
ACON000067	NA	NA	Tia_D_vs.Tia_C	Delta_exp_vs.Control	within_Tiassalé	-0.254014	0.85532	ns	ACON000067-PA	sp|Q1LZF1|PAX6_BOVIN	3e-120	Bos_taurus	Paired_box_protein_Pax-6
ACON000067	NA	NA	Tia_M_vs.Tia_C	Mala_exp_vs.Control	within_Tiassalé	0.0893818	0.955228	ns	ACON000067-PA	sp|Q1LZF1|PAX6_BOVIN	3e-120	Bos_taurus	Paired_box_protein_Pax-6
ACON000067	NA	NA	Tia_D_vs.Tia_M	Delta_exp_vs.Mala_exp	within_Tiassalé	-0.343396	0.954129	ns	ACON000067-PA	sp|Q1LZF1|PAX6_BOVIN	3e-120	Bos_taurus	Paired_box_protein_Pax-6
ACON000068	NFI	NA	Agb_C_vs.Dab_C	Control_vs.Control	between_populations	-0.580776	0.565666	ns	ACON000068-PA	sp|P17926|NFIC_CHICK	2e-87	Gallus_gallus	Nuclear_factor_1_C-type
ACON000068	NFI	NA	Agb_C_vs.Tia_C	Control_vs.Control	between_populations	-0.672441	0.303184	ns	ACON000068-PA	sp|P17926|NFIC_CHICK	2e-87	Gallus_gallus	Nuclear_factor_1_C-type
ACON000068	NFI	NA	Dab_C_vs.Tia_C	Control_vs.Control	between_populations	-0.0916649	0.992954	ns	ACON000068-PA	sp|P17926|NFIC_CHICK	2e-87	Gallus_gallus	Nuclear_factor_1_C-type
ACON000068	NFI	NA	Agb_D_vs.Agb_C	Delta_exp_vs.Control	within_Agboville	-0.324148	0.999719	ns	ACON000068-PA	sp|P17926|NFIC_CHICK	2e-87	Gallus_gallus	Nuclear_factor_1_C-type
ACON000068	NFI	NA	Agb_M_vs.Agb_C	Mala_exp_vs.Control	within_Agboville	0.744593	0.277536	ns	ACON000068-PA	sp|P17926|NFIC_CHICK	2e-87	Gallus_gallus	Nuclear_factor_1_C-type
ACON000068	NFI	NA	Agb_D_vs.Agb_M	Delta_exp_vs.Mala_exp	within_Agboville	-1.06874	0.325686	ns	ACON000068-PA	sp|P17926|NFIC_CHICK	2e-87	Gallus_gallus	Nuclear_factor_1_C-type
ACON000068	NFI	NA	Dab_D_vs.Dab_C	Delta_exp_vs.Control	within_Dabou	-0.44489	0.822214	ns	ACON000068-PA	sp|P17926|NFIC_CHICK	2e-87	Gallus_gallus	Nuclear_factor_1_C-type
ACON000068	NFI	NA	Dab_M_vs.Dab_C	Mala_exp_vs.Control	within_Dabou	0.229282	0.920637	ns	ACON000068-PA	sp|P17926|NFIC_CHICK	2e-87	Gallus_gallus	Nuclear_factor_1_C-type
ACON000068	NFI	NA	Dab_D_vs.Dab_M	Delta_exp_vs.Mala_exp	within_Dabou	-0.674172	0.472259	ns	ACON000068-PA	sp|P17926|NFIC_CHICK	2e-87	Gallus_gallus	Nuclear_factor_1_C-type
ACON000068	NFI	NA	Tia_D_vs.Tia_C	Delta_exp_vs.Control	within_Tiassalé	-0.585317	0.622783	ns	ACON000068-PA	sp|P17926|NFIC_CHICK	2e-87	Gallus_gallus	Nuclear_factor_1_C-type
ACON000068	NFI	NA	Tia_M_vs.Tia_C	Mala_exp_vs.Control	within_Tiassalé	0.137971	0.935931	ns	ACON000068-PA	sp|P17926|NFIC_CHICK	2e-87	Gallus_gallus	Nuclear_factor_1_C-type
ACON000068	NFI	NA	Tia_D_vs.Tia_M	Delta_exp_vs.Mala_exp	within_Tiassalé	-0.723288	0.842079	ns	ACON000068-PA	sp|P17926|NFIC_CHICK	2e-87	Gallus_gallus	Nuclear_factor_1_C-type
ACON000070	NA	NA	Agb_C_vs.Dab_C	Control_vs.Control	between_populations	0.312099	0.578442	ns	ACON000070-PA	sp|Q8K1Y2|KPCD3_MOUSE	0	Mus_musculus	Serine/threonine-protein_kinase_D3
ACON000070	NA	NA	Agb_C_vs.Tia_C	Control_vs.Control	between_populations	0.381011	0.294787	ns	ACON000070-PA	sp|Q8K1Y2|KPCD3_MOUSE	0	Mus_musculus	Serine/threonine-protein_kinase_D3
ACON000070	NA	NA	Dab_C_vs.Tia_C	Control_vs.Control	between_populations	0.0689123	0.988896	ns	ACON000070-PA	sp|Q8K1Y2|KPCD3_MOUSE	0	Mus_musculus	Serine/threonine-protein_kinase_D3
ACON000070	NA	NA	Agb_D_vs.Agb_C	Delta_exp_vs.Control	within_Agboville	-0.0627838	0.999719	ns	ACON000070-PA	sp|Q8K1Y2|KPCD3_MOUSE	0	Mus_musculus	Serine/threonine-protein_kinase_D3
ACON000070	NA	NA	Agb_M_vs.Agb_C	Mala_exp_vs.Control	within_Agboville	-0.41974	0.274136	ns	ACON000070-PA	sp|Q8K1Y2|KPCD3_MOUSE	0	Mus_musculus	Serine/threonine-protein_kinase_D3
ACON000070	NA	NA	Agb_D_vs.Agb_M	Delta_exp_vs.Mala_exp	within_Agboville	0.356956	0.455578	ns	ACON000070-PA	sp|Q8K1Y2|KPCD3_MOUSE	0	Mus_musculus	Serine/threonine-protein_kinase_D3
ACON000070	NA	NA	Dab_D_vs.Dab_C	Delta_exp_vs.Control	within_Dabou	0.213554	0.851483	ns	ACON000070-PA	sp|Q8K1Y2|KPCD3_MOUSE	0	Mus_musculus	Serine/threonine-protein_kinase_D3
ACON000070	NA	NA	Dab_M_vs.Dab_C	Mala_exp_vs.Control	within_Dabou	0.213429	0.847333	ns	ACON000070-PA	sp|Q8K1Y2|KPCD3_MOUSE	0	Mus_musculus	Serine/threonine-protein_kinase_D3
ACON000070	NA	NA	Dab_D_vs.Dab_M	Delta_exp_vs.Mala_exp	within_Dabou	0.00012485	0.999766	ns	ACON000070-PA	sp|Q8K1Y2|KPCD3_MOUSE	0	Mus_musculus	Serine/threonine-protein_kinase_D3
ACON000070	NA	NA	Tia_D_vs.Tia_C	Delta_exp_vs.Control	within_Tiassalé	-0.0192522	0.987309	ns	ACON000070-PA	sp|Q8K1Y2|KPCD3_MOUSE	0	Mus_musculus	Serine/threonine-protein_kinase_D3
ACON000070	NA	NA	Tia_M_vs.Tia_C	Mala_exp_vs.Control	within_Tiassalé	0.144917	0.868341	ns	ACON000070-PA	sp|Q8K1Y2|KPCD3_MOUSE	0	Mus_musculus	Serine/threonine-protein_kinase_D3
ACON000070	NA	NA	Tia_D_vs.Tia_M	Delta_exp_vs.Mala_exp	within_Tiassalé	-0.164169	0.964405	ns	ACON000070-PA	sp|Q8K1Y2|KPCD3_MOUSE	0	Mus_musculus	Serine/threonine-protein_kinase_D3
ACON000070	NA	NA	Agb_C_vs.Dab_C	Control_vs.Control	between_populations	0.312099	0.578442	ns	ACON000070-PB	sp|Q8K1Y2|KPCD3_MOUSE	0	Mus_musculus	Serine/threonine-protein_kinase_D3
ACON000070	NA	NA	Agb_C_vs.Tia_C	Control_vs.Control	between_populations	0.381011	0.294787	ns	ACON000070-PB	sp|Q8K1Y2|KPCD3_MOUSE	0	Mus_musculus	Serine/threonine-protein_kinase_D3
ACON000070	NA	NA	Dab_C_vs.Tia_C	Control_vs.Control	between_populations	0.0689123	0.988896	ns	ACON000070-PB	sp|Q8K1Y2|KPCD3_MOUSE	0	Mus_musculus	Serine/threonine-protein_kinase_D3
ACON000070	NA	NA	Agb_D_vs.Agb_C	Delta_exp_vs.Control	within_Agboville	-0.0627838	0.999719	ns	ACON000070-PB	sp|Q8K1Y2|KPCD3_MOUSE	0	Mus_musculus	Serine/threonine-protein_kinase_D3
ACON000070	NA	NA	Agb_M_vs.Agb_C	Mala_exp_vs.Control	within_Agboville	-0.41974	0.274136	ns	ACON000070-PB	sp|Q8K1Y2|KPCD3_MOUSE	0	Mus_musculus	Serine/threonine-protein_kinase_D3
ACON000070	NA	NA	Agb_D_vs.Agb_M	Delta_exp_vs.Mala_exp	within_Agboville	0.356956	0.455578	ns	ACON000070-PB	sp|Q8K1Y2|KPCD3_MOUSE	0	Mus_musculus	Serine/threonine-protein_kinase_D3
ACON000070	NA	NA	Dab_D_vs.Dab_C	Delta_exp_vs.Control	within_Dabou	0.213554	0.851483	ns	ACON000070-PB	sp|Q8K1Y2|KPCD3_MOUSE	0	Mus_musculus	Serine/threonine-protein_kinase_D3
ACON000070	NA	NA	Dab_M_vs.Dab_C	Mala_exp_vs.Control	within_Dabou	0.213429	0.847333	ns	ACON000070-PB	sp|Q8K1Y2|KPCD3_MOUSE	0	Mus_musculus	Serine/threonine-protein_kinase_D3
ACON000070	NA	NA	Dab_D_vs.Dab_M	Delta_exp_vs.Mala_exp	within_Dabou	0.00012485	0.999766	ns	ACON000070-PB	sp|Q8K1Y2|KPCD3_MOUSE	0	Mus_musculus	Serine/threonine-protein_kinase_D3
ACON000070	NA	NA	Tia_D_vs.Tia_C	Delta_exp_vs.Control	within_Tiassalé	-0.0192522	0.987309	ns	ACON000070-PB	sp|Q8K1Y2|KPCD3_MOUSE	0	Mus_musculus	Serine/threonine-protein_kinase_D3
ACON000070	NA	NA	Tia_M_vs.Tia_C	Mala_exp_vs.Control	within_Tiassalé	0.144917	0.868341	ns	ACON000070-PB	sp|Q8K1Y2|KPCD3_MOUSE	0	Mus_musculus	Serine/threonine-protein_kinase_D3
ACON000070	NA	NA	Tia_D_vs.Tia_M	Delta_exp_vs.Mala_exp	within_Tiassalé	-0.164169	0.964405	ns	ACON000070-PB	sp|Q8K1Y2|KPCD3_MOUSE	0	Mus_musculus	Serine/threonine-protein_kinase_D3
ACON000073	NA	NA	Agb_C_vs.Dab_C	Control_vs.Control	between_populations	-0.260868	0.751258	ns	ACON000073-PA	sp|Q8SQ72|SGCG_CANLF	8e-50	Canis_lupus_familiaris	Gamma-sarcoglycan
ACON000073	NA	NA	Agb_C_vs.Tia_C	Control_vs.Control	between_populations	-0.255223	0.652364	ns	ACON000073-PA	sp|Q8SQ72|SGCG_CANLF	8e-50	Canis_lupus_familiaris	Gamma-sarcoglycan
ACON000073	NA	NA	Dab_C_vs.Tia_C	Control_vs.Control	between_populations	0.00564467	1	ns	ACON000073-PA	sp|Q8SQ72|SGCG_CANLF	8e-50	Canis_lupus_familiaris	Gamma-sarcoglycan
ACON000073	NA	NA	Agb_D_vs.Agb_C	Delta_exp_vs.Control	within_Agboville	0.230159	0.999719	ns	ACON000073-PA	sp|Q8SQ72|SGCG_CANLF	8e-50	Canis_lupus_familiaris	Gamma-sarcoglycan
ACON000073	NA	NA	Agb_M_vs.Agb_C	Mala_exp_vs.Control	within_Agboville	0.505818	0.332978	ns	ACON000073-PA	sp|Q8SQ72|SGCG_CANLF	8e-50	Canis_lupus_familiaris	Gamma-sarcoglycan
ACON000073	NA	NA	Agb_D_vs.Agb_M	Delta_exp_vs.Mala_exp	within_Agboville	-0.275659	0.684808	ns	ACON000073-PA	sp|Q8SQ72|SGCG_CANLF	8e-50	Canis_lupus_familiaris	Gamma-sarcoglycan
ACON000073	NA	NA	Dab_D_vs.Dab_C	Delta_exp_vs.Control	within_Dabou	-0.136803	0.932395	ns	ACON000073-PA	sp|Q8SQ72|SGCG_CANLF	8e-50	Canis_lupus_familiaris	Gamma-sarcoglycan
ACON000073	NA	NA	Dab_M_vs.Dab_C	Mala_exp_vs.Control	within_Dabou	0.25151	0.872489	ns	ACON000073-PA	sp|Q8SQ72|SGCG_CANLF	8e-50	Canis_lupus_familiaris	Gamma-sarcoglycan
ACON000073	NA	NA	Dab_D_vs.Dab_M	Delta_exp_vs.Mala_exp	within_Dabou	-0.388314	0.581984	ns	ACON000073-PA	sp|Q8SQ72|SGCG_CANLF	8e-50	Canis_lupus_familiaris	Gamma-sarcoglycan
ACON000073	NA	NA	Tia_D_vs.Tia_C	Delta_exp_vs.Control	within_Tiassalé	-0.564849	0.492169	ns	ACON000073-PA	sp|Q8SQ72|SGCG_CANLF	8e-50	Canis_lupus_familiaris	Gamma-sarcoglycan
ACON000073	NA	NA	Tia_M_vs.Tia_C	Mala_exp_vs.Control	within_Tiassalé	-0.216525	0.854573	ns	ACON000073-PA	sp|Q8SQ72|SGCG_CANLF	8e-50	Canis_lupus_familiaris	Gamma-sarcoglycan
ACON000073	NA	NA	Tia_D_vs.Tia_M	Delta_exp_vs.Mala_exp	within_Tiassalé	-0.348324	0.954129	ns	ACON000073-PA	sp|Q8SQ72|SGCG_CANLF	8e-50	Canis_lupus_familiaris	Gamma-sarcoglycan
ACON000075	NA	NA	Agb_C_vs.Dab_C	Control_vs.Control	between_populations	0.0791122	0.946465	ns	ACON000075-PA	sp|B7Z0W9|OTOP_DROME	8e-58	Drosophila_melanogaster	Proton_channel_OtopLc
ACON000075	NA	NA	Agb_C_vs.Tia_C	Control_vs.Control	between_populations	0.0822404	0.911541	ns	ACON000075-PA	sp|B7Z0W9|OTOP_DROME	8e-58	Drosophila_melanogaster	Proton_channel_OtopLc
ACON000075	NA	NA	Dab_C_vs.Tia_C	Control_vs.Control	between_populations	0.00312818	1	ns	ACON000075-PA	sp|B7Z0W9|OTOP_DROME	8e-58	Drosophila_melanogaster	Proton_channel_OtopLc
ACON000075	NA	NA	Agb_D_vs.Agb_C	Delta_exp_vs.Control	within_Agboville	-0.0682467	0.999719	ns	ACON000075-PA	sp|B7Z0W9|OTOP_DROME	8e-58	Drosophila_melanogaster	Proton_channel_OtopLc
ACON000075	NA	NA	Agb_M_vs.Agb_C	Mala_exp_vs.Control	within_Agboville	-0.340176	0.579474	ns	ACON000075-PA	sp|B7Z0W9|OTOP_DROME	8e-58	Drosophila_melanogaster	Proton_channel_OtopLc
ACON000075	NA	NA	Agb_D_vs.Agb_M	Delta_exp_vs.Mala_exp	within_Agboville	0.271929	0.724607	ns	ACON000075-PA	sp|B7Z0W9|OTOP_DROME	8e-58	Drosophila_melanogaster	Proton_channel_OtopLc
ACON000075	NA	NA	Dab_D_vs.Dab_C	Delta_exp_vs.Control	within_Dabou	0.100719	0.956339	ns	ACON000075-PA	sp|B7Z0W9|OTOP_DROME	8e-58	Drosophila_melanogaster	Proton_channel_OtopLc
ACON000075	NA	NA	Dab_M_vs.Dab_C	Mala_exp_vs.Control	within_Dabou	0.526395	0.717965	ns	ACON000075-PA	sp|B7Z0W9|OTOP_DROME	8e-58	Drosophila_melanogaster	Proton_channel_OtopLc
ACON000075	NA	NA	Dab_D_vs.Dab_M	Delta_exp_vs.Mala_exp	within_Dabou	-0.425676	0.585478	ns	ACON000075-PA	sp|B7Z0W9|OTOP_DROME	8e-58	Drosophila_melanogaster	Proton_channel_OtopLc
ACON000075	NA	NA	Tia_D_vs.Tia_C	Delta_exp_vs.Control	within_Tiassalé	0.241577	0.850131	ns	ACON000075-PA	sp|B7Z0W9|OTOP_DROME	8e-58	Drosophila_melanogaster	Proton_channel_OtopLc
ACON000075	NA	NA	Tia_M_vs.Tia_C	Mala_exp_vs.Control	within_Tiassalé	0.282235	0.821352	ns	ACON000075-PA	sp|B7Z0W9|OTOP_DROME	8e-58	Drosophila_melanogaster	Proton_channel_OtopLc
ACON000075	NA	NA	Tia_D_vs.Tia_M	Delta_exp_vs.Mala_exp	within_Tiassalé	-0.0406582	0.99668	ns	ACON000075-PA	sp|B7Z0W9|OTOP_DROME	8e-58	Drosophila_melanogaster	Proton_channel_OtopLc
ACON000076	NA	NA	Agb_C_vs.Dab_C	Control_vs.Control	between_populations	-0.23297	0.640907	ns	ACON000076-PA	sp|Q3U1N2|SRBP2_MOUSE	2e-120	Mus_musculus	Sterol_regulatory_element-binding_protein_2
ACON000076	NA	NA	Agb_C_vs.Tia_C	Control_vs.Control	between_populations	-0.198793	0.561171	ns	ACON000076-PA	sp|Q3U1N2|SRBP2_MOUSE	2e-120	Mus_musculus	Sterol_regulatory_element-binding_protein_2
ACON000076	NA	NA	Dab_C_vs.Tia_C	Control_vs.Control	between_populations	0.0341778	0.998531	ns	ACON000076-PA	sp|Q3U1N2|SRBP2_MOUSE	2e-120	Mus_musculus	Sterol_regulatory_element-binding_protein_2
ACON000076	NA	NA	Agb_D_vs.Agb_C	Delta_exp_vs.Control	within_Agboville	0.154915	0.999719	ns	ACON000076-PA	sp|Q3U1N2|SRBP2_MOUSE	2e-120	Mus_musculus	Sterol_regulatory_element-binding_protein_2
ACON000076	NA	NA	Agb_M_vs.Agb_C	Mala_exp_vs.Control	within_Agboville	-0.353948	0.292358	ns	ACON000076-PA	sp|Q3U1N2|SRBP2_MOUSE	2e-120	Mus_musculus	Sterol_regulatory_element-binding_protein_2
ACON000076	NA	NA	Agb_D_vs.Agb_M	Delta_exp_vs.Mala_exp	within_Agboville	0.508863	0.32227	ns	ACON000076-PA	sp|Q3U1N2|SRBP2_MOUSE	2e-120	Mus_musculus	Sterol_regulatory_element-binding_protein_2
ACON000076	NA	NA	Dab_D_vs.Dab_C	Delta_exp_vs.Control	within_Dabou	-0.497546	0.607816	ns	ACON000076-PA	sp|Q3U1N2|SRBP2_MOUSE	2e-120	Mus_musculus	Sterol_regulatory_element-binding_protein_2
ACON000076	NA	NA	Dab_M_vs.Dab_C	Mala_exp_vs.Control	within_Dabou	-0.0975092	0.929809	ns	ACON000076-PA	sp|Q3U1N2|SRBP2_MOUSE	2e-120	Mus_musculus	Sterol_regulatory_element-binding_protein_2
ACON000076	NA	NA	Dab_D_vs.Dab_M	Delta_exp_vs.Mala_exp	within_Dabou	-0.400036	0.367828	ns	ACON000076-PA	sp|Q3U1N2|SRBP2_MOUSE	2e-120	Mus_musculus	Sterol_regulatory_element-binding_protein_2
ACON000076	NA	NA	Tia_D_vs.Tia_C	Delta_exp_vs.Control	within_Tiassalé	0.218142	0.732532	ns	ACON000076-PA	sp|Q3U1N2|SRBP2_MOUSE	2e-120	Mus_musculus	Sterol_regulatory_element-binding_protein_2
ACON000076	NA	NA	Tia_M_vs.Tia_C	Mala_exp_vs.Control	within_Tiassalé	-0.176841	0.80435	ns	ACON000076-PA	sp|Q3U1N2|SRBP2_MOUSE	2e-120	Mus_musculus	Sterol_regulatory_element-binding_protein_2
ACON000076	NA	NA	Tia_D_vs.Tia_M	Delta_exp_vs.Mala_exp	within_Tiassalé	0.394983	0.804725	ns	ACON000076-PA	sp|Q3U1N2|SRBP2_MOUSE	2e-120	Mus_musculus	Sterol_regulatory_element-binding_protein_2
ACON000078	NA	NA	Agb_C_vs.Dab_C	Control_vs.Control	between_populations	-0.225229	0.618536	ns	ACON000078-PA	sp|Q9D9H8|CB069_MOUSE	2e-54	Mus_musculus	UPF0565_protein_C2orf69_homolog
ACON000078	NA	NA	Agb_C_vs.Tia_C	Control_vs.Control	between_populations	-0.227367	0.450286	ns	ACON000078-PA	sp|Q9D9H8|CB069_MOUSE	2e-54	Mus_musculus	UPF0565_protein_C2orf69_homolog
ACON000078	NA	NA	Dab_C_vs.Tia_C	Control_vs.Control	between_populations	-0.0021376	1	ns	ACON000078-PA	sp|Q9D9H8|CB069_MOUSE	2e-54	Mus_musculus	UPF0565_protein_C2orf69_homolog
ACON000078	NA	NA	Agb_D_vs.Agb_C	Delta_exp_vs.Control	within_Agboville	0.019844	0.999719	ns	ACON000078-PA	sp|Q9D9H8|CB069_MOUSE	2e-54	Mus_musculus	UPF0565_protein_C2orf69_homolog
ACON000078	NA	NA	Agb_M_vs.Agb_C	Mala_exp_vs.Control	within_Agboville	0.204058	0.514142	ns	ACON000078-PA	sp|Q9D9H8|CB069_MOUSE	2e-54	Mus_musculus	UPF0565_protein_C2orf69_homolog
ACON000078	NA	NA	Agb_D_vs.Agb_M	Delta_exp_vs.Mala_exp	within_Agboville	-0.184214	0.637967	ns	ACON000078-PA	sp|Q9D9H8|CB069_MOUSE	2e-54	Mus_musculus	UPF0565_protein_C2orf69_homolog
ACON000078	NA	NA	Dab_D_vs.Dab_C	Delta_exp_vs.Control	within_Dabou	-0.00908852	0.993229	ns	ACON000078-PA	sp|Q9D9H8|CB069_MOUSE	2e-54	Mus_musculus	UPF0565_protein_C2orf69_homolog
ACON000078	NA	NA	Dab_M_vs.Dab_C	Mala_exp_vs.Control	within_Dabou	-0.0148926	0.990717	ns	ACON000078-PA	sp|Q9D9H8|CB069_MOUSE	2e-54	Mus_musculus	UPF0565_protein_C2orf69_homolog
ACON000078	NA	NA	Dab_D_vs.Dab_M	Delta_exp_vs.Mala_exp	within_Dabou	0.00580412	0.993217	ns	ACON000078-PA	sp|Q9D9H8|CB069_MOUSE	2e-54	Mus_musculus	UPF0565_protein_C2orf69_homolog
ACON000078	NA	NA	Tia_D_vs.Tia_C	Delta_exp_vs.Control	within_Tiassalé	-0.235346	0.680654	ns	ACON000078-PA	sp|Q9D9H8|CB069_MOUSE	2e-54	Mus_musculus	UPF0565_protein_C2orf69_homolog
ACON000078	NA	NA	Tia_M_vs.Tia_C	Mala_exp_vs.Control	within_Tiassalé	-0.392377	0.503933	ns	ACON000078-PA	sp|Q9D9H8|CB069_MOUSE	2e-54	Mus_musculus	UPF0565_protein_C2orf69_homolog
ACON000078	NA	NA	Tia_D_vs.Tia_M	Delta_exp_vs.Mala_exp	within_Tiassalé	0.15703	0.954129	ns	ACON000078-PA	sp|Q9D9H8|CB069_MOUSE	2e-54	Mus_musculus	UPF0565_protein_C2orf69_homolog
ACON000079	NA	NA	Agb_C_vs.Dab_C	Control_vs.Control	between_populations	-0.258943	0.801924	ns	ACON000079-PA	sp|Q18120|TWK18_CAEEL	1e-21	Caenorhabditis_elegans	TWiK_family_of_potassium_channels_protein_18
ACON000079	NA	NA	Agb_C_vs.Tia_C	Control_vs.Control	between_populations	-0.0151048	0.987984	ns	ACON000079-PA	sp|Q18120|TWK18_CAEEL	1e-21	Caenorhabditis_elegans	TWiK_family_of_potassium_channels_protein_18
ACON000079	NA	NA	Dab_C_vs.Tia_C	Control_vs.Control	between_populations	0.243839	0.966767	ns	ACON000079-PA	sp|Q18120|TWK18_CAEEL	1e-21	Caenorhabditis_elegans	TWiK_family_of_potassium_channels_protein_18
ACON000079	NA	NA	Agb_D_vs.Agb_C	Delta_exp_vs.Control	within_Agboville	0.444835	0.999719	ns	ACON000079-PA	sp|Q18120|TWK18_CAEEL	1e-21	Caenorhabditis_elegans	TWiK_family_of_potassium_channels_protein_18
ACON000079	NA	NA	Agb_M_vs.Agb_C	Mala_exp_vs.Control	within_Agboville	0.603076	0.339453	ns	ACON000079-PA	sp|Q18120|TWK18_CAEEL	1e-21	Caenorhabditis_elegans	TWiK_family_of_potassium_channels_protein_18
ACON000079	NA	NA	Agb_D_vs.Agb_M	Delta_exp_vs.Mala_exp	within_Agboville	-0.15824	0.85753	ns	ACON000079-PA	sp|Q18120|TWK18_CAEEL	1e-21	Caenorhabditis_elegans	TWiK_family_of_potassium_channels_protein_18
ACON000079	NA	NA	Dab_D_vs.Dab_C	Delta_exp_vs.Control	within_Dabou	-0.165091	0.93266	ns	ACON000079-PA	sp|Q18120|TWK18_CAEEL	1e-21	Caenorhabditis_elegans	TWiK_family_of_potassium_channels_protein_18
ACON000079	NA	NA	Dab_M_vs.Dab_C	Mala_exp_vs.Control	within_Dabou	-0.0329279	0.990253	ns	ACON000079-PA	sp|Q18120|TWK18_CAEEL	1e-21	Caenorhabditis_elegans	TWiK_family_of_potassium_channels_protein_18
ACON000079	NA	NA	Dab_D_vs.Dab_M	Delta_exp_vs.Mala_exp	within_Dabou	-0.132163	0.900042	ns	ACON000079-PA	sp|Q18120|TWK18_CAEEL	1e-21	Caenorhabditis_elegans	TWiK_family_of_potassium_channels_protein_18
ACON000079	NA	NA	Tia_D_vs.Tia_C	Delta_exp_vs.Control	within_Tiassalé	0.451612	0.697746	ns	ACON000079-PA	sp|Q18120|TWK18_CAEEL	1e-21	Caenorhabditis_elegans	TWiK_family_of_potassium_channels_protein_18
ACON000079	NA	NA	Tia_M_vs.Tia_C	Mala_exp_vs.Control	within_Tiassalé	0.484768	0.681684	ns	ACON000079-PA	sp|Q18120|TWK18_CAEEL	1e-21	Caenorhabditis_elegans	TWiK_family_of_potassium_channels_protein_18
ACON000079	NA	NA	Tia_D_vs.Tia_M	Delta_exp_vs.Mala_exp	within_Tiassalé	-0.0331566	0.99668	ns	ACON000079-PA	sp|Q18120|TWK18_CAEEL	1e-21	Caenorhabditis_elegans	TWiK_family_of_potassium_channels_protein_18
ACON000080	NA	NA	Agb_C_vs.Dab_C	Control_vs.Control	between_populations	0.0232585	0.982994	ns	ACON000080-PA	sp|Q8IN81|FRU_DROME	4e-56	Drosophila_melanogaster	Sex_determination_protein_fruitless
ACON000080	NA	NA	Agb_C_vs.Tia_C	Control_vs.Control	between_populations	0.359261	0.433655	ns	ACON000080-PA	sp|Q8IN81|FRU_DROME	4e-56	Drosophila_melanogaster	Sex_determination_protein_fruitless
ACON000080	NA	NA	Dab_C_vs.Tia_C	Control_vs.Control	between_populations	0.336003	0.88106	ns	ACON000080-PA	sp|Q8IN81|FRU_DROME	4e-56	Drosophila_melanogaster	Sex_determination_protein_fruitless
ACON000080	NA	NA	Agb_D_vs.Agb_C	Delta_exp_vs.Control	within_Agboville	-0.0125791	0.999719	ns	ACON000080-PA	sp|Q8IN81|FRU_DROME	4e-56	Drosophila_melanogaster	Sex_determination_protein_fruitless
ACON000080	NA	NA	Agb_M_vs.Agb_C	Mala_exp_vs.Control	within_Agboville	0.0507421	0.937121	ns	ACON000080-PA	sp|Q8IN81|FRU_DROME	4e-56	Drosophila_melanogaster	Sex_determination_protein_fruitless
ACON000080	NA	NA	Agb_D_vs.Agb_M	Delta_exp_vs.Mala_exp	within_Agboville	-0.0633213	0.926428	ns	ACON000080-PA	sp|Q8IN81|FRU_DROME	4e-56	Drosophila_melanogaster	Sex_determination_protein_fruitless
ACON000080	NA	NA	Dab_D_vs.Dab_C	Delta_exp_vs.Control	within_Dabou	0.0426371	0.978393	ns	ACON000080-PA	sp|Q8IN81|FRU_DROME	4e-56	Drosophila_melanogaster	Sex_determination_protein_fruitless
ACON000080	NA	NA	Dab_M_vs.Dab_C	Mala_exp_vs.Control	within_Dabou	-0.120673	0.939327	ns	ACON000080-PA	sp|Q8IN81|FRU_DROME	4e-56	Drosophila_melanogaster	Sex_determination_protein_fruitless
ACON000080	NA	NA	Dab_D_vs.Dab_M	Delta_exp_vs.Mala_exp	within_Dabou	0.16331	0.817235	ns	ACON000080-PA	sp|Q8IN81|FRU_DROME	4e-56	Drosophila_melanogaster	Sex_determination_protein_fruitless
ACON000080	NA	NA	Tia_D_vs.Tia_C	Delta_exp_vs.Control	within_Tiassalé	-0.192534	0.855887	ns	ACON000080-PA	sp|Q8IN81|FRU_DROME	4e-56	Drosophila_melanogaster	Sex_determination_protein_fruitless
ACON000080	NA	NA	Tia_M_vs.Tia_C	Mala_exp_vs.Control	within_Tiassalé	0.364459	0.68054	ns	ACON000080-PA	sp|Q8IN81|FRU_DROME	4e-56	Drosophila_melanogaster	Sex_determination_protein_fruitless
ACON000080	NA	NA	Tia_D_vs.Tia_M	Delta_exp_vs.Mala_exp	within_Tiassalé	-0.556993	0.808061	ns	ACON000080-PA	sp|Q8IN81|FRU_DROME	4e-56	Drosophila_melanogaster	Sex_determination_protein_fruitless
ACON000080	NA	NA	Agb_C_vs.Dab_C	Control_vs.Control	between_populations	0.0232585	0.982994	ns	ACON000080-PB	sp|Q8IN81|FRU_DROME	2e-56	Drosophila_melanogaster	Sex_determination_protein_fruitless
ACON000080	NA	NA	Agb_C_vs.Tia_C	Control_vs.Control	between_populations	0.359261	0.433655	ns	ACON000080-PB	sp|Q8IN81|FRU_DROME	2e-56	Drosophila_melanogaster	Sex_determination_protein_fruitless
ACON000080	NA	NA	Dab_C_vs.Tia_C	Control_vs.Control	between_populations	0.336003	0.88106	ns	ACON000080-PB	sp|Q8IN81|FRU_DROME	2e-56	Drosophila_melanogaster	Sex_determination_protein_fruitless
ACON000080	NA	NA	Agb_D_vs.Agb_C	Delta_exp_vs.Control	within_Agboville	-0.0125791	0.999719	ns	ACON000080-PB	sp|Q8IN81|FRU_DROME	2e-56	Drosophila_melanogaster	Sex_determination_protein_fruitless
ACON000080	NA	NA	Agb_M_vs.Agb_C	Mala_exp_vs.Control	within_Agboville	0.0507421	0.937121	ns	ACON000080-PB	sp|Q8IN81|FRU_DROME	2e-56	Drosophila_melanogaster	Sex_determination_protein_fruitless
ACON000080	NA	NA	Agb_D_vs.Agb_M	Delta_exp_vs.Mala_exp	within_Agboville	-0.0633213	0.926428	ns	ACON000080-PB	sp|Q8IN81|FRU_DROME	2e-56	Drosophila_melanogaster	Sex_determination_protein_fruitless
ACON000080	NA	NA	Dab_D_vs.Dab_C	Delta_exp_vs.Control	within_Dabou	0.0426371	0.978393	ns	ACON000080-PB	sp|Q8IN81|FRU_DROME	2e-56	Drosophila_melanogaster	Sex_determination_protein_fruitless
ACON000080	NA	NA	Dab_M_vs.Dab_C	Mala_exp_vs.Control	within_Dabou	-0.120673	0.939327	ns	ACON000080-PB	sp|Q8IN81|FRU_DROME	2e-56	Drosophila_melanogaster	Sex_determination_protein_fruitless
ACON000080	NA	NA	Dab_D_vs.Dab_M	Delta_exp_vs.Mala_exp	within_Dabou	0.16331	0.817235	ns	ACON000080-PB	sp|Q8IN81|FRU_DROME	2e-56	Drosophila_melanogaster	Sex_determination_protein_fruitless
ACON000080	NA	NA	Tia_D_vs.Tia_C	Delta_exp_vs.Control	within_Tiassalé	-0.192534	0.855887	ns	ACON000080-PB	sp|Q8IN81|FRU_DROME	2e-56	Drosophila_melanogaster	Sex_determination_protein_fruitless
ACON000080	NA	NA	Tia_M_vs.Tia_C	Mala_exp_vs.Control	within_Tiassalé	0.364459	0.68054	ns	ACON000080-PB	sp|Q8IN81|FRU_DROME	2e-56	Drosophila_melanogaster	Sex_determination_protein_fruitless
ACON000080	NA	NA	Tia_D_vs.Tia_M	Delta_exp_vs.Mala_exp	within_Tiassalé	-0.556993	0.808061	ns	ACON000080-PB	sp|Q8IN81|FRU_DROME	2e-56	Drosophila_melanogaster	Sex_determination_protein_fruitless
ACON000080	NA	NA	Agb_C_vs.Dab_C	Control_vs.Control	between_populations	0.0232585	0.982994	ns	ACON000080-PC	sp|Q8IN81|FRU_DROME	3e-54	Drosophila_melanogaster	Sex_determination_protein_fruitless
ACON000080	NA	NA	Agb_C_vs.Tia_C	Control_vs.Control	between_populations	0.359261	0.433655	ns	ACON000080-PC	sp|Q8IN81|FRU_DROME	3e-54	Drosophila_melanogaster	Sex_determination_protein_fruitless
ACON000080	NA	NA	Dab_C_vs.Tia_C	Control_vs.Control	between_populations	0.336003	0.88106	ns	ACON000080-PC	sp|Q8IN81|FRU_DROME	3e-54	Drosophila_melanogaster	Sex_determination_protein_fruitless
ACON000080	NA	NA	Agb_D_vs.Agb_C	Delta_exp_vs.Control	within_Agboville	-0.0125791	0.999719	ns	ACON000080-PC	sp|Q8IN81|FRU_DROME	3e-54	Drosophila_melanogaster	Sex_determination_protein_fruitless
ACON000080	NA	NA	Agb_M_vs.Agb_C	Mala_exp_vs.Control	within_Agboville	0.0507421	0.937121	ns	ACON000080-PC	sp|Q8IN81|FRU_DROME	3e-54	Drosophila_melanogaster	Sex_determination_protein_fruitless
ACON000080	NA	NA	Agb_D_vs.Agb_M	Delta_exp_vs.Mala_exp	within_Agboville	-0.0633213	0.926428	ns	ACON000080-PC	sp|Q8IN81|FRU_DROME	3e-54	Drosophila_melanogaster	Sex_determination_protein_fruitless
ACON000080	NA	NA	Dab_D_vs.Dab_C	Delta_exp_vs.Control	within_Dabou	0.0426371	0.978393	ns	ACON000080-PC	sp|Q8IN81|FRU_DROME	3e-54	Drosophila_melanogaster	Sex_determination_protein_fruitless
ACON000080	NA	NA	Dab_M_vs.Dab_C	Mala_exp_vs.Control	within_Dabou	-0.120673	0.939327	ns	ACON000080-PC	sp|Q8IN81|FRU_DROME	3e-54	Drosophila_melanogaster	Sex_determination_protein_fruitless
ACON000080	NA	NA	Dab_D_vs.Dab_M	Delta_exp_vs.Mala_exp	within_Dabou	0.16331	0.817235	ns	ACON000080-PC	sp|Q8IN81|FRU_DROME	3e-54	Drosophila_melanogaster	Sex_determination_protein_fruitless
ACON000080	NA	NA	Tia_D_vs.Tia_C	Delta_exp_vs.Control	within_Tiassalé	-0.192534	0.855887	ns	ACON000080-PC	sp|Q8IN81|FRU_DROME	3e-54	Drosophila_melanogaster	Sex_determination_protein_fruitless
ACON000080	NA	NA	Tia_M_vs.Tia_C	Mala_exp_vs.Control	within_Tiassalé	0.364459	0.68054	ns	ACON000080-PC	sp|Q8IN81|FRU_DROME	3e-54	Drosophila_melanogaster	Sex_determination_protein_fruitless
ACON000080	NA	NA	Tia_D_vs.Tia_M	Delta_exp_vs.Mala_exp	within_Tiassalé	-0.556993	0.808061	ns	ACON000080-PC	sp|Q8IN81|FRU_DROME	3e-54	Drosophila_melanogaster	Sex_determination_protein_fruitless
ACON000080	NA	NA	Agb_C_vs.Dab_C	Control_vs.Control	between_populations	0.0232585	0.982994	ns	ACON000080-PD	sp|Q8IN81|FRU_DROME	2e-54	Drosophila_melanogaster	Sex_determination_protein_fruitless
ACON000080	NA	NA	Agb_C_vs.Tia_C	Control_vs.Control	between_populations	0.359261	0.433655	ns	ACON000080-PD	sp|Q8IN81|FRU_DROME	2e-54	Drosophila_melanogaster	Sex_determination_protein_fruitless
ACON000080	NA	NA	Dab_C_vs.Tia_C	Control_vs.Control	between_populations	0.336003	0.88106	ns	ACON000080-PD	sp|Q8IN81|FRU_DROME	2e-54	Drosophila_melanogaster	Sex_determination_protein_fruitless
ACON000080	NA	NA	Agb_D_vs.Agb_C	Delta_exp_vs.Control	within_Agboville	-0.0125791	0.999719	ns	ACON000080-PD	sp|Q8IN81|FRU_DROME	2e-54	Drosophila_melanogaster	Sex_determination_protein_fruitless
ACON000080	NA	NA	Agb_M_vs.Agb_C	Mala_exp_vs.Control	within_Agboville	0.0507421	0.937121	ns	ACON000080-PD	sp|Q8IN81|FRU_DROME	2e-54	Drosophila_melanogaster	Sex_determination_protein_fruitless
ACON000080	NA	NA	Agb_D_vs.Agb_M	Delta_exp_vs.Mala_exp	within_Agboville	-0.0633213	0.926428	ns	ACON000080-PD	sp|Q8IN81|FRU_DROME	2e-54	Drosophila_melanogaster	Sex_determination_protein_fruitless
ACON000080	NA	NA	Dab_D_vs.Dab_C	Delta_exp_vs.Control	within_Dabou	0.0426371	0.978393	ns	ACON000080-PD	sp|Q8IN81|FRU_DROME	2e-54	Drosophila_melanogaster	Sex_determination_protein_fruitless
ACON000080	NA	NA	Dab_M_vs.Dab_C	Mala_exp_vs.Control	within_Dabou	-0.120673	0.939327	ns	ACON000080-PD	sp|Q8IN81|FRU_DROME	2e-54	Drosophila_melanogaster	Sex_determination_protein_fruitless
ACON000080	NA	NA	Dab_D_vs.Dab_M	Delta_exp_vs.Mala_exp	within_Dabou	0.16331	0.817235	ns	ACON000080-PD	sp|Q8IN81|FRU_DROME	2e-54	Drosophila_melanogaster	Sex_determination_protein_fruitless
ACON000080	NA	NA	Tia_D_vs.Tia_C	Delta_exp_vs.Control	within_Tiassalé	-0.192534	0.855887	ns	ACON000080-PD	sp|Q8IN81|FRU_DROME	2e-54	Drosophila_melanogaster	Sex_determination_protein_fruitless
ACON000080	NA	NA	Tia_M_vs.Tia_C	Mala_exp_vs.Control	within_Tiassalé	0.364459	0.68054	ns	ACON000080-PD	sp|Q8IN81|FRU_DROME	2e-54	Drosophila_melanogaster	Sex_determination_protein_fruitless
ACON000080	NA	NA	Tia_D_vs.Tia_M	Delta_exp_vs.Mala_exp	within_Tiassalé	-0.556993	0.808061	ns	ACON000080-PD	sp|Q8IN81|FRU_DROME	2e-54	Drosophila_melanogaster	Sex_determination_protein_fruitless
ACON000080	NA	NA	Agb_C_vs.Dab_C	Control_vs.Control	between_populations	0.0232585	0.982994	ns	ACON000080-PE	sp|Q8IN81|FRU_DROME	6e-54	Drosophila_melanogaster	Sex_determination_protein_fruitless
ACON000080	NA	NA	Agb_C_vs.Tia_C	Control_vs.Control	between_populations	0.359261	0.433655	ns	ACON000080-PE	sp|Q8IN81|FRU_DROME	6e-54	Drosophila_melanogaster	Sex_determination_protein_fruitless
ACON000080	NA	NA	Dab_C_vs.Tia_C	Control_vs.Control	between_populations	0.336003	0.88106	ns	ACON000080-PE	sp|Q8IN81|FRU_DROME	6e-54	Drosophila_melanogaster	Sex_determination_protein_fruitless
ACON000080	NA	NA	Agb_D_vs.Agb_C	Delta_exp_vs.Control	within_Agboville	-0.0125791	0.999719	ns	ACON000080-PE	sp|Q8IN81|FRU_DROME	6e-54	Drosophila_melanogaster	Sex_determination_protein_fruitless
ACON000080	NA	NA	Agb_M_vs.Agb_C	Mala_exp_vs.Control	within_Agboville	0.0507421	0.937121	ns	ACON000080-PE	sp|Q8IN81|FRU_DROME	6e-54	Drosophila_melanogaster	Sex_determination_protein_fruitless
ACON000080	NA	NA	Agb_D_vs.Agb_M	Delta_exp_vs.Mala_exp	within_Agboville	-0.0633213	0.926428	ns	ACON000080-PE	sp|Q8IN81|FRU_DROME	6e-54	Drosophila_melanogaster	Sex_determination_protein_fruitless
ACON000080	NA	NA	Dab_D_vs.Dab_C	Delta_exp_vs.Control	within_Dabou	0.0426371	0.978393	ns	ACON000080-PE	sp|Q8IN81|FRU_DROME	6e-54	Drosophila_melanogaster	Sex_determination_protein_fruitless
ACON000080	NA	NA	Dab_M_vs.Dab_C	Mala_exp_vs.Control	within_Dabou	-0.120673	0.939327	ns	ACON000080-PE	sp|Q8IN81|FRU_DROME	6e-54	Drosophila_melanogaster	Sex_determination_protein_fruitless
ACON000080	NA	NA	Dab_D_vs.Dab_M	Delta_exp_vs.Mala_exp	within_Dabou	0.16331	0.817235	ns	ACON000080-PE	sp|Q8IN81|FRU_DROME	6e-54	Drosophila_melanogaster	Sex_determination_protein_fruitless
ACON000080	NA	NA	Tia_D_vs.Tia_C	Delta_exp_vs.Control	within_Tiassalé	-0.192534	0.855887	ns	ACON000080-PE	sp|Q8IN81|FRU_DROME	6e-54	Drosophila_melanogaster	Sex_determination_protein_fruitless
ACON000080	NA	NA	Tia_M_vs.Tia_C	Mala_exp_vs.Control	within_Tiassalé	0.364459	0.68054	ns	ACON000080-PE	sp|Q8IN81|FRU_DROME	6e-54	Drosophila_melanogaster	Sex_determination_protein_fruitless
ACON000080	NA	NA	Tia_D_vs.Tia_M	Delta_exp_vs.Mala_exp	within_Tiassalé	-0.556993	0.808061	ns	ACON000080-PE	sp|Q8IN81|FRU_DROME	6e-54	Drosophila_melanogaster	Sex_determination_protein_fruitless
ACON000081	NA	NA	Agb_C_vs.Dab_C	Control_vs.Control	between_populations	-0.113978	0.824584	ns	ACON000081-PA	sp|Q9Y169|EXT2_DROME	0	Drosophila_melanogaster	Exostosin-2
ACON000081	NA	NA	Agb_C_vs.Tia_C	Control_vs.Control	between_populations	-0.134404	0.6951	ns	ACON000081-PA	sp|Q9Y169|EXT2_DROME	0	Drosophila_melanogaster	Exostosin-2
ACON000081	NA	NA	Dab_C_vs.Tia_C	Control_vs.Control	between_populations	-0.020426	0.998867	ns	ACON000081-PA	sp|Q9Y169|EXT2_DROME	0	Drosophila_melanogaster	Exostosin-2
ACON000081	NA	NA	Agb_D_vs.Agb_C	Delta_exp_vs.Control	within_Agboville	0.0250155	0.999719	ns	ACON000081-PA	sp|Q9Y169|EXT2_DROME	0	Drosophila_melanogaster	Exostosin-2
ACON000081	NA	NA	Agb_M_vs.Agb_C	Mala_exp_vs.Control	within_Agboville	-0.114205	0.751462	ns	ACON000081-PA	sp|Q9Y169|EXT2_DROME	0	Drosophila_melanogaster	Exostosin-2
ACON000081	NA	NA	Agb_D_vs.Agb_M	Delta_exp_vs.Mala_exp	within_Agboville	0.13922	0.738838	ns	ACON000081-PA	sp|Q9Y169|EXT2_DROME	0	Drosophila_melanogaster	Exostosin-2
ACON000081	NA	NA	Dab_D_vs.Dab_C	Delta_exp_vs.Control	within_Dabou	0.0286593	0.978349	ns	ACON000081-PA	sp|Q9Y169|EXT2_DROME	0	Drosophila_melanogaster	Exostosin-2
ACON000081	NA	NA	Dab_M_vs.Dab_C	Mala_exp_vs.Control	within_Dabou	-0.203656	0.815071	ns	ACON000081-PA	sp|Q9Y169|EXT2_DROME	0	Drosophila_melanogaster	Exostosin-2
ACON000081	NA	NA	Dab_D_vs.Dab_M	Delta_exp_vs.Mala_exp	within_Dabou	0.232315	0.582069	ns	ACON000081-PA	sp|Q9Y169|EXT2_DROME	0	Drosophila_melanogaster	Exostosin-2
ACON000081	NA	NA	Tia_D_vs.Tia_C	Delta_exp_vs.Control	within_Tiassalé	0.0661994	0.943521	ns	ACON000081-PA	sp|Q9Y169|EXT2_DROME	0	Drosophila_melanogaster	Exostosin-2
ACON000081	NA	NA	Tia_M_vs.Tia_C	Mala_exp_vs.Control	within_Tiassalé	-0.126051	0.858172	ns	ACON000081-PA	sp|Q9Y169|EXT2_DROME	0	Drosophila_melanogaster	Exostosin-2
ACON000081	NA	NA	Tia_D_vs.Tia_M	Delta_exp_vs.Mala_exp	within_Tiassalé	0.19225	0.954129	ns	ACON000081-PA	sp|Q9Y169|EXT2_DROME	0	Drosophila_melanogaster	Exostosin-2
ACON000082	NA	NA	Agb_C_vs.Dab_C	Control_vs.Control	between_populations	0.274487	0.545412	ns	ACON000082-PA	sp|Q64350|EI2BE_RAT	6e-105	Rattus_norvegicus	Translation_initiation_factor_eIF-2B_subunit_epsilon
ACON000082	NA	NA	Agb_C_vs.Tia_C	Control_vs.Control	between_populations	0.423647	0.158074	ns	ACON000082-PA	sp|Q64350|EI2BE_RAT	6e-105	Rattus_norvegicus	Translation_initiation_factor_eIF-2B_subunit_epsilon
ACON000082	NA	NA	Dab_C_vs.Tia_C	Control_vs.Control	between_populations	0.14916	0.952166	ns	ACON000082-PA	sp|Q64350|EI2BE_RAT	6e-105	Rattus_norvegicus	Translation_initiation_factor_eIF-2B_subunit_epsilon
ACON000082	NA	NA	Agb_D_vs.Agb_C	Delta_exp_vs.Control	within_Agboville	0.0229753	0.999719	ns	ACON000082-PA	sp|Q64350|EI2BE_RAT	6e-105	Rattus_norvegicus	Translation_initiation_factor_eIF-2B_subunit_epsilon
ACON000082	NA	NA	Agb_M_vs.Agb_C	Mala_exp_vs.Control	within_Agboville	-0.164722	0.617494	ns	ACON000082-PA	sp|Q64350|EI2BE_RAT	6e-105	Rattus_norvegicus	Translation_initiation_factor_eIF-2B_subunit_epsilon
ACON000082	NA	NA	Agb_D_vs.Agb_M	Delta_exp_vs.Mala_exp	within_Agboville	0.187697	0.630545	ns	ACON000082-PA	sp|Q64350|EI2BE_RAT	6e-105	Rattus_norvegicus	Translation_initiation_factor_eIF-2B_subunit_epsilon
ACON000082	NA	NA	Dab_D_vs.Dab_C	Delta_exp_vs.Control	within_Dabou	0.0331339	0.974902	ns	ACON000082-PA	sp|Q64350|EI2BE_RAT	6e-105	Rattus_norvegicus	Translation_initiation_factor_eIF-2B_subunit_epsilon
ACON000082	NA	NA	Dab_M_vs.Dab_C	Mala_exp_vs.Control	within_Dabou	-0.0355034	0.979371	ns	ACON000082-PA	sp|Q64350|EI2BE_RAT	6e-105	Rattus_norvegicus	Translation_initiation_factor_eIF-2B_subunit_epsilon
ACON000082	NA	NA	Dab_D_vs.Dab_M	Delta_exp_vs.Mala_exp	within_Dabou	0.0686373	0.892041	ns	ACON000082-PA	sp|Q64350|EI2BE_RAT	6e-105	Rattus_norvegicus	Translation_initiation_factor_eIF-2B_subunit_epsilon
ACON000082	NA	NA	Tia_D_vs.Tia_C	Delta_exp_vs.Control	within_Tiassalé	0.291924	0.559738	ns	ACON000082-PA	sp|Q64350|EI2BE_RAT	6e-105	Rattus_norvegicus	Translation_initiation_factor_eIF-2B_subunit_epsilon
ACON000082	NA	NA	Tia_M_vs.Tia_C	Mala_exp_vs.Control	within_Tiassalé	0.352391	0.543706	ns	ACON000082-PA	sp|Q64350|EI2BE_RAT	6e-105	Rattus_norvegicus	Translation_initiation_factor_eIF-2B_subunit_epsilon
ACON000082	NA	NA	Tia_D_vs.Tia_M	Delta_exp_vs.Mala_exp	within_Tiassalé	-0.0604674	0.99435	ns	ACON000082-PA	sp|Q64350|EI2BE_RAT	6e-105	Rattus_norvegicus	Translation_initiation_factor_eIF-2B_subunit_epsilon
ACON000090	NA	NA	Agb_C_vs.Dab_C	Control_vs.Control	between_populations	-0.131233	0.872823	ns	ACON000090-PA	sp|P51830|ADCY9_MOUSE	3e-110	Mus_musculus	Adenylate_cyclase_type_9
ACON000090	NA	NA	Agb_C_vs.Tia_C	Control_vs.Control	between_populations	0.16857	0.765494	ns	ACON000090-PA	sp|P51830|ADCY9_MOUSE	3e-110	Mus_musculus	Adenylate_cyclase_type_9
ACON000090	NA	NA	Dab_C_vs.Tia_C	Control_vs.Control	between_populations	0.299803	0.92949	ns	ACON000090-PA	sp|P51830|ADCY9_MOUSE	3e-110	Mus_musculus	Adenylate_cyclase_type_9
ACON000090	NA	NA	Agb_D_vs.Agb_C	Delta_exp_vs.Control	within_Agboville	0.287838	0.999719	ns	ACON000090-PA	sp|P51830|ADCY9_MOUSE	3e-110	Mus_musculus	Adenylate_cyclase_type_9
ACON000090	NA	NA	Agb_M_vs.Agb_C	Mala_exp_vs.Control	within_Agboville	-0.525932	0.29708	ns	ACON000090-PA	sp|P51830|ADCY9_MOUSE	3e-110	Mus_musculus	Adenylate_cyclase_type_9
ACON000090	NA	NA	Agb_D_vs.Agb_M	Delta_exp_vs.Mala_exp	within_Agboville	0.81377	0.311477	ns	ACON000090-PA	sp|P51830|ADCY9_MOUSE	3e-110	Mus_musculus	Adenylate_cyclase_type_9
ACON000090	NA	NA	Dab_D_vs.Dab_C	Delta_exp_vs.Control	within_Dabou	-0.0522436	0.975382	ns	ACON000090-PA	sp|P51830|ADCY9_MOUSE	3e-110	Mus_musculus	Adenylate_cyclase_type_9
ACON000090	NA	NA	Dab_M_vs.Dab_C	Mala_exp_vs.Control	within_Dabou	-0.159847	0.924395	ns	ACON000090-PA	sp|P51830|ADCY9_MOUSE	3e-110	Mus_musculus	Adenylate_cyclase_type_9
ACON000090	NA	NA	Dab_D_vs.Dab_M	Delta_exp_vs.Mala_exp	within_Dabou	0.107604	0.895625	ns	ACON000090-PA	sp|P51830|ADCY9_MOUSE	3e-110	Mus_musculus	Adenylate_cyclase_type_9
ACON000090	NA	NA	Tia_D_vs.Tia_C	Delta_exp_vs.Control	within_Tiassalé	-0.0851351	0.958393	ns	ACON000090-PA	sp|P51830|ADCY9_MOUSE	3e-110	Mus_musculus	Adenylate_cyclase_type_9
ACON000090	NA	NA	Tia_M_vs.Tia_C	Mala_exp_vs.Control	within_Tiassalé	0.132614	0.915053	ns	ACON000090-PA	sp|P51830|ADCY9_MOUSE	3e-110	Mus_musculus	Adenylate_cyclase_type_9
ACON000090	NA	NA	Tia_D_vs.Tia_M	Delta_exp_vs.Mala_exp	within_Tiassalé	-0.217749	0.96359	ns	ACON000090-PA	sp|P51830|ADCY9_MOUSE	3e-110	Mus_musculus	Adenylate_cyclase_type_9
ACON000091	NA	NA	Agb_C_vs.Dab_C	Control_vs.Control	between_populations	-0.0406083	0.97459	ns	ACON000091-PA	sp|Q9GKT2|FXDC2_MACFA	6e-107	Macaca_fascicularis	Fatty_acid_hydroxylase_domain-containing_protein_2
ACON000091	NA	NA	Agb_C_vs.Tia_C	Control_vs.Control	between_populations	-0.725032	0.189807	ns	ACON000091-PA	sp|Q9GKT2|FXDC2_MACFA	6e-107	Macaca_fascicularis	Fatty_acid_hydroxylase_domain-containing_protein_2
ACON000091	NA	NA	Dab_C_vs.Tia_C	Control_vs.Control	between_populations	-0.684424	0.751388	ns	ACON000091-PA	sp|Q9GKT2|FXDC2_MACFA	6e-107	Macaca_fascicularis	Fatty_acid_hydroxylase_domain-containing_protein_2
ACON000091	NA	NA	Agb_D_vs.Agb_C	Delta_exp_vs.Control	within_Agboville	-0.294998	0.999719	ns	ACON000091-PA	sp|Q9GKT2|FXDC2_MACFA	6e-107	Macaca_fascicularis	Fatty_acid_hydroxylase_domain-containing_protein_2
ACON000091	NA	NA	Agb_M_vs.Agb_C	Mala_exp_vs.Control	within_Agboville	-0.0735054	0.924481	ns	ACON000091-PA	sp|Q9GKT2|FXDC2_MACFA	6e-107	Macaca_fascicularis	Fatty_acid_hydroxylase_domain-containing_protein_2
ACON000091	NA	NA	Agb_D_vs.Agb_M	Delta_exp_vs.Mala_exp	within_Agboville	-0.221493	0.776318	ns	ACON000091-PA	sp|Q9GKT2|FXDC2_MACFA	6e-107	Macaca_fascicularis	Fatty_acid_hydroxylase_domain-containing_protein_2
ACON000091	NA	NA	Dab_D_vs.Dab_C	Delta_exp_vs.Control	within_Dabou	-0.349416	0.83974	ns	ACON000091-PA	sp|Q9GKT2|FXDC2_MACFA	6e-107	Macaca_fascicularis	Fatty_acid_hydroxylase_domain-containing_protein_2
ACON000091	NA	NA	Dab_M_vs.Dab_C	Mala_exp_vs.Control	within_Dabou	-0.0539372	0.983126	ns	ACON000091-PA	sp|Q9GKT2|FXDC2_MACFA	6e-107	Macaca_fascicularis	Fatty_acid_hydroxylase_domain-containing_protein_2
ACON000091	NA	NA	Dab_D_vs.Dab_M	Delta_exp_vs.Mala_exp	within_Dabou	-0.295479	0.720042	ns	ACON000091-PA	sp|Q9GKT2|FXDC2_MACFA	6e-107	Macaca_fascicularis	Fatty_acid_hydroxylase_domain-containing_protein_2
ACON000091	NA	NA	Tia_D_vs.Tia_C	Delta_exp_vs.Control	within_Tiassalé	-0.0445461	0.979348	ns	ACON000091-PA	sp|Q9GKT2|FXDC2_MACFA	6e-107	Macaca_fascicularis	Fatty_acid_hydroxylase_domain-containing_protein_2
ACON000091	NA	NA	Tia_M_vs.Tia_C	Mala_exp_vs.Control	within_Tiassalé	-0.398891	0.721507	ns	ACON000091-PA	sp|Q9GKT2|FXDC2_MACFA	6e-107	Macaca_fascicularis	Fatty_acid_hydroxylase_domain-containing_protein_2
ACON000091	NA	NA	Tia_D_vs.Tia_M	Delta_exp_vs.Mala_exp	within_Tiassalé	0.354345	0.954129	ns	ACON000091-PA	sp|Q9GKT2|FXDC2_MACFA	6e-107	Macaca_fascicularis	Fatty_acid_hydroxylase_domain-containing_protein_2
ACON000092	NA	NA	Agb_C_vs.Dab_C	Control_vs.Control	between_populations	-0.145605	0.856483	ns	ACON000092-PA	sp|Q96IV6|FXDC2_HUMAN	4e-91	Homo_sapiens	Fatty_acid_hydroxylase_domain-containing_protein_2
ACON000092	NA	NA	Agb_C_vs.Tia_C	Control_vs.Control	between_populations	-0.06956	0.910022	ns	ACON000092-PA	sp|Q96IV6|FXDC2_HUMAN	4e-91	Homo_sapiens	Fatty_acid_hydroxylase_domain-containing_protein_2
ACON000092	NA	NA	Dab_C_vs.Tia_C	Control_vs.Control	between_populations	0.0760445	0.992226	ns	ACON000092-PA	sp|Q96IV6|FXDC2_HUMAN	4e-91	Homo_sapiens	Fatty_acid_hydroxylase_domain-containing_protein_2
ACON000092	NA	NA	Agb_D_vs.Agb_C	Delta_exp_vs.Control	within_Agboville	-0.282031	0.999719	ns	ACON000092-PA	sp|Q96IV6|FXDC2_HUMAN	4e-91	Homo_sapiens	Fatty_acid_hydroxylase_domain-containing_protein_2
ACON000092	NA	NA	Agb_M_vs.Agb_C	Mala_exp_vs.Control	within_Agboville	0.0281032	0.967173	ns	ACON000092-PA	sp|Q96IV6|FXDC2_HUMAN	4e-91	Homo_sapiens	Fatty_acid_hydroxylase_domain-containing_protein_2
ACON000092	NA	NA	Agb_D_vs.Agb_M	Delta_exp_vs.Mala_exp	within_Agboville	-0.310134	0.614428	ns	ACON000092-PA	sp|Q96IV6|FXDC2_HUMAN	4e-91	Homo_sapiens	Fatty_acid_hydroxylase_domain-containing_protein_2
ACON000092	NA	NA	Dab_D_vs.Dab_C	Delta_exp_vs.Control	within_Dabou	-0.0210512	0.990047	ns	ACON000092-PA	sp|Q96IV6|FXDC2_HUMAN	4e-91	Homo_sapiens	Fatty_acid_hydroxylase_domain-containing_protein_2
ACON000092	NA	NA	Dab_M_vs.Dab_C	Mala_exp_vs.Control	within_Dabou	-0.148165	0.928611	ns	ACON000092-PA	sp|Q96IV6|FXDC2_HUMAN	4e-91	Homo_sapiens	Fatty_acid_hydroxylase_domain-containing_protein_2
ACON000092	NA	NA	Dab_D_vs.Dab_M	Delta_exp_vs.Mala_exp	within_Dabou	0.127114	0.87165	ns	ACON000092-PA	sp|Q96IV6|FXDC2_HUMAN	4e-91	Homo_sapiens	Fatty_acid_hydroxylase_domain-containing_protein_2
ACON000092	NA	NA	Tia_D_vs.Tia_C	Delta_exp_vs.Control	within_Tiassalé	0.252945	0.799998	ns	ACON000092-PA	sp|Q96IV6|FXDC2_HUMAN	4e-91	Homo_sapiens	Fatty_acid_hydroxylase_domain-containing_protein_2
ACON000092	NA	NA	Tia_M_vs.Tia_C	Mala_exp_vs.Control	within_Tiassalé	0.0706787	0.953686	ns	ACON000092-PA	sp|Q96IV6|FXDC2_HUMAN	4e-91	Homo_sapiens	Fatty_acid_hydroxylase_domain-containing_protein_2
ACON000092	NA	NA	Tia_D_vs.Tia_M	Delta_exp_vs.Mala_exp	within_Tiassalé	0.182266	0.978824	ns	ACON000092-PA	sp|Q96IV6|FXDC2_HUMAN	4e-91	Homo_sapiens	Fatty_acid_hydroxylase_domain-containing_protein_2
ACON000093	NA	NA	Agb_C_vs.Dab_C	Control_vs.Control	between_populations	-0.226103	0.624969	ns	ACON000093-PA	NA	NA	NA	NA
ACON000093	NA	NA	Agb_C_vs.Tia_C	Control_vs.Control	between_populations	0.0984441	0.784916	ns	ACON000093-PA	NA	NA	NA	NA
ACON000093	NA	NA	Dab_C_vs.Tia_C	Control_vs.Control	between_populations	0.324547	0.800124	ns	ACON000093-PA	NA	NA	NA	NA
ACON000093	NA	NA	Agb_D_vs.Agb_C	Delta_exp_vs.Control	within_Agboville	-0.0370037	0.999719	ns	ACON000093-PA	NA	NA	NA	NA
ACON000093	NA	NA	Agb_M_vs.Agb_C	Mala_exp_vs.Control	within_Agboville	-0.194117	0.546605	ns	ACON000093-PA	NA	NA	NA	NA
ACON000093	NA	NA	Agb_D_vs.Agb_M	Delta_exp_vs.Mala_exp	within_Agboville	0.157113	0.699771	ns	ACON000093-PA	NA	NA	NA	NA
ACON000093	NA	NA	Dab_D_vs.Dab_C	Delta_exp_vs.Control	within_Dabou	-0.125528	0.886775	ns	ACON000093-PA	NA	NA	NA	NA
ACON000093	NA	NA	Dab_M_vs.Dab_C	Mala_exp_vs.Control	within_Dabou	-0.295397	0.694085	ns	ACON000093-PA	NA	NA	NA	NA
ACON000093	NA	NA	Dab_D_vs.Dab_M	Delta_exp_vs.Mala_exp	within_Dabou	0.169869	0.701612	ns	ACON000093-PA	NA	NA	NA	NA
ACON000093	NA	NA	Tia_D_vs.Tia_C	Delta_exp_vs.Control	within_Tiassalé	0.213674	0.715433	ns	ACON000093-PA	NA	NA	NA	NA
ACON000093	NA	NA	Tia_M_vs.Tia_C	Mala_exp_vs.Control	within_Tiassalé	0.159274	0.814158	ns	ACON000093-PA	NA	NA	NA	NA
ACON000093	NA	NA	Tia_D_vs.Tia_M	Delta_exp_vs.Mala_exp	within_Tiassalé	0.0544001	0.996033	ns	ACON000093-PA	NA	NA	NA	NA
ACON000094	NA	NA	Agb_C_vs.Dab_C	Control_vs.Control	between_populations	0.0604729	0.960432	ns	ACON000094-PA	sp|Q8GWU0|PGP2_ARATH	3e-45	Arabidopsis_thaliana	Phosphoglycolate_phosphatase_2
ACON000094	NA	NA	Agb_C_vs.Tia_C	Control_vs.Control	between_populations	-0.332562	0.597708	ns	ACON000094-PA	sp|Q8GWU0|PGP2_ARATH	3e-45	Arabidopsis_thaliana	Phosphoglycolate_phosphatase_2
ACON000094	NA	NA	Dab_C_vs.Tia_C	Control_vs.Control	between_populations	-0.393035	0.912432	ns	ACON000094-PA	sp|Q8GWU0|PGP2_ARATH	3e-45	Arabidopsis_thaliana	Phosphoglycolate_phosphatase_2
ACON000094	NA	NA	Agb_D_vs.Agb_C	Delta_exp_vs.Control	within_Agboville	-0.406149	0.999719	ns	ACON000094-PA	sp|Q8GWU0|PGP2_ARATH	3e-45	Arabidopsis_thaliana	Phosphoglycolate_phosphatase_2
ACON000094	NA	NA	Agb_M_vs.Agb_C	Mala_exp_vs.Control	within_Agboville	0.197763	0.780584	ns	ACON000094-PA	sp|Q8GWU0|PGP2_ARATH	3e-45	Arabidopsis_thaliana	Phosphoglycolate_phosphatase_2
ACON000094	NA	NA	Agb_D_vs.Agb_M	Delta_exp_vs.Mala_exp	within_Agboville	-0.603912	0.436325	ns	ACON000094-PA	sp|Q8GWU0|PGP2_ARATH	3e-45	Arabidopsis_thaliana	Phosphoglycolate_phosphatase_2
ACON000094	NA	NA	Dab_D_vs.Dab_C	Delta_exp_vs.Control	within_Dabou	0.0643019	0.975074	ns	ACON000094-PA	sp|Q8GWU0|PGP2_ARATH	3e-45	Arabidopsis_thaliana	Phosphoglycolate_phosphatase_2
ACON000094	NA	NA	Dab_M_vs.Dab_C	Mala_exp_vs.Control	within_Dabou	0.343234	0.842112	ns	ACON000094-PA	sp|Q8GWU0|PGP2_ARATH	3e-45	Arabidopsis_thaliana	Phosphoglycolate_phosphatase_2
ACON000094	NA	NA	Dab_D_vs.Dab_M	Delta_exp_vs.Mala_exp	within_Dabou	-0.278932	0.751724	ns	ACON000094-PA	sp|Q8GWU0|PGP2_ARATH	3e-45	Arabidopsis_thaliana	Phosphoglycolate_phosphatase_2
ACON000094	NA	NA	Tia_D_vs.Tia_C	Delta_exp_vs.Control	within_Tiassalé	0.256247	0.842674	ns	ACON000094-PA	sp|Q8GWU0|PGP2_ARATH	3e-45	Arabidopsis_thaliana	Phosphoglycolate_phosphatase_2
ACON000094	NA	NA	Tia_M_vs.Tia_C	Mala_exp_vs.Control	within_Tiassalé	0.22005	0.87261	ns	ACON000094-PA	sp|Q8GWU0|PGP2_ARATH	3e-45	Arabidopsis_thaliana	Phosphoglycolate_phosphatase_2
ACON000094	NA	NA	Tia_D_vs.Tia_M	Delta_exp_vs.Mala_exp	within_Tiassalé	0.0361963	0.99668	ns	ACON000094-PA	sp|Q8GWU0|PGP2_ARATH	3e-45	Arabidopsis_thaliana	Phosphoglycolate_phosphatase_2
ACON000095	NA	NA	Agb_C_vs.Dab_C	Control_vs.Control	between_populations	0.000964738	0.999075	ns	ACON000095-PA	sp|Q8BHY3|ANO1_MOUSE	0	Mus_musculus	Anoctamin-1
ACON000095	NA	NA	Agb_C_vs.Tia_C	Control_vs.Control	between_populations	0.316947	0.336966	ns	ACON000095-PA	sp|Q8BHY3|ANO1_MOUSE	0	Mus_musculus	Anoctamin-1
ACON000095	NA	NA	Dab_C_vs.Tia_C	Control_vs.Control	between_populations	0.315983	0.832841	ns	ACON000095-PA	sp|Q8BHY3|ANO1_MOUSE	0	Mus_musculus	Anoctamin-1
ACON000095	NA	NA	Agb_D_vs.Agb_C	Delta_exp_vs.Control	within_Agboville	-0.140294	0.999719	ns	ACON000095-PA	sp|Q8BHY3|ANO1_MOUSE	0	Mus_musculus	Anoctamin-1
ACON000095	NA	NA	Agb_M_vs.Agb_C	Mala_exp_vs.Control	within_Agboville	0.00929698	0.984009	ns	ACON000095-PA	sp|Q8BHY3|ANO1_MOUSE	0	Mus_musculus	Anoctamin-1
ACON000095	NA	NA	Agb_D_vs.Agb_M	Delta_exp_vs.Mala_exp	within_Agboville	-0.149591	0.747154	ns	ACON000095-PA	sp|Q8BHY3|ANO1_MOUSE	0	Mus_musculus	Anoctamin-1
ACON000095	NA	NA	Dab_D_vs.Dab_C	Delta_exp_vs.Control	within_Dabou	0.0185478	0.986872	ns	ACON000095-PA	sp|Q8BHY3|ANO1_MOUSE	0	Mus_musculus	Anoctamin-1
ACON000095	NA	NA	Dab_M_vs.Dab_C	Mala_exp_vs.Control	within_Dabou	0.293247	0.726309	ns	ACON000095-PA	sp|Q8BHY3|ANO1_MOUSE	0	Mus_musculus	Anoctamin-1
ACON000095	NA	NA	Dab_D_vs.Dab_M	Delta_exp_vs.Mala_exp	within_Dabou	-0.274699	0.552575	ns	ACON000095-PA	sp|Q8BHY3|ANO1_MOUSE	0	Mus_musculus	Anoctamin-1
ACON000095	NA	NA	Tia_D_vs.Tia_C	Delta_exp_vs.Control	within_Tiassalé	0.0982447	0.909001	ns	ACON000095-PA	sp|Q8BHY3|ANO1_MOUSE	0	Mus_musculus	Anoctamin-1
ACON000095	NA	NA	Tia_M_vs.Tia_C	Mala_exp_vs.Control	within_Tiassalé	0.144263	0.851278	ns	ACON000095-PA	sp|Q8BHY3|ANO1_MOUSE	0	Mus_musculus	Anoctamin-1
ACON000095	NA	NA	Tia_D_vs.Tia_M	Delta_exp_vs.Mala_exp	within_Tiassalé	-0.0460181	0.99668	ns	ACON000095-PA	sp|Q8BHY3|ANO1_MOUSE	0	Mus_musculus	Anoctamin-1
ACON000095	NA	NA	Agb_C_vs.Dab_C	Control_vs.Control	between_populations	0.000964738	0.999075	ns	ACON000095-PB	sp|Q8BHY3|ANO1_MOUSE	0	Mus_musculus	Anoctamin-1
ACON000095	NA	NA	Agb_C_vs.Tia_C	Control_vs.Control	between_populations	0.316947	0.336966	ns	ACON000095-PB	sp|Q8BHY3|ANO1_MOUSE	0	Mus_musculus	Anoctamin-1
ACON000095	NA	NA	Dab_C_vs.Tia_C	Control_vs.Control	between_populations	0.315983	0.832841	ns	ACON000095-PB	sp|Q8BHY3|ANO1_MOUSE	0	Mus_musculus	Anoctamin-1
ACON000095	NA	NA	Agb_D_vs.Agb_C	Delta_exp_vs.Control	within_Agboville	-0.140294	0.999719	ns	ACON000095-PB	sp|Q8BHY3|ANO1_MOUSE	0	Mus_musculus	Anoctamin-1
ACON000095	NA	NA	Agb_M_vs.Agb_C	Mala_exp_vs.Control	within_Agboville	0.00929698	0.984009	ns	ACON000095-PB	sp|Q8BHY3|ANO1_MOUSE	0	Mus_musculus	Anoctamin-1
ACON000095	NA	NA	Agb_D_vs.Agb_M	Delta_exp_vs.Mala_exp	within_Agboville	-0.149591	0.747154	ns	ACON000095-PB	sp|Q8BHY3|ANO1_MOUSE	0	Mus_musculus	Anoctamin-1
ACON000095	NA	NA	Dab_D_vs.Dab_C	Delta_exp_vs.Control	within_Dabou	0.0185478	0.986872	ns	ACON000095-PB	sp|Q8BHY3|ANO1_MOUSE	0	Mus_musculus	Anoctamin-1
ACON000095	NA	NA	Dab_M_vs.Dab_C	Mala_exp_vs.Control	within_Dabou	0.293247	0.726309	ns	ACON000095-PB	sp|Q8BHY3|ANO1_MOUSE	0	Mus_musculus	Anoctamin-1
ACON000095	NA	NA	Dab_D_vs.Dab_M	Delta_exp_vs.Mala_exp	within_Dabou	-0.274699	0.552575	ns	ACON000095-PB	sp|Q8BHY3|ANO1_MOUSE	0	Mus_musculus	Anoctamin-1
ACON000095	NA	NA	Tia_D_vs.Tia_C	Delta_exp_vs.Control	within_Tiassalé	0.0982447	0.909001	ns	ACON000095-PB	sp|Q8BHY3|ANO1_MOUSE	0	Mus_musculus	Anoctamin-1
ACON000095	NA	NA	Tia_M_vs.Tia_C	Mala_exp_vs.Control	within_Tiassalé	0.144263	0.851278	ns	ACON000095-PB	sp|Q8BHY3|ANO1_MOUSE	0	Mus_musculus	Anoctamin-1
ACON000095	NA	NA	Tia_D_vs.Tia_M	Delta_exp_vs.Mala_exp	within_Tiassalé	-0.0460181	0.99668	ns	ACON000095-PB	sp|Q8BHY3|ANO1_MOUSE	0	Mus_musculus	Anoctamin-1
ACON000096	NA	NA	Agb_C_vs.Dab_C	Control_vs.Control	between_populations	-0.153556	0.806412	ns	ACON000096-PA	NA	NA	NA	NA
ACON000096	NA	NA	Agb_C_vs.Tia_C	Control_vs.Control	between_populations	-0.183606	0.658512	ns	ACON000096-PA	NA	NA	NA	NA
ACON000096	NA	NA	Dab_C_vs.Tia_C	Control_vs.Control	between_populations	-0.0300499	0.998867	ns	ACON000096-PA	NA	NA	NA	NA
ACON000096	NA	NA	Agb_D_vs.Agb_C	Delta_exp_vs.Control	within_Agboville	-0.00607594	0.999719	ns	ACON000096-PA	NA	NA	NA	NA
ACON000096	NA	NA	Agb_M_vs.Agb_C	Mala_exp_vs.Control	within_Agboville	0.500307	0.219086	ns	ACON000096-PA	NA	NA	NA	NA
ACON000096	NA	NA	Agb_D_vs.Agb_M	Delta_exp_vs.Mala_exp	within_Agboville	-0.506383	0.364351	ns	ACON000096-PA	NA	NA	NA	NA
ACON000096	NA	NA	Dab_D_vs.Dab_C	Delta_exp_vs.Control	within_Dabou	-0.100813	0.932395	ns	ACON000096-PA	NA	NA	NA	NA
ACON000096	NA	NA	Dab_M_vs.Dab_C	Mala_exp_vs.Control	within_Dabou	0.335805	0.723613	ns	ACON000096-PA	NA	NA	NA	NA
ACON000096	NA	NA	Dab_D_vs.Dab_M	Delta_exp_vs.Mala_exp	within_Dabou	-0.436618	0.388907	ns	ACON000096-PA	NA	NA	NA	NA
ACON000096	NA	NA	Tia_D_vs.Tia_C	Delta_exp_vs.Control	within_Tiassalé	-0.236534	0.749436	ns	ACON000096-PA	NA	NA	NA	NA
ACON000096	NA	NA	Tia_M_vs.Tia_C	Mala_exp_vs.Control	within_Tiassalé	0.191851	0.816618	ns	ACON000096-PA	NA	NA	NA	NA
ACON000096	NA	NA	Tia_D_vs.Tia_M	Delta_exp_vs.Mala_exp	within_Tiassalé	-0.428385	0.822908	ns	ACON000096-PA	NA	NA	NA	NA
ACON000097	NA	NA	Agb_C_vs.Dab_C	Control_vs.Control	between_populations	0.035911	0.965388	ns	ACON000097-PA	sp|Q5PQ27|S2542_XENLA	1e-101	Xenopus_laevis	Mitochondrial_coenzyme_A_transporter_SLC25A42
ACON000097	NA	NA	Agb_C_vs.Tia_C	Control_vs.Control	between_populations	0.33333	0.396114	ns	ACON000097-PA	sp|Q5PQ27|S2542_XENLA	1e-101	Xenopus_laevis	Mitochondrial_coenzyme_A_transporter_SLC25A42
ACON000097	NA	NA	Dab_C_vs.Tia_C	Control_vs.Control	between_populations	0.297419	0.8777	ns	ACON000097-PA	sp|Q5PQ27|S2542_XENLA	1e-101	Xenopus_laevis	Mitochondrial_coenzyme_A_transporter_SLC25A42
ACON000097	NA	NA	Agb_D_vs.Agb_C	Delta_exp_vs.Control	within_Agboville	0.0772949	0.999719	ns	ACON000097-PA	sp|Q5PQ27|S2542_XENLA	1e-101	Xenopus_laevis	Mitochondrial_coenzyme_A_transporter_SLC25A42
ACON000097	NA	NA	Agb_M_vs.Agb_C	Mala_exp_vs.Control	within_Agboville	-0.185915	0.68016	ns	ACON000097-PA	sp|Q5PQ27|S2542_XENLA	1e-101	Xenopus_laevis	Mitochondrial_coenzyme_A_transporter_SLC25A42
ACON000097	NA	NA	Agb_D_vs.Agb_M	Delta_exp_vs.Mala_exp	within_Agboville	0.26321	0.602642	ns	ACON000097-PA	sp|Q5PQ27|S2542_XENLA	1e-101	Xenopus_laevis	Mitochondrial_coenzyme_A_transporter_SLC25A42
ACON000097	NA	NA	Dab_D_vs.Dab_C	Delta_exp_vs.Control	within_Dabou	0.259895	0.825538	ns	ACON000097-PA	sp|Q5PQ27|S2542_XENLA	1e-101	Xenopus_laevis	Mitochondrial_coenzyme_A_transporter_SLC25A42
ACON000097	NA	NA	Dab_M_vs.Dab_C	Mala_exp_vs.Control	within_Dabou	0.161274	0.905526	ns	ACON000097-PA	sp|Q5PQ27|S2542_XENLA	1e-101	Xenopus_laevis	Mitochondrial_coenzyme_A_transporter_SLC25A42
ACON000097	NA	NA	Dab_D_vs.Dab_M	Delta_exp_vs.Mala_exp	within_Dabou	0.0986216	0.883259	ns	ACON000097-PA	sp|Q5PQ27|S2542_XENLA	1e-101	Xenopus_laevis	Mitochondrial_coenzyme_A_transporter_SLC25A42
ACON000097	NA	NA	Tia_D_vs.Tia_C	Delta_exp_vs.Control	within_Tiassalé	0.283905	0.706216	ns	ACON000097-PA	sp|Q5PQ27|S2542_XENLA	1e-101	Xenopus_laevis	Mitochondrial_coenzyme_A_transporter_SLC25A42
ACON000097	NA	NA	Tia_M_vs.Tia_C	Mala_exp_vs.Control	within_Tiassalé	0.331843	0.667931	ns	ACON000097-PA	sp|Q5PQ27|S2542_XENLA	1e-101	Xenopus_laevis	Mitochondrial_coenzyme_A_transporter_SLC25A42
ACON000097	NA	NA	Tia_D_vs.Tia_M	Delta_exp_vs.Mala_exp	within_Tiassalé	-0.0479372	0.99668	ns	ACON000097-PA	sp|Q5PQ27|S2542_XENLA	1e-101	Xenopus_laevis	Mitochondrial_coenzyme_A_transporter_SLC25A42
ACON000098	APG1	NA	Agb_C_vs.Dab_C	Control_vs.Control	between_populations	0.0347453	0.959179	ns	ACON000098-PA	sp|Q3U3Q1|ULK3_MOUSE	2e-109	Mus_musculus	Serine/threonine-protein_kinase_ULK3
ACON000098	APG1	NA	Agb_C_vs.Tia_C	Control_vs.Control	between_populations	-0.136933	0.716089	ns	ACON000098-PA	sp|Q3U3Q1|ULK3_MOUSE	2e-109	Mus_musculus	Serine/threonine-protein_kinase_ULK3
ACON000098	APG1	NA	Dab_C_vs.Tia_C	Control_vs.Control	between_populations	-0.171678	0.949844	ns	ACON000098-PA	sp|Q3U3Q1|ULK3_MOUSE	2e-109	Mus_musculus	Serine/threonine-protein_kinase_ULK3
ACON000098	APG1	NA	Agb_D_vs.Agb_C	Delta_exp_vs.Control	within_Agboville	-0.336475	0.999719	ns	ACON000098-PA	sp|Q3U3Q1|ULK3_MOUSE	2e-109	Mus_musculus	Serine/threonine-protein_kinase_ULK3
ACON000098	APG1	NA	Agb_M_vs.Agb_C	Mala_exp_vs.Control	within_Agboville	-0.0761025	0.859462	ns	ACON000098-PA	sp|Q3U3Q1|ULK3_MOUSE	2e-109	Mus_musculus	Serine/threonine-protein_kinase_ULK3
ACON000098	APG1	NA	Agb_D_vs.Agb_M	Delta_exp_vs.Mala_exp	within_Agboville	-0.260373	0.545872	ns	ACON000098-PA	sp|Q3U3Q1|ULK3_MOUSE	2e-109	Mus_musculus	Serine/threonine-protein_kinase_ULK3
ACON000098	APG1	NA	Dab_D_vs.Dab_C	Delta_exp_vs.Control	within_Dabou	-0.0385217	0.973544	ns	ACON000098-PA	sp|Q3U3Q1|ULK3_MOUSE	2e-109	Mus_musculus	Serine/threonine-protein_kinase_ULK3
ACON000098	APG1	NA	Dab_M_vs.Dab_C	Mala_exp_vs.Control	within_Dabou	-0.0664536	0.963479	ns	ACON000098-PA	sp|Q3U3Q1|ULK3_MOUSE	2e-109	Mus_musculus	Serine/threonine-protein_kinase_ULK3
ACON000098	APG1	NA	Dab_D_vs.Dab_M	Delta_exp_vs.Mala_exp	within_Dabou	0.0279319	0.96869	ns	ACON000098-PA	sp|Q3U3Q1|ULK3_MOUSE	2e-109	Mus_musculus	Serine/threonine-protein_kinase_ULK3
ACON000098	APG1	NA	Tia_D_vs.Tia_C	Delta_exp_vs.Control	within_Tiassalé	0.0805079	0.931931	ns	ACON000098-PA	sp|Q3U3Q1|ULK3_MOUSE	2e-109	Mus_musculus	Serine/threonine-protein_kinase_ULK3
ACON000098	APG1	NA	Tia_M_vs.Tia_C	Mala_exp_vs.Control	within_Tiassalé	-0.155087	0.833222	ns	ACON000098-PA	sp|Q3U3Q1|ULK3_MOUSE	2e-109	Mus_musculus	Serine/threonine-protein_kinase_ULK3
ACON000098	APG1	NA	Tia_D_vs.Tia_M	Delta_exp_vs.Mala_exp	within_Tiassalé	0.235595	0.954129	ns	ACON000098-PA	sp|Q3U3Q1|ULK3_MOUSE	2e-109	Mus_musculus	Serine/threonine-protein_kinase_ULK3
ACON000099	STAT2	NA	Agb_C_vs.Dab_C	Control_vs.Control	between_populations	0.0678519	0.919929	ns	ACON000099-PA	sp|Q7QDU4|STAT_ANOGA	0	Anopheles_gambiae	Signal_transducer_and_transcription_activator
ACON000099	STAT2	NA	Agb_C_vs.Tia_C	Control_vs.Control	between_populations	0.223452	0.562334	ns	ACON000099-PA	sp|Q7QDU4|STAT_ANOGA	0	Anopheles_gambiae	Signal_transducer_and_transcription_activator
ACON000099	STAT2	NA	Dab_C_vs.Tia_C	Control_vs.Control	between_populations	0.1556	0.963396	ns	ACON000099-PA	sp|Q7QDU4|STAT_ANOGA	0	Anopheles_gambiae	Signal_transducer_and_transcription_activator
ACON000099	STAT2	NA	Agb_D_vs.Agb_C	Delta_exp_vs.Control	within_Agboville	0.150357	0.999719	ns	ACON000099-PA	sp|Q7QDU4|STAT_ANOGA	0	Anopheles_gambiae	Signal_transducer_and_transcription_activator
ACON000099	STAT2	NA	Agb_M_vs.Agb_C	Mala_exp_vs.Control	within_Agboville	-0.246706	0.520625	ns	ACON000099-PA	sp|Q7QDU4|STAT_ANOGA	0	Anopheles_gambiae	Signal_transducer_and_transcription_activator
ACON000099	STAT2	NA	Agb_D_vs.Agb_M	Delta_exp_vs.Mala_exp	within_Agboville	0.397063	0.410432	ns	ACON000099-PA	sp|Q7QDU4|STAT_ANOGA	0	Anopheles_gambiae	Signal_transducer_and_transcription_activator
ACON000099	STAT2	NA	Dab_D_vs.Dab_C	Delta_exp_vs.Control	within_Dabou	0.221716	0.846862	ns	ACON000099-PA	sp|Q7QDU4|STAT_ANOGA	0	Anopheles_gambiae	Signal_transducer_and_transcription_activator
ACON000099	STAT2	NA	Dab_M_vs.Dab_C	Mala_exp_vs.Control	within_Dabou	-0.143456	0.909807	ns	ACON000099-PA	sp|Q7QDU4|STAT_ANOGA	0	Anopheles_gambiae	Signal_transducer_and_transcription_activator
ACON000099	STAT2	NA	Dab_D_vs.Dab_M	Delta_exp_vs.Mala_exp	within_Dabou	0.365172	0.474876	ns	ACON000099-PA	sp|Q7QDU4|STAT_ANOGA	0	Anopheles_gambiae	Signal_transducer_and_transcription_activator
ACON000099	STAT2	NA	Tia_D_vs.Tia_C	Delta_exp_vs.Control	within_Tiassalé	0.182561	0.814844	ns	ACON000099-PA	sp|Q7QDU4|STAT_ANOGA	0	Anopheles_gambiae	Signal_transducer_and_transcription_activator
ACON000099	STAT2	NA	Tia_M_vs.Tia_C	Mala_exp_vs.Control	within_Tiassalé	0.102669	0.912395	ns	ACON000099-PA	sp|Q7QDU4|STAT_ANOGA	0	Anopheles_gambiae	Signal_transducer_and_transcription_activator
ACON000099	STAT2	NA	Tia_D_vs.Tia_M	Delta_exp_vs.Mala_exp	within_Tiassalé	0.0798922	0.993885	ns	ACON000099-PA	sp|Q7QDU4|STAT_ANOGA	0	Anopheles_gambiae	Signal_transducer_and_transcription_activator
ACON000099	STAT2	NA	Agb_C_vs.Dab_C	Control_vs.Control	between_populations	0.0678519	0.919929	ns	ACON000099-PB	sp|Q7QDU4|STAT_ANOGA	0	Anopheles_gambiae	Signal_transducer_and_transcription_activator
ACON000099	STAT2	NA	Agb_C_vs.Tia_C	Control_vs.Control	between_populations	0.223452	0.562334	ns	ACON000099-PB	sp|Q7QDU4|STAT_ANOGA	0	Anopheles_gambiae	Signal_transducer_and_transcription_activator
ACON000099	STAT2	NA	Dab_C_vs.Tia_C	Control_vs.Control	between_populations	0.1556	0.963396	ns	ACON000099-PB	sp|Q7QDU4|STAT_ANOGA	0	Anopheles_gambiae	Signal_transducer_and_transcription_activator
ACON000099	STAT2	NA	Agb_D_vs.Agb_C	Delta_exp_vs.Control	within_Agboville	0.150357	0.999719	ns	ACON000099-PB	sp|Q7QDU4|STAT_ANOGA	0	Anopheles_gambiae	Signal_transducer_and_transcription_activator
ACON000099	STAT2	NA	Agb_M_vs.Agb_C	Mala_exp_vs.Control	within_Agboville	-0.246706	0.520625	ns	ACON000099-PB	sp|Q7QDU4|STAT_ANOGA	0	Anopheles_gambiae	Signal_transducer_and_transcription_activator
ACON000099	STAT2	NA	Agb_D_vs.Agb_M	Delta_exp_vs.Mala_exp	within_Agboville	0.397063	0.410432	ns	ACON000099-PB	sp|Q7QDU4|STAT_ANOGA	0	Anopheles_gambiae	Signal_transducer_and_transcription_activator
ACON000099	STAT2	NA	Dab_D_vs.Dab_C	Delta_exp_vs.Control	within_Dabou	0.221716	0.846862	ns	ACON000099-PB	sp|Q7QDU4|STAT_ANOGA	0	Anopheles_gambiae	Signal_transducer_and_transcription_activator
ACON000099	STAT2	NA	Dab_M_vs.Dab_C	Mala_exp_vs.Control	within_Dabou	-0.143456	0.909807	ns	ACON000099-PB	sp|Q7QDU4|STAT_ANOGA	0	Anopheles_gambiae	Signal_transducer_and_transcription_activator
ACON000099	STAT2	NA	Dab_D_vs.Dab_M	Delta_exp_vs.Mala_exp	within_Dabou	0.365172	0.474876	ns	ACON000099-PB	sp|Q7QDU4|STAT_ANOGA	0	Anopheles_gambiae	Signal_transducer_and_transcription_activator
ACON000099	STAT2	NA	Tia_D_vs.Tia_C	Delta_exp_vs.Control	within_Tiassalé	0.182561	0.814844	ns	ACON000099-PB	sp|Q7QDU4|STAT_ANOGA	0	Anopheles_gambiae	Signal_transducer_and_transcription_activator
ACON000099	STAT2	NA	Tia_M_vs.Tia_C	Mala_exp_vs.Control	within_Tiassalé	0.102669	0.912395	ns	ACON000099-PB	sp|Q7QDU4|STAT_ANOGA	0	Anopheles_gambiae	Signal_transducer_and_transcription_activator
ACON000099	STAT2	NA	Tia_D_vs.Tia_M	Delta_exp_vs.Mala_exp	within_Tiassalé	0.0798922	0.993885	ns	ACON000099-PB	sp|Q7QDU4|STAT_ANOGA	0	Anopheles_gambiae	Signal_transducer_and_transcription_activator
ACON000099	STAT2	NA	Agb_C_vs.Dab_C	Control_vs.Control	between_populations	0.0678519	0.919929	ns	ACON000099-PC	sp|Q7QDU4|STAT_ANOGA	0	Anopheles_gambiae	Signal_transducer_and_transcription_activator
ACON000099	STAT2	NA	Agb_C_vs.Tia_C	Control_vs.Control	between_populations	0.223452	0.562334	ns	ACON000099-PC	sp|Q7QDU4|STAT_ANOGA	0	Anopheles_gambiae	Signal_transducer_and_transcription_activator
ACON000099	STAT2	NA	Dab_C_vs.Tia_C	Control_vs.Control	between_populations	0.1556	0.963396	ns	ACON000099-PC	sp|Q7QDU4|STAT_ANOGA	0	Anopheles_gambiae	Signal_transducer_and_transcription_activator
ACON000099	STAT2	NA	Agb_D_vs.Agb_C	Delta_exp_vs.Control	within_Agboville	0.150357	0.999719	ns	ACON000099-PC	sp|Q7QDU4|STAT_ANOGA	0	Anopheles_gambiae	Signal_transducer_and_transcription_activator
ACON000099	STAT2	NA	Agb_M_vs.Agb_C	Mala_exp_vs.Control	within_Agboville	-0.246706	0.520625	ns	ACON000099-PC	sp|Q7QDU4|STAT_ANOGA	0	Anopheles_gambiae	Signal_transducer_and_transcription_activator
ACON000099	STAT2	NA	Agb_D_vs.Agb_M	Delta_exp_vs.Mala_exp	within_Agboville	0.397063	0.410432	ns	ACON000099-PC	sp|Q7QDU4|STAT_ANOGA	0	Anopheles_gambiae	Signal_transducer_and_transcription_activator
ACON000099	STAT2	NA	Dab_D_vs.Dab_C	Delta_exp_vs.Control	within_Dabou	0.221716	0.846862	ns	ACON000099-PC	sp|Q7QDU4|STAT_ANOGA	0	Anopheles_gambiae	Signal_transducer_and_transcription_activator
ACON000099	STAT2	NA	Dab_M_vs.Dab_C	Mala_exp_vs.Control	within_Dabou	-0.143456	0.909807	ns	ACON000099-PC	sp|Q7QDU4|STAT_ANOGA	0	Anopheles_gambiae	Signal_transducer_and_transcription_activator
ACON000099	STAT2	NA	Dab_D_vs.Dab_M	Delta_exp_vs.Mala_exp	within_Dabou	0.365172	0.474876	ns	ACON000099-PC	sp|Q7QDU4|STAT_ANOGA	0	Anopheles_gambiae	Signal_transducer_and_transcription_activator
ACON000099	STAT2	NA	Tia_D_vs.Tia_C	Delta_exp_vs.Control	within_Tiassalé	0.182561	0.814844	ns	ACON000099-PC	sp|Q7QDU4|STAT_ANOGA	0	Anopheles_gambiae	Signal_transducer_and_transcription_activator
ACON000099	STAT2	NA	Tia_M_vs.Tia_C	Mala_exp_vs.Control	within_Tiassalé	0.102669	0.912395	ns	ACON000099-PC	sp|Q7QDU4|STAT_ANOGA	0	Anopheles_gambiae	Signal_transducer_and_transcription_activator
ACON000099	STAT2	NA	Tia_D_vs.Tia_M	Delta_exp_vs.Mala_exp	within_Tiassalé	0.0798922	0.993885	ns	ACON000099-PC	sp|Q7QDU4|STAT_ANOGA	0	Anopheles_gambiae	Signal_transducer_and_transcription_activator
ACON000100	NA	NA	Agb_C_vs.Dab_C	Control_vs.Control	between_populations	0.635749	0.618536	ns	ACON000100-PA	NA	NA	NA	NA
ACON000100	NA	NA	Agb_C_vs.Tia_C	Control_vs.Control	between_populations	0.716222	0.394335	ns	ACON000100-PA	NA	NA	NA	NA
ACON000100	NA	NA	Dab_C_vs.Tia_C	Control_vs.Control	between_populations	0.0804732	0.998867	ns	ACON000100-PA	NA	NA	NA	NA
ACON000100	NA	NA	Agb_D_vs.Agb_C	Delta_exp_vs.Control	within_Agboville	-0.108773	0.999719	ns	ACON000100-PA	NA	NA	NA	NA
ACON000100	NA	NA	Agb_M_vs.Agb_C	Mala_exp_vs.Control	within_Agboville	0.0638943	0.959568	ns	ACON000100-PA	NA	NA	NA	NA
ACON000100	NA	NA	Agb_D_vs.Agb_M	Delta_exp_vs.Mala_exp	within_Agboville	-0.172667	0.886825	ns	ACON000100-PA	NA	NA	NA	NA
ACON000100	NA	NA	Dab_D_vs.Dab_C	Delta_exp_vs.Control	within_Dabou	0.502066	0.84962	ns	ACON000100-PA	NA	NA	NA	NA
ACON000100	NA	NA	Dab_M_vs.Dab_C	Mala_exp_vs.Control	within_Dabou	0.222641	0.940188	ns	ACON000100-PA	NA	NA	NA	NA
ACON000100	NA	NA	Dab_D_vs.Dab_M	Delta_exp_vs.Mala_exp	within_Dabou	0.279425	0.83578	ns	ACON000100-PA	NA	NA	NA	NA
ACON000100	NA	NA	Tia_D_vs.Tia_C	Delta_exp_vs.Control	within_Tiassalé	0.300403	0.882554	ns	ACON000100-PA	NA	NA	NA	NA
ACON000100	NA	NA	Tia_M_vs.Tia_C	Mala_exp_vs.Control	within_Tiassalé	-0.267908	0.89976	ns	ACON000100-PA	NA	NA	NA	NA
ACON000100	NA	NA	Tia_D_vs.Tia_M	Delta_exp_vs.Mala_exp	within_Tiassalé	0.568311	0.954129	ns	ACON000100-PA	NA	NA	NA	NA
ACON000102	NA	NA	Agb_C_vs.Dab_C	Control_vs.Control	between_populations	-0.0134579	0.982106	ns	ACON000102-PA	sp|Q9VH78|ALG12_DROME	0	Drosophila_melanogaster	Probable_Dol-P-Man:Man(7)GlcNAc(2)-PP-Dol_alpha-1,6-mannosyltransferase
ACON000102	NA	NA	Agb_C_vs.Tia_C	Control_vs.Control	between_populations	0.19595	0.41076	ns	ACON000102-PA	sp|Q9VH78|ALG12_DROME	0	Drosophila_melanogaster	Probable_Dol-P-Man:Man(7)GlcNAc(2)-PP-Dol_alpha-1,6-mannosyltransferase
ACON000102	NA	NA	Dab_C_vs.Tia_C	Control_vs.Control	between_populations	0.209408	0.83393	ns	ACON000102-PA	sp|Q9VH78|ALG12_DROME	0	Drosophila_melanogaster	Probable_Dol-P-Man:Man(7)GlcNAc(2)-PP-Dol_alpha-1,6-mannosyltransferase
ACON000102	NA	NA	Agb_D_vs.Agb_C	Delta_exp_vs.Control	within_Agboville	-0.0692634	0.999719	ns	ACON000102-PA	sp|Q9VH78|ALG12_DROME	0	Drosophila_melanogaster	Probable_Dol-P-Man:Man(7)GlcNAc(2)-PP-Dol_alpha-1,6-mannosyltransferase
ACON000102	NA	NA	Agb_M_vs.Agb_C	Mala_exp_vs.Control	within_Agboville	0.0335111	0.918973	ns	ACON000102-PA	sp|Q9VH78|ALG12_DROME	0	Drosophila_melanogaster	Probable_Dol-P-Man:Man(7)GlcNAc(2)-PP-Dol_alpha-1,6-mannosyltransferase
ACON000102	NA	NA	Agb_D_vs.Agb_M	Delta_exp_vs.Mala_exp	within_Agboville	-0.102775	0.756624	ns	ACON000102-PA	sp|Q9VH78|ALG12_DROME	0	Drosophila_melanogaster	Probable_Dol-P-Man:Man(7)GlcNAc(2)-PP-Dol_alpha-1,6-mannosyltransferase
ACON000102	NA	NA	Dab_D_vs.Dab_C	Delta_exp_vs.Control	within_Dabou	-0.0593112	0.9393	ns	ACON000102-PA	sp|Q9VH78|ALG12_DROME	0	Drosophila_melanogaster	Probable_Dol-P-Man:Man(7)GlcNAc(2)-PP-Dol_alpha-1,6-mannosyltransferase
ACON000102	NA	NA	Dab_M_vs.Dab_C	Mala_exp_vs.Control	within_Dabou	-0.123367	0.864408	ns	ACON000102-PA	sp|Q9VH78|ALG12_DROME	0	Drosophila_melanogaster	Probable_Dol-P-Man:Man(7)GlcNAc(2)-PP-Dol_alpha-1,6-mannosyltransferase
ACON000102	NA	NA	Dab_D_vs.Dab_M	Delta_exp_vs.Mala_exp	within_Dabou	0.0640554	0.871886	ns	ACON000102-PA	sp|Q9VH78|ALG12_DROME	0	Drosophila_melanogaster	Probable_Dol-P-Man:Man(7)GlcNAc(2)-PP-Dol_alpha-1,6-mannosyltransferase
ACON000102	NA	NA	Tia_D_vs.Tia_C	Delta_exp_vs.Control	within_Tiassalé	0.447929	0.258054	ns	ACON000102-PA	sp|Q9VH78|ALG12_DROME	0	Drosophila_melanogaster	Probable_Dol-P-Man:Man(7)GlcNAc(2)-PP-Dol_alpha-1,6-mannosyltransferase
ACON000102	NA	NA	Tia_M_vs.Tia_C	Mala_exp_vs.Control	within_Tiassalé	0.228205	0.630789	ns	ACON000102-PA	sp|Q9VH78|ALG12_DROME	0	Drosophila_melanogaster	Probable_Dol-P-Man:Man(7)GlcNAc(2)-PP-Dol_alpha-1,6-mannosyltransferase
ACON000102	NA	NA	Tia_D_vs.Tia_M	Delta_exp_vs.Mala_exp	within_Tiassalé	0.219725	0.944722	ns	ACON000102-PA	sp|Q9VH78|ALG12_DROME	0	Drosophila_melanogaster	Probable_Dol-P-Man:Man(7)GlcNAc(2)-PP-Dol_alpha-1,6-mannosyltransferase
ACON000104	NA	NA	Agb_C_vs.Dab_C	Control_vs.Control	between_populations	-0.0751263	0.938649	ns	ACON000104-PA	NA	NA	NA	NA
ACON000104	NA	NA	Agb_C_vs.Tia_C	Control_vs.Control	between_populations	-0.724068	0.145972	ns	ACON000104-PA	NA	NA	NA	NA
ACON000104	NA	NA	Dab_C_vs.Tia_C	Control_vs.Control	between_populations	-0.648942	0.683596	ns	ACON000104-PA	NA	NA	NA	NA
ACON000104	NA	NA	Agb_D_vs.Agb_C	Delta_exp_vs.Control	within_Agboville	-0.291408	0.999719	ns	ACON000104-PA	NA	NA	NA	NA
ACON000104	NA	NA	Agb_M_vs.Agb_C	Mala_exp_vs.Control	within_Agboville	0.298543	0.570473	ns	ACON000104-PA	NA	NA	NA	NA
ACON000104	NA	NA	Agb_D_vs.Agb_M	Delta_exp_vs.Mala_exp	within_Agboville	-0.589951	0.381209	ns	ACON000104-PA	NA	NA	NA	NA
ACON000104	NA	NA	Dab_D_vs.Dab_C	Delta_exp_vs.Control	within_Dabou	-0.252847	0.863381	ns	ACON000104-PA	NA	NA	NA	NA
ACON000104	NA	NA	Dab_M_vs.Dab_C	Mala_exp_vs.Control	within_Dabou	0.113297	0.953947	ns	ACON000104-PA	NA	NA	NA	NA
ACON000104	NA	NA	Dab_D_vs.Dab_M	Delta_exp_vs.Mala_exp	within_Dabou	-0.366144	0.59335	ns	ACON000104-PA	NA	NA	NA	NA
ACON000104	NA	NA	Tia_D_vs.Tia_C	Delta_exp_vs.Control	within_Tiassalé	0.188596	0.868706	ns	ACON000104-PA	NA	NA	NA	NA
ACON000104	NA	NA	Tia_M_vs.Tia_C	Mala_exp_vs.Control	within_Tiassalé	-0.208428	0.851278	ns	ACON000104-PA	NA	NA	NA	NA
ACON000104	NA	NA	Tia_D_vs.Tia_M	Delta_exp_vs.Mala_exp	within_Tiassalé	0.397024	0.954129	ns	ACON000104-PA	NA	NA	NA	NA
ACON000105	NA	NA	Agb_C_vs.Dab_C	Control_vs.Control	between_populations	-0.183924	0.676722	ns	ACON000105-PA	NA	NA	NA	NA
ACON000105	NA	NA	Agb_C_vs.Tia_C	Control_vs.Control	between_populations	-0.244523	0.39103	ns	ACON000105-PA	NA	NA	NA	NA
ACON000105	NA	NA	Dab_C_vs.Tia_C	Control_vs.Control	between_populations	-0.0605992	0.988896	ns	ACON000105-PA	NA	NA	NA	NA
ACON000105	NA	NA	Agb_D_vs.Agb_C	Delta_exp_vs.Control	within_Agboville	0.0900357	0.999719	ns	ACON000105-PA	NA	NA	NA	NA
ACON000105	NA	NA	Agb_M_vs.Agb_C	Mala_exp_vs.Control	within_Agboville	-0.0443946	0.908741	ns	ACON000105-PA	NA	NA	NA	NA
ACON000105	NA	NA	Agb_D_vs.Agb_M	Delta_exp_vs.Mala_exp	within_Agboville	0.13443	0.731352	ns	ACON000105-PA	NA	NA	NA	NA
ACON000105	NA	NA	Dab_D_vs.Dab_C	Delta_exp_vs.Control	within_Dabou	0.0866044	0.921769	ns	ACON000105-PA	NA	NA	NA	NA
ACON000105	NA	NA	Dab_M_vs.Dab_C	Mala_exp_vs.Control	within_Dabou	-0.105776	0.91664	ns	ACON000105-PA	NA	NA	NA	NA
ACON000105	NA	NA	Dab_D_vs.Dab_M	Delta_exp_vs.Mala_exp	within_Dabou	0.192381	0.635745	ns	ACON000105-PA	NA	NA	NA	NA
ACON000105	NA	NA	Tia_D_vs.Tia_C	Delta_exp_vs.Control	within_Tiassalé	-0.0462025	0.960707	ns	ACON000105-PA	NA	NA	NA	NA
ACON000105	NA	NA	Tia_M_vs.Tia_C	Mala_exp_vs.Control	within_Tiassalé	-0.201902	0.734979	ns	ACON000105-PA	NA	NA	NA	NA
ACON000105	NA	NA	Tia_D_vs.Tia_M	Delta_exp_vs.Mala_exp	within_Tiassalé	0.155699	0.954129	ns	ACON000105-PA	NA	NA	NA	NA
ACON000106	NA	NA	Agb_C_vs.Dab_C	Control_vs.Control	between_populations	-0.0336759	0.952957	ns	ACON000106-PA	sp|Q9VMQ5|COQ6_DROME	1e-134	Drosophila_melanogaster	Ubiquinone_biosynthesis_monooxygenase_COQ6,_mitochondrial
ACON000106	NA	NA	Agb_C_vs.Tia_C	Control_vs.Control	between_populations	0.143523	0.63521	ns	ACON000106-PA	sp|Q9VMQ5|COQ6_DROME	1e-134	Drosophila_melanogaster	Ubiquinone_biosynthesis_monooxygenase_COQ6,_mitochondrial
ACON000106	NA	NA	Dab_C_vs.Tia_C	Control_vs.Control	between_populations	0.177199	0.926453	ns	ACON000106-PA	sp|Q9VMQ5|COQ6_DROME	1e-134	Drosophila_melanogaster	Ubiquinone_biosynthesis_monooxygenase_COQ6,_mitochondrial
ACON000106	NA	NA	Agb_D_vs.Agb_C	Delta_exp_vs.Control	within_Agboville	-0.10054	0.999719	ns	ACON000106-PA	sp|Q9VMQ5|COQ6_DROME	1e-134	Drosophila_melanogaster	Ubiquinone_biosynthesis_monooxygenase_COQ6,_mitochondrial
ACON000106	NA	NA	Agb_M_vs.Agb_C	Mala_exp_vs.Control	within_Agboville	0.0194812	0.962856	ns	ACON000106-PA	sp|Q9VMQ5|COQ6_DROME	1e-134	Drosophila_melanogaster	Ubiquinone_biosynthesis_monooxygenase_COQ6,_mitochondrial
ACON000106	NA	NA	Agb_D_vs.Agb_M	Delta_exp_vs.Mala_exp	within_Agboville	-0.120022	0.755072	ns	ACON000106-PA	sp|Q9VMQ5|COQ6_DROME	1e-134	Drosophila_melanogaster	Ubiquinone_biosynthesis_monooxygenase_COQ6,_mitochondrial
ACON000106	NA	NA	Dab_D_vs.Dab_C	Delta_exp_vs.Control	within_Dabou	-0.0676999	0.939496	ns	ACON000106-PA	sp|Q9VMQ5|COQ6_DROME	1e-134	Drosophila_melanogaster	Ubiquinone_biosynthesis_monooxygenase_COQ6,_mitochondrial
ACON000106	NA	NA	Dab_M_vs.Dab_C	Mala_exp_vs.Control	within_Dabou	0.0853763	0.929648	ns	ACON000106-PA	sp|Q9VMQ5|COQ6_DROME	1e-134	Drosophila_melanogaster	Ubiquinone_biosynthesis_monooxygenase_COQ6,_mitochondrial
ACON000106	NA	NA	Dab_D_vs.Dab_M	Delta_exp_vs.Mala_exp	within_Dabou	-0.153076	0.705248	ns	ACON000106-PA	sp|Q9VMQ5|COQ6_DROME	1e-134	Drosophila_melanogaster	Ubiquinone_biosynthesis_monooxygenase_COQ6,_mitochondrial
ACON000106	NA	NA	Tia_D_vs.Tia_C	Delta_exp_vs.Control	within_Tiassalé	0.266775	0.567044	ns	ACON000106-PA	sp|Q9VMQ5|COQ6_DROME	1e-134	Drosophila_melanogaster	Ubiquinone_biosynthesis_monooxygenase_COQ6,_mitochondrial
ACON000106	NA	NA	Tia_M_vs.Tia_C	Mala_exp_vs.Control	within_Tiassalé	0.192362	0.737659	ns	ACON000106-PA	sp|Q9VMQ5|COQ6_DROME	1e-134	Drosophila_melanogaster	Ubiquinone_biosynthesis_monooxygenase_COQ6,_mitochondrial
ACON000106	NA	NA	Tia_D_vs.Tia_M	Delta_exp_vs.Mala_exp	within_Tiassalé	0.0744138	0.991542	ns	ACON000106-PA	sp|Q9VMQ5|COQ6_DROME	1e-134	Drosophila_melanogaster	Ubiquinone_biosynthesis_monooxygenase_COQ6,_mitochondrial
ACON000107	NA	NA	Agb_C_vs.Dab_C	Control_vs.Control	between_populations	0.130125	0.894714	ns	ACON000107-PA	sp|Q9W0T5|PYX_DROME	0	Drosophila_melanogaster	Transient_receptor_potential_channel_pyrexia
ACON000107	NA	NA	Agb_C_vs.Tia_C	Control_vs.Control	between_populations	0.107571	0.877395	ns	ACON000107-PA	sp|Q9W0T5|PYX_DROME	0	Drosophila_melanogaster	Transient_receptor_potential_channel_pyrexia
ACON000107	NA	NA	Dab_C_vs.Tia_C	Control_vs.Control	between_populations	-0.0225542	0.998867	ns	ACON000107-PA	sp|Q9W0T5|PYX_DROME	0	Drosophila_melanogaster	Transient_receptor_potential_channel_pyrexia
ACON000107	NA	NA	Agb_D_vs.Agb_C	Delta_exp_vs.Control	within_Agboville	0.0977646	0.999719	ns	ACON000107-PA	sp|Q9W0T5|PYX_DROME	0	Drosophila_melanogaster	Transient_receptor_potential_channel_pyrexia
ACON000107	NA	NA	Agb_M_vs.Agb_C	Mala_exp_vs.Control	within_Agboville	0.173749	0.794633	ns	ACON000107-PA	sp|Q9W0T5|PYX_DROME	0	Drosophila_melanogaster	Transient_receptor_potential_channel_pyrexia
ACON000107	NA	NA	Agb_D_vs.Agb_M	Delta_exp_vs.Mala_exp	within_Agboville	-0.075984	0.926428	ns	ACON000107-PA	sp|Q9W0T5|PYX_DROME	0	Drosophila_melanogaster	Transient_receptor_potential_channel_pyrexia
ACON000107	NA	NA	Dab_D_vs.Dab_C	Delta_exp_vs.Control	within_Dabou	0.853111	0.597959	ns	ACON000107-PA	sp|Q9W0T5|PYX_DROME	0	Drosophila_melanogaster	Transient_receptor_potential_channel_pyrexia
ACON000107	NA	NA	Dab_M_vs.Dab_C	Mala_exp_vs.Control	within_Dabou	0.428092	0.759137	ns	ACON000107-PA	sp|Q9W0T5|PYX_DROME	0	Drosophila_melanogaster	Transient_receptor_potential_channel_pyrexia
ACON000107	NA	NA	Dab_D_vs.Dab_M	Delta_exp_vs.Mala_exp	within_Dabou	0.425019	0.569405	ns	ACON000107-PA	sp|Q9W0T5|PYX_DROME	0	Drosophila_melanogaster	Transient_receptor_potential_channel_pyrexia
ACON000107	NA	NA	Tia_D_vs.Tia_C	Delta_exp_vs.Control	within_Tiassalé	0.422793	0.683283	ns	ACON000107-PA	sp|Q9W0T5|PYX_DROME	0	Drosophila_melanogaster	Transient_receptor_potential_channel_pyrexia
ACON000107	NA	NA	Tia_M_vs.Tia_C	Mala_exp_vs.Control	within_Tiassalé	0.310656	0.799583	ns	ACON000107-PA	sp|Q9W0T5|PYX_DROME	0	Drosophila_melanogaster	Transient_receptor_potential_channel_pyrexia
ACON000107	NA	NA	Tia_D_vs.Tia_M	Delta_exp_vs.Mala_exp	within_Tiassalé	0.112136	0.99435	ns	ACON000107-PA	sp|Q9W0T5|PYX_DROME	0	Drosophila_melanogaster	Transient_receptor_potential_channel_pyrexia
ACON000108	OEH	NA	Agb_C_vs.Dab_C	Control_vs.Control	between_populations	-0.546876	0.673472	ns	ACON000108-PA	NA	NA	NA	NA
ACON000108	OEH	NA	Agb_C_vs.Tia_C	Control_vs.Control	between_populations	-1.27693	0.134597	ns	ACON000108-PA	NA	NA	NA	NA
ACON000108	OEH	NA	Dab_C_vs.Tia_C	Control_vs.Control	between_populations	-0.730059	0.83393	ns	ACON000108-PA	NA	NA	NA	NA
ACON000108	OEH	NA	Agb_D_vs.Agb_C	Delta_exp_vs.Control	within_Agboville	0.299361	0.999719	ns	ACON000108-PA	NA	NA	NA	NA
ACON000108	OEH	NA	Agb_M_vs.Agb_C	Mala_exp_vs.Control	within_Agboville	1.00315	0.250223	ns	ACON000108-PA	NA	NA	NA	NA
ACON000108	OEH	NA	Agb_D_vs.Agb_M	Delta_exp_vs.Mala_exp	within_Agboville	-0.703788	0.514791	ns	ACON000108-PA	NA	NA	NA	NA
ACON000108	OEH	NA	Dab_D_vs.Dab_C	Delta_exp_vs.Control	within_Dabou	-0.239585	0.928043	ns	ACON000108-PA	NA	NA	NA	NA
ACON000108	OEH	NA	Dab_M_vs.Dab_C	Mala_exp_vs.Control	within_Dabou	0.480209	0.846068	ns	ACON000108-PA	NA	NA	NA	NA
ACON000108	OEH	NA	Dab_D_vs.Dab_M	Delta_exp_vs.Mala_exp	within_Dabou	-0.719795	0.528452	ns	ACON000108-PA	NA	NA	NA	NA
ACON000108	OEH	NA	Tia_D_vs.Tia_C	Delta_exp_vs.Control	within_Tiassalé	-0.295465	0.879967	ns	ACON000108-PA	NA	NA	NA	NA
ACON000108	OEH	NA	Tia_M_vs.Tia_C	Mala_exp_vs.Control	within_Tiassalé	-0.407232	0.823232	ns	ACON000108-PA	NA	NA	NA	NA
ACON000108	OEH	NA	Tia_D_vs.Tia_M	Delta_exp_vs.Mala_exp	within_Tiassalé	0.111767	0.99668	ns	ACON000108-PA	NA	NA	NA	NA
ACON000109	NA	NA	Agb_C_vs.Dab_C	Control_vs.Control	between_populations	0.0969979	0.861644	ns	ACON000109-PA	sp|Q9VHS2|COX7A_DROME	7e-22	Drosophila_melanogaster	Cytochrome_c_oxidase_subunit_7A,_mitochondrial
ACON000109	NA	NA	Agb_C_vs.Tia_C	Control_vs.Control	between_populations	-0.0800833	0.844014	ns	ACON000109-PA	sp|Q9VHS2|COX7A_DROME	7e-22	Drosophila_melanogaster	Cytochrome_c_oxidase_subunit_7A,_mitochondrial
ACON000109	NA	NA	Dab_C_vs.Tia_C	Control_vs.Control	between_populations	-0.177081	0.943157	ns	ACON000109-PA	sp|Q9VHS2|COX7A_DROME	7e-22	Drosophila_melanogaster	Cytochrome_c_oxidase_subunit_7A,_mitochondrial
ACON000109	NA	NA	Agb_D_vs.Agb_C	Delta_exp_vs.Control	within_Agboville	0.0426586	0.999719	ns	ACON000109-PA	sp|Q9VHS2|COX7A_DROME	7e-22	Drosophila_melanogaster	Cytochrome_c_oxidase_subunit_7A,_mitochondrial
ACON000109	NA	NA	Agb_M_vs.Agb_C	Mala_exp_vs.Control	within_Agboville	0.177666	0.626143	ns	ACON000109-PA	sp|Q9VHS2|COX7A_DROME	7e-22	Drosophila_melanogaster	Cytochrome_c_oxidase_subunit_7A,_mitochondrial
ACON000109	NA	NA	Agb_D_vs.Agb_M	Delta_exp_vs.Mala_exp	within_Agboville	-0.135007	0.768861	ns	ACON000109-PA	sp|Q9VHS2|COX7A_DROME	7e-22	Drosophila_melanogaster	Cytochrome_c_oxidase_subunit_7A,_mitochondrial
ACON000109	NA	NA	Dab_D_vs.Dab_C	Delta_exp_vs.Control	within_Dabou	0.184529	0.853715	ns	ACON000109-PA	sp|Q9VHS2|COX7A_DROME	7e-22	Drosophila_melanogaster	Cytochrome_c_oxidase_subunit_7A,_mitochondrial
ACON000109	NA	NA	Dab_M_vs.Dab_C	Mala_exp_vs.Control	within_Dabou	0.216391	0.817218	ns	ACON000109-PA	sp|Q9VHS2|COX7A_DROME	7e-22	Drosophila_melanogaster	Cytochrome_c_oxidase_subunit_7A,_mitochondrial
ACON000109	NA	NA	Dab_D_vs.Dab_M	Delta_exp_vs.Mala_exp	within_Dabou	-0.0318621	0.961473	ns	ACON000109-PA	sp|Q9VHS2|COX7A_DROME	7e-22	Drosophila_melanogaster	Cytochrome_c_oxidase_subunit_7A,_mitochondrial
ACON000109	NA	NA	Tia_D_vs.Tia_C	Delta_exp_vs.Control	within_Tiassalé	-0.00672508	0.997533	ns	ACON000109-PA	sp|Q9VHS2|COX7A_DROME	7e-22	Drosophila_melanogaster	Cytochrome_c_oxidase_subunit_7A,_mitochondrial
ACON000109	NA	NA	Tia_M_vs.Tia_C	Mala_exp_vs.Control	within_Tiassalé	-0.0129248	0.992764	ns	ACON000109-PA	sp|Q9VHS2|COX7A_DROME	7e-22	Drosophila_melanogaster	Cytochrome_c_oxidase_subunit_7A,_mitochondrial
ACON000109	NA	NA	Tia_D_vs.Tia_M	Delta_exp_vs.Mala_exp	within_Tiassalé	0.00619968	0.998914	ns	ACON000109-PA	sp|Q9VHS2|COX7A_DROME	7e-22	Drosophila_melanogaster	Cytochrome_c_oxidase_subunit_7A,_mitochondrial
ACON000110	MRPL40	ribosomal_protein_mitochondrial_39S	Agb_C_vs.Dab_C	Control_vs.Control	between_populations	-0.0606551	0.923487	ns	ACON000110-PA	sp|Q9Z2Q5|RM40_MOUSE	4e-31	Mus_musculus	39S_ribosomal_protein_L40,_mitochondrial
ACON000110	MRPL40	ribosomal_protein_mitochondrial_39S	Agb_C_vs.Tia_C	Control_vs.Control	between_populations	0.177272	0.634316	ns	ACON000110-PA	sp|Q9Z2Q5|RM40_MOUSE	4e-31	Mus_musculus	39S_ribosomal_protein_L40,_mitochondrial
ACON000110	MRPL40	ribosomal_protein_mitochondrial_39S	Dab_C_vs.Tia_C	Control_vs.Control	between_populations	0.237927	0.901578	ns	ACON000110-PA	sp|Q9Z2Q5|RM40_MOUSE	4e-31	Mus_musculus	39S_ribosomal_protein_L40,_mitochondrial
ACON000110	MRPL40	ribosomal_protein_mitochondrial_39S	Agb_D_vs.Agb_C	Delta_exp_vs.Control	within_Agboville	-0.107278	0.999719	ns	ACON000110-PA	sp|Q9Z2Q5|RM40_MOUSE	4e-31	Mus_musculus	39S_ribosomal_protein_L40,_mitochondrial
ACON000110	MRPL40	ribosomal_protein_mitochondrial_39S	Agb_M_vs.Agb_C	Mala_exp_vs.Control	within_Agboville	0.28371	0.418136	ns	ACON000110-PA	sp|Q9Z2Q5|RM40_MOUSE	4e-31	Mus_musculus	39S_ribosomal_protein_L40,_mitochondrial
ACON000110	MRPL40	ribosomal_protein_mitochondrial_39S	Agb_D_vs.Agb_M	Delta_exp_vs.Mala_exp	within_Agboville	-0.390988	0.388851	ns	ACON000110-PA	sp|Q9Z2Q5|RM40_MOUSE	4e-31	Mus_musculus	39S_ribosomal_protein_L40,_mitochondrial
ACON000110	MRPL40	ribosomal_protein_mitochondrial_39S	Dab_D_vs.Dab_C	Delta_exp_vs.Control	within_Dabou	-0.194662	0.851483	ns	ACON000110-PA	sp|Q9Z2Q5|RM40_MOUSE	4e-31	Mus_musculus	39S_ribosomal_protein_L40,_mitochondrial
ACON000110	MRPL40	ribosomal_protein_mitochondrial_39S	Dab_M_vs.Dab_C	Mala_exp_vs.Control	within_Dabou	0.232978	0.81211	ns	ACON000110-PA	sp|Q9Z2Q5|RM40_MOUSE	4e-31	Mus_musculus	39S_ribosomal_protein_L40,_mitochondrial
ACON000110	MRPL40	ribosomal_protein_mitochondrial_39S	Dab_D_vs.Dab_M	Delta_exp_vs.Mala_exp	within_Dabou	-0.42764	0.361088	ns	ACON000110-PA	sp|Q9Z2Q5|RM40_MOUSE	4e-31	Mus_musculus	39S_ribosomal_protein_L40,_mitochondrial
ACON000110	MRPL40	ribosomal_protein_mitochondrial_39S	Tia_D_vs.Tia_C	Delta_exp_vs.Control	within_Tiassalé	0.35842	0.51305	ns	ACON000110-PA	sp|Q9Z2Q5|RM40_MOUSE	4e-31	Mus_musculus	39S_ribosomal_protein_L40,_mitochondrial
ACON000110	MRPL40	ribosomal_protein_mitochondrial_39S	Tia_M_vs.Tia_C	Mala_exp_vs.Control	within_Tiassalé	0.41279	0.526776	ns	ACON000110-PA	sp|Q9Z2Q5|RM40_MOUSE	4e-31	Mus_musculus	39S_ribosomal_protein_L40,_mitochondrial
ACON000110	MRPL40	ribosomal_protein_mitochondrial_39S	Tia_D_vs.Tia_M	Delta_exp_vs.Mala_exp	within_Tiassalé	-0.0543695	0.99668	ns	ACON000110-PA	sp|Q9Z2Q5|RM40_MOUSE	4e-31	Mus_musculus	39S_ribosomal_protein_L40,_mitochondrial
ACON000112	NA	NA	Agb_C_vs.Dab_C	Control_vs.Control	between_populations	0.0836653	0.918823	ns	ACON000112-PA	sp|Q9VYA0|NADE_DROME	0	Drosophila_melanogaster	Glutamine-dependent_NAD(+)_synthetase
ACON000112	NA	NA	Agb_C_vs.Tia_C	Control_vs.Control	between_populations	0.350245	0.429306	ns	ACON000112-PA	sp|Q9VYA0|NADE_DROME	0	Drosophila_melanogaster	Glutamine-dependent_NAD(+)_synthetase
ACON000112	NA	NA	Dab_C_vs.Tia_C	Control_vs.Control	between_populations	0.26658	0.933922	ns	ACON000112-PA	sp|Q9VYA0|NADE_DROME	0	Drosophila_melanogaster	Glutamine-dependent_NAD(+)_synthetase
ACON000112	NA	NA	Agb_D_vs.Agb_C	Delta_exp_vs.Control	within_Agboville	0.073189	0.999719	ns	ACON000112-PA	sp|Q9VYA0|NADE_DROME	0	Drosophila_melanogaster	Glutamine-dependent_NAD(+)_synthetase
ACON000112	NA	NA	Agb_M_vs.Agb_C	Mala_exp_vs.Control	within_Agboville	-0.509206	0.264013	ns	ACON000112-PA	sp|Q9VYA0|NADE_DROME	0	Drosophila_melanogaster	Glutamine-dependent_NAD(+)_synthetase
ACON000112	NA	NA	Agb_D_vs.Agb_M	Delta_exp_vs.Mala_exp	within_Agboville	0.582395	0.365467	ns	ACON000112-PA	sp|Q9VYA0|NADE_DROME	0	Drosophila_melanogaster	Glutamine-dependent_NAD(+)_synthetase
ACON000112	NA	NA	Dab_D_vs.Dab_C	Delta_exp_vs.Control	within_Dabou	0.160376	0.899208	ns	ACON000112-PA	sp|Q9VYA0|NADE_DROME	0	Drosophila_melanogaster	Glutamine-dependent_NAD(+)_synthetase
ACON000112	NA	NA	Dab_M_vs.Dab_C	Mala_exp_vs.Control	within_Dabou	-0.23744	0.852719	ns	ACON000112-PA	sp|Q9VYA0|NADE_DROME	0	Drosophila_melanogaster	Glutamine-dependent_NAD(+)_synthetase
ACON000112	NA	NA	Dab_D_vs.Dab_M	Delta_exp_vs.Mala_exp	within_Dabou	0.397816	0.512126	ns	ACON000112-PA	sp|Q9VYA0|NADE_DROME	0	Drosophila_melanogaster	Glutamine-dependent_NAD(+)_synthetase
ACON000112	NA	NA	Tia_D_vs.Tia_C	Delta_exp_vs.Control	within_Tiassalé	0.23738	0.799645	ns	ACON000112-PA	sp|Q9VYA0|NADE_DROME	0	Drosophila_melanogaster	Glutamine-dependent_NAD(+)_synthetase
ACON000112	NA	NA	Tia_M_vs.Tia_C	Mala_exp_vs.Control	within_Tiassalé	0.174591	0.866364	ns	ACON000112-PA	sp|Q9VYA0|NADE_DROME	0	Drosophila_melanogaster	Glutamine-dependent_NAD(+)_synthetase
ACON000112	NA	NA	Tia_D_vs.Tia_M	Delta_exp_vs.Mala_exp	within_Tiassalé	0.0627887	0.99668	ns	ACON000112-PA	sp|Q9VYA0|NADE_DROME	0	Drosophila_melanogaster	Glutamine-dependent_NAD(+)_synthetase
ACON000113	NA	NA	Agb_C_vs.Dab_C	Control_vs.Control	between_populations	-0.128918	0.918553	ns	ACON000113-PA	sp|Q9VY99|NNAD_DROME	0	Drosophila_melanogaster	Cytosolic_carboxypeptidase_Nna1
ACON000113	NA	NA	Agb_C_vs.Tia_C	Control_vs.Control	between_populations	0.0394114	0.966642	ns	ACON000113-PA	sp|Q9VY99|NNAD_DROME	0	Drosophila_melanogaster	Cytosolic_carboxypeptidase_Nna1
ACON000113	NA	NA	Dab_C_vs.Tia_C	Control_vs.Control	between_populations	0.168329	0.988896	ns	ACON000113-PA	sp|Q9VY99|NNAD_DROME	0	Drosophila_melanogaster	Cytosolic_carboxypeptidase_Nna1
ACON000113	NA	NA	Agb_D_vs.Agb_C	Delta_exp_vs.Control	within_Agboville	0.472086	0.999719	ns	ACON000113-PA	sp|Q9VY99|NNAD_DROME	0	Drosophila_melanogaster	Cytosolic_carboxypeptidase_Nna1
ACON000113	NA	NA	Agb_M_vs.Agb_C	Mala_exp_vs.Control	within_Agboville	0.459929	0.516245	ns	ACON000113-PA	sp|Q9VY99|NNAD_DROME	0	Drosophila_melanogaster	Cytosolic_carboxypeptidase_Nna1
ACON000113	NA	NA	Agb_D_vs.Agb_M	Delta_exp_vs.Mala_exp	within_Agboville	0.0121571	0.989949	ns	ACON000113-PA	sp|Q9VY99|NNAD_DROME	0	Drosophila_melanogaster	Cytosolic_carboxypeptidase_Nna1
ACON000113	NA	NA	Dab_D_vs.Dab_C	Delta_exp_vs.Control	within_Dabou	0.17523	0.936845	ns	ACON000113-PA	sp|Q9VY99|NNAD_DROME	0	Drosophila_melanogaster	Cytosolic_carboxypeptidase_Nna1
ACON000113	NA	NA	Dab_M_vs.Dab_C	Mala_exp_vs.Control	within_Dabou	1.1249	0.340756	ns	ACON000113-PA	sp|Q9VY99|NNAD_DROME	0	Drosophila_melanogaster	Cytosolic_carboxypeptidase_Nna1
ACON000113	NA	NA	Dab_D_vs.Dab_M	Delta_exp_vs.Mala_exp	within_Dabou	-0.949667	0.294558	ns	ACON000113-PA	sp|Q9VY99|NNAD_DROME	0	Drosophila_melanogaster	Cytosolic_carboxypeptidase_Nna1
ACON000113	NA	NA	Tia_D_vs.Tia_C	Delta_exp_vs.Control	within_Tiassalé	0.142822	0.945013	ns	ACON000113-PA	sp|Q9VY99|NNAD_DROME	0	Drosophila_melanogaster	Cytosolic_carboxypeptidase_Nna1
ACON000113	NA	NA	Tia_M_vs.Tia_C	Mala_exp_vs.Control	within_Tiassalé	-0.0210218	0.993597	ns	ACON000113-PA	sp|Q9VY99|NNAD_DROME	0	Drosophila_melanogaster	Cytosolic_carboxypeptidase_Nna1
ACON000113	NA	NA	Tia_D_vs.Tia_M	Delta_exp_vs.Mala_exp	within_Tiassalé	0.163844	0.991542	ns	ACON000113-PA	sp|Q9VY99|NNAD_DROME	0	Drosophila_melanogaster	Cytosolic_carboxypeptidase_Nna1
ACON000114	NA	NA	Agb_C_vs.Dab_C	Control_vs.Control	between_populations	0.599505	0.640634	ns	ACON000114-PA	sp|O14753|OVOL1_HUMAN	2e-60	Homo_sapiens	Putative_transcription_factor_Ovo-like_1
ACON000114	NA	NA	Agb_C_vs.Tia_C	Control_vs.Control	between_populations	0.947871	0.256331	ns	ACON000114-PA	sp|O14753|OVOL1_HUMAN	2e-60	Homo_sapiens	Putative_transcription_factor_Ovo-like_1
ACON000114	NA	NA	Dab_C_vs.Tia_C	Control_vs.Control	between_populations	0.348366	0.965554	ns	ACON000114-PA	sp|O14753|OVOL1_HUMAN	2e-60	Homo_sapiens	Putative_transcription_factor_Ovo-like_1
ACON000114	NA	NA	Agb_D_vs.Agb_C	Delta_exp_vs.Control	within_Agboville	0.384188	0.999719	ns	ACON000114-PA	sp|O14753|OVOL1_HUMAN	2e-60	Homo_sapiens	Putative_transcription_factor_Ovo-like_1
ACON000114	NA	NA	Agb_M_vs.Agb_C	Mala_exp_vs.Control	within_Agboville	-0.308776	0.752379	ns	ACON000114-PA	sp|O14753|OVOL1_HUMAN	2e-60	Homo_sapiens	Putative_transcription_factor_Ovo-like_1
ACON000114	NA	NA	Agb_D_vs.Agb_M	Delta_exp_vs.Mala_exp	within_Agboville	0.692964	0.508481	ns	ACON000114-PA	sp|O14753|OVOL1_HUMAN	2e-60	Homo_sapiens	Putative_transcription_factor_Ovo-like_1
ACON000114	NA	NA	Dab_D_vs.Dab_C	Delta_exp_vs.Control	within_Dabou	0.847652	0.760746	ns	ACON000114-PA	sp|O14753|OVOL1_HUMAN	2e-60	Homo_sapiens	Putative_transcription_factor_Ovo-like_1
ACON000114	NA	NA	Dab_M_vs.Dab_C	Mala_exp_vs.Control	within_Dabou	0.172658	0.961991	ns	ACON000114-PA	sp|O14753|OVOL1_HUMAN	2e-60	Homo_sapiens	Putative_transcription_factor_Ovo-like_1
ACON000114	NA	NA	Dab_D_vs.Dab_M	Delta_exp_vs.Mala_exp	within_Dabou	0.674994	0.55243	ns	ACON000114-PA	sp|O14753|OVOL1_HUMAN	2e-60	Homo_sapiens	Putative_transcription_factor_Ovo-like_1
ACON000114	NA	NA	Tia_D_vs.Tia_C	Delta_exp_vs.Control	within_Tiassalé	0.122965	0.969105	ns	ACON000114-PA	sp|O14753|OVOL1_HUMAN	2e-60	Homo_sapiens	Putative_transcription_factor_Ovo-like_1
ACON000114	NA	NA	Tia_M_vs.Tia_C	Mala_exp_vs.Control	within_Tiassalé	0.813608	0.632459	ns	ACON000114-PA	sp|O14753|OVOL1_HUMAN	2e-60	Homo_sapiens	Putative_transcription_factor_Ovo-like_1
ACON000114	NA	NA	Tia_D_vs.Tia_M	Delta_exp_vs.Mala_exp	within_Tiassalé	-0.690642	0.954129	ns	ACON000114-PA	sp|O14753|OVOL1_HUMAN	2e-60	Homo_sapiens	Putative_transcription_factor_Ovo-like_1
ACON000115	GPRNPY4	G_protein_coupled_receptor	Agb_C_vs.Dab_C	Control_vs.Control	between_populations	-0.255419	0.92782	ns	ACON000115-PA	sp|P25931|RYAR_DROME	6e-106	Drosophila_melanogaster	RYamide_receptor
ACON000115	GPRNPY4	G_protein_coupled_receptor	Agb_C_vs.Tia_C	Control_vs.Control	between_populations	-0.0371361	0.987984	ns	ACON000115-PA	sp|P25931|RYAR_DROME	6e-106	Drosophila_melanogaster	RYamide_receptor
ACON000115	GPRNPY4	G_protein_coupled_receptor	Dab_C_vs.Tia_C	Control_vs.Control	between_populations	0.218283	0.992226	ns	ACON000115-PA	sp|P25931|RYAR_DROME	6e-106	Drosophila_melanogaster	RYamide_receptor
ACON000115	GPRNPY4	G_protein_coupled_receptor	Agb_D_vs.Agb_C	Delta_exp_vs.Control	within_Agboville	-0.801449	0.999719	ns	ACON000115-PA	sp|P25931|RYAR_DROME	6e-106	Drosophila_melanogaster	RYamide_receptor
ACON000115	GPRNPY4	G_protein_coupled_receptor	Agb_M_vs.Agb_C	Mala_exp_vs.Control	within_Agboville	0.497089	0.781533	ns	ACON000115-PA	sp|P25931|RYAR_DROME	6e-106	Drosophila_melanogaster	RYamide_receptor
ACON000115	GPRNPY4	G_protein_coupled_receptor	Agb_D_vs.Agb_M	Delta_exp_vs.Mala_exp	within_Agboville	-1.29854	0.524887	ns	ACON000115-PA	sp|P25931|RYAR_DROME	6e-106	Drosophila_melanogaster	RYamide_receptor
ACON000115	GPRNPY4	G_protein_coupled_receptor	Dab_D_vs.Dab_C	Delta_exp_vs.Control	within_Dabou	0.297268	0.950286	ns	ACON000115-PA	sp|P25931|RYAR_DROME	6e-106	Drosophila_melanogaster	RYamide_receptor
ACON000115	GPRNPY4	G_protein_coupled_receptor	Dab_M_vs.Dab_C	Mala_exp_vs.Control	within_Dabou	0.140808	0.983419	ns	ACON000115-PA	sp|P25931|RYAR_DROME	6e-106	Drosophila_melanogaster	RYamide_receptor
ACON000115	GPRNPY4	G_protein_coupled_receptor	Dab_D_vs.Dab_M	Delta_exp_vs.Mala_exp	within_Dabou	0.15646	0.958297	ns	ACON000115-PA	sp|P25931|RYAR_DROME	6e-106	Drosophila_melanogaster	RYamide_receptor
ACON000115	GPRNPY4	G_protein_coupled_receptor	Tia_D_vs.Tia_C	Delta_exp_vs.Control	within_Tiassalé	-0.363167	0.937243	ns	ACON000115-PA	sp|P25931|RYAR_DROME	6e-106	Drosophila_melanogaster	RYamide_receptor
ACON000115	GPRNPY4	G_protein_coupled_receptor	Tia_M_vs.Tia_C	Mala_exp_vs.Control	within_Tiassalé	-0.197751	0.963369	ns	ACON000115-PA	sp|P25931|RYAR_DROME	6e-106	Drosophila_melanogaster	RYamide_receptor
ACON000115	GPRNPY4	G_protein_coupled_receptor	Tia_D_vs.Tia_M	Delta_exp_vs.Mala_exp	within_Tiassalé	-0.165417	0.99668	ns	ACON000115-PA	sp|P25931|RYAR_DROME	6e-106	Drosophila_melanogaster	RYamide_receptor
ACON000116	NA	NA	Agb_C_vs.Dab_C	Control_vs.Control	between_populations	0.0346904	0.957487	ns	ACON000116-PA	sp|Q6WKZ4|RFIP1_HUMAN	2e-29	Homo_sapiens	Rab11_family-interacting_protein_1
ACON000116	NA	NA	Agb_C_vs.Tia_C	Control_vs.Control	between_populations	0.0864665	0.817821	ns	ACON000116-PA	sp|Q6WKZ4|RFIP1_HUMAN	2e-29	Homo_sapiens	Rab11_family-interacting_protein_1
ACON000116	NA	NA	Dab_C_vs.Tia_C	Control_vs.Control	between_populations	0.0517761	0.992226	ns	ACON000116-PA	sp|Q6WKZ4|RFIP1_HUMAN	2e-29	Homo_sapiens	Rab11_family-interacting_protein_1
ACON000116	NA	NA	Agb_D_vs.Agb_C	Delta_exp_vs.Control	within_Agboville	0.380407	0.999719	ns	ACON000116-PA	sp|Q6WKZ4|RFIP1_HUMAN	2e-29	Homo_sapiens	Rab11_family-interacting_protein_1
ACON000116	NA	NA	Agb_M_vs.Agb_C	Mala_exp_vs.Control	within_Agboville	0.116028	0.749693	ns	ACON000116-PA	sp|Q6WKZ4|RFIP1_HUMAN	2e-29	Homo_sapiens	Rab11_family-interacting_protein_1
ACON000116	NA	NA	Agb_D_vs.Agb_M	Delta_exp_vs.Mala_exp	within_Agboville	0.264378	0.499794	ns	ACON000116-PA	sp|Q6WKZ4|RFIP1_HUMAN	2e-29	Homo_sapiens	Rab11_family-interacting_protein_1
ACON000116	NA	NA	Dab_D_vs.Dab_C	Delta_exp_vs.Control	within_Dabou	0.0350748	0.973949	ns	ACON000116-PA	sp|Q6WKZ4|RFIP1_HUMAN	2e-29	Homo_sapiens	Rab11_family-interacting_protein_1
ACON000116	NA	NA	Dab_M_vs.Dab_C	Mala_exp_vs.Control	within_Dabou	-0.0100801	0.995146	ns	ACON000116-PA	sp|Q6WKZ4|RFIP1_HUMAN	2e-29	Homo_sapiens	Rab11_family-interacting_protein_1
ACON000116	NA	NA	Dab_D_vs.Dab_M	Delta_exp_vs.Mala_exp	within_Dabou	0.0451549	0.937594	ns	ACON000116-PA	sp|Q6WKZ4|RFIP1_HUMAN	2e-29	Homo_sapiens	Rab11_family-interacting_protein_1
ACON000116	NA	NA	Tia_D_vs.Tia_C	Delta_exp_vs.Control	within_Tiassalé	0.112959	0.878251	ns	ACON000116-PA	sp|Q6WKZ4|RFIP1_HUMAN	2e-29	Homo_sapiens	Rab11_family-interacting_protein_1
ACON000116	NA	NA	Tia_M_vs.Tia_C	Mala_exp_vs.Control	within_Tiassalé	0.0906725	0.905766	ns	ACON000116-PA	sp|Q6WKZ4|RFIP1_HUMAN	2e-29	Homo_sapiens	Rab11_family-interacting_protein_1
ACON000116	NA	NA	Tia_D_vs.Tia_M	Delta_exp_vs.Mala_exp	within_Tiassalé	0.0222866	0.99668	ns	ACON000116-PA	sp|Q6WKZ4|RFIP1_HUMAN	2e-29	Homo_sapiens	Rab11_family-interacting_protein_1
ACON000117	NA	NA	Agb_C_vs.Dab_C	Control_vs.Control	between_populations	-0.560775	0.556	ns	ACON000117-PA	sp|Q9W3W5|WIF1_DROME	4e-139	Drosophila_melanogaster	Protein_shifted
ACON000117	NA	NA	Agb_C_vs.Tia_C	Control_vs.Control	between_populations	0.0300211	0.973779	ns	ACON000117-PA	sp|Q9W3W5|WIF1_DROME	4e-139	Drosophila_melanogaster	Protein_shifted
ACON000117	NA	NA	Dab_C_vs.Tia_C	Control_vs.Control	between_populations	0.590796	0.832841	ns	ACON000117-PA	sp|Q9W3W5|WIF1_DROME	4e-139	Drosophila_melanogaster	Protein_shifted
ACON000117	NA	NA	Agb_D_vs.Agb_C	Delta_exp_vs.Control	within_Agboville	-0.50689	0.999719	ns	ACON000117-PA	sp|Q9W3W5|WIF1_DROME	4e-139	Drosophila_melanogaster	Protein_shifted
ACON000117	NA	NA	Agb_M_vs.Agb_C	Mala_exp_vs.Control	within_Agboville	0.0234165	0.978796	ns	ACON000117-PA	sp|Q9W3W5|WIF1_DROME	4e-139	Drosophila_melanogaster	Protein_shifted
ACON000117	NA	NA	Agb_D_vs.Agb_M	Delta_exp_vs.Mala_exp	within_Agboville	-0.530306	0.524887	ns	ACON000117-PA	sp|Q9W3W5|WIF1_DROME	4e-139	Drosophila_melanogaster	Protein_shifted
ACON000117	NA	NA	Dab_D_vs.Dab_C	Delta_exp_vs.Control	within_Dabou	-0.16125	0.938196	ns	ACON000117-PA	sp|Q9W3W5|WIF1_DROME	4e-139	Drosophila_melanogaster	Protein_shifted
ACON000117	NA	NA	Dab_M_vs.Dab_C	Mala_exp_vs.Control	within_Dabou	-0.450031	0.797262	ns	ACON000117-PA	sp|Q9W3W5|WIF1_DROME	4e-139	Drosophila_melanogaster	Protein_shifted
ACON000117	NA	NA	Dab_D_vs.Dab_M	Delta_exp_vs.Mala_exp	within_Dabou	0.288781	0.761718	ns	ACON000117-PA	sp|Q9W3W5|WIF1_DROME	4e-139	Drosophila_melanogaster	Protein_shifted
ACON000117	NA	NA	Tia_D_vs.Tia_C	Delta_exp_vs.Control	within_Tiassalé	0.00205923	0.999989	ns	ACON000117-PA	sp|Q9W3W5|WIF1_DROME	4e-139	Drosophila_melanogaster	Protein_shifted
ACON000117	NA	NA	Tia_M_vs.Tia_C	Mala_exp_vs.Control	within_Tiassalé	0.122157	0.940505	ns	ACON000117-PA	sp|Q9W3W5|WIF1_DROME	4e-139	Drosophila_melanogaster	Protein_shifted
ACON000117	NA	NA	Tia_D_vs.Tia_M	Delta_exp_vs.Mala_exp	within_Tiassalé	-0.120098	0.995234	ns	ACON000117-PA	sp|Q9W3W5|WIF1_DROME	4e-139	Drosophila_melanogaster	Protein_shifted
ACON000118	NA	NA	Agb_C_vs.Dab_C	Control_vs.Control	between_populations	-0.150962	0.840203	ns	ACON000118-PA	sp|Q2TBW2|COQ7_BOVIN	1e-70	Bos_taurus	5-demethoxyubiquinone_hydroxylase,_mitochondrial
ACON000118	NA	NA	Agb_C_vs.Tia_C	Control_vs.Control	between_populations	-0.128605	0.805765	ns	ACON000118-PA	sp|Q2TBW2|COQ7_BOVIN	1e-70	Bos_taurus	5-demethoxyubiquinone_hydroxylase,_mitochondrial
ACON000118	NA	NA	Dab_C_vs.Tia_C	Control_vs.Control	between_populations	0.0223575	0.998867	ns	ACON000118-PA	sp|Q2TBW2|COQ7_BOVIN	1e-70	Bos_taurus	5-demethoxyubiquinone_hydroxylase,_mitochondrial
ACON000118	NA	NA	Agb_D_vs.Agb_C	Delta_exp_vs.Control	within_Agboville	-0.399769	0.999719	ns	ACON000118-PA	sp|Q2TBW2|COQ7_BOVIN	1e-70	Bos_taurus	5-demethoxyubiquinone_hydroxylase,_mitochondrial
ACON000118	NA	NA	Agb_M_vs.Agb_C	Mala_exp_vs.Control	within_Agboville	0.132915	0.802902	ns	ACON000118-PA	sp|Q2TBW2|COQ7_BOVIN	1e-70	Bos_taurus	5-demethoxyubiquinone_hydroxylase,_mitochondrial
ACON000118	NA	NA	Agb_D_vs.Agb_M	Delta_exp_vs.Mala_exp	within_Agboville	-0.532685	0.376854	ns	ACON000118-PA	sp|Q2TBW2|COQ7_BOVIN	1e-70	Bos_taurus	5-demethoxyubiquinone_hydroxylase,_mitochondrial
ACON000118	NA	NA	Dab_D_vs.Dab_C	Delta_exp_vs.Control	within_Dabou	-0.407516	0.767247	ns	ACON000118-PA	sp|Q2TBW2|COQ7_BOVIN	1e-70	Bos_taurus	5-demethoxyubiquinone_hydroxylase,_mitochondrial
ACON000118	NA	NA	Dab_M_vs.Dab_C	Mala_exp_vs.Control	within_Dabou	-0.217921	0.868744	ns	ACON000118-PA	sp|Q2TBW2|COQ7_BOVIN	1e-70	Bos_taurus	5-demethoxyubiquinone_hydroxylase,_mitochondrial
ACON000118	NA	NA	Dab_D_vs.Dab_M	Delta_exp_vs.Mala_exp	within_Dabou	-0.189595	0.774032	ns	ACON000118-PA	sp|Q2TBW2|COQ7_BOVIN	1e-70	Bos_taurus	5-demethoxyubiquinone_hydroxylase,_mitochondrial
ACON000118	NA	NA	Tia_D_vs.Tia_C	Delta_exp_vs.Control	within_Tiassalé	0.038192	0.978287	ns	ACON000118-PA	sp|Q2TBW2|COQ7_BOVIN	1e-70	Bos_taurus	5-demethoxyubiquinone_hydroxylase,_mitochondrial
ACON000118	NA	NA	Tia_M_vs.Tia_C	Mala_exp_vs.Control	within_Tiassalé	0.176446	0.861568	ns	ACON000118-PA	sp|Q2TBW2|COQ7_BOVIN	1e-70	Bos_taurus	5-demethoxyubiquinone_hydroxylase,_mitochondrial
ACON000118	NA	NA	Tia_D_vs.Tia_M	Delta_exp_vs.Mala_exp	within_Tiassalé	-0.138254	0.98812	ns	ACON000118-PA	sp|Q2TBW2|COQ7_BOVIN	1e-70	Bos_taurus	5-demethoxyubiquinone_hydroxylase,_mitochondrial
ACON000119	NA	NA	Agb_C_vs.Dab_C	Control_vs.Control	between_populations	0.0567923	0.919929	ns	ACON000119-PA	sp|Q9VN19|GET4_DROME	9e-87	Drosophila_melanogaster	Golgi_to_ER_traffic_protein_4_homolog
ACON000119	NA	NA	Agb_C_vs.Tia_C	Control_vs.Control	between_populations	0.278339	0.359909	ns	ACON000119-PA	sp|Q9VN19|GET4_DROME	9e-87	Drosophila_melanogaster	Golgi_to_ER_traffic_protein_4_homolog
ACON000119	NA	NA	Dab_C_vs.Tia_C	Control_vs.Control	between_populations	0.221547	0.884041	ns	ACON000119-PA	sp|Q9VN19|GET4_DROME	9e-87	Drosophila_melanogaster	Golgi_to_ER_traffic_protein_4_homolog
ACON000119	NA	NA	Agb_D_vs.Agb_C	Delta_exp_vs.Control	within_Agboville	-0.134012	0.999719	ns	ACON000119-PA	sp|Q9VN19|GET4_DROME	9e-87	Drosophila_melanogaster	Golgi_to_ER_traffic_protein_4_homolog
ACON000119	NA	NA	Agb_M_vs.Agb_C	Mala_exp_vs.Control	within_Agboville	-0.222508	0.484469	ns	ACON000119-PA	sp|Q9VN19|GET4_DROME	9e-87	Drosophila_melanogaster	Golgi_to_ER_traffic_protein_4_homolog
ACON000119	NA	NA	Agb_D_vs.Agb_M	Delta_exp_vs.Mala_exp	within_Agboville	0.088496	0.839263	ns	ACON000119-PA	sp|Q9VN19|GET4_DROME	9e-87	Drosophila_melanogaster	Golgi_to_ER_traffic_protein_4_homolog
ACON000119	NA	NA	Dab_D_vs.Dab_C	Delta_exp_vs.Control	within_Dabou	-0.23054	0.803448	ns	ACON000119-PA	sp|Q9VN19|GET4_DROME	9e-87	Drosophila_melanogaster	Golgi_to_ER_traffic_protein_4_homolog
ACON000119	NA	NA	Dab_M_vs.Dab_C	Mala_exp_vs.Control	within_Dabou	-0.106519	0.920486	ns	ACON000119-PA	sp|Q9VN19|GET4_DROME	9e-87	Drosophila_melanogaster	Golgi_to_ER_traffic_protein_4_homolog
ACON000119	NA	NA	Dab_D_vs.Dab_M	Delta_exp_vs.Mala_exp	within_Dabou	-0.124021	0.790907	ns	ACON000119-PA	sp|Q9VN19|GET4_DROME	9e-87	Drosophila_melanogaster	Golgi_to_ER_traffic_protein_4_homolog
ACON000119	NA	NA	Tia_D_vs.Tia_C	Delta_exp_vs.Control	within_Tiassalé	0.219765	0.706971	ns	ACON000119-PA	sp|Q9VN19|GET4_DROME	9e-87	Drosophila_melanogaster	Golgi_to_ER_traffic_protein_4_homolog
ACON000119	NA	NA	Tia_M_vs.Tia_C	Mala_exp_vs.Control	within_Tiassalé	0.230717	0.707729	ns	ACON000119-PA	sp|Q9VN19|GET4_DROME	9e-87	Drosophila_melanogaster	Golgi_to_ER_traffic_protein_4_homolog
ACON000119	NA	NA	Tia_D_vs.Tia_M	Delta_exp_vs.Mala_exp	within_Tiassalé	-0.0109525	0.99668	ns	ACON000119-PA	sp|Q9VN19|GET4_DROME	9e-87	Drosophila_melanogaster	Golgi_to_ER_traffic_protein_4_homolog
ACON000120	NA	NA	Agb_C_vs.Dab_C	Control_vs.Control	between_populations	0.0887131	0.820283	ns	ACON000120-PA	sp|Q9D1E6|TBCB_MOUSE	3e-68	Mus_musculus	Tubulin-folding_cofactor_B
ACON000120	NA	NA	Agb_C_vs.Tia_C	Control_vs.Control	between_populations	-0.0718944	0.793856	ns	ACON000120-PA	sp|Q9D1E6|TBCB_MOUSE	3e-68	Mus_musculus	Tubulin-folding_cofactor_B
ACON000120	NA	NA	Dab_C_vs.Tia_C	Control_vs.Control	between_populations	-0.160608	0.908325	ns	ACON000120-PA	sp|Q9D1E6|TBCB_MOUSE	3e-68	Mus_musculus	Tubulin-folding_cofactor_B
ACON000120	NA	NA	Agb_D_vs.Agb_C	Delta_exp_vs.Control	within_Agboville	-0.0367702	0.999719	ns	ACON000120-PA	sp|Q9D1E6|TBCB_MOUSE	3e-68	Mus_musculus	Tubulin-folding_cofactor_B
ACON000120	NA	NA	Agb_M_vs.Agb_C	Mala_exp_vs.Control	within_Agboville	0.00862287	0.978796	ns	ACON000120-PA	sp|Q9D1E6|TBCB_MOUSE	3e-68	Mus_musculus	Tubulin-folding_cofactor_B
ACON000120	NA	NA	Agb_D_vs.Agb_M	Delta_exp_vs.Mala_exp	within_Agboville	-0.045393	0.894836	ns	ACON000120-PA	sp|Q9D1E6|TBCB_MOUSE	3e-68	Mus_musculus	Tubulin-folding_cofactor_B
ACON000120	NA	NA	Dab_D_vs.Dab_C	Delta_exp_vs.Control	within_Dabou	0.0533709	0.942444	ns	ACON000120-PA	sp|Q9D1E6|TBCB_MOUSE	3e-68	Mus_musculus	Tubulin-folding_cofactor_B
ACON000120	NA	NA	Dab_M_vs.Dab_C	Mala_exp_vs.Control	within_Dabou	0.00379731	0.997641	ns	ACON000120-PA	sp|Q9D1E6|TBCB_MOUSE	3e-68	Mus_musculus	Tubulin-folding_cofactor_B
ACON000120	NA	NA	Dab_D_vs.Dab_M	Delta_exp_vs.Mala_exp	within_Dabou	0.0495736	0.900062	ns	ACON000120-PA	sp|Q9D1E6|TBCB_MOUSE	3e-68	Mus_musculus	Tubulin-folding_cofactor_B
ACON000120	NA	NA	Tia_D_vs.Tia_C	Delta_exp_vs.Control	within_Tiassalé	0.106977	0.827596	ns	ACON000120-PA	sp|Q9D1E6|TBCB_MOUSE	3e-68	Mus_musculus	Tubulin-folding_cofactor_B
ACON000120	NA	NA	Tia_M_vs.Tia_C	Mala_exp_vs.Control	within_Tiassalé	-0.129221	0.801219	ns	ACON000120-PA	sp|Q9D1E6|TBCB_MOUSE	3e-68	Mus_musculus	Tubulin-folding_cofactor_B
ACON000120	NA	NA	Tia_D_vs.Tia_M	Delta_exp_vs.Mala_exp	within_Tiassalé	0.236198	0.892133	ns	ACON000120-PA	sp|Q9D1E6|TBCB_MOUSE	3e-68	Mus_musculus	Tubulin-folding_cofactor_B
ACON000123	CTLSE2	C-type_lectin	Agb_C_vs.Dab_C	Control_vs.Control	between_populations	-1.00711	0.555353	ns	ACON000123-PA	sp|Q22328|LEV9_CAEEL	2e-22	Caenorhabditis_elegans	Protein_lev-9
ACON000123	CTLSE2	C-type_lectin	Agb_C_vs.Tia_C	Control_vs.Control	between_populations	-0.494187	0.712593	ns	ACON000123-PA	sp|Q22328|LEV9_CAEEL	2e-22	Caenorhabditis_elegans	Protein_lev-9
ACON000123	CTLSE2	C-type_lectin	Dab_C_vs.Tia_C	Control_vs.Control	between_populations	0.512923	0.962373	ns	ACON000123-PA	sp|Q22328|LEV9_CAEEL	2e-22	Caenorhabditis_elegans	Protein_lev-9
ACON000123	CTLSE2	C-type_lectin	Agb_D_vs.Agb_C	Delta_exp_vs.Control	within_Agboville	0.131216	0.999719	ns	ACON000123-PA	sp|Q22328|LEV9_CAEEL	2e-22	Caenorhabditis_elegans	Protein_lev-9
ACON000123	CTLSE2	C-type_lectin	Agb_M_vs.Agb_C	Mala_exp_vs.Control	within_Agboville	1.17004	0.318436	ns	ACON000123-PA	sp|Q22328|LEV9_CAEEL	2e-22	Caenorhabditis_elegans	Protein_lev-9
ACON000123	CTLSE2	C-type_lectin	Agb_D_vs.Agb_M	Delta_exp_vs.Mala_exp	within_Agboville	-1.03883	0.479427	ns	ACON000123-PA	sp|Q22328|LEV9_CAEEL	2e-22	Caenorhabditis_elegans	Protein_lev-9
ACON000123	CTLSE2	C-type_lectin	Dab_D_vs.Dab_C	Delta_exp_vs.Control	within_Dabou	1.57397	0.626337	ns	ACON000123-PA	sp|Q22328|LEV9_CAEEL	2e-22	Caenorhabditis_elegans	Protein_lev-9
ACON000123	CTLSE2	C-type_lectin	Dab_M_vs.Dab_C	Mala_exp_vs.Control	within_Dabou	0.149153	0.977188	ns	ACON000123-PA	sp|Q22328|LEV9_CAEEL	2e-22	Caenorhabditis_elegans	Protein_lev-9
ACON000123	CTLSE2	C-type_lectin	Dab_D_vs.Dab_M	Delta_exp_vs.Mala_exp	within_Dabou	1.42481	0.316032	ns	ACON000123-PA	sp|Q22328|LEV9_CAEEL	2e-22	Caenorhabditis_elegans	Protein_lev-9
ACON000123	CTLSE2	C-type_lectin	Tia_D_vs.Tia_C	Delta_exp_vs.Control	within_Tiassalé	0.163352	0.969105	ns	ACON000123-PA	sp|Q22328|LEV9_CAEEL	2e-22	Caenorhabditis_elegans	Protein_lev-9
ACON000123	CTLSE2	C-type_lectin	Tia_M_vs.Tia_C	Mala_exp_vs.Control	within_Tiassalé	0.463886	0.860255	ns	ACON000123-PA	sp|Q22328|LEV9_CAEEL	2e-22	Caenorhabditis_elegans	Protein_lev-9
ACON000123	CTLSE2	C-type_lectin	Tia_D_vs.Tia_M	Delta_exp_vs.Mala_exp	within_Tiassalé	-0.300534	0.991542	ns	ACON000123-PA	sp|Q22328|LEV9_CAEEL	2e-22	Caenorhabditis_elegans	Protein_lev-9
ACON000124	NA	NA	Agb_C_vs.Dab_C	Control_vs.Control	between_populations	0.140011	0.819616	ns	ACON000124-PA	sp|Q96PE3|INP4A_HUMAN	1e-61	Homo_sapiens	Inositol_polyphosphate-4-phosphatase_type_I_A
ACON000124	NA	NA	Agb_C_vs.Tia_C	Control_vs.Control	between_populations	0.173243	0.670083	ns	ACON000124-PA	sp|Q96PE3|INP4A_HUMAN	1e-61	Homo_sapiens	Inositol_polyphosphate-4-phosphatase_type_I_A
ACON000124	NA	NA	Dab_C_vs.Tia_C	Control_vs.Control	between_populations	0.0332318	0.998867	ns	ACON000124-PA	sp|Q96PE3|INP4A_HUMAN	1e-61	Homo_sapiens	Inositol_polyphosphate-4-phosphatase_type_I_A
ACON000124	NA	NA	Agb_D_vs.Agb_C	Delta_exp_vs.Control	within_Agboville	-0.159117	0.999719	ns	ACON000124-PA	sp|Q96PE3|INP4A_HUMAN	1e-61	Homo_sapiens	Inositol_polyphosphate-4-phosphatase_type_I_A
ACON000124	NA	NA	Agb_M_vs.Agb_C	Mala_exp_vs.Control	within_Agboville	-0.306254	0.418205	ns	ACON000124-PA	sp|Q96PE3|INP4A_HUMAN	1e-61	Homo_sapiens	Inositol_polyphosphate-4-phosphatase_type_I_A
ACON000124	NA	NA	Agb_D_vs.Agb_M	Delta_exp_vs.Mala_exp	within_Agboville	0.147138	0.773843	ns	ACON000124-PA	sp|Q96PE3|INP4A_HUMAN	1e-61	Homo_sapiens	Inositol_polyphosphate-4-phosphatase_type_I_A
ACON000124	NA	NA	Dab_D_vs.Dab_C	Delta_exp_vs.Control	within_Dabou	0.207318	0.851483	ns	ACON000124-PA	sp|Q96PE3|INP4A_HUMAN	1e-61	Homo_sapiens	Inositol_polyphosphate-4-phosphatase_type_I_A
ACON000124	NA	NA	Dab_M_vs.Dab_C	Mala_exp_vs.Control	within_Dabou	-0.0245018	0.988223	ns	ACON000124-PA	sp|Q96PE3|INP4A_HUMAN	1e-61	Homo_sapiens	Inositol_polyphosphate-4-phosphatase_type_I_A
ACON000124	NA	NA	Dab_D_vs.Dab_M	Delta_exp_vs.Mala_exp	within_Dabou	0.23182	0.660342	ns	ACON000124-PA	sp|Q96PE3|INP4A_HUMAN	1e-61	Homo_sapiens	Inositol_polyphosphate-4-phosphatase_type_I_A
ACON000124	NA	NA	Tia_D_vs.Tia_C	Delta_exp_vs.Control	within_Tiassalé	-0.0461216	0.971305	ns	ACON000124-PA	sp|Q96PE3|INP4A_HUMAN	1e-61	Homo_sapiens	Inositol_polyphosphate-4-phosphatase_type_I_A
ACON000124	NA	NA	Tia_M_vs.Tia_C	Mala_exp_vs.Control	within_Tiassalé	-0.0592969	0.950871	ns	ACON000124-PA	sp|Q96PE3|INP4A_HUMAN	1e-61	Homo_sapiens	Inositol_polyphosphate-4-phosphatase_type_I_A
ACON000124	NA	NA	Tia_D_vs.Tia_M	Delta_exp_vs.Mala_exp	within_Tiassalé	0.0131753	0.99668	ns	ACON000124-PA	sp|Q96PE3|INP4A_HUMAN	1e-61	Homo_sapiens	Inositol_polyphosphate-4-phosphatase_type_I_A
ACON000126	NA	NA	Agb_C_vs.Dab_C	Control_vs.Control	between_populations	0.036889	0.956036	ns	ACON000126-PA	sp|Q96P48|ARAP1_HUMAN	1e-34	Homo_sapiens	Arf-GAP_with_Rho-GAP_domain,_ANK_repeat_and_PH_domain-containing_protein_1
ACON000126	NA	NA	Agb_C_vs.Tia_C	Control_vs.Control	between_populations	0.124727	0.738051	ns	ACON000126-PA	sp|Q96P48|ARAP1_HUMAN	1e-34	Homo_sapiens	Arf-GAP_with_Rho-GAP_domain,_ANK_repeat_and_PH_domain-containing_protein_1
ACON000126	NA	NA	Dab_C_vs.Tia_C	Control_vs.Control	between_populations	0.0878382	0.988896	ns	ACON000126-PA	sp|Q96P48|ARAP1_HUMAN	1e-34	Homo_sapiens	Arf-GAP_with_Rho-GAP_domain,_ANK_repeat_and_PH_domain-containing_protein_1
ACON000126	NA	NA	Agb_D_vs.Agb_C	Delta_exp_vs.Control	within_Agboville	-0.0596236	0.999719	ns	ACON000126-PA	sp|Q96P48|ARAP1_HUMAN	1e-34	Homo_sapiens	Arf-GAP_with_Rho-GAP_domain,_ANK_repeat_and_PH_domain-containing_protein_1
ACON000126	NA	NA	Agb_M_vs.Agb_C	Mala_exp_vs.Control	within_Agboville	-0.2219	0.505224	ns	ACON000126-PA	sp|Q96P48|ARAP1_HUMAN	1e-34	Homo_sapiens	Arf-GAP_with_Rho-GAP_domain,_ANK_repeat_and_PH_domain-containing_protein_1
ACON000126	NA	NA	Agb_D_vs.Agb_M	Delta_exp_vs.Mala_exp	within_Agboville	0.162276	0.706238	ns	ACON000126-PA	sp|Q96P48|ARAP1_HUMAN	1e-34	Homo_sapiens	Arf-GAP_with_Rho-GAP_domain,_ANK_repeat_and_PH_domain-containing_protein_1
ACON000126	NA	NA	Dab_D_vs.Dab_C	Delta_exp_vs.Control	within_Dabou	0.156401	0.863759	ns	ACON000126-PA	sp|Q96P48|ARAP1_HUMAN	1e-34	Homo_sapiens	Arf-GAP_with_Rho-GAP_domain,_ANK_repeat_and_PH_domain-containing_protein_1
ACON000126	NA	NA	Dab_M_vs.Dab_C	Mala_exp_vs.Control	within_Dabou	0.0506768	0.972545	ns	ACON000126-PA	sp|Q96P48|ARAP1_HUMAN	1e-34	Homo_sapiens	Arf-GAP_with_Rho-GAP_domain,_ANK_repeat_and_PH_domain-containing_protein_1
ACON000126	NA	NA	Dab_D_vs.Dab_M	Delta_exp_vs.Mala_exp	within_Dabou	0.105724	0.836247	ns	ACON000126-PA	sp|Q96P48|ARAP1_HUMAN	1e-34	Homo_sapiens	Arf-GAP_with_Rho-GAP_domain,_ANK_repeat_and_PH_domain-containing_protein_1
ACON000126	NA	NA	Tia_D_vs.Tia_C	Delta_exp_vs.Control	within_Tiassalé	0.109833	0.887355	ns	ACON000126-PA	sp|Q96P48|ARAP1_HUMAN	1e-34	Homo_sapiens	Arf-GAP_with_Rho-GAP_domain,_ANK_repeat_and_PH_domain-containing_protein_1
ACON000126	NA	NA	Tia_M_vs.Tia_C	Mala_exp_vs.Control	within_Tiassalé	-0.046498	0.956156	ns	ACON000126-PA	sp|Q96P48|ARAP1_HUMAN	1e-34	Homo_sapiens	Arf-GAP_with_Rho-GAP_domain,_ANK_repeat_and_PH_domain-containing_protein_1
ACON000126	NA	NA	Tia_D_vs.Tia_M	Delta_exp_vs.Mala_exp	within_Tiassalé	0.156331	0.958454	ns	ACON000126-PA	sp|Q96P48|ARAP1_HUMAN	1e-34	Homo_sapiens	Arf-GAP_with_Rho-GAP_domain,_ANK_repeat_and_PH_domain-containing_protein_1
ACON000127	NA	NA	Agb_C_vs.Dab_C	Control_vs.Control	between_populations	0.0358103	0.935965	ns	ACON000127-PA	sp|Q16N38|ZFPL1_AEDAE	1e-143	Aedes_aegypti	Zinc_finger_protein-like_1_homolog
ACON000127	NA	NA	Agb_C_vs.Tia_C	Control_vs.Control	between_populations	-0.0573324	0.838105	ns	ACON000127-PA	sp|Q16N38|ZFPL1_AEDAE	1e-143	Aedes_aegypti	Zinc_finger_protein-like_1_homolog
ACON000127	NA	NA	Dab_C_vs.Tia_C	Control_vs.Control	between_populations	-0.0931428	0.964765	ns	ACON000127-PA	sp|Q16N38|ZFPL1_AEDAE	1e-143	Aedes_aegypti	Zinc_finger_protein-like_1_homolog
ACON000127	NA	NA	Agb_D_vs.Agb_C	Delta_exp_vs.Control	within_Agboville	-0.0530356	0.999719	ns	ACON000127-PA	sp|Q16N38|ZFPL1_AEDAE	1e-143	Aedes_aegypti	Zinc_finger_protein-like_1_homolog
ACON000127	NA	NA	Agb_M_vs.Agb_C	Mala_exp_vs.Control	within_Agboville	0.256685	0.269473	ns	ACON000127-PA	sp|Q16N38|ZFPL1_AEDAE	1e-143	Aedes_aegypti	Zinc_finger_protein-like_1_homolog
ACON000127	NA	NA	Agb_D_vs.Agb_M	Delta_exp_vs.Mala_exp	within_Agboville	-0.309721	0.356425	ns	ACON000127-PA	sp|Q16N38|ZFPL1_AEDAE	1e-143	Aedes_aegypti	Zinc_finger_protein-like_1_homolog
ACON000127	NA	NA	Dab_D_vs.Dab_C	Delta_exp_vs.Control	within_Dabou	0.146256	0.829193	ns	ACON000127-PA	sp|Q16N38|ZFPL1_AEDAE	1e-143	Aedes_aegypti	Zinc_finger_protein-like_1_homolog
ACON000127	NA	NA	Dab_M_vs.Dab_C	Mala_exp_vs.Control	within_Dabou	0.0895931	0.909472	ns	ACON000127-PA	sp|Q16N38|ZFPL1_AEDAE	1e-143	Aedes_aegypti	Zinc_finger_protein-like_1_homolog
ACON000127	NA	NA	Dab_D_vs.Dab_M	Delta_exp_vs.Mala_exp	within_Dabou	0.0566625	0.883252	ns	ACON000127-PA	sp|Q16N38|ZFPL1_AEDAE	1e-143	Aedes_aegypti	Zinc_finger_protein-like_1_homolog
ACON000127	NA	NA	Tia_D_vs.Tia_C	Delta_exp_vs.Control	within_Tiassalé	0.0800185	0.881375	ns	ACON000127-PA	sp|Q16N38|ZFPL1_AEDAE	1e-143	Aedes_aegypti	Zinc_finger_protein-like_1_homolog
ACON000127	NA	NA	Tia_M_vs.Tia_C	Mala_exp_vs.Control	within_Tiassalé	0.0537506	0.929657	ns	ACON000127-PA	sp|Q16N38|ZFPL1_AEDAE	1e-143	Aedes_aegypti	Zinc_finger_protein-like_1_homolog
ACON000127	NA	NA	Tia_D_vs.Tia_M	Delta_exp_vs.Mala_exp	within_Tiassalé	0.0262679	0.99668	ns	ACON000127-PA	sp|Q16N38|ZFPL1_AEDAE	1e-143	Aedes_aegypti	Zinc_finger_protein-like_1_homolog
ACON000128	NA	NA	Agb_C_vs.Dab_C	Control_vs.Control	between_populations	-0.304736	0.716388	ns	ACON000128-PA	sp|Q8BG39|SV2B_MOUSE	2e-42	Mus_musculus	Synaptic_vesicle_glycoprotein_2B
ACON000128	NA	NA	Agb_C_vs.Tia_C	Control_vs.Control	between_populations	-0.0557389	0.938768	ns	ACON000128-PA	sp|Q8BG39|SV2B_MOUSE	2e-42	Mus_musculus	Synaptic_vesicle_glycoprotein_2B
ACON000128	NA	NA	Dab_C_vs.Tia_C	Control_vs.Control	between_populations	0.248997	0.958692	ns	ACON000128-PA	sp|Q8BG39|SV2B_MOUSE	2e-42	Mus_musculus	Synaptic_vesicle_glycoprotein_2B
ACON000128	NA	NA	Agb_D_vs.Agb_C	Delta_exp_vs.Control	within_Agboville	0.0820612	0.999719	ns	ACON000128-PA	sp|Q8BG39|SV2B_MOUSE	2e-42	Mus_musculus	Synaptic_vesicle_glycoprotein_2B
ACON000128	NA	NA	Agb_M_vs.Agb_C	Mala_exp_vs.Control	within_Agboville	0.322812	0.571943	ns	ACON000128-PA	sp|Q8BG39|SV2B_MOUSE	2e-42	Mus_musculus	Synaptic_vesicle_glycoprotein_2B
ACON000128	NA	NA	Agb_D_vs.Agb_M	Delta_exp_vs.Mala_exp	within_Agboville	-0.240751	0.74322	ns	ACON000128-PA	sp|Q8BG39|SV2B_MOUSE	2e-42	Mus_musculus	Synaptic_vesicle_glycoprotein_2B
ACON000128	NA	NA	Dab_D_vs.Dab_C	Delta_exp_vs.Control	within_Dabou	-0.193416	0.899906	ns	ACON000128-PA	sp|Q8BG39|SV2B_MOUSE	2e-42	Mus_musculus	Synaptic_vesicle_glycoprotein_2B
ACON000128	NA	NA	Dab_M_vs.Dab_C	Mala_exp_vs.Control	within_Dabou	0.124295	0.953036	ns	ACON000128-PA	sp|Q8BG39|SV2B_MOUSE	2e-42	Mus_musculus	Synaptic_vesicle_glycoprotein_2B
ACON000128	NA	NA	Dab_D_vs.Dab_M	Delta_exp_vs.Mala_exp	within_Dabou	-0.317712	0.683788	ns	ACON000128-PA	sp|Q8BG39|SV2B_MOUSE	2e-42	Mus_musculus	Synaptic_vesicle_glycoprotein_2B
ACON000128	NA	NA	Tia_D_vs.Tia_C	Delta_exp_vs.Control	within_Tiassalé	-0.0807788	0.96576	ns	ACON000128-PA	sp|Q8BG39|SV2B_MOUSE	2e-42	Mus_musculus	Synaptic_vesicle_glycoprotein_2B
ACON000128	NA	NA	Tia_M_vs.Tia_C	Mala_exp_vs.Control	within_Tiassalé	0.102298	0.940505	ns	ACON000128-PA	sp|Q8BG39|SV2B_MOUSE	2e-42	Mus_musculus	Synaptic_vesicle_glycoprotein_2B
ACON000128	NA	NA	Tia_D_vs.Tia_M	Delta_exp_vs.Mala_exp	within_Tiassalé	-0.183077	0.986021	ns	ACON000128-PA	sp|Q8BG39|SV2B_MOUSE	2e-42	Mus_musculus	Synaptic_vesicle_glycoprotein_2B
ACON000129	NA	NA	Agb_C_vs.Dab_C	Control_vs.Control	between_populations	-0.352165	0.721282	ns	ACON000129-PA	sp|P15541|AMPN_RABIT	1e-77	Oryctolagus_cuniculus	Aminopeptidase_N
ACON000129	NA	NA	Agb_C_vs.Tia_C	Control_vs.Control	between_populations	-0.73925	0.235961	ns	ACON000129-PA	sp|P15541|AMPN_RABIT	1e-77	Oryctolagus_cuniculus	Aminopeptidase_N
ACON000129	NA	NA	Dab_C_vs.Tia_C	Control_vs.Control	between_populations	-0.387085	0.92949	ns	ACON000129-PA	sp|P15541|AMPN_RABIT	1e-77	Oryctolagus_cuniculus	Aminopeptidase_N
ACON000129	NA	NA	Agb_D_vs.Agb_C	Delta_exp_vs.Control	within_Agboville	0.337521	0.999719	ns	ACON000129-PA	sp|P15541|AMPN_RABIT	1e-77	Oryctolagus_cuniculus	Aminopeptidase_N
ACON000129	NA	NA	Agb_M_vs.Agb_C	Mala_exp_vs.Control	within_Agboville	0.191382	0.80423	ns	ACON000129-PA	sp|P15541|AMPN_RABIT	1e-77	Oryctolagus_cuniculus	Aminopeptidase_N
ACON000129	NA	NA	Agb_D_vs.Agb_M	Delta_exp_vs.Mala_exp	within_Agboville	0.146139	0.873397	ns	ACON000129-PA	sp|P15541|AMPN_RABIT	1e-77	Oryctolagus_cuniculus	Aminopeptidase_N
ACON000129	NA	NA	Dab_D_vs.Dab_C	Delta_exp_vs.Control	within_Dabou	-0.289142	0.874484	ns	ACON000129-PA	sp|P15541|AMPN_RABIT	1e-77	Oryctolagus_cuniculus	Aminopeptidase_N
ACON000129	NA	NA	Dab_M_vs.Dab_C	Mala_exp_vs.Control	within_Dabou	-0.304118	0.87775	ns	ACON000129-PA	sp|P15541|AMPN_RABIT	1e-77	Oryctolagus_cuniculus	Aminopeptidase_N
ACON000129	NA	NA	Dab_D_vs.Dab_M	Delta_exp_vs.Mala_exp	within_Dabou	0.0149758	0.991944	ns	ACON000129-PA	sp|P15541|AMPN_RABIT	1e-77	Oryctolagus_cuniculus	Aminopeptidase_N
ACON000129	NA	NA	Tia_D_vs.Tia_C	Delta_exp_vs.Control	within_Tiassalé	-0.629689	0.550301	ns	ACON000129-PA	sp|P15541|AMPN_RABIT	1e-77	Oryctolagus_cuniculus	Aminopeptidase_N
ACON000129	NA	NA	Tia_M_vs.Tia_C	Mala_exp_vs.Control	within_Tiassalé	-0.688314	0.562531	ns	ACON000129-PA	sp|P15541|AMPN_RABIT	1e-77	Oryctolagus_cuniculus	Aminopeptidase_N
ACON000129	NA	NA	Tia_D_vs.Tia_M	Delta_exp_vs.Mala_exp	within_Tiassalé	0.0586255	0.99668	ns	ACON000129-PA	sp|P15541|AMPN_RABIT	1e-77	Oryctolagus_cuniculus	Aminopeptidase_N
ACON000131	NA	NA	Agb_C_vs.Dab_C	Control_vs.Control	between_populations	-0.0801319	0.920434	ns	ACON000131-PA	sp|P16406|AMPE_MOUSE	9e-41	Mus_musculus	Glutamyl_aminopeptidase
ACON000131	NA	NA	Agb_C_vs.Tia_C	Control_vs.Control	between_populations	-0.0989975	0.85534	ns	ACON000131-PA	sp|P16406|AMPE_MOUSE	9e-41	Mus_musculus	Glutamyl_aminopeptidase
ACON000131	NA	NA	Dab_C_vs.Tia_C	Control_vs.Control	between_populations	-0.0188656	0.998867	ns	ACON000131-PA	sp|P16406|AMPE_MOUSE	9e-41	Mus_musculus	Glutamyl_aminopeptidase
ACON000131	NA	NA	Agb_D_vs.Agb_C	Delta_exp_vs.Control	within_Agboville	-0.381327	0.999719	ns	ACON000131-PA	sp|P16406|AMPE_MOUSE	9e-41	Mus_musculus	Glutamyl_aminopeptidase
ACON000131	NA	NA	Agb_M_vs.Agb_C	Mala_exp_vs.Control	within_Agboville	-0.115046	0.836402	ns	ACON000131-PA	sp|P16406|AMPE_MOUSE	9e-41	Mus_musculus	Glutamyl_aminopeptidase
ACON000131	NA	NA	Agb_D_vs.Agb_M	Delta_exp_vs.Mala_exp	within_Agboville	-0.266281	0.643791	ns	ACON000131-PA	sp|P16406|AMPE_MOUSE	9e-41	Mus_musculus	Glutamyl_aminopeptidase
ACON000131	NA	NA	Dab_D_vs.Dab_C	Delta_exp_vs.Control	within_Dabou	0.11273	0.936845	ns	ACON000131-PA	sp|P16406|AMPE_MOUSE	9e-41	Mus_musculus	Glutamyl_aminopeptidase
ACON000131	NA	NA	Dab_M_vs.Dab_C	Mala_exp_vs.Control	within_Dabou	-0.129873	0.930078	ns	ACON000131-PA	sp|P16406|AMPE_MOUSE	9e-41	Mus_musculus	Glutamyl_aminopeptidase
ACON000131	NA	NA	Dab_D_vs.Dab_M	Delta_exp_vs.Mala_exp	within_Dabou	0.242602	0.702701	ns	ACON000131-PA	sp|P16406|AMPE_MOUSE	9e-41	Mus_musculus	Glutamyl_aminopeptidase
ACON000131	NA	NA	Tia_D_vs.Tia_C	Delta_exp_vs.Control	within_Tiassalé	-0.0298753	0.982782	ns	ACON000131-PA	sp|P16406|AMPE_MOUSE	9e-41	Mus_musculus	Glutamyl_aminopeptidase
ACON000131	NA	NA	Tia_M_vs.Tia_C	Mala_exp_vs.Control	within_Tiassalé	-0.190406	0.848269	ns	ACON000131-PA	sp|P16406|AMPE_MOUSE	9e-41	Mus_musculus	Glutamyl_aminopeptidase
ACON000131	NA	NA	Tia_D_vs.Tia_M	Delta_exp_vs.Mala_exp	within_Tiassalé	0.160531	0.983723	ns	ACON000131-PA	sp|P16406|AMPE_MOUSE	9e-41	Mus_musculus	Glutamyl_aminopeptidase
ACON000132	NA	NA	Agb_C_vs.Dab_C	Control_vs.Control	between_populations	0.0798917	0.938268	ns	ACON000132-PA	sp|Q66IM5|NATD1_XENTR	3e-13	Xenopus_tropicalis	Protein_NATD1
ACON000132	NA	NA	Agb_C_vs.Tia_C	Control_vs.Control	between_populations	0.045736	0.948208	ns	ACON000132-PA	sp|Q66IM5|NATD1_XENTR	3e-13	Xenopus_tropicalis	Protein_NATD1
ACON000132	NA	NA	Dab_C_vs.Tia_C	Control_vs.Control	between_populations	-0.0341557	0.998867	ns	ACON000132-PA	sp|Q66IM5|NATD1_XENTR	3e-13	Xenopus_tropicalis	Protein_NATD1
ACON000132	NA	NA	Agb_D_vs.Agb_C	Delta_exp_vs.Control	within_Agboville	-0.0116035	0.999719	ns	ACON000132-PA	sp|Q66IM5|NATD1_XENTR	3e-13	Xenopus_tropicalis	Protein_NATD1
ACON000132	NA	NA	Agb_M_vs.Agb_C	Mala_exp_vs.Control	within_Agboville	0.0664572	0.92819	ns	ACON000132-PA	sp|Q66IM5|NATD1_XENTR	3e-13	Xenopus_tropicalis	Protein_NATD1
ACON000132	NA	NA	Agb_D_vs.Agb_M	Delta_exp_vs.Mala_exp	within_Agboville	-0.0780607	0.920581	ns	ACON000132-PA	sp|Q66IM5|NATD1_XENTR	3e-13	Xenopus_tropicalis	Protein_NATD1
ACON000132	NA	NA	Dab_D_vs.Dab_C	Delta_exp_vs.Control	within_Dabou	0.0923847	0.956187	ns	ACON000132-PA	sp|Q66IM5|NATD1_XENTR	3e-13	Xenopus_tropicalis	Protein_NATD1
ACON000132	NA	NA	Dab_M_vs.Dab_C	Mala_exp_vs.Control	within_Dabou	0.132103	0.94284	ns	ACON000132-PA	sp|Q66IM5|NATD1_XENTR	3e-13	Xenopus_tropicalis	Protein_NATD1
ACON000132	NA	NA	Dab_D_vs.Dab_M	Delta_exp_vs.Mala_exp	within_Dabou	-0.039718	0.971522	ns	ACON000132-PA	sp|Q66IM5|NATD1_XENTR	3e-13	Xenopus_tropicalis	Protein_NATD1
ACON000132	NA	NA	Tia_D_vs.Tia_C	Delta_exp_vs.Control	within_Tiassalé	0.432288	0.645338	ns	ACON000132-PA	sp|Q66IM5|NATD1_XENTR	3e-13	Xenopus_tropicalis	Protein_NATD1
ACON000132	NA	NA	Tia_M_vs.Tia_C	Mala_exp_vs.Control	within_Tiassalé	0.000329544	0.999943	ns	ACON000132-PA	sp|Q66IM5|NATD1_XENTR	3e-13	Xenopus_tropicalis	Protein_NATD1
ACON000132	NA	NA	Tia_D_vs.Tia_M	Delta_exp_vs.Mala_exp	within_Tiassalé	0.431958	0.954129	ns	ACON000132-PA	sp|Q66IM5|NATD1_XENTR	3e-13	Xenopus_tropicalis	Protein_NATD1
ACON000133	NA	NA	Agb_C_vs.Dab_C	Control_vs.Control	between_populations	0.697745	0.760255	ns	ACON000133-PA	NA	NA	NA	NA
ACON000133	NA	NA	Agb_C_vs.Tia_C	Control_vs.Control	between_populations	1.40378	0.339095	ns	ACON000133-PA	NA	NA	NA	NA
ACON000133	NA	NA	Dab_C_vs.Tia_C	Control_vs.Control	between_populations	0.706031	0.962373	ns	ACON000133-PA	NA	NA	NA	NA
ACON000133	NA	NA	Agb_D_vs.Agb_C	Delta_exp_vs.Control	within_Agboville	0.338304	0.999719	ns	ACON000133-PA	NA	NA	NA	NA
ACON000133	NA	NA	Agb_M_vs.Agb_C	Mala_exp_vs.Control	within_Agboville	-1.562	0.318753	ns	ACON000133-PA	NA	NA	NA	NA
ACON000133	NA	NA	Agb_D_vs.Agb_M	Delta_exp_vs.Mala_exp	within_Agboville	1.90031	0.372036	ns	ACON000133-PA	NA	NA	NA	NA
ACON000133	NA	NA	Dab_D_vs.Dab_C	Delta_exp_vs.Control	within_Dabou	0.699044	0.863759	ns	ACON000133-PA	NA	NA	NA	NA
ACON000133	NA	NA	Dab_M_vs.Dab_C	Mala_exp_vs.Control	within_Dabou	-0.512822	0.923771	ns	ACON000133-PA	NA	NA	NA	NA
ACON000133	NA	NA	Dab_D_vs.Dab_M	Delta_exp_vs.Mala_exp	within_Dabou	1.21186	0.549903	ns	ACON000133-PA	NA	NA	NA	NA
ACON000133	NA	NA	Tia_D_vs.Tia_C	Delta_exp_vs.Control	within_Tiassalé	1.50307	0.549049	ns	ACON000133-PA	NA	NA	NA	NA
ACON000133	NA	NA	Tia_M_vs.Tia_C	Mala_exp_vs.Control	within_Tiassalé	1.40923	0.636548	ns	ACON000133-PA	NA	NA	NA	NA
ACON000133	NA	NA	Tia_D_vs.Tia_M	Delta_exp_vs.Mala_exp	within_Tiassalé	0.0938336	0.99668	ns	ACON000133-PA	NA	NA	NA	NA
ACON000136	NA	NA	Agb_C_vs.Dab_C	Control_vs.Control	between_populations	-0.308535	0.671179	ns	ACON000136-PA	sp|Q7Z4L5|TT21B_HUMAN	0	Homo_sapiens	Tetratricopeptide_repeat_protein_21B
ACON000136	NA	NA	Agb_C_vs.Tia_C	Control_vs.Control	between_populations	-0.452832	0.327133	ns	ACON000136-PA	sp|Q7Z4L5|TT21B_HUMAN	0	Homo_sapiens	Tetratricopeptide_repeat_protein_21B
ACON000136	NA	NA	Dab_C_vs.Tia_C	Control_vs.Control	between_populations	-0.144297	0.979954	ns	ACON000136-PA	sp|Q7Z4L5|TT21B_HUMAN	0	Homo_sapiens	Tetratricopeptide_repeat_protein_21B
ACON000136	NA	NA	Agb_D_vs.Agb_C	Delta_exp_vs.Control	within_Agboville	0.417958	0.999719	ns	ACON000136-PA	sp|Q7Z4L5|TT21B_HUMAN	0	Homo_sapiens	Tetratricopeptide_repeat_protein_21B
ACON000136	NA	NA	Agb_M_vs.Agb_C	Mala_exp_vs.Control	within_Agboville	0.576408	0.242343	ns	ACON000136-PA	sp|Q7Z4L5|TT21B_HUMAN	0	Homo_sapiens	Tetratricopeptide_repeat_protein_21B
ACON000136	NA	NA	Agb_D_vs.Agb_M	Delta_exp_vs.Mala_exp	within_Agboville	-0.15845	0.810548	ns	ACON000136-PA	sp|Q7Z4L5|TT21B_HUMAN	0	Homo_sapiens	Tetratricopeptide_repeat_protein_21B
ACON000136	NA	NA	Dab_D_vs.Dab_C	Delta_exp_vs.Control	within_Dabou	0.0529239	0.974467	ns	ACON000136-PA	sp|Q7Z4L5|TT21B_HUMAN	0	Homo_sapiens	Tetratricopeptide_repeat_protein_21B
ACON000136	NA	NA	Dab_M_vs.Dab_C	Mala_exp_vs.Control	within_Dabou	0.277502	0.840017	ns	ACON000136-PA	sp|Q7Z4L5|TT21B_HUMAN	0	Homo_sapiens	Tetratricopeptide_repeat_protein_21B
ACON000136	NA	NA	Dab_D_vs.Dab_M	Delta_exp_vs.Mala_exp	within_Dabou	-0.224578	0.74941	ns	ACON000136-PA	sp|Q7Z4L5|TT21B_HUMAN	0	Homo_sapiens	Tetratricopeptide_repeat_protein_21B
ACON000136	NA	NA	Tia_D_vs.Tia_C	Delta_exp_vs.Control	within_Tiassalé	0.100405	0.94408	ns	ACON000136-PA	sp|Q7Z4L5|TT21B_HUMAN	0	Homo_sapiens	Tetratricopeptide_repeat_protein_21B
ACON000136	NA	NA	Tia_M_vs.Tia_C	Mala_exp_vs.Control	within_Tiassalé	0.0227275	0.988445	ns	ACON000136-PA	sp|Q7Z4L5|TT21B_HUMAN	0	Homo_sapiens	Tetratricopeptide_repeat_protein_21B
ACON000136	NA	NA	Tia_D_vs.Tia_M	Delta_exp_vs.Mala_exp	within_Tiassalé	0.0776774	0.996033	ns	ACON000136-PA	sp|Q7Z4L5|TT21B_HUMAN	0	Homo_sapiens	Tetratricopeptide_repeat_protein_21B
ACON000137	NA	NA	Agb_C_vs.Dab_C	Control_vs.Control	between_populations	0.422087	0.80693	ns	ACON000137-PA	sp|P58355|S45A2_MOUSE	2e-77	Mus_musculus	Membrane-associated_transporter_protein
ACON000137	NA	NA	Agb_C_vs.Tia_C	Control_vs.Control	between_populations	-0.370762	0.75637	ns	ACON000137-PA	sp|P58355|S45A2_MOUSE	2e-77	Mus_musculus	Membrane-associated_transporter_protein
ACON000137	NA	NA	Dab_C_vs.Tia_C	Control_vs.Control	between_populations	-0.792848	0.870746	ns	ACON000137-PA	sp|P58355|S45A2_MOUSE	2e-77	Mus_musculus	Membrane-associated_transporter_protein
ACON000137	NA	NA	Agb_D_vs.Agb_C	Delta_exp_vs.Control	within_Agboville	-0.919855	0.999719	ns	ACON000137-PA	sp|P58355|S45A2_MOUSE	2e-77	Mus_musculus	Membrane-associated_transporter_protein
ACON000137	NA	NA	Agb_M_vs.Agb_C	Mala_exp_vs.Control	within_Agboville	-1.89269	0.142653	ns	ACON000137-PA	sp|P58355|S45A2_MOUSE	2e-77	Mus_musculus	Membrane-associated_transporter_protein
ACON000137	NA	NA	Agb_D_vs.Agb_M	Delta_exp_vs.Mala_exp	within_Agboville	0.972837	0.486852	ns	ACON000137-PA	sp|P58355|S45A2_MOUSE	2e-77	Mus_musculus	Membrane-associated_transporter_protein
ACON000137	NA	NA	Dab_D_vs.Dab_C	Delta_exp_vs.Control	within_Dabou	-0.401186	0.895578	ns	ACON000137-PA	sp|P58355|S45A2_MOUSE	2e-77	Mus_musculus	Membrane-associated_transporter_protein
ACON000137	NA	NA	Dab_M_vs.Dab_C	Mala_exp_vs.Control	within_Dabou	-1.75335	0.401086	ns	ACON000137-PA	sp|P58355|S45A2_MOUSE	2e-77	Mus_musculus	Membrane-associated_transporter_protein
ACON000137	NA	NA	Dab_D_vs.Dab_M	Delta_exp_vs.Mala_exp	within_Dabou	1.35216	0.370465	ns	ACON000137-PA	sp|P58355|S45A2_MOUSE	2e-77	Mus_musculus	Membrane-associated_transporter_protein
ACON000137	NA	NA	Tia_D_vs.Tia_C	Delta_exp_vs.Control	within_Tiassalé	0.461825	0.831627	ns	ACON000137-PA	sp|P58355|S45A2_MOUSE	2e-77	Mus_musculus	Membrane-associated_transporter_protein
ACON000137	NA	NA	Tia_M_vs.Tia_C	Mala_exp_vs.Control	within_Tiassalé	-0.617682	0.789179	ns	ACON000137-PA	sp|P58355|S45A2_MOUSE	2e-77	Mus_musculus	Membrane-associated_transporter_protein
ACON000137	NA	NA	Tia_D_vs.Tia_M	Delta_exp_vs.Mala_exp	within_Tiassalé	1.07951	0.874598	ns	ACON000137-PA	sp|P58355|S45A2_MOUSE	2e-77	Mus_musculus	Membrane-associated_transporter_protein
ACON000138	ALPHA4	nicotinic_acetylcholine_receptor	Agb_C_vs.Dab_C	Control_vs.Control	between_populations	-0.661064	0.483053	ns	ACON000138-PA	sp|P09478|ACH1_DROME	0	Drosophila_melanogaster	Acetylcholine_receptor_subunit_alpha-like_1
ACON000138	ALPHA4	nicotinic_acetylcholine_receptor	Agb_C_vs.Tia_C	Control_vs.Control	between_populations	-0.381785	0.562034	ns	ACON000138-PA	sp|P09478|ACH1_DROME	0	Drosophila_melanogaster	Acetylcholine_receptor_subunit_alpha-like_1
ACON000138	ALPHA4	nicotinic_acetylcholine_receptor	Dab_C_vs.Tia_C	Control_vs.Control	between_populations	0.27928	0.962373	ns	ACON000138-PA	sp|P09478|ACH1_DROME	0	Drosophila_melanogaster	Acetylcholine_receptor_subunit_alpha-like_1
ACON000138	ALPHA4	nicotinic_acetylcholine_receptor	Agb_D_vs.Agb_C	Delta_exp_vs.Control	within_Agboville	0.263618	0.999719	ns	ACON000138-PA	sp|P09478|ACH1_DROME	0	Drosophila_melanogaster	Acetylcholine_receptor_subunit_alpha-like_1
ACON000138	ALPHA4	nicotinic_acetylcholine_receptor	Agb_M_vs.Agb_C	Mala_exp_vs.Control	within_Agboville	0.465115	0.472031	ns	ACON000138-PA	sp|P09478|ACH1_DROME	0	Drosophila_melanogaster	Acetylcholine_receptor_subunit_alpha-like_1
ACON000138	ALPHA4	nicotinic_acetylcholine_receptor	Agb_D_vs.Agb_M	Delta_exp_vs.Mala_exp	within_Agboville	-0.201497	0.81843	ns	ACON000138-PA	sp|P09478|ACH1_DROME	0	Drosophila_melanogaster	Acetylcholine_receptor_subunit_alpha-like_1
ACON000138	ALPHA4	nicotinic_acetylcholine_receptor	Dab_D_vs.Dab_C	Delta_exp_vs.Control	within_Dabou	-0.457569	0.804169	ns	ACON000138-PA	sp|P09478|ACH1_DROME	0	Drosophila_melanogaster	Acetylcholine_receptor_subunit_alpha-like_1
ACON000138	ALPHA4	nicotinic_acetylcholine_receptor	Dab_M_vs.Dab_C	Mala_exp_vs.Control	within_Dabou	-0.360163	0.845792	ns	ACON000138-PA	sp|P09478|ACH1_DROME	0	Drosophila_melanogaster	Acetylcholine_receptor_subunit_alpha-like_1
ACON000138	ALPHA4	nicotinic_acetylcholine_receptor	Dab_D_vs.Dab_M	Delta_exp_vs.Mala_exp	within_Dabou	-0.0974055	0.932102	ns	ACON000138-PA	sp|P09478|ACH1_DROME	0	Drosophila_melanogaster	Acetylcholine_receptor_subunit_alpha-like_1
ACON000138	ALPHA4	nicotinic_acetylcholine_receptor	Tia_D_vs.Tia_C	Delta_exp_vs.Control	within_Tiassalé	-0.446074	0.712688	ns	ACON000138-PA	sp|P09478|ACH1_DROME	0	Drosophila_melanogaster	Acetylcholine_receptor_subunit_alpha-like_1
ACON000138	ALPHA4	nicotinic_acetylcholine_receptor	Tia_M_vs.Tia_C	Mala_exp_vs.Control	within_Tiassalé	-0.315799	0.817156	ns	ACON000138-PA	sp|P09478|ACH1_DROME	0	Drosophila_melanogaster	Acetylcholine_receptor_subunit_alpha-like_1
ACON000138	ALPHA4	nicotinic_acetylcholine_receptor	Tia_D_vs.Tia_M	Delta_exp_vs.Mala_exp	within_Tiassalé	-0.130275	0.99435	ns	ACON000138-PA	sp|P09478|ACH1_DROME	0	Drosophila_melanogaster	Acetylcholine_receptor_subunit_alpha-like_1
ACON000138	ALPHA4	nicotinic_acetylcholine_receptor	Agb_C_vs.Dab_C	Control_vs.Control	between_populations	-0.661064	0.483053	ns	ACON000138-PB	sp|P91766|ACH1_MANSE	0	Manduca_sexta	Acetylcholine_receptor_subunit_alpha-like
ACON000138	ALPHA4	nicotinic_acetylcholine_receptor	Agb_C_vs.Tia_C	Control_vs.Control	between_populations	-0.381785	0.562034	ns	ACON000138-PB	sp|P91766|ACH1_MANSE	0	Manduca_sexta	Acetylcholine_receptor_subunit_alpha-like
ACON000138	ALPHA4	nicotinic_acetylcholine_receptor	Dab_C_vs.Tia_C	Control_vs.Control	between_populations	0.27928	0.962373	ns	ACON000138-PB	sp|P91766|ACH1_MANSE	0	Manduca_sexta	Acetylcholine_receptor_subunit_alpha-like
ACON000138	ALPHA4	nicotinic_acetylcholine_receptor	Agb_D_vs.Agb_C	Delta_exp_vs.Control	within_Agboville	0.263618	0.999719	ns	ACON000138-PB	sp|P91766|ACH1_MANSE	0	Manduca_sexta	Acetylcholine_receptor_subunit_alpha-like
ACON000138	ALPHA4	nicotinic_acetylcholine_receptor	Agb_M_vs.Agb_C	Mala_exp_vs.Control	within_Agboville	0.465115	0.472031	ns	ACON000138-PB	sp|P91766|ACH1_MANSE	0	Manduca_sexta	Acetylcholine_receptor_subunit_alpha-like
ACON000138	ALPHA4	nicotinic_acetylcholine_receptor	Agb_D_vs.Agb_M	Delta_exp_vs.Mala_exp	within_Agboville	-0.201497	0.81843	ns	ACON000138-PB	sp|P91766|ACH1_MANSE	0	Manduca_sexta	Acetylcholine_receptor_subunit_alpha-like
ACON000138	ALPHA4	nicotinic_acetylcholine_receptor	Dab_D_vs.Dab_C	Delta_exp_vs.Control	within_Dabou	-0.457569	0.804169	ns	ACON000138-PB	sp|P91766|ACH1_MANSE	0	Manduca_sexta	Acetylcholine_receptor_subunit_alpha-like
ACON000138	ALPHA4	nicotinic_acetylcholine_receptor	Dab_M_vs.Dab_C	Mala_exp_vs.Control	within_Dabou	-0.360163	0.845792	ns	ACON000138-PB	sp|P91766|ACH1_MANSE	0	Manduca_sexta	Acetylcholine_receptor_subunit_alpha-like
ACON000138	ALPHA4	nicotinic_acetylcholine_receptor	Dab_D_vs.Dab_M	Delta_exp_vs.Mala_exp	within_Dabou	-0.0974055	0.932102	ns	ACON000138-PB	sp|P91766|ACH1_MANSE	0	Manduca_sexta	Acetylcholine_receptor_subunit_alpha-like
ACON000138	ALPHA4	nicotinic_acetylcholine_receptor	Tia_D_vs.Tia_C	Delta_exp_vs.Control	within_Tiassalé	-0.446074	0.712688	ns	ACON000138-PB	sp|P91766|ACH1_MANSE	0	Manduca_sexta	Acetylcholine_receptor_subunit_alpha-like
ACON000138	ALPHA4	nicotinic_acetylcholine_receptor	Tia_M_vs.Tia_C	Mala_exp_vs.Control	within_Tiassalé	-0.315799	0.817156	ns	ACON000138-PB	sp|P91766|ACH1_MANSE	0	Manduca_sexta	Acetylcholine_receptor_subunit_alpha-like
ACON000138	ALPHA4	nicotinic_acetylcholine_receptor	Tia_D_vs.Tia_M	Delta_exp_vs.Mala_exp	within_Tiassalé	-0.130275	0.99435	ns	ACON000138-PB	sp|P91766|ACH1_MANSE	0	Manduca_sexta	Acetylcholine_receptor_subunit_alpha-like
ACON000139	NA	NA	Agb_C_vs.Dab_C	Control_vs.Control	between_populations	0.166565	0.692967	ns	ACON000139-PA	sp|Q27607|DPOG1_DROME	0	Drosophila_melanogaster	DNA_polymerase_subunit_gamma-1,_mitochondrial
ACON000139	NA	NA	Agb_C_vs.Tia_C	Control_vs.Control	between_populations	0.0893339	0.781555	ns	ACON000139-PA	sp|Q27607|DPOG1_DROME	0	Drosophila_melanogaster	DNA_polymerase_subunit_gamma-1,_mitochondrial
ACON000139	NA	NA	Dab_C_vs.Tia_C	Control_vs.Control	between_populations	-0.077231	0.98749	ns	ACON000139-PA	sp|Q27607|DPOG1_DROME	0	Drosophila_melanogaster	DNA_polymerase_subunit_gamma-1,_mitochondrial
ACON000139	NA	NA	Agb_D_vs.Agb_C	Delta_exp_vs.Control	within_Agboville	0.294672	0.999719	ns	ACON000139-PA	sp|Q27607|DPOG1_DROME	0	Drosophila_melanogaster	DNA_polymerase_subunit_gamma-1,_mitochondrial
ACON000139	NA	NA	Agb_M_vs.Agb_C	Mala_exp_vs.Control	within_Agboville	-0.194017	0.493824	ns	ACON000139-PA	sp|Q27607|DPOG1_DROME	0	Drosophila_melanogaster	DNA_polymerase_subunit_gamma-1,_mitochondrial
ACON000139	NA	NA	Agb_D_vs.Agb_M	Delta_exp_vs.Mala_exp	within_Agboville	0.488689	0.311066	ns	ACON000139-PA	sp|Q27607|DPOG1_DROME	0	Drosophila_melanogaster	DNA_polymerase_subunit_gamma-1,_mitochondrial
ACON000139	NA	NA	Dab_D_vs.Dab_C	Delta_exp_vs.Control	within_Dabou	0.233258	0.768319	ns	ACON000139-PA	sp|Q27607|DPOG1_DROME	0	Drosophila_melanogaster	DNA_polymerase_subunit_gamma-1,_mitochondrial
ACON000139	NA	NA	Dab_M_vs.Dab_C	Mala_exp_vs.Control	within_Dabou	-0.127479	0.885641	ns	ACON000139-PA	sp|Q27607|DPOG1_DROME	0	Drosophila_melanogaster	DNA_polymerase_subunit_gamma-1,_mitochondrial
ACON000139	NA	NA	Dab_D_vs.Dab_M	Delta_exp_vs.Mala_exp	within_Dabou	0.360737	0.321407	ns	ACON000139-PA	sp|Q27607|DPOG1_DROME	0	Drosophila_melanogaster	DNA_polymerase_subunit_gamma-1,_mitochondrial
ACON000139	NA	NA	Tia_D_vs.Tia_C	Delta_exp_vs.Control	within_Tiassalé	0.0459882	0.959018	ns	ACON000139-PA	sp|Q27607|DPOG1_DROME	0	Drosophila_melanogaster	DNA_polymerase_subunit_gamma-1,_mitochondrial
ACON000139	NA	NA	Tia_M_vs.Tia_C	Mala_exp_vs.Control	within_Tiassalé	-0.112338	0.859854	ns	ACON000139-PA	sp|Q27607|DPOG1_DROME	0	Drosophila_melanogaster	DNA_polymerase_subunit_gamma-1,_mitochondrial
ACON000139	NA	NA	Tia_D_vs.Tia_M	Delta_exp_vs.Mala_exp	within_Tiassalé	0.158326	0.954129	ns	ACON000139-PA	sp|Q27607|DPOG1_DROME	0	Drosophila_melanogaster	DNA_polymerase_subunit_gamma-1,_mitochondrial
ACON000140	IR100A	ionotropic_receptor	Agb_C_vs.Dab_C	Control_vs.Control	between_populations	0.752298	0.513504	ns	ACON000140-PA	NA	NA	NA	NA
ACON000140	IR100A	ionotropic_receptor	Agb_C_vs.Tia_C	Control_vs.Control	between_populations	0.218782	0.806558	ns	ACON000140-PA	NA	NA	NA	NA
ACON000140	IR100A	ionotropic_receptor	Dab_C_vs.Tia_C	Control_vs.Control	between_populations	-0.533515	0.906614	ns	ACON000140-PA	NA	NA	NA	NA
ACON000140	IR100A	ionotropic_receptor	Agb_D_vs.Agb_C	Delta_exp_vs.Control	within_Agboville	0.0752752	0.999719	ns	ACON000140-PA	NA	NA	NA	NA
ACON000140	IR100A	ionotropic_receptor	Agb_M_vs.Agb_C	Mala_exp_vs.Control	within_Agboville	-0.333653	0.699308	ns	ACON000140-PA	NA	NA	NA	NA
ACON000140	IR100A	ionotropic_receptor	Agb_D_vs.Agb_M	Delta_exp_vs.Mala_exp	within_Agboville	0.408929	0.679678	ns	ACON000140-PA	NA	NA	NA	NA
ACON000140	IR100A	ionotropic_receptor	Dab_D_vs.Dab_C	Delta_exp_vs.Control	within_Dabou	0.854184	0.748601	ns	ACON000140-PA	NA	NA	NA	NA
ACON000140	IR100A	ionotropic_receptor	Dab_M_vs.Dab_C	Mala_exp_vs.Control	within_Dabou	0.370003	0.877803	ns	ACON000140-PA	NA	NA	NA	NA
ACON000140	IR100A	ionotropic_receptor	Dab_D_vs.Dab_M	Delta_exp_vs.Mala_exp	within_Dabou	0.484181	0.652669	ns	ACON000140-PA	NA	NA	NA	NA
ACON000140	IR100A	ionotropic_receptor	Tia_D_vs.Tia_C	Delta_exp_vs.Control	within_Tiassalé	0.862581	0.469541	ns	ACON000140-PA	NA	NA	NA	NA
ACON000140	IR100A	ionotropic_receptor	Tia_M_vs.Tia_C	Mala_exp_vs.Control	within_Tiassalé	0.336536	0.840186	ns	ACON000140-PA	NA	NA	NA	NA
ACON000140	IR100A	ionotropic_receptor	Tia_D_vs.Tia_M	Delta_exp_vs.Mala_exp	within_Tiassalé	0.526045	0.954129	ns	ACON000140-PA	NA	NA	NA	NA
ACON000141	NA	NA	Agb_C_vs.Dab_C	Control_vs.Control	between_populations	0.13989	0.779644	ns	ACON000141-PA	sp|Q76KX8|ZN534_HUMAN	6e-57	Homo_sapiens	Zinc_finger_protein_534
ACON000141	NA	NA	Agb_C_vs.Tia_C	Control_vs.Control	between_populations	0.242939	0.42505	ns	ACON000141-PA	sp|Q76KX8|ZN534_HUMAN	6e-57	Homo_sapiens	Zinc_finger_protein_534
ACON000141	NA	NA	Dab_C_vs.Tia_C	Control_vs.Control	between_populations	0.103049	0.971794	ns	ACON000141-PA	sp|Q76KX8|ZN534_HUMAN	6e-57	Homo_sapiens	Zinc_finger_protein_534
ACON000141	NA	NA	Agb_D_vs.Agb_C	Delta_exp_vs.Control	within_Agboville	-0.116588	0.999719	ns	ACON000141-PA	sp|Q76KX8|ZN534_HUMAN	6e-57	Homo_sapiens	Zinc_finger_protein_534
ACON000141	NA	NA	Agb_M_vs.Agb_C	Mala_exp_vs.Control	within_Agboville	-0.36181	0.250267	ns	ACON000141-PA	sp|Q76KX8|ZN534_HUMAN	6e-57	Homo_sapiens	Zinc_finger_protein_534
ACON000141	NA	NA	Agb_D_vs.Agb_M	Delta_exp_vs.Mala_exp	within_Agboville	0.245223	0.531728	ns	ACON000141-PA	sp|Q76KX8|ZN534_HUMAN	6e-57	Homo_sapiens	Zinc_finger_protein_534
ACON000141	NA	NA	Dab_D_vs.Dab_C	Delta_exp_vs.Control	within_Dabou	0.0815395	0.932395	ns	ACON000141-PA	sp|Q76KX8|ZN534_HUMAN	6e-57	Homo_sapiens	Zinc_finger_protein_534
ACON000141	NA	NA	Dab_M_vs.Dab_C	Mala_exp_vs.Control	within_Dabou	-0.162129	0.85405	ns	ACON000141-PA	sp|Q76KX8|ZN534_HUMAN	6e-57	Homo_sapiens	Zinc_finger_protein_534
ACON000141	NA	NA	Dab_D_vs.Dab_M	Delta_exp_vs.Mala_exp	within_Dabou	0.243668	0.559091	ns	ACON000141-PA	sp|Q76KX8|ZN534_HUMAN	6e-57	Homo_sapiens	Zinc_finger_protein_534
ACON000141	NA	NA	Tia_D_vs.Tia_C	Delta_exp_vs.Control	within_Tiassalé	0.0751724	0.931482	ns	ACON000141-PA	sp|Q76KX8|ZN534_HUMAN	6e-57	Homo_sapiens	Zinc_finger_protein_534
ACON000141	NA	NA	Tia_M_vs.Tia_C	Mala_exp_vs.Control	within_Tiassalé	0.00912727	0.993636	ns	ACON000141-PA	sp|Q76KX8|ZN534_HUMAN	6e-57	Homo_sapiens	Zinc_finger_protein_534
ACON000141	NA	NA	Tia_D_vs.Tia_M	Delta_exp_vs.Mala_exp	within_Tiassalé	0.0660451	0.99435	ns	ACON000141-PA	sp|Q76KX8|ZN534_HUMAN	6e-57	Homo_sapiens	Zinc_finger_protein_534
ACON000142	NA	NA	Agb_C_vs.Dab_C	Control_vs.Control	between_populations	0.0264352	0.976003	ns	ACON000142-PA	sp|Q9XSC3|WDR44_BOVIN	0	Bos_taurus	WD_repeat-containing_protein_44
ACON000142	NA	NA	Agb_C_vs.Tia_C	Control_vs.Control	between_populations	0.360784	0.32762	ns	ACON000142-PA	sp|Q9XSC3|WDR44_BOVIN	0	Bos_taurus	WD_repeat-containing_protein_44
ACON000142	NA	NA	Dab_C_vs.Tia_C	Control_vs.Control	between_populations	0.334349	0.832841	ns	ACON000142-PA	sp|Q9XSC3|WDR44_BOVIN	0	Bos_taurus	WD_repeat-containing_protein_44
ACON000142	NA	NA	Agb_D_vs.Agb_C	Delta_exp_vs.Control	within_Agboville	0.0998845	0.999719	ns	ACON000142-PA	sp|Q9XSC3|WDR44_BOVIN	0	Bos_taurus	WD_repeat-containing_protein_44
ACON000142	NA	NA	Agb_M_vs.Agb_C	Mala_exp_vs.Control	within_Agboville	-0.397631	0.308883	ns	ACON000142-PA	sp|Q9XSC3|WDR44_BOVIN	0	Bos_taurus	WD_repeat-containing_protein_44
ACON000142	NA	NA	Agb_D_vs.Agb_M	Delta_exp_vs.Mala_exp	within_Agboville	0.497515	0.364684	ns	ACON000142-PA	sp|Q9XSC3|WDR44_BOVIN	0	Bos_taurus	WD_repeat-containing_protein_44
ACON000142	NA	NA	Dab_D_vs.Dab_C	Delta_exp_vs.Control	within_Dabou	-0.221131	0.850338	ns	ACON000142-PA	sp|Q9XSC3|WDR44_BOVIN	0	Bos_taurus	WD_repeat-containing_protein_44
ACON000142	NA	NA	Dab_M_vs.Dab_C	Mala_exp_vs.Control	within_Dabou	-0.242701	0.822986	ns	ACON000142-PA	sp|Q9XSC3|WDR44_BOVIN	0	Bos_taurus	WD_repeat-containing_protein_44
ACON000142	NA	NA	Dab_D_vs.Dab_M	Delta_exp_vs.Mala_exp	within_Dabou	0.0215697	0.979225	ns	ACON000142-PA	sp|Q9XSC3|WDR44_BOVIN	0	Bos_taurus	WD_repeat-containing_protein_44
ACON000142	NA	NA	Tia_D_vs.Tia_C	Delta_exp_vs.Control	within_Tiassalé	0.0772427	0.946584	ns	ACON000142-PA	sp|Q9XSC3|WDR44_BOVIN	0	Bos_taurus	WD_repeat-containing_protein_44
ACON000142	NA	NA	Tia_M_vs.Tia_C	Mala_exp_vs.Control	within_Tiassalé	0.122321	0.89171	ns	ACON000142-PA	sp|Q9XSC3|WDR44_BOVIN	0	Bos_taurus	WD_repeat-containing_protein_44
ACON000142	NA	NA	Tia_D_vs.Tia_M	Delta_exp_vs.Mala_exp	within_Tiassalé	-0.0450783	0.99668	ns	ACON000142-PA	sp|Q9XSC3|WDR44_BOVIN	0	Bos_taurus	WD_repeat-containing_protein_44
ACON000143	NA	NA	Agb_C_vs.Dab_C	Control_vs.Control	between_populations	0.68136	0.456609	ns	ACON000143-PA	sp|Q29444|MANBA_BOVIN	5e-169	Bos_taurus	Beta-mannosidase
ACON000143	NA	NA	Agb_C_vs.Tia_C	Control_vs.Control	between_populations	0.704916	0.229382	ns	ACON000143-PA	sp|Q29444|MANBA_BOVIN	5e-169	Bos_taurus	Beta-mannosidase
ACON000143	NA	NA	Dab_C_vs.Tia_C	Control_vs.Control	between_populations	0.0235559	0.998867	ns	ACON000143-PA	sp|Q29444|MANBA_BOVIN	5e-169	Bos_taurus	Beta-mannosidase
ACON000143	NA	NA	Agb_D_vs.Agb_C	Delta_exp_vs.Control	within_Agboville	-0.160498	0.999719	ns	ACON000143-PA	sp|Q29444|MANBA_BOVIN	5e-169	Bos_taurus	Beta-mannosidase
ACON000143	NA	NA	Agb_M_vs.Agb_C	Mala_exp_vs.Control	within_Agboville	-0.624751	0.309783	ns	ACON000143-PA	sp|Q29444|MANBA_BOVIN	5e-169	Bos_taurus	Beta-mannosidase
ACON000143	NA	NA	Agb_D_vs.Agb_M	Delta_exp_vs.Mala_exp	within_Agboville	0.464253	0.544524	ns	ACON000143-PA	sp|Q29444|MANBA_BOVIN	5e-169	Bos_taurus	Beta-mannosidase
ACON000143	NA	NA	Dab_D_vs.Dab_C	Delta_exp_vs.Control	within_Dabou	0.373891	0.837454	ns	ACON000143-PA	sp|Q29444|MANBA_BOVIN	5e-169	Bos_taurus	Beta-mannosidase
ACON000143	NA	NA	Dab_M_vs.Dab_C	Mala_exp_vs.Control	within_Dabou	0.0793862	0.977228	ns	ACON000143-PA	sp|Q29444|MANBA_BOVIN	5e-169	Bos_taurus	Beta-mannosidase
ACON000143	NA	NA	Dab_D_vs.Dab_M	Delta_exp_vs.Mala_exp	within_Dabou	0.294505	0.739762	ns	ACON000143-PA	sp|Q29444|MANBA_BOVIN	5e-169	Bos_taurus	Beta-mannosidase
ACON000143	NA	NA	Tia_D_vs.Tia_C	Delta_exp_vs.Control	within_Tiassalé	0.225583	0.87185	ns	ACON000143-PA	sp|Q29444|MANBA_BOVIN	5e-169	Bos_taurus	Beta-mannosidase
ACON000143	NA	NA	Tia_M_vs.Tia_C	Mala_exp_vs.Control	within_Tiassalé	-0.247137	0.858117	ns	ACON000143-PA	sp|Q29444|MANBA_BOVIN	5e-169	Bos_taurus	Beta-mannosidase
ACON000143	NA	NA	Tia_D_vs.Tia_M	Delta_exp_vs.Mala_exp	within_Tiassalé	0.47272	0.954129	ns	ACON000143-PA	sp|Q29444|MANBA_BOVIN	5e-169	Bos_taurus	Beta-mannosidase
ACON000144	NA	NA	Agb_C_vs.Dab_C	Control_vs.Control	between_populations	0.035889	0.98402	ns	ACON000144-PA	sp|Q6TCG8|PAQR3_MOUSE	4e-60	Mus_musculus	Progestin_and_adipoQ_receptor_family_member_3
ACON000144	NA	NA	Agb_C_vs.Tia_C	Control_vs.Control	between_populations	-0.183896	0.853162	ns	ACON000144-PA	sp|Q6TCG8|PAQR3_MOUSE	4e-60	Mus_musculus	Progestin_and_adipoQ_receptor_family_member_3
ACON000144	NA	NA	Dab_C_vs.Tia_C	Control_vs.Control	between_populations	-0.219785	0.988896	ns	ACON000144-PA	sp|Q6TCG8|PAQR3_MOUSE	4e-60	Mus_musculus	Progestin_and_adipoQ_receptor_family_member_3
ACON000144	NA	NA	Agb_D_vs.Agb_C	Delta_exp_vs.Control	within_Agboville	0.228248	0.999719	ns	ACON000144-PA	sp|Q6TCG8|PAQR3_MOUSE	4e-60	Mus_musculus	Progestin_and_adipoQ_receptor_family_member_3
ACON000144	NA	NA	Agb_M_vs.Agb_C	Mala_exp_vs.Control	within_Agboville	0.586488	0.478206	ns	ACON000144-PA	sp|Q6TCG8|PAQR3_MOUSE	4e-60	Mus_musculus	Progestin_and_adipoQ_receptor_family_member_3
ACON000144	NA	NA	Agb_D_vs.Agb_M	Delta_exp_vs.Mala_exp	within_Agboville	-0.35824	0.742957	ns	ACON000144-PA	sp|Q6TCG8|PAQR3_MOUSE	4e-60	Mus_musculus	Progestin_and_adipoQ_receptor_family_member_3
ACON000144	NA	NA	Dab_D_vs.Dab_C	Delta_exp_vs.Control	within_Dabou	0.19437	0.939496	ns	ACON000144-PA	sp|Q6TCG8|PAQR3_MOUSE	4e-60	Mus_musculus	Progestin_and_adipoQ_receptor_family_member_3
ACON000144	NA	NA	Dab_M_vs.Dab_C	Mala_exp_vs.Control	within_Dabou	0.94593	0.571382	ns	ACON000144-PA	sp|Q6TCG8|PAQR3_MOUSE	4e-60	Mus_musculus	Progestin_and_adipoQ_receptor_family_member_3
ACON000144	NA	NA	Dab_D_vs.Dab_M	Delta_exp_vs.Mala_exp	within_Dabou	-0.751559	0.496412	ns	ACON000144-PA	sp|Q6TCG8|PAQR3_MOUSE	4e-60	Mus_musculus	Progestin_and_adipoQ_receptor_family_member_3
ACON000144	NA	NA	Tia_D_vs.Tia_C	Delta_exp_vs.Control	within_Tiassalé	-1.12214	0.38928	ns	ACON000144-PA	sp|Q6TCG8|PAQR3_MOUSE	4e-60	Mus_musculus	Progestin_and_adipoQ_receptor_family_member_3
ACON000144	NA	NA	Tia_M_vs.Tia_C	Mala_exp_vs.Control	within_Tiassalé	-0.0450799	0.985846	ns	ACON000144-PA	sp|Q6TCG8|PAQR3_MOUSE	4e-60	Mus_musculus	Progestin_and_adipoQ_receptor_family_member_3
ACON000144	NA	NA	Tia_D_vs.Tia_M	Delta_exp_vs.Mala_exp	within_Tiassalé	-1.07706	0.792719	ns	ACON000144-PA	sp|Q6TCG8|PAQR3_MOUSE	4e-60	Mus_musculus	Progestin_and_adipoQ_receptor_family_member_3
ACON000145	EFF	NA	Agb_C_vs.Dab_C	Control_vs.Control	between_populations	0.039669	0.970256	ns	ACON000145-PA	sp|P25867|UBCD1_DROME	1e-106	Drosophila_melanogaster	Ubiquitin-conjugating_enzyme_E2-17_kDa
ACON000145	EFF	NA	Agb_C_vs.Tia_C	Control_vs.Control	between_populations	0.0306354	0.964816	ns	ACON000145-PA	sp|P25867|UBCD1_DROME	1e-106	Drosophila_melanogaster	Ubiquitin-conjugating_enzyme_E2-17_kDa
ACON000145	EFF	NA	Dab_C_vs.Tia_C	Control_vs.Control	between_populations	-0.00903355	1	ns	ACON000145-PA	sp|P25867|UBCD1_DROME	1e-106	Drosophila_melanogaster	Ubiquitin-conjugating_enzyme_E2-17_kDa
ACON000145	EFF	NA	Agb_D_vs.Agb_C	Delta_exp_vs.Control	within_Agboville	0.386223	0.999719	ns	ACON000145-PA	sp|P25867|UBCD1_DROME	1e-106	Drosophila_melanogaster	Ubiquitin-conjugating_enzyme_E2-17_kDa
ACON000145	EFF	NA	Agb_M_vs.Agb_C	Mala_exp_vs.Control	within_Agboville	-0.34104	0.519302	ns	ACON000145-PA	sp|P25867|UBCD1_DROME	1e-106	Drosophila_melanogaster	Ubiquitin-conjugating_enzyme_E2-17_kDa
ACON000145	EFF	NA	Agb_D_vs.Agb_M	Delta_exp_vs.Mala_exp	within_Agboville	0.727263	0.345583	ns	ACON000145-PA	sp|P25867|UBCD1_DROME	1e-106	Drosophila_melanogaster	Ubiquitin-conjugating_enzyme_E2-17_kDa
ACON000145	EFF	NA	Dab_D_vs.Dab_C	Delta_exp_vs.Control	within_Dabou	0.202305	0.893499	ns	ACON000145-PA	sp|P25867|UBCD1_DROME	1e-106	Drosophila_melanogaster	Ubiquitin-conjugating_enzyme_E2-17_kDa
ACON000145	EFF	NA	Dab_M_vs.Dab_C	Mala_exp_vs.Control	within_Dabou	0.0395901	0.985004	ns	ACON000145-PA	sp|P25867|UBCD1_DROME	1e-106	Drosophila_melanogaster	Ubiquitin-conjugating_enzyme_E2-17_kDa
ACON000145	EFF	NA	Dab_D_vs.Dab_M	Delta_exp_vs.Mala_exp	within_Dabou	0.162715	0.842059	ns	ACON000145-PA	sp|P25867|UBCD1_DROME	1e-106	Drosophila_melanogaster	Ubiquitin-conjugating_enzyme_E2-17_kDa
ACON000145	EFF	NA	Tia_D_vs.Tia_C	Delta_exp_vs.Control	within_Tiassalé	-0.228729	0.831627	ns	ACON000145-PA	sp|P25867|UBCD1_DROME	1e-106	Drosophila_melanogaster	Ubiquitin-conjugating_enzyme_E2-17_kDa
ACON000145	EFF	NA	Tia_M_vs.Tia_C	Mala_exp_vs.Control	within_Tiassalé	-0.0688378	0.960811	ns	ACON000145-PA	sp|P25867|UBCD1_DROME	1e-106	Drosophila_melanogaster	Ubiquitin-conjugating_enzyme_E2-17_kDa
ACON000145	EFF	NA	Tia_D_vs.Tia_M	Delta_exp_vs.Mala_exp	within_Tiassalé	-0.159891	0.98812	ns	ACON000145-PA	sp|P25867|UBCD1_DROME	1e-106	Drosophila_melanogaster	Ubiquitin-conjugating_enzyme_E2-17_kDa
ACON000146	NA	NA	Agb_C_vs.Dab_C	Control_vs.Control	between_populations	0.474931	0.600986	ns	ACON000146-PA	NA	NA	NA	NA
ACON000146	NA	NA	Agb_C_vs.Tia_C	Control_vs.Control	between_populations	0.411004	0.502387	ns	ACON000146-PA	NA	NA	NA	NA
ACON000146	NA	NA	Dab_C_vs.Tia_C	Control_vs.Control	between_populations	-0.0639278	0.998084	ns	ACON000146-PA	NA	NA	NA	NA
ACON000146	NA	NA	Agb_D_vs.Agb_C	Delta_exp_vs.Control	within_Agboville	-0.041639	0.999719	ns	ACON000146-PA	NA	NA	NA	NA
ACON000146	NA	NA	Agb_M_vs.Agb_C	Mala_exp_vs.Control	within_Agboville	-0.437853	0.480452	ns	ACON000146-PA	NA	NA	NA	NA
ACON000146	NA	NA	Agb_D_vs.Agb_M	Delta_exp_vs.Mala_exp	within_Agboville	0.396214	0.6037	ns	ACON000146-PA	NA	NA	NA	NA
ACON000146	NA	NA	Dab_D_vs.Dab_C	Delta_exp_vs.Control	within_Dabou	0.0504344	0.980204	ns	ACON000146-PA	NA	NA	NA	NA
ACON000146	NA	NA	Dab_M_vs.Dab_C	Mala_exp_vs.Control	within_Dabou	0.0405758	0.988223	ns	ACON000146-PA	NA	NA	NA	NA
ACON000146	NA	NA	Dab_D_vs.Dab_M	Delta_exp_vs.Mala_exp	within_Dabou	0.00985861	0.995038	ns	ACON000146-PA	NA	NA	NA	NA
ACON000146	NA	NA	Tia_D_vs.Tia_C	Delta_exp_vs.Control	within_Tiassalé	-0.0760309	0.971111	ns	ACON000146-PA	NA	NA	NA	NA
ACON000146	NA	NA	Tia_M_vs.Tia_C	Mala_exp_vs.Control	within_Tiassalé	0.291136	0.828802	ns	ACON000146-PA	NA	NA	NA	NA
ACON000146	NA	NA	Tia_D_vs.Tia_M	Delta_exp_vs.Mala_exp	within_Tiassalé	-0.367167	0.954129	ns	ACON000146-PA	NA	NA	NA	NA
ACON000147	NA	NA	Agb_C_vs.Dab_C	Control_vs.Control	between_populations	0.282908	0.648097	ns	ACON000147-PA	sp|Q9JJ78|TOPK_MOUSE	1e-25	Mus_musculus	Lymphokine-activated_killer_T-cell-originated_protein_kinase
ACON000147	NA	NA	Agb_C_vs.Tia_C	Control_vs.Control	between_populations	0.418959	0.293584	ns	ACON000147-PA	sp|Q9JJ78|TOPK_MOUSE	1e-25	Mus_musculus	Lymphokine-activated_killer_T-cell-originated_protein_kinase
ACON000147	NA	NA	Dab_C_vs.Tia_C	Control_vs.Control	between_populations	0.136052	0.972673	ns	ACON000147-PA	sp|Q9JJ78|TOPK_MOUSE	1e-25	Mus_musculus	Lymphokine-activated_killer_T-cell-originated_protein_kinase
ACON000147	NA	NA	Agb_D_vs.Agb_C	Delta_exp_vs.Control	within_Agboville	-0.214482	0.999719	ns	ACON000147-PA	sp|Q9JJ78|TOPK_MOUSE	1e-25	Mus_musculus	Lymphokine-activated_killer_T-cell-originated_protein_kinase
ACON000147	NA	NA	Agb_M_vs.Agb_C	Mala_exp_vs.Control	within_Agboville	-0.656336	0.160607	ns	ACON000147-PA	sp|Q9JJ78|TOPK_MOUSE	1e-25	Mus_musculus	Lymphokine-activated_killer_T-cell-originated_protein_kinase
ACON000147	NA	NA	Agb_D_vs.Agb_M	Delta_exp_vs.Mala_exp	within_Agboville	0.441854	0.412065	ns	ACON000147-PA	sp|Q9JJ78|TOPK_MOUSE	1e-25	Mus_musculus	Lymphokine-activated_killer_T-cell-originated_protein_kinase
ACON000147	NA	NA	Dab_D_vs.Dab_C	Delta_exp_vs.Control	within_Dabou	0.20483	0.863381	ns	ACON000147-PA	sp|Q9JJ78|TOPK_MOUSE	1e-25	Mus_musculus	Lymphokine-activated_killer_T-cell-originated_protein_kinase
ACON000147	NA	NA	Dab_M_vs.Dab_C	Mala_exp_vs.Control	within_Dabou	-0.372177	0.723613	ns	ACON000147-PA	sp|Q9JJ78|TOPK_MOUSE	1e-25	Mus_musculus	Lymphokine-activated_killer_T-cell-originated_protein_kinase
ACON000147	NA	NA	Dab_D_vs.Dab_M	Delta_exp_vs.Mala_exp	within_Dabou	0.577007	0.294558	ns	ACON000147-PA	sp|Q9JJ78|TOPK_MOUSE	1e-25	Mus_musculus	Lymphokine-activated_killer_T-cell-originated_protein_kinase
ACON000147	NA	NA	Tia_D_vs.Tia_C	Delta_exp_vs.Control	within_Tiassalé	-0.11091	0.922362	ns	ACON000147-PA	sp|Q9JJ78|TOPK_MOUSE	1e-25	Mus_musculus	Lymphokine-activated_killer_T-cell-originated_protein_kinase
ACON000147	NA	NA	Tia_M_vs.Tia_C	Mala_exp_vs.Control	within_Tiassalé	-0.240464	0.794231	ns	ACON000147-PA	sp|Q9JJ78|TOPK_MOUSE	1e-25	Mus_musculus	Lymphokine-activated_killer_T-cell-originated_protein_kinase
ACON000147	NA	NA	Tia_D_vs.Tia_M	Delta_exp_vs.Mala_exp	within_Tiassalé	0.129554	0.98812	ns	ACON000147-PA	sp|Q9JJ78|TOPK_MOUSE	1e-25	Mus_musculus	Lymphokine-activated_killer_T-cell-originated_protein_kinase
ACON000149	NA	NA	Agb_C_vs.Dab_C	Control_vs.Control	between_populations	0.194231	0.723688	ns	ACON000149-PA	sp|Q3B7D5|RASF2_RAT	1e-42	Rattus_norvegicus	Ras_association_domain-containing_protein_2
ACON000149	NA	NA	Agb_C_vs.Tia_C	Control_vs.Control	between_populations	0.369387	0.281205	ns	ACON000149-PA	sp|Q3B7D5|RASF2_RAT	1e-42	Rattus_norvegicus	Ras_association_domain-containing_protein_2
ACON000149	NA	NA	Dab_C_vs.Tia_C	Control_vs.Control	between_populations	0.175156	0.952166	ns	ACON000149-PA	sp|Q3B7D5|RASF2_RAT	1e-42	Rattus_norvegicus	Ras_association_domain-containing_protein_2
ACON000149	NA	NA	Agb_D_vs.Agb_C	Delta_exp_vs.Control	within_Agboville	-0.0949494	0.999719	ns	ACON000149-PA	sp|Q3B7D5|RASF2_RAT	1e-42	Rattus_norvegicus	Ras_association_domain-containing_protein_2
ACON000149	NA	NA	Agb_M_vs.Agb_C	Mala_exp_vs.Control	within_Agboville	-0.517245	0.182151	ns	ACON000149-PA	sp|Q3B7D5|RASF2_RAT	1e-42	Rattus_norvegicus	Ras_association_domain-containing_protein_2
ACON000149	NA	NA	Agb_D_vs.Agb_M	Delta_exp_vs.Mala_exp	within_Agboville	0.422296	0.376854	ns	ACON000149-PA	sp|Q3B7D5|RASF2_RAT	1e-42	Rattus_norvegicus	Ras_association_domain-containing_protein_2
ACON000149	NA	NA	Dab_D_vs.Dab_C	Delta_exp_vs.Control	within_Dabou	0.102989	0.925859	ns	ACON000149-PA	sp|Q3B7D5|RASF2_RAT	1e-42	Rattus_norvegicus	Ras_association_domain-containing_protein_2
ACON000149	NA	NA	Dab_M_vs.Dab_C	Mala_exp_vs.Control	within_Dabou	-0.2083	0.840017	ns	ACON000149-PA	sp|Q3B7D5|RASF2_RAT	1e-42	Rattus_norvegicus	Ras_association_domain-containing_protein_2
ACON000149	NA	NA	Dab_D_vs.Dab_M	Delta_exp_vs.Mala_exp	within_Dabou	0.311289	0.519416	ns	ACON000149-PA	sp|Q3B7D5|RASF2_RAT	1e-42	Rattus_norvegicus	Ras_association_domain-containing_protein_2
ACON000149	NA	NA	Tia_D_vs.Tia_C	Delta_exp_vs.Control	within_Tiassalé	0.267027	0.690034	ns	ACON000149-PA	sp|Q3B7D5|RASF2_RAT	1e-42	Rattus_norvegicus	Ras_association_domain-containing_protein_2
ACON000149	NA	NA	Tia_M_vs.Tia_C	Mala_exp_vs.Control	within_Tiassalé	0.00428529	0.996312	ns	ACON000149-PA	sp|Q3B7D5|RASF2_RAT	1e-42	Rattus_norvegicus	Ras_association_domain-containing_protein_2
ACON000149	NA	NA	Tia_D_vs.Tia_M	Delta_exp_vs.Mala_exp	within_Tiassalé	0.262742	0.954129	ns	ACON000149-PA	sp|Q3B7D5|RASF2_RAT	1e-42	Rattus_norvegicus	Ras_association_domain-containing_protein_2
ACON000150	SG6	salivary_gland_protein	Agb_C_vs.Dab_C	Control_vs.Control	between_populations	-0.415426	0.720682	ns	ACON000150-PA	NA	NA	NA	NA
ACON000150	SG6	salivary_gland_protein	Agb_C_vs.Tia_C	Control_vs.Control	between_populations	-0.140549	0.882216	ns	ACON000150-PA	NA	NA	NA	NA
ACON000150	SG6	salivary_gland_protein	Dab_C_vs.Tia_C	Control_vs.Control	between_populations	0.274878	0.967724	ns	ACON000150-PA	NA	NA	NA	NA
ACON000150	SG6	salivary_gland_protein	Agb_D_vs.Agb_C	Delta_exp_vs.Control	within_Agboville	0.782217	0.999719	ns	ACON000150-PA	NA	NA	NA	NA
ACON000150	SG6	salivary_gland_protein	Agb_M_vs.Agb_C	Mala_exp_vs.Control	within_Agboville	0.589957	0.439871	ns	ACON000150-PA	NA	NA	NA	NA
ACON000150	SG6	salivary_gland_protein	Agb_D_vs.Agb_M	Delta_exp_vs.Mala_exp	within_Agboville	0.19226	0.855695	ns	ACON000150-PA	NA	NA	NA	NA
ACON000150	SG6	salivary_gland_protein	Dab_D_vs.Dab_C	Delta_exp_vs.Control	within_Dabou	0.523351	0.809671	ns	ACON000150-PA	NA	NA	NA	NA
ACON000150	SG6	salivary_gland_protein	Dab_M_vs.Dab_C	Mala_exp_vs.Control	within_Dabou	0.604478	0.74433	ns	ACON000150-PA	NA	NA	NA	NA
ACON000150	SG6	salivary_gland_protein	Dab_D_vs.Dab_M	Delta_exp_vs.Mala_exp	within_Dabou	-0.0811269	0.956366	ns	ACON000150-PA	NA	NA	NA	NA
ACON000150	SG6	salivary_gland_protein	Tia_D_vs.Tia_C	Delta_exp_vs.Control	within_Tiassalé	1.24733	0.304677	ns	ACON000150-PA	NA	NA	NA	NA
ACON000150	SG6	salivary_gland_protein	Tia_M_vs.Tia_C	Mala_exp_vs.Control	within_Tiassalé	0.358908	0.828897	ns	ACON000150-PA	NA	NA	NA	NA
ACON000150	SG6	salivary_gland_protein	Tia_D_vs.Tia_M	Delta_exp_vs.Mala_exp	within_Tiassalé	0.888425	0.809075	ns	ACON000150-PA	NA	NA	NA	NA
ACON000151	NA	NA	Agb_C_vs.Dab_C	Control_vs.Control	between_populations	-0.501087	0.70884	ns	ACON000151-PA	NA	NA	NA	NA
ACON000151	NA	NA	Agb_C_vs.Tia_C	Control_vs.Control	between_populations	0.20786	0.845307	ns	ACON000151-PA	NA	NA	NA	NA
ACON000151	NA	NA	Dab_C_vs.Tia_C	Control_vs.Control	between_populations	0.708947	0.863338	ns	ACON000151-PA	NA	NA	NA	NA
ACON000151	NA	NA	Agb_D_vs.Agb_C	Delta_exp_vs.Control	within_Agboville	1.2984	0.999719	ns	ACON000151-PA	NA	NA	NA	NA
ACON000151	NA	NA	Agb_M_vs.Agb_C	Mala_exp_vs.Control	within_Agboville	1.26195	0.185476	ns	ACON000151-PA	NA	NA	NA	NA
ACON000151	NA	NA	Agb_D_vs.Agb_M	Delta_exp_vs.Mala_exp	within_Agboville	0.0364513	0.975936	ns	ACON000151-PA	NA	NA	NA	NA
ACON000151	NA	NA	Dab_D_vs.Dab_C	Delta_exp_vs.Control	within_Dabou	0.709973	0.784185	ns	ACON000151-PA	NA	NA	NA	NA
ACON000151	NA	NA	Dab_M_vs.Dab_C	Mala_exp_vs.Control	within_Dabou	0.845483	0.694085	ns	ACON000151-PA	NA	NA	NA	NA
ACON000151	NA	NA	Dab_D_vs.Dab_M	Delta_exp_vs.Mala_exp	within_Dabou	-0.13551	0.930486	ns	ACON000151-PA	NA	NA	NA	NA
ACON000151	NA	NA	Tia_D_vs.Tia_C	Delta_exp_vs.Control	within_Tiassalé	1.43576	0.311012	ns	ACON000151-PA	NA	NA	NA	NA
ACON000151	NA	NA	Tia_M_vs.Tia_C	Mala_exp_vs.Control	within_Tiassalé	0.664959	0.689071	ns	ACON000151-PA	NA	NA	NA	NA
ACON000151	NA	NA	Tia_D_vs.Tia_M	Delta_exp_vs.Mala_exp	within_Tiassalé	0.770802	0.954129	ns	ACON000151-PA	NA	NA	NA	NA
ACON000152	NA	NA	Agb_C_vs.Dab_C	Control_vs.Control	between_populations	-0.90761	0.74705	ns	ACON000152-PA	NA	NA	NA	NA
ACON000152	NA	NA	Agb_C_vs.Tia_C	Control_vs.Control	between_populations	0.119259	0.960762	ns	ACON000152-PA	NA	NA	NA	NA
ACON000152	NA	NA	Dab_C_vs.Tia_C	Control_vs.Control	between_populations	1.02687	0.93721	ns	ACON000152-PA	NA	NA	NA	NA
ACON000152	NA	NA	Agb_D_vs.Agb_C	Delta_exp_vs.Control	within_Agboville	1.57023	0.999719	ns	ACON000152-PA	NA	NA	NA	NA
ACON000152	NA	NA	Agb_M_vs.Agb_C	Mala_exp_vs.Control	within_Agboville	0.761096	0.708533	ns	ACON000152-PA	NA	NA	NA	NA
ACON000152	NA	NA	Agb_D_vs.Agb_M	Delta_exp_vs.Mala_exp	within_Agboville	0.809135	0.728435	ns	ACON000152-PA	NA	NA	NA	NA
ACON000152	NA	NA	Dab_D_vs.Dab_C	Delta_exp_vs.Control	within_Dabou	1.71463	0.767247	ns	ACON000152-PA	NA	NA	NA	NA
ACON000152	NA	NA	Dab_M_vs.Dab_C	Mala_exp_vs.Control	within_Dabou	0.979868	0.847333	ns	ACON000152-PA	NA	NA	NA	NA
ACON000152	NA	NA	Dab_D_vs.Dab_M	Delta_exp_vs.Mala_exp	within_Dabou	0.734761	0.779117	ns	ACON000152-PA	NA	NA	NA	NA
ACON000152	NA	NA	Tia_D_vs.Tia_C	Delta_exp_vs.Control	within_Tiassalé	3.44512	0.258054	ns	ACON000152-PA	NA	NA	NA	NA
ACON000152	NA	NA	Tia_M_vs.Tia_C	Mala_exp_vs.Control	within_Tiassalé	0.718343	0.860776	ns	ACON000152-PA	NA	NA	NA	NA
ACON000152	NA	NA	Tia_D_vs.Tia_M	Delta_exp_vs.Mala_exp	within_Tiassalé	2.72677	0.792719	ns	ACON000152-PA	NA	NA	NA	NA
ACON000153	NA	NA	Agb_C_vs.Dab_C	Control_vs.Control	between_populations	-0.454064	0.545163	ns	ACON000153-PA	sp|Q9VGW1|CAD86_DROME	0	Drosophila_melanogaster	Cadherin-86C
ACON000153	NA	NA	Agb_C_vs.Tia_C	Control_vs.Control	between_populations	-0.244905	0.656707	ns	ACON000153-PA	sp|Q9VGW1|CAD86_DROME	0	Drosophila_melanogaster	Cadherin-86C
ACON000153	NA	NA	Dab_C_vs.Tia_C	Control_vs.Control	between_populations	0.209159	0.963396	ns	ACON000153-PA	sp|Q9VGW1|CAD86_DROME	0	Drosophila_melanogaster	Cadherin-86C
ACON000153	NA	NA	Agb_D_vs.Agb_C	Delta_exp_vs.Control	within_Agboville	0.413139	0.999719	ns	ACON000153-PA	sp|Q9VGW1|CAD86_DROME	0	Drosophila_melanogaster	Cadherin-86C
ACON000153	NA	NA	Agb_M_vs.Agb_C	Mala_exp_vs.Control	within_Agboville	0.223389	0.697453	ns	ACON000153-PA	sp|Q9VGW1|CAD86_DROME	0	Drosophila_melanogaster	Cadherin-86C
ACON000153	NA	NA	Agb_D_vs.Agb_M	Delta_exp_vs.Mala_exp	within_Agboville	0.18975	0.782844	ns	ACON000153-PA	sp|Q9VGW1|CAD86_DROME	0	Drosophila_melanogaster	Cadherin-86C
ACON000153	NA	NA	Dab_D_vs.Dab_C	Delta_exp_vs.Control	within_Dabou	-0.285543	0.851483	ns	ACON000153-PA	sp|Q9VGW1|CAD86_DROME	0	Drosophila_melanogaster	Cadherin-86C
ACON000153	NA	NA	Dab_M_vs.Dab_C	Mala_exp_vs.Control	within_Dabou	0.340785	0.807567	ns	ACON000153-PA	sp|Q9VGW1|CAD86_DROME	0	Drosophila_melanogaster	Cadherin-86C
ACON000153	NA	NA	Dab_D_vs.Dab_M	Delta_exp_vs.Mala_exp	within_Dabou	-0.626328	0.346519	ns	ACON000153-PA	sp|Q9VGW1|CAD86_DROME	0	Drosophila_melanogaster	Cadherin-86C
ACON000153	NA	NA	Tia_D_vs.Tia_C	Delta_exp_vs.Control	within_Tiassalé	0.0121985	0.995977	ns	ACON000153-PA	sp|Q9VGW1|CAD86_DROME	0	Drosophila_melanogaster	Cadherin-86C
ACON000153	NA	NA	Tia_M_vs.Tia_C	Mala_exp_vs.Control	within_Tiassalé	0.160929	0.89171	ns	ACON000153-PA	sp|Q9VGW1|CAD86_DROME	0	Drosophila_melanogaster	Cadherin-86C
ACON000153	NA	NA	Tia_D_vs.Tia_M	Delta_exp_vs.Mala_exp	within_Tiassalé	-0.148731	0.98812	ns	ACON000153-PA	sp|Q9VGW1|CAD86_DROME	0	Drosophila_melanogaster	Cadherin-86C
ACON000154	NA	NA	Agb_C_vs.Dab_C	Control_vs.Control	between_populations	0.662349	0.657348	ns	ACON000154-PA	sp|Q54P77|4CL1_DICDI	3e-49	Dictyostelium_discoideum	Probable_4-coumarate--CoA_ligase_1
ACON000154	NA	NA	Agb_C_vs.Tia_C	Control_vs.Control	between_populations	0.690456	0.491094	ns	ACON000154-PA	sp|Q54P77|4CL1_DICDI	3e-49	Dictyostelium_discoideum	Probable_4-coumarate--CoA_ligase_1
ACON000154	NA	NA	Dab_C_vs.Tia_C	Control_vs.Control	between_populations	0.0281066	0.998867	ns	ACON000154-PA	sp|Q54P77|4CL1_DICDI	3e-49	Dictyostelium_discoideum	Probable_4-coumarate--CoA_ligase_1
ACON000154	NA	NA	Agb_D_vs.Agb_C	Delta_exp_vs.Control	within_Agboville	0.0468769	0.999719	ns	ACON000154-PA	sp|Q54P77|4CL1_DICDI	3e-49	Dictyostelium_discoideum	Probable_4-coumarate--CoA_ligase_1
ACON000154	NA	NA	Agb_M_vs.Agb_C	Mala_exp_vs.Control	within_Agboville	0.167876	0.897619	ns	ACON000154-PA	sp|Q54P77|4CL1_DICDI	3e-49	Dictyostelium_discoideum	Probable_4-coumarate--CoA_ligase_1
ACON000154	NA	NA	Agb_D_vs.Agb_M	Delta_exp_vs.Mala_exp	within_Agboville	-0.121	0.935758	ns	ACON000154-PA	sp|Q54P77|4CL1_DICDI	3e-49	Dictyostelium_discoideum	Probable_4-coumarate--CoA_ligase_1
ACON000154	NA	NA	Dab_D_vs.Dab_C	Delta_exp_vs.Control	within_Dabou	0.49934	0.863381	ns	ACON000154-PA	sp|Q54P77|4CL1_DICDI	3e-49	Dictyostelium_discoideum	Probable_4-coumarate--CoA_ligase_1
ACON000154	NA	NA	Dab_M_vs.Dab_C	Mala_exp_vs.Control	within_Dabou	0.328182	0.923771	ns	ACON000154-PA	sp|Q54P77|4CL1_DICDI	3e-49	Dictyostelium_discoideum	Probable_4-coumarate--CoA_ligase_1
ACON000154	NA	NA	Dab_D_vs.Dab_M	Delta_exp_vs.Mala_exp	within_Dabou	0.171159	0.921052	ns	ACON000154-PA	sp|Q54P77|4CL1_DICDI	3e-49	Dictyostelium_discoideum	Probable_4-coumarate--CoA_ligase_1
ACON000154	NA	NA	Tia_D_vs.Tia_C	Delta_exp_vs.Control	within_Tiassalé	0.43938	0.835268	ns	ACON000154-PA	sp|Q54P77|4CL1_DICDI	3e-49	Dictyostelium_discoideum	Probable_4-coumarate--CoA_ligase_1
ACON000154	NA	NA	Tia_M_vs.Tia_C	Mala_exp_vs.Control	within_Tiassalé	-0.120354	0.965226	ns	ACON000154-PA	sp|Q54P77|4CL1_DICDI	3e-49	Dictyostelium_discoideum	Probable_4-coumarate--CoA_ligase_1
ACON000154	NA	NA	Tia_D_vs.Tia_M	Delta_exp_vs.Mala_exp	within_Tiassalé	0.559734	0.954129	ns	ACON000154-PA	sp|Q54P77|4CL1_DICDI	3e-49	Dictyostelium_discoideum	Probable_4-coumarate--CoA_ligase_1
ACON000155	NA	NA	Agb_C_vs.Dab_C	Control_vs.Control	between_populations	0.460118	0.539271	ns	ACON000155-PA	sp|P0CB42|ALKB1_MOUSE	8e-54	Mus_musculus	Nucleic_acid_dioxygenase_ALKBH1
ACON000155	NA	NA	Agb_C_vs.Tia_C	Control_vs.Control	between_populations	0.150616	0.795194	ns	ACON000155-PA	sp|P0CB42|ALKB1_MOUSE	8e-54	Mus_musculus	Nucleic_acid_dioxygenase_ALKBH1
ACON000155	NA	NA	Dab_C_vs.Tia_C	Control_vs.Control	between_populations	-0.309501	0.928397	ns	ACON000155-PA	sp|P0CB42|ALKB1_MOUSE	8e-54	Mus_musculus	Nucleic_acid_dioxygenase_ALKBH1
ACON000155	NA	NA	Agb_D_vs.Agb_C	Delta_exp_vs.Control	within_Agboville	-0.0434305	0.999719	ns	ACON000155-PA	sp|P0CB42|ALKB1_MOUSE	8e-54	Mus_musculus	Nucleic_acid_dioxygenase_ALKBH1
ACON000155	NA	NA	Agb_M_vs.Agb_C	Mala_exp_vs.Control	within_Agboville	-0.0106993	0.987612	ns	ACON000155-PA	sp|P0CB42|ALKB1_MOUSE	8e-54	Mus_musculus	Nucleic_acid_dioxygenase_ALKBH1
ACON000155	NA	NA	Agb_D_vs.Agb_M	Delta_exp_vs.Mala_exp	within_Agboville	-0.0327311	0.96475	ns	ACON000155-PA	sp|P0CB42|ALKB1_MOUSE	8e-54	Mus_musculus	Nucleic_acid_dioxygenase_ALKBH1
ACON000155	NA	NA	Dab_D_vs.Dab_C	Delta_exp_vs.Control	within_Dabou	0.567279	0.745342	ns	ACON000155-PA	sp|P0CB42|ALKB1_MOUSE	8e-54	Mus_musculus	Nucleic_acid_dioxygenase_ALKBH1
ACON000155	NA	NA	Dab_M_vs.Dab_C	Mala_exp_vs.Control	within_Dabou	0.183553	0.916383	ns	ACON000155-PA	sp|P0CB42|ALKB1_MOUSE	8e-54	Mus_musculus	Nucleic_acid_dioxygenase_ALKBH1
ACON000155	NA	NA	Dab_D_vs.Dab_M	Delta_exp_vs.Mala_exp	within_Dabou	0.383725	0.572273	ns	ACON000155-PA	sp|P0CB42|ALKB1_MOUSE	8e-54	Mus_musculus	Nucleic_acid_dioxygenase_ALKBH1
ACON000155	NA	NA	Tia_D_vs.Tia_C	Delta_exp_vs.Control	within_Tiassalé	0.405118	0.6485	ns	ACON000155-PA	sp|P0CB42|ALKB1_MOUSE	8e-54	Mus_musculus	Nucleic_acid_dioxygenase_ALKBH1
ACON000155	NA	NA	Tia_M_vs.Tia_C	Mala_exp_vs.Control	within_Tiassalé	0.0732424	0.954784	ns	ACON000155-PA	sp|P0CB42|ALKB1_MOUSE	8e-54	Mus_musculus	Nucleic_acid_dioxygenase_ALKBH1
ACON000155	NA	NA	Tia_D_vs.Tia_M	Delta_exp_vs.Mala_exp	within_Tiassalé	0.331876	0.954129	ns	ACON000155-PA	sp|P0CB42|ALKB1_MOUSE	8e-54	Mus_musculus	Nucleic_acid_dioxygenase_ALKBH1
ACON000156	NA	NA	Agb_C_vs.Dab_C	Control_vs.Control	between_populations	-0.0535321	0.951152	ns	ACON000156-PA	sp|Q9GNL3|FEND_DROME	1e-16	Drosophila_melanogaster	Transmembrane_protein_fend
ACON000156	NA	NA	Agb_C_vs.Tia_C	Control_vs.Control	between_populations	-0.327137	0.444049	ns	ACON000156-PA	sp|Q9GNL3|FEND_DROME	1e-16	Drosophila_melanogaster	Transmembrane_protein_fend
ACON000156	NA	NA	Dab_C_vs.Tia_C	Control_vs.Control	between_populations	-0.273605	0.925119	ns	ACON000156-PA	sp|Q9GNL3|FEND_DROME	1e-16	Drosophila_melanogaster	Transmembrane_protein_fend
ACON000156	NA	NA	Agb_D_vs.Agb_C	Delta_exp_vs.Control	within_Agboville	0.0102259	0.999719	ns	ACON000156-PA	sp|Q9GNL3|FEND_DROME	1e-16	Drosophila_melanogaster	Transmembrane_protein_fend
ACON000156	NA	NA	Agb_M_vs.Agb_C	Mala_exp_vs.Control	within_Agboville	0.106457	0.844532	ns	ACON000156-PA	sp|Q9GNL3|FEND_DROME	1e-16	Drosophila_melanogaster	Transmembrane_protein_fend
ACON000156	NA	NA	Agb_D_vs.Agb_M	Delta_exp_vs.Mala_exp	within_Agboville	-0.0962314	0.877325	ns	ACON000156-PA	sp|Q9GNL3|FEND_DROME	1e-16	Drosophila_melanogaster	Transmembrane_protein_fend
ACON000156	NA	NA	Dab_D_vs.Dab_C	Delta_exp_vs.Control	within_Dabou	-0.0708028	0.960032	ns	ACON000156-PA	sp|Q9GNL3|FEND_DROME	1e-16	Drosophila_melanogaster	Transmembrane_protein_fend
ACON000156	NA	NA	Dab_M_vs.Dab_C	Mala_exp_vs.Control	within_Dabou	0.070294	0.969886	ns	ACON000156-PA	sp|Q9GNL3|FEND_DROME	1e-16	Drosophila_melanogaster	Transmembrane_protein_fend
ACON000156	NA	NA	Dab_D_vs.Dab_M	Delta_exp_vs.Mala_exp	within_Dabou	-0.141097	0.836247	ns	ACON000156-PA	sp|Q9GNL3|FEND_DROME	1e-16	Drosophila_melanogaster	Transmembrane_protein_fend
ACON000156	NA	NA	Tia_D_vs.Tia_C	Delta_exp_vs.Control	within_Tiassalé	-0.331951	0.681049	ns	ACON000156-PA	sp|Q9GNL3|FEND_DROME	1e-16	Drosophila_melanogaster	Transmembrane_protein_fend
ACON000156	NA	NA	Tia_M_vs.Tia_C	Mala_exp_vs.Control	within_Tiassalé	-0.0562174	0.962354	ns	ACON000156-PA	sp|Q9GNL3|FEND_DROME	1e-16	Drosophila_melanogaster	Transmembrane_protein_fend
ACON000156	NA	NA	Tia_D_vs.Tia_M	Delta_exp_vs.Mala_exp	within_Tiassalé	-0.275733	0.954129	ns	ACON000156-PA	sp|Q9GNL3|FEND_DROME	1e-16	Drosophila_melanogaster	Transmembrane_protein_fend
ACON000158	NA	NA	Agb_C_vs.Dab_C	Control_vs.Control	between_populations	0.0550198	0.945114	ns	ACON000158-PA	sp|Q9VD28|JMJD6_DROME	0	Drosophila_melanogaster	Bifunctional_arginine_demethylase_and_lysyl-hydroxylase_PSR
ACON000158	NA	NA	Agb_C_vs.Tia_C	Control_vs.Control	between_populations	0.143324	0.753224	ns	ACON000158-PA	sp|Q9VD28|JMJD6_DROME	0	Drosophila_melanogaster	Bifunctional_arginine_demethylase_and_lysyl-hydroxylase_PSR
ACON000158	NA	NA	Dab_C_vs.Tia_C	Control_vs.Control	between_populations	0.0883039	0.988896	ns	ACON000158-PA	sp|Q9VD28|JMJD6_DROME	0	Drosophila_melanogaster	Bifunctional_arginine_demethylase_and_lysyl-hydroxylase_PSR
ACON000158	NA	NA	Agb_D_vs.Agb_C	Delta_exp_vs.Control	within_Agboville	-0.181911	0.999719	ns	ACON000158-PA	sp|Q9VD28|JMJD6_DROME	0	Drosophila_melanogaster	Bifunctional_arginine_demethylase_and_lysyl-hydroxylase_PSR
ACON000158	NA	NA	Agb_M_vs.Agb_C	Mala_exp_vs.Control	within_Agboville	-0.457569	0.25798	ns	ACON000158-PA	sp|Q9VD28|JMJD6_DROME	0	Drosophila_melanogaster	Bifunctional_arginine_demethylase_and_lysyl-hydroxylase_PSR
ACON000158	NA	NA	Agb_D_vs.Agb_M	Delta_exp_vs.Mala_exp	within_Agboville	0.275659	0.585258	ns	ACON000158-PA	sp|Q9VD28|JMJD6_DROME	0	Drosophila_melanogaster	Bifunctional_arginine_demethylase_and_lysyl-hydroxylase_PSR
ACON000158	NA	NA	Dab_D_vs.Dab_C	Delta_exp_vs.Control	within_Dabou	0.0176768	0.98991	ns	ACON000158-PA	sp|Q9VD28|JMJD6_DROME	0	Drosophila_melanogaster	Bifunctional_arginine_demethylase_and_lysyl-hydroxylase_PSR
ACON000158	NA	NA	Dab_M_vs.Dab_C	Mala_exp_vs.Control	within_Dabou	-0.201029	0.8658	ns	ACON000158-PA	sp|Q9VD28|JMJD6_DROME	0	Drosophila_melanogaster	Bifunctional_arginine_demethylase_and_lysyl-hydroxylase_PSR
ACON000158	NA	NA	Dab_D_vs.Dab_M	Delta_exp_vs.Mala_exp	within_Dabou	0.218706	0.702125	ns	ACON000158-PA	sp|Q9VD28|JMJD6_DROME	0	Drosophila_melanogaster	Bifunctional_arginine_demethylase_and_lysyl-hydroxylase_PSR
ACON000158	NA	NA	Tia_D_vs.Tia_C	Delta_exp_vs.Control	within_Tiassalé	0.0692708	0.957704	ns	ACON000158-PA	sp|Q9VD28|JMJD6_DROME	0	Drosophila_melanogaster	Bifunctional_arginine_demethylase_and_lysyl-hydroxylase_PSR
ACON000158	NA	NA	Tia_M_vs.Tia_C	Mala_exp_vs.Control	within_Tiassalé	-0.100339	0.925002	ns	ACON000158-PA	sp|Q9VD28|JMJD6_DROME	0	Drosophila_melanogaster	Bifunctional_arginine_demethylase_and_lysyl-hydroxylase_PSR
ACON000158	NA	NA	Tia_D_vs.Tia_M	Delta_exp_vs.Mala_exp	within_Tiassalé	0.16961	0.965024	ns	ACON000158-PA	sp|Q9VD28|JMJD6_DROME	0	Drosophila_melanogaster	Bifunctional_arginine_demethylase_and_lysyl-hydroxylase_PSR
ACON000159	NA	NA	Agb_C_vs.Dab_C	Control_vs.Control	between_populations	0.724146	0.42675	ns	ACON000159-PA	sp|Q960Z0|KI10A_DROME	0	Drosophila_melanogaster	Kinesin-like_protein_Klp10A
ACON000159	NA	NA	Agb_C_vs.Tia_C	Control_vs.Control	between_populations	0.757508	0.198508	ns	ACON000159-PA	sp|Q960Z0|KI10A_DROME	0	Drosophila_melanogaster	Kinesin-like_protein_Klp10A
ACON000159	NA	NA	Dab_C_vs.Tia_C	Control_vs.Control	between_populations	0.0333624	0.998867	ns	ACON000159-PA	sp|Q960Z0|KI10A_DROME	0	Drosophila_melanogaster	Kinesin-like_protein_Klp10A
ACON000159	NA	NA	Agb_D_vs.Agb_C	Delta_exp_vs.Control	within_Agboville	-0.341916	0.999719	ns	ACON000159-PA	sp|Q960Z0|KI10A_DROME	0	Drosophila_melanogaster	Kinesin-like_protein_Klp10A
ACON000159	NA	NA	Agb_M_vs.Agb_C	Mala_exp_vs.Control	within_Agboville	-1.05208	0.140223	ns	ACON000159-PA	sp|Q960Z0|KI10A_DROME	0	Drosophila_melanogaster	Kinesin-like_protein_Klp10A
ACON000159	NA	NA	Agb_D_vs.Agb_M	Delta_exp_vs.Mala_exp	within_Agboville	0.710167	0.376854	ns	ACON000159-PA	sp|Q960Z0|KI10A_DROME	0	Drosophila_melanogaster	Kinesin-like_protein_Klp10A
ACON000159	NA	NA	Dab_D_vs.Dab_C	Delta_exp_vs.Control	within_Dabou	0.372965	0.839361	ns	ACON000159-PA	sp|Q960Z0|KI10A_DROME	0	Drosophila_melanogaster	Kinesin-like_protein_Klp10A
ACON000159	NA	NA	Dab_M_vs.Dab_C	Mala_exp_vs.Control	within_Dabou	-0.294074	0.873369	ns	ACON000159-PA	sp|Q960Z0|KI10A_DROME	0	Drosophila_melanogaster	Kinesin-like_protein_Klp10A
ACON000159	NA	NA	Dab_D_vs.Dab_M	Delta_exp_vs.Mala_exp	within_Dabou	0.66704	0.410836	ns	ACON000159-PA	sp|Q960Z0|KI10A_DROME	0	Drosophila_melanogaster	Kinesin-like_protein_Klp10A
ACON000159	NA	NA	Tia_D_vs.Tia_C	Delta_exp_vs.Control	within_Tiassalé	0.0682016	0.973795	ns	ACON000159-PA	sp|Q960Z0|KI10A_DROME	0	Drosophila_melanogaster	Kinesin-like_protein_Klp10A
ACON000159	NA	NA	Tia_M_vs.Tia_C	Mala_exp_vs.Control	within_Tiassalé	0.143845	0.929424	ns	ACON000159-PA	sp|Q960Z0|KI10A_DROME	0	Drosophila_melanogaster	Kinesin-like_protein_Klp10A
ACON000159	NA	NA	Tia_D_vs.Tia_M	Delta_exp_vs.Mala_exp	within_Tiassalé	-0.0756438	0.99668	ns	ACON000159-PA	sp|Q960Z0|KI10A_DROME	0	Drosophila_melanogaster	Kinesin-like_protein_Klp10A
ACON000161	NA	NA	Agb_C_vs.Dab_C	Control_vs.Control	between_populations	-0.0901873	0.861644	ns	ACON000161-PA	sp|P54362|AP3D_DROME	0	Drosophila_melanogaster	AP-3_complex_subunit_delta
ACON000161	NA	NA	Agb_C_vs.Tia_C	Control_vs.Control	between_populations	-0.177618	0.586392	ns	ACON000161-PA	sp|P54362|AP3D_DROME	0	Drosophila_melanogaster	AP-3_complex_subunit_delta
ACON000161	NA	NA	Dab_C_vs.Tia_C	Control_vs.Control	between_populations	-0.0874307	0.986075	ns	ACON000161-PA	sp|P54362|AP3D_DROME	0	Drosophila_melanogaster	AP-3_complex_subunit_delta
ACON000161	NA	NA	Agb_D_vs.Agb_C	Delta_exp_vs.Control	within_Agboville	-0.0460847	0.999719	ns	ACON000161-PA	sp|P54362|AP3D_DROME	0	Drosophila_melanogaster	AP-3_complex_subunit_delta
ACON000161	NA	NA	Agb_M_vs.Agb_C	Mala_exp_vs.Control	within_Agboville	-0.23766	0.453482	ns	ACON000161-PA	sp|P54362|AP3D_DROME	0	Drosophila_melanogaster	AP-3_complex_subunit_delta
ACON000161	NA	NA	Agb_D_vs.Agb_M	Delta_exp_vs.Mala_exp	within_Agboville	0.191575	0.631087	ns	ACON000161-PA	sp|P54362|AP3D_DROME	0	Drosophila_melanogaster	AP-3_complex_subunit_delta
ACON000161	NA	NA	Dab_D_vs.Dab_C	Delta_exp_vs.Control	within_Dabou	-0.0615354	0.950286	ns	ACON000161-PA	sp|P54362|AP3D_DROME	0	Drosophila_melanogaster	AP-3_complex_subunit_delta
ACON000161	NA	NA	Dab_M_vs.Dab_C	Mala_exp_vs.Control	within_Dabou	-0.121801	0.909273	ns	ACON000161-PA	sp|P54362|AP3D_DROME	0	Drosophila_melanogaster	AP-3_complex_subunit_delta
ACON000161	NA	NA	Dab_D_vs.Dab_M	Delta_exp_vs.Mala_exp	within_Dabou	0.0602659	0.907854	ns	ACON000161-PA	sp|P54362|AP3D_DROME	0	Drosophila_melanogaster	AP-3_complex_subunit_delta
ACON000161	NA	NA	Tia_D_vs.Tia_C	Delta_exp_vs.Control	within_Tiassalé	-0.198748	0.740573	ns	ACON000161-PA	sp|P54362|AP3D_DROME	0	Drosophila_melanogaster	AP-3_complex_subunit_delta
ACON000161	NA	NA	Tia_M_vs.Tia_C	Mala_exp_vs.Control	within_Tiassalé	-0.208759	0.739867	ns	ACON000161-PA	sp|P54362|AP3D_DROME	0	Drosophila_melanogaster	AP-3_complex_subunit_delta
ACON000161	NA	NA	Tia_D_vs.Tia_M	Delta_exp_vs.Mala_exp	within_Tiassalé	0.0100106	0.99668	ns	ACON000161-PA	sp|P54362|AP3D_DROME	0	Drosophila_melanogaster	AP-3_complex_subunit_delta
ACON000162	NA	NA	Agb_C_vs.Dab_C	Control_vs.Control	between_populations	0.821307	0.579107	ns	ACON000162-PA	sp|P35520|CBS_HUMAN	0	Homo_sapiens	Cystathionine_beta-synthase
ACON000162	NA	NA	Agb_C_vs.Tia_C	Control_vs.Control	between_populations	0.0610816	0.963059	ns	ACON000162-PA	sp|P35520|CBS_HUMAN	0	Homo_sapiens	Cystathionine_beta-synthase
ACON000162	NA	NA	Dab_C_vs.Tia_C	Control_vs.Control	between_populations	-0.760225	0.869393	ns	ACON000162-PA	sp|P35520|CBS_HUMAN	0	Homo_sapiens	Cystathionine_beta-synthase
ACON000162	NA	NA	Agb_D_vs.Agb_C	Delta_exp_vs.Control	within_Agboville	0.0718683	0.999719	ns	ACON000162-PA	sp|P35520|CBS_HUMAN	0	Homo_sapiens	Cystathionine_beta-synthase
ACON000162	NA	NA	Agb_M_vs.Agb_C	Mala_exp_vs.Control	within_Agboville	-0.251173	0.838493	ns	ACON000162-PA	sp|P35520|CBS_HUMAN	0	Homo_sapiens	Cystathionine_beta-synthase
ACON000162	NA	NA	Agb_D_vs.Agb_M	Delta_exp_vs.Mala_exp	within_Agboville	0.323041	0.814148	ns	ACON000162-PA	sp|P35520|CBS_HUMAN	0	Homo_sapiens	Cystathionine_beta-synthase
ACON000162	NA	NA	Dab_D_vs.Dab_C	Delta_exp_vs.Control	within_Dabou	0.986469	0.763552	ns	ACON000162-PA	sp|P35520|CBS_HUMAN	0	Homo_sapiens	Cystathionine_beta-synthase
ACON000162	NA	NA	Dab_M_vs.Dab_C	Mala_exp_vs.Control	within_Dabou	0.192191	0.964797	ns	ACON000162-PA	sp|P35520|CBS_HUMAN	0	Homo_sapiens	Cystathionine_beta-synthase
ACON000162	NA	NA	Dab_D_vs.Dab_M	Delta_exp_vs.Mala_exp	within_Dabou	0.794278	0.554776	ns	ACON000162-PA	sp|P35520|CBS_HUMAN	0	Homo_sapiens	Cystathionine_beta-synthase
ACON000162	NA	NA	Tia_D_vs.Tia_C	Delta_exp_vs.Control	within_Tiassalé	0.612065	0.748582	ns	ACON000162-PA	sp|P35520|CBS_HUMAN	0	Homo_sapiens	Cystathionine_beta-synthase
ACON000162	NA	NA	Tia_M_vs.Tia_C	Mala_exp_vs.Control	within_Tiassalé	0.0332466	0.993597	ns	ACON000162-PA	sp|P35520|CBS_HUMAN	0	Homo_sapiens	Cystathionine_beta-synthase
ACON000162	NA	NA	Tia_D_vs.Tia_M	Delta_exp_vs.Mala_exp	within_Tiassalé	0.578818	0.954129	ns	ACON000162-PA	sp|P35520|CBS_HUMAN	0	Homo_sapiens	Cystathionine_beta-synthase
ACON000163	GSTMS2	GST	Agb_C_vs.Dab_C	Control_vs.Control	between_populations	0.0355312	0.975962	ns	ACON000163-PA	sp|P10620|MGST1_HUMAN	5e-30	Homo_sapiens	Microsomal_glutathione_S-transferase_1
ACON000163	GSTMS2	GST	Agb_C_vs.Tia_C	Control_vs.Control	between_populations	-0.113588	0.855623	ns	ACON000163-PA	sp|P10620|MGST1_HUMAN	5e-30	Homo_sapiens	Microsomal_glutathione_S-transferase_1
ACON000163	GSTMS2	GST	Dab_C_vs.Tia_C	Control_vs.Control	between_populations	-0.14912	0.982464	ns	ACON000163-PA	sp|P10620|MGST1_HUMAN	5e-30	Homo_sapiens	Microsomal_glutathione_S-transferase_1
ACON000163	GSTMS2	GST	Agb_D_vs.Agb_C	Delta_exp_vs.Control	within_Agboville	-0.334597	0.999719	ns	ACON000163-PA	sp|P10620|MGST1_HUMAN	5e-30	Homo_sapiens	Microsomal_glutathione_S-transferase_1
ACON000163	GSTMS2	GST	Agb_M_vs.Agb_C	Mala_exp_vs.Control	within_Agboville	0.559907	0.275957	ns	ACON000163-PA	sp|P10620|MGST1_HUMAN	5e-30	Homo_sapiens	Microsomal_glutathione_S-transferase_1
ACON000163	GSTMS2	GST	Agb_D_vs.Agb_M	Delta_exp_vs.Mala_exp	within_Agboville	-0.894504	0.311477	ns	ACON000163-PA	sp|P10620|MGST1_HUMAN	5e-30	Homo_sapiens	Microsomal_glutathione_S-transferase_1
ACON000163	GSTMS2	GST	Dab_D_vs.Dab_C	Delta_exp_vs.Control	within_Dabou	0.374257	0.803448	ns	ACON000163-PA	sp|P10620|MGST1_HUMAN	5e-30	Homo_sapiens	Microsomal_glutathione_S-transferase_1
ACON000163	GSTMS2	GST	Dab_M_vs.Dab_C	Mala_exp_vs.Control	within_Dabou	0.664989	0.50147	ns	ACON000163-PA	sp|P10620|MGST1_HUMAN	5e-30	Homo_sapiens	Microsomal_glutathione_S-transferase_1
ACON000163	GSTMS2	GST	Dab_D_vs.Dab_M	Delta_exp_vs.Mala_exp	within_Dabou	-0.290732	0.688295	ns	ACON000163-PA	sp|P10620|MGST1_HUMAN	5e-30	Homo_sapiens	Microsomal_glutathione_S-transferase_1
ACON000163	GSTMS2	GST	Tia_D_vs.Tia_C	Delta_exp_vs.Control	within_Tiassalé	0.375357	0.693143	ns	ACON000163-PA	sp|P10620|MGST1_HUMAN	5e-30	Homo_sapiens	Microsomal_glutathione_S-transferase_1
ACON000163	GSTMS2	GST	Tia_M_vs.Tia_C	Mala_exp_vs.Control	within_Tiassalé	0.126224	0.928177	ns	ACON000163-PA	sp|P10620|MGST1_HUMAN	5e-30	Homo_sapiens	Microsomal_glutathione_S-transferase_1
ACON000163	GSTMS2	GST	Tia_D_vs.Tia_M	Delta_exp_vs.Mala_exp	within_Tiassalé	0.249133	0.954129	ns	ACON000163-PA	sp|P10620|MGST1_HUMAN	5e-30	Homo_sapiens	Microsomal_glutathione_S-transferase_1
ACON000163	GSTMS2	GST	Agb_C_vs.Dab_C	Control_vs.Control	between_populations	0.0355312	0.975962	ns	ACON000163-PB	sp|P10620|MGST1_HUMAN	2e-27	Homo_sapiens	Microsomal_glutathione_S-transferase_1
ACON000163	GSTMS2	GST	Agb_C_vs.Tia_C	Control_vs.Control	between_populations	-0.113588	0.855623	ns	ACON000163-PB	sp|P10620|MGST1_HUMAN	2e-27	Homo_sapiens	Microsomal_glutathione_S-transferase_1
ACON000163	GSTMS2	GST	Dab_C_vs.Tia_C	Control_vs.Control	between_populations	-0.14912	0.982464	ns	ACON000163-PB	sp|P10620|MGST1_HUMAN	2e-27	Homo_sapiens	Microsomal_glutathione_S-transferase_1
ACON000163	GSTMS2	GST	Agb_D_vs.Agb_C	Delta_exp_vs.Control	within_Agboville	-0.334597	0.999719	ns	ACON000163-PB	sp|P10620|MGST1_HUMAN	2e-27	Homo_sapiens	Microsomal_glutathione_S-transferase_1
ACON000163	GSTMS2	GST	Agb_M_vs.Agb_C	Mala_exp_vs.Control	within_Agboville	0.559907	0.275957	ns	ACON000163-PB	sp|P10620|MGST1_HUMAN	2e-27	Homo_sapiens	Microsomal_glutathione_S-transferase_1
ACON000163	GSTMS2	GST	Agb_D_vs.Agb_M	Delta_exp_vs.Mala_exp	within_Agboville	-0.894504	0.311477	ns	ACON000163-PB	sp|P10620|MGST1_HUMAN	2e-27	Homo_sapiens	Microsomal_glutathione_S-transferase_1
ACON000163	GSTMS2	GST	Dab_D_vs.Dab_C	Delta_exp_vs.Control	within_Dabou	0.374257	0.803448	ns	ACON000163-PB	sp|P10620|MGST1_HUMAN	2e-27	Homo_sapiens	Microsomal_glutathione_S-transferase_1
ACON000163	GSTMS2	GST	Dab_M_vs.Dab_C	Mala_exp_vs.Control	within_Dabou	0.664989	0.50147	ns	ACON000163-PB	sp|P10620|MGST1_HUMAN	2e-27	Homo_sapiens	Microsomal_glutathione_S-transferase_1
ACON000163	GSTMS2	GST	Dab_D_vs.Dab_M	Delta_exp_vs.Mala_exp	within_Dabou	-0.290732	0.688295	ns	ACON000163-PB	sp|P10620|MGST1_HUMAN	2e-27	Homo_sapiens	Microsomal_glutathione_S-transferase_1
ACON000163	GSTMS2	GST	Tia_D_vs.Tia_C	Delta_exp_vs.Control	within_Tiassalé	0.375357	0.693143	ns	ACON000163-PB	sp|P10620|MGST1_HUMAN	2e-27	Homo_sapiens	Microsomal_glutathione_S-transferase_1
ACON000163	GSTMS2	GST	Tia_M_vs.Tia_C	Mala_exp_vs.Control	within_Tiassalé	0.126224	0.928177	ns	ACON000163-PB	sp|P10620|MGST1_HUMAN	2e-27	Homo_sapiens	Microsomal_glutathione_S-transferase_1
ACON000163	GSTMS2	GST	Tia_D_vs.Tia_M	Delta_exp_vs.Mala_exp	within_Tiassalé	0.249133	0.954129	ns	ACON000163-PB	sp|P10620|MGST1_HUMAN	2e-27	Homo_sapiens	Microsomal_glutathione_S-transferase_1
ACON000164	NA	NA	Agb_C_vs.Dab_C	Control_vs.Control	between_populations	-0.610258	0.578442	ns	ACON000164-PA	sp|Q12901|ZN155_HUMAN	3e-30	Homo_sapiens	Zinc_finger_protein_155
ACON000164	NA	NA	Agb_C_vs.Tia_C	Control_vs.Control	between_populations	-0.288944	0.738891	ns	ACON000164-PA	sp|Q12901|ZN155_HUMAN	3e-30	Homo_sapiens	Zinc_finger_protein_155
ACON000164	NA	NA	Dab_C_vs.Tia_C	Control_vs.Control	between_populations	0.321313	0.963396	ns	ACON000164-PA	sp|Q12901|ZN155_HUMAN	3e-30	Homo_sapiens	Zinc_finger_protein_155
ACON000164	NA	NA	Agb_D_vs.Agb_C	Delta_exp_vs.Control	within_Agboville	0.135596	0.999719	ns	ACON000164-PA	sp|Q12901|ZN155_HUMAN	3e-30	Homo_sapiens	Zinc_finger_protein_155
ACON000164	NA	NA	Agb_M_vs.Agb_C	Mala_exp_vs.Control	within_Agboville	0.301852	0.72851	ns	ACON000164-PA	sp|Q12901|ZN155_HUMAN	3e-30	Homo_sapiens	Zinc_finger_protein_155
ACON000164	NA	NA	Agb_D_vs.Agb_M	Delta_exp_vs.Mala_exp	within_Agboville	-0.166256	0.877415	ns	ACON000164-PA	sp|Q12901|ZN155_HUMAN	3e-30	Homo_sapiens	Zinc_finger_protein_155
ACON000164	NA	NA	Dab_D_vs.Dab_C	Delta_exp_vs.Control	within_Dabou	-0.516354	0.809146	ns	ACON000164-PA	sp|Q12901|ZN155_HUMAN	3e-30	Homo_sapiens	Zinc_finger_protein_155
ACON000164	NA	NA	Dab_M_vs.Dab_C	Mala_exp_vs.Control	within_Dabou	-0.240919	0.924158	ns	ACON000164-PA	sp|Q12901|ZN155_HUMAN	3e-30	Homo_sapiens	Zinc_finger_protein_155
ACON000164	NA	NA	Dab_D_vs.Dab_M	Delta_exp_vs.Mala_exp	within_Dabou	-0.275435	0.806458	ns	ACON000164-PA	sp|Q12901|ZN155_HUMAN	3e-30	Homo_sapiens	Zinc_finger_protein_155
ACON000164	NA	NA	Tia_D_vs.Tia_C	Delta_exp_vs.Control	within_Tiassalé	-0.476351	0.751779	ns	ACON000164-PA	sp|Q12901|ZN155_HUMAN	3e-30	Homo_sapiens	Zinc_finger_protein_155
ACON000164	NA	NA	Tia_M_vs.Tia_C	Mala_exp_vs.Control	within_Tiassalé	-0.109794	0.955422	ns	ACON000164-PA	sp|Q12901|ZN155_HUMAN	3e-30	Homo_sapiens	Zinc_finger_protein_155
ACON000164	NA	NA	Tia_D_vs.Tia_M	Delta_exp_vs.Mala_exp	within_Tiassalé	-0.366557	0.958585	ns	ACON000164-PA	sp|Q12901|ZN155_HUMAN	3e-30	Homo_sapiens	Zinc_finger_protein_155
ACON000165	GSTMS1	GST	Agb_C_vs.Dab_C	Control_vs.Control	between_populations	-0.0833737	0.935965	ns	ACON000165-PA	sp|P10620|MGST1_HUMAN	1e-34	Homo_sapiens	Microsomal_glutathione_S-transferase_1
ACON000165	GSTMS1	GST	Agb_C_vs.Tia_C	Control_vs.Control	between_populations	-0.290977	0.607993	ns	ACON000165-PA	sp|P10620|MGST1_HUMAN	1e-34	Homo_sapiens	Microsomal_glutathione_S-transferase_1
ACON000165	GSTMS1	GST	Dab_C_vs.Tia_C	Control_vs.Control	between_populations	-0.207603	0.966767	ns	ACON000165-PA	sp|P10620|MGST1_HUMAN	1e-34	Homo_sapiens	Microsomal_glutathione_S-transferase_1
ACON000165	GSTMS1	GST	Agb_D_vs.Agb_C	Delta_exp_vs.Control	within_Agboville	0.301756	0.999719	ns	ACON000165-PA	sp|P10620|MGST1_HUMAN	1e-34	Homo_sapiens	Microsomal_glutathione_S-transferase_1
ACON000165	GSTMS1	GST	Agb_M_vs.Agb_C	Mala_exp_vs.Control	within_Agboville	0.442374	0.415595	ns	ACON000165-PA	sp|P10620|MGST1_HUMAN	1e-34	Homo_sapiens	Microsomal_glutathione_S-transferase_1
ACON000165	GSTMS1	GST	Agb_D_vs.Agb_M	Delta_exp_vs.Mala_exp	within_Agboville	-0.140618	0.850881	ns	ACON000165-PA	sp|P10620|MGST1_HUMAN	1e-34	Homo_sapiens	Microsomal_glutathione_S-transferase_1
ACON000165	GSTMS1	GST	Dab_D_vs.Dab_C	Delta_exp_vs.Control	within_Dabou	0.308087	0.850338	ns	ACON000165-PA	sp|P10620|MGST1_HUMAN	1e-34	Homo_sapiens	Microsomal_glutathione_S-transferase_1
ACON000165	GSTMS1	GST	Dab_M_vs.Dab_C	Mala_exp_vs.Control	within_Dabou	0.255416	0.87775	ns	ACON000165-PA	sp|P10620|MGST1_HUMAN	1e-34	Homo_sapiens	Microsomal_glutathione_S-transferase_1
ACON000165	GSTMS1	GST	Dab_D_vs.Dab_M	Delta_exp_vs.Mala_exp	within_Dabou	0.0526704	0.960619	ns	ACON000165-PA	sp|P10620|MGST1_HUMAN	1e-34	Homo_sapiens	Microsomal_glutathione_S-transferase_1
ACON000165	GSTMS1	GST	Tia_D_vs.Tia_C	Delta_exp_vs.Control	within_Tiassalé	0.298945	0.786167	ns	ACON000165-PA	sp|P10620|MGST1_HUMAN	1e-34	Homo_sapiens	Microsomal_glutathione_S-transferase_1
ACON000165	GSTMS1	GST	Tia_M_vs.Tia_C	Mala_exp_vs.Control	within_Tiassalé	0.0818086	0.952611	ns	ACON000165-PA	sp|P10620|MGST1_HUMAN	1e-34	Homo_sapiens	Microsomal_glutathione_S-transferase_1
ACON000165	GSTMS1	GST	Tia_D_vs.Tia_M	Delta_exp_vs.Mala_exp	within_Tiassalé	0.217137	0.975069	ns	ACON000165-PA	sp|P10620|MGST1_HUMAN	1e-34	Homo_sapiens	Microsomal_glutathione_S-transferase_1
ACON000166	NA	NA	Agb_C_vs.Dab_C	Control_vs.Control	between_populations	0.514581	0.818956	ns	ACON000166-PA	sp|Q7M4I5|PA2_APIDO	2e-42	Apis_dorsata	Phospholipase_A2
ACON000166	NA	NA	Agb_C_vs.Tia_C	Control_vs.Control	between_populations	0.330418	0.841918	ns	ACON000166-PA	sp|Q7M4I5|PA2_APIDO	2e-42	Apis_dorsata	Phospholipase_A2
ACON000166	NA	NA	Dab_C_vs.Tia_C	Control_vs.Control	between_populations	-0.184163	0.994016	ns	ACON000166-PA	sp|Q7M4I5|PA2_APIDO	2e-42	Apis_dorsata	Phospholipase_A2
ACON000166	NA	NA	Agb_D_vs.Agb_C	Delta_exp_vs.Control	within_Agboville	-0.0442962	0.999719	ns	ACON000166-PA	sp|Q7M4I5|PA2_APIDO	2e-42	Apis_dorsata	Phospholipase_A2
ACON000166	NA	NA	Agb_M_vs.Agb_C	Mala_exp_vs.Control	within_Agboville	0.013747	0.994948	ns	ACON000166-PA	sp|Q7M4I5|PA2_APIDO	2e-42	Apis_dorsata	Phospholipase_A2
ACON000166	NA	NA	Agb_D_vs.Agb_M	Delta_exp_vs.Mala_exp	within_Agboville	-0.0580432	0.975345	ns	ACON000166-PA	sp|Q7M4I5|PA2_APIDO	2e-42	Apis_dorsata	Phospholipase_A2
ACON000166	NA	NA	Dab_D_vs.Dab_C	Delta_exp_vs.Control	within_Dabou	1.20432	0.768066	ns	ACON000166-PA	sp|Q7M4I5|PA2_APIDO	2e-42	Apis_dorsata	Phospholipase_A2
ACON000166	NA	NA	Dab_M_vs.Dab_C	Mala_exp_vs.Control	within_Dabou	1.67215	0.536251	ns	ACON000166-PA	sp|Q7M4I5|PA2_APIDO	2e-42	Apis_dorsata	Phospholipase_A2
ACON000166	NA	NA	Dab_D_vs.Dab_M	Delta_exp_vs.Mala_exp	within_Dabou	-0.467837	0.802373	ns	ACON000166-PA	sp|Q7M4I5|PA2_APIDO	2e-42	Apis_dorsata	Phospholipase_A2
ACON000166	NA	NA	Tia_D_vs.Tia_C	Delta_exp_vs.Control	within_Tiassalé	0.088023	0.983809	ns	ACON000166-PA	sp|Q7M4I5|PA2_APIDO	2e-42	Apis_dorsata	Phospholipase_A2
ACON000166	NA	NA	Tia_M_vs.Tia_C	Mala_exp_vs.Control	within_Tiassalé	0.585989	0.847658	ns	ACON000166-PA	sp|Q7M4I5|PA2_APIDO	2e-42	Apis_dorsata	Phospholipase_A2
ACON000166	NA	NA	Tia_D_vs.Tia_M	Delta_exp_vs.Mala_exp	within_Tiassalé	-0.497966	0.978824	ns	ACON000166-PA	sp|Q7M4I5|PA2_APIDO	2e-42	Apis_dorsata	Phospholipase_A2
ACON000167	NA	NA	Agb_C_vs.Dab_C	Control_vs.Control	between_populations	-0.0251558	0.986654	ns	ACON000167-PA	sp|Q9VXY7|LSD2_DROME	3e-114	Drosophila_melanogaster	Lipid_storage_droplets_surface-binding_protein_2
ACON000167	NA	NA	Agb_C_vs.Tia_C	Control_vs.Control	between_populations	0.154925	0.847696	ns	ACON000167-PA	sp|Q9VXY7|LSD2_DROME	3e-114	Drosophila_melanogaster	Lipid_storage_droplets_surface-binding_protein_2
ACON000167	NA	NA	Dab_C_vs.Tia_C	Control_vs.Control	between_populations	0.18008	0.988863	ns	ACON000167-PA	sp|Q9VXY7|LSD2_DROME	3e-114	Drosophila_melanogaster	Lipid_storage_droplets_surface-binding_protein_2
ACON000167	NA	NA	Agb_D_vs.Agb_C	Delta_exp_vs.Control	within_Agboville	0.0566147	0.999719	ns	ACON000167-PA	sp|Q9VXY7|LSD2_DROME	3e-114	Drosophila_melanogaster	Lipid_storage_droplets_surface-binding_protein_2
ACON000167	NA	NA	Agb_M_vs.Agb_C	Mala_exp_vs.Control	within_Agboville	-0.164022	0.843668	ns	ACON000167-PA	sp|Q9VXY7|LSD2_DROME	3e-114	Drosophila_melanogaster	Lipid_storage_droplets_surface-binding_protein_2
ACON000167	NA	NA	Agb_D_vs.Agb_M	Delta_exp_vs.Mala_exp	within_Agboville	0.220636	0.809527	ns	ACON000167-PA	sp|Q9VXY7|LSD2_DROME	3e-114	Drosophila_melanogaster	Lipid_storage_droplets_surface-binding_protein_2
ACON000167	NA	NA	Dab_D_vs.Dab_C	Delta_exp_vs.Control	within_Dabou	-0.474843	0.807418	ns	ACON000167-PA	sp|Q9VXY7|LSD2_DROME	3e-114	Drosophila_melanogaster	Lipid_storage_droplets_surface-binding_protein_2
ACON000167	NA	NA	Dab_M_vs.Dab_C	Mala_exp_vs.Control	within_Dabou	0.0264549	0.993558	ns	ACON000167-PA	sp|Q9VXY7|LSD2_DROME	3e-114	Drosophila_melanogaster	Lipid_storage_droplets_surface-binding_protein_2
ACON000167	NA	NA	Dab_D_vs.Dab_M	Delta_exp_vs.Mala_exp	within_Dabou	-0.501298	0.579471	ns	ACON000167-PA	sp|Q9VXY7|LSD2_DROME	3e-114	Drosophila_melanogaster	Lipid_storage_droplets_surface-binding_protein_2
ACON000167	NA	NA	Tia_D_vs.Tia_C	Delta_exp_vs.Control	within_Tiassalé	-0.238419	0.877242	ns	ACON000167-PA	sp|Q9VXY7|LSD2_DROME	3e-114	Drosophila_melanogaster	Lipid_storage_droplets_surface-binding_protein_2
ACON000167	NA	NA	Tia_M_vs.Tia_C	Mala_exp_vs.Control	within_Tiassalé	-0.227553	0.880457	ns	ACON000167-PA	sp|Q9VXY7|LSD2_DROME	3e-114	Drosophila_melanogaster	Lipid_storage_droplets_surface-binding_protein_2
ACON000167	NA	NA	Tia_D_vs.Tia_M	Delta_exp_vs.Mala_exp	within_Tiassalé	-0.010866	0.99913	ns	ACON000167-PA	sp|Q9VXY7|LSD2_DROME	3e-114	Drosophila_melanogaster	Lipid_storage_droplets_surface-binding_protein_2
ACON000168	GPRFZ3	NA	Agb_C_vs.Dab_C	Control_vs.Control	between_populations	0.399534	0.751565	ns	ACON000168-PA	sp|O77438|FRIZ3_DROME	4e-60	Drosophila_melanogaster	Frizzled-3
ACON000168	GPRFZ3	NA	Agb_C_vs.Tia_C	Control_vs.Control	between_populations	0.235949	0.799615	ns	ACON000168-PA	sp|O77438|FRIZ3_DROME	4e-60	Drosophila_melanogaster	Frizzled-3
ACON000168	GPRFZ3	NA	Dab_C_vs.Tia_C	Control_vs.Control	between_populations	-0.163585	0.988896	ns	ACON000168-PA	sp|O77438|FRIZ3_DROME	4e-60	Drosophila_melanogaster	Frizzled-3
ACON000168	GPRFZ3	NA	Agb_D_vs.Agb_C	Delta_exp_vs.Control	within_Agboville	-0.253817	0.999719	ns	ACON000168-PA	sp|O77438|FRIZ3_DROME	4e-60	Drosophila_melanogaster	Frizzled-3
ACON000168	GPRFZ3	NA	Agb_M_vs.Agb_C	Mala_exp_vs.Control	within_Agboville	0.0020238	0.998886	ns	ACON000168-PA	sp|O77438|FRIZ3_DROME	4e-60	Drosophila_melanogaster	Frizzled-3
ACON000168	GPRFZ3	NA	Agb_D_vs.Agb_M	Delta_exp_vs.Mala_exp	within_Agboville	-0.25584	0.817755	ns	ACON000168-PA	sp|O77438|FRIZ3_DROME	4e-60	Drosophila_melanogaster	Frizzled-3
ACON000168	GPRFZ3	NA	Dab_D_vs.Dab_C	Delta_exp_vs.Control	within_Dabou	0.214545	0.93161	ns	ACON000168-PA	sp|O77438|FRIZ3_DROME	4e-60	Drosophila_melanogaster	Frizzled-3
ACON000168	GPRFZ3	NA	Dab_M_vs.Dab_C	Mala_exp_vs.Control	within_Dabou	-0.0112093	0.997641	ns	ACON000168-PA	sp|O77438|FRIZ3_DROME	4e-60	Drosophila_melanogaster	Frizzled-3
ACON000168	GPRFZ3	NA	Dab_D_vs.Dab_M	Delta_exp_vs.Mala_exp	within_Dabou	0.225754	0.860545	ns	ACON000168-PA	sp|O77438|FRIZ3_DROME	4e-60	Drosophila_melanogaster	Frizzled-3
ACON000168	GPRFZ3	NA	Tia_D_vs.Tia_C	Delta_exp_vs.Control	within_Tiassalé	-0.676937	0.646445	ns	ACON000168-PA	sp|O77438|FRIZ3_DROME	4e-60	Drosophila_melanogaster	Frizzled-3
ACON000168	GPRFZ3	NA	Tia_M_vs.Tia_C	Mala_exp_vs.Control	within_Tiassalé	-0.089635	0.968783	ns	ACON000168-PA	sp|O77438|FRIZ3_DROME	4e-60	Drosophila_melanogaster	Frizzled-3
ACON000168	GPRFZ3	NA	Tia_D_vs.Tia_M	Delta_exp_vs.Mala_exp	within_Tiassalé	-0.587302	0.954129	ns	ACON000168-PA	sp|O77438|FRIZ3_DROME	4e-60	Drosophila_melanogaster	Frizzled-3
ACON000169	NA	NA	Agb_C_vs.Dab_C	Control_vs.Control	between_populations	0.160241	0.818245	ns	ACON000169-PA	sp|Q8IYD8|FANCM_HUMAN	2e-136	Homo_sapiens	Fanconi_anemia_group_M_protein
ACON000169	NA	NA	Agb_C_vs.Tia_C	Control_vs.Control	between_populations	0.258619	0.554733	ns	ACON000169-PA	sp|Q8IYD8|FANCM_HUMAN	2e-136	Homo_sapiens	Fanconi_anemia_group_M_protein
ACON000169	NA	NA	Dab_C_vs.Tia_C	Control_vs.Control	between_populations	0.0983788	0.988896	ns	ACON000169-PA	sp|Q8IYD8|FANCM_HUMAN	2e-136	Homo_sapiens	Fanconi_anemia_group_M_protein
ACON000169	NA	NA	Agb_D_vs.Agb_C	Delta_exp_vs.Control	within_Agboville	-0.724613	0.999719	ns	ACON000169-PA	sp|Q8IYD8|FANCM_HUMAN	2e-136	Homo_sapiens	Fanconi_anemia_group_M_protein
ACON000169	NA	NA	Agb_M_vs.Agb_C	Mala_exp_vs.Control	within_Agboville	-0.0946124	0.861909	ns	ACON000169-PA	sp|Q8IYD8|FANCM_HUMAN	2e-136	Homo_sapiens	Fanconi_anemia_group_M_protein
ACON000169	NA	NA	Agb_D_vs.Agb_M	Delta_exp_vs.Mala_exp	within_Agboville	-0.630001	0.345583	ns	ACON000169-PA	sp|Q8IYD8|FANCM_HUMAN	2e-136	Homo_sapiens	Fanconi_anemia_group_M_protein
ACON000169	NA	NA	Dab_D_vs.Dab_C	Delta_exp_vs.Control	within_Dabou	0.167027	0.892433	ns	ACON000169-PA	sp|Q8IYD8|FANCM_HUMAN	2e-136	Homo_sapiens	Fanconi_anemia_group_M_protein
ACON000169	NA	NA	Dab_M_vs.Dab_C	Mala_exp_vs.Control	within_Dabou	0.0408792	0.983126	ns	ACON000169-PA	sp|Q8IYD8|FANCM_HUMAN	2e-136	Homo_sapiens	Fanconi_anemia_group_M_protein
ACON000169	NA	NA	Dab_D_vs.Dab_M	Delta_exp_vs.Mala_exp	within_Dabou	0.126148	0.850738	ns	ACON000169-PA	sp|Q8IYD8|FANCM_HUMAN	2e-136	Homo_sapiens	Fanconi_anemia_group_M_protein
ACON000169	NA	NA	Tia_D_vs.Tia_C	Delta_exp_vs.Control	within_Tiassalé	-0.210926	0.814797	ns	ACON000169-PA	sp|Q8IYD8|FANCM_HUMAN	2e-136	Homo_sapiens	Fanconi_anemia_group_M_protein
ACON000169	NA	NA	Tia_M_vs.Tia_C	Mala_exp_vs.Control	within_Tiassalé	-0.0496647	0.967331	ns	ACON000169-PA	sp|Q8IYD8|FANCM_HUMAN	2e-136	Homo_sapiens	Fanconi_anemia_group_M_protein
ACON000169	NA	NA	Tia_D_vs.Tia_M	Delta_exp_vs.Mala_exp	within_Tiassalé	-0.161261	0.978824	ns	ACON000169-PA	sp|Q8IYD8|FANCM_HUMAN	2e-136	Homo_sapiens	Fanconi_anemia_group_M_protein
ACON000170	NA	NA	Agb_C_vs.Dab_C	Control_vs.Control	between_populations	-0.0276529	0.980121	ns	ACON000170-PA	sp|P42026|NDUS7_BOVIN	6e-101	Bos_taurus	NADH_dehydrogenase_[ubiquinone]_iron-sulfur_protein_7,_mitochondrial
ACON000170	NA	NA	Agb_C_vs.Tia_C	Control_vs.Control	between_populations	0.0759272	0.899772	ns	ACON000170-PA	sp|P42026|NDUS7_BOVIN	6e-101	Bos_taurus	NADH_dehydrogenase_[ubiquinone]_iron-sulfur_protein_7,_mitochondrial
ACON000170	NA	NA	Dab_C_vs.Tia_C	Control_vs.Control	between_populations	0.10358	0.988896	ns	ACON000170-PA	sp|P42026|NDUS7_BOVIN	6e-101	Bos_taurus	NADH_dehydrogenase_[ubiquinone]_iron-sulfur_protein_7,_mitochondrial
ACON000170	NA	NA	Agb_D_vs.Agb_C	Delta_exp_vs.Control	within_Agboville	-0.145448	0.999719	ns	ACON000170-PA	sp|P42026|NDUS7_BOVIN	6e-101	Bos_taurus	NADH_dehydrogenase_[ubiquinone]_iron-sulfur_protein_7,_mitochondrial
ACON000170	NA	NA	Agb_M_vs.Agb_C	Mala_exp_vs.Control	within_Agboville	0.334766	0.484469	ns	ACON000170-PA	sp|P42026|NDUS7_BOVIN	6e-101	Bos_taurus	NADH_dehydrogenase_[ubiquinone]_iron-sulfur_protein_7,_mitochondrial
ACON000170	NA	NA	Agb_D_vs.Agb_M	Delta_exp_vs.Mala_exp	within_Agboville	-0.480214	0.433233	ns	ACON000170-PA	sp|P42026|NDUS7_BOVIN	6e-101	Bos_taurus	NADH_dehydrogenase_[ubiquinone]_iron-sulfur_protein_7,_mitochondrial
ACON000170	NA	NA	Dab_D_vs.Dab_C	Delta_exp_vs.Control	within_Dabou	-0.333687	0.808719	ns	ACON000170-PA	sp|P42026|NDUS7_BOVIN	6e-101	Bos_taurus	NADH_dehydrogenase_[ubiquinone]_iron-sulfur_protein_7,_mitochondrial
ACON000170	NA	NA	Dab_M_vs.Dab_C	Mala_exp_vs.Control	within_Dabou	0.172826	0.915914	ns	ACON000170-PA	sp|P42026|NDUS7_BOVIN	6e-101	Bos_taurus	NADH_dehydrogenase_[ubiquinone]_iron-sulfur_protein_7,_mitochondrial
ACON000170	NA	NA	Dab_D_vs.Dab_M	Delta_exp_vs.Mala_exp	within_Dabou	-0.506513	0.42067	ns	ACON000170-PA	sp|P42026|NDUS7_BOVIN	6e-101	Bos_taurus	NADH_dehydrogenase_[ubiquinone]_iron-sulfur_protein_7,_mitochondrial
ACON000170	NA	NA	Tia_D_vs.Tia_C	Delta_exp_vs.Control	within_Tiassalé	0.324981	0.715229	ns	ACON000170-PA	sp|P42026|NDUS7_BOVIN	6e-101	Bos_taurus	NADH_dehydrogenase_[ubiquinone]_iron-sulfur_protein_7,_mitochondrial
ACON000170	NA	NA	Tia_M_vs.Tia_C	Mala_exp_vs.Control	within_Tiassalé	0.423629	0.642895	ns	ACON000170-PA	sp|P42026|NDUS7_BOVIN	6e-101	Bos_taurus	NADH_dehydrogenase_[ubiquinone]_iron-sulfur_protein_7,_mitochondrial
ACON000170	NA	NA	Tia_D_vs.Tia_M	Delta_exp_vs.Mala_exp	within_Tiassalé	-0.0986481	0.99435	ns	ACON000170-PA	sp|P42026|NDUS7_BOVIN	6e-101	Bos_taurus	NADH_dehydrogenase_[ubiquinone]_iron-sulfur_protein_7,_mitochondrial
ACON000171	NA	NA	Agb_C_vs.Dab_C	Control_vs.Control	between_populations	-0.168787	0.841885	ns	ACON000171-PA	sp|Q9VX91|UBR1_DROME	0	Drosophila_melanogaster	E3_ubiquitin-protein_ligase_UBR1
ACON000171	NA	NA	Agb_C_vs.Tia_C	Control_vs.Control	between_populations	0.0221682	0.975768	ns	ACON000171-PA	sp|Q9VX91|UBR1_DROME	0	Drosophila_melanogaster	E3_ubiquitin-protein_ligase_UBR1
ACON000171	NA	NA	Dab_C_vs.Tia_C	Control_vs.Control	between_populations	0.190955	0.967521	ns	ACON000171-PA	sp|Q9VX91|UBR1_DROME	0	Drosophila_melanogaster	E3_ubiquitin-protein_ligase_UBR1
ACON000171	NA	NA	Agb_D_vs.Agb_C	Delta_exp_vs.Control	within_Agboville	0.300873	0.999719	ns	ACON000171-PA	sp|Q9VX91|UBR1_DROME	0	Drosophila_melanogaster	E3_ubiquitin-protein_ligase_UBR1
ACON000171	NA	NA	Agb_M_vs.Agb_C	Mala_exp_vs.Control	within_Agboville	-0.31306	0.554333	ns	ACON000171-PA	sp|Q9VX91|UBR1_DROME	0	Drosophila_melanogaster	E3_ubiquitin-protein_ligase_UBR1
ACON000171	NA	NA	Agb_D_vs.Agb_M	Delta_exp_vs.Mala_exp	within_Agboville	0.613933	0.376854	ns	ACON000171-PA	sp|Q9VX91|UBR1_DROME	0	Drosophila_melanogaster	E3_ubiquitin-protein_ligase_UBR1
ACON000171	NA	NA	Dab_D_vs.Dab_C	Delta_exp_vs.Control	within_Dabou	0.140556	0.928043	ns	ACON000171-PA	sp|Q9VX91|UBR1_DROME	0	Drosophila_melanogaster	E3_ubiquitin-protein_ligase_UBR1
ACON000171	NA	NA	Dab_M_vs.Dab_C	Mala_exp_vs.Control	within_Dabou	0.0155484	0.995146	ns	ACON000171-PA	sp|Q9VX91|UBR1_DROME	0	Drosophila_melanogaster	E3_ubiquitin-protein_ligase_UBR1
ACON000171	NA	NA	Dab_D_vs.Dab_M	Delta_exp_vs.Mala_exp	within_Dabou	0.125007	0.880459	ns	ACON000171-PA	sp|Q9VX91|UBR1_DROME	0	Drosophila_melanogaster	E3_ubiquitin-protein_ligase_UBR1
ACON000171	NA	NA	Tia_D_vs.Tia_C	Delta_exp_vs.Control	within_Tiassalé	-0.022268	0.990011	ns	ACON000171-PA	sp|Q9VX91|UBR1_DROME	0	Drosophila_melanogaster	E3_ubiquitin-protein_ligase_UBR1
ACON000171	NA	NA	Tia_M_vs.Tia_C	Mala_exp_vs.Control	within_Tiassalé	0.105314	0.934028	ns	ACON000171-PA	sp|Q9VX91|UBR1_DROME	0	Drosophila_melanogaster	E3_ubiquitin-protein_ligase_UBR1
ACON000171	NA	NA	Tia_D_vs.Tia_M	Delta_exp_vs.Mala_exp	within_Tiassalé	-0.127582	0.991542	ns	ACON000171-PA	sp|Q9VX91|UBR1_DROME	0	Drosophila_melanogaster	E3_ubiquitin-protein_ligase_UBR1
ACON000173	NA	NA	Agb_C_vs.Dab_C	Control_vs.Control	between_populations	-0.0827533	0.861644	ns	ACON000173-PA	sp|Q5SQH8|CF136_HUMAN	4e-27	Homo_sapiens	Uncharacterized_protein_C6orf136
ACON000173	NA	NA	Agb_C_vs.Tia_C	Control_vs.Control	between_populations	-0.0688022	0.842867	ns	ACON000173-PA	sp|Q5SQH8|CF136_HUMAN	4e-27	Homo_sapiens	Uncharacterized_protein_C6orf136
ACON000173	NA	NA	Dab_C_vs.Tia_C	Control_vs.Control	between_populations	0.0139511	0.998867	ns	ACON000173-PA	sp|Q5SQH8|CF136_HUMAN	4e-27	Homo_sapiens	Uncharacterized_protein_C6orf136
ACON000173	NA	NA	Agb_D_vs.Agb_C	Delta_exp_vs.Control	within_Agboville	-0.0505376	0.999719	ns	ACON000173-PA	sp|Q5SQH8|CF136_HUMAN	4e-27	Homo_sapiens	Uncharacterized_protein_C6orf136
ACON000173	NA	NA	Agb_M_vs.Agb_C	Mala_exp_vs.Control	within_Agboville	0.375209	0.218542	ns	ACON000173-PA	sp|Q5SQH8|CF136_HUMAN	4e-27	Homo_sapiens	Uncharacterized_protein_C6orf136
ACON000173	NA	NA	Agb_D_vs.Agb_M	Delta_exp_vs.Mala_exp	within_Agboville	-0.425747	0.336004	ns	ACON000173-PA	sp|Q5SQH8|CF136_HUMAN	4e-27	Homo_sapiens	Uncharacterized_protein_C6orf136
ACON000173	NA	NA	Dab_D_vs.Dab_C	Delta_exp_vs.Control	within_Dabou	-0.230082	0.787527	ns	ACON000173-PA	sp|Q5SQH8|CF136_HUMAN	4e-27	Homo_sapiens	Uncharacterized_protein_C6orf136
ACON000173	NA	NA	Dab_M_vs.Dab_C	Mala_exp_vs.Control	within_Dabou	0.347779	0.543744	ns	ACON000173-PA	sp|Q5SQH8|CF136_HUMAN	4e-27	Homo_sapiens	Uncharacterized_protein_C6orf136
ACON000173	NA	NA	Dab_D_vs.Dab_M	Delta_exp_vs.Mala_exp	within_Dabou	-0.577861	0.129856	ns	ACON000173-PA	sp|Q5SQH8|CF136_HUMAN	4e-27	Homo_sapiens	Uncharacterized_protein_C6orf136
ACON000173	NA	NA	Tia_D_vs.Tia_C	Delta_exp_vs.Control	within_Tiassalé	-0.0738897	0.924821	ns	ACON000173-PA	sp|Q5SQH8|CF136_HUMAN	4e-27	Homo_sapiens	Uncharacterized_protein_C6orf136
ACON000173	NA	NA	Tia_M_vs.Tia_C	Mala_exp_vs.Control	within_Tiassalé	0.248631	0.644883	ns	ACON000173-PA	sp|Q5SQH8|CF136_HUMAN	4e-27	Homo_sapiens	Uncharacterized_protein_C6orf136
ACON000173	NA	NA	Tia_D_vs.Tia_M	Delta_exp_vs.Mala_exp	within_Tiassalé	-0.32252	0.822908	ns	ACON000173-PA	sp|Q5SQH8|CF136_HUMAN	4e-27	Homo_sapiens	Uncharacterized_protein_C6orf136
ACON000178	NA	NA	Agb_C_vs.Dab_C	Control_vs.Control	between_populations	-0.177375	0.640634	ns	ACON000178-PA	sp|O75533|SF3B1_HUMAN	0	Homo_sapiens	Splicing_factor_3B_subunit_1
ACON000178	NA	NA	Agb_C_vs.Tia_C	Control_vs.Control	between_populations	-0.0281113	0.932736	ns	ACON000178-PA	sp|O75533|SF3B1_HUMAN	0	Homo_sapiens	Splicing_factor_3B_subunit_1
ACON000178	NA	NA	Dab_C_vs.Tia_C	Control_vs.Control	between_populations	0.149264	0.933019	ns	ACON000178-PA	sp|O75533|SF3B1_HUMAN	0	Homo_sapiens	Splicing_factor_3B_subunit_1
ACON000178	NA	NA	Agb_D_vs.Agb_C	Delta_exp_vs.Control	within_Agboville	0.0582409	0.999719	ns	ACON000178-PA	sp|O75533|SF3B1_HUMAN	0	Homo_sapiens	Splicing_factor_3B_subunit_1
ACON000178	NA	NA	Agb_M_vs.Agb_C	Mala_exp_vs.Control	within_Agboville	0.0102041	0.976516	ns	ACON000178-PA	sp|O75533|SF3B1_HUMAN	0	Homo_sapiens	Splicing_factor_3B_subunit_1
ACON000178	NA	NA	Agb_D_vs.Agb_M	Delta_exp_vs.Mala_exp	within_Agboville	0.0480368	0.894836	ns	ACON000178-PA	sp|O75533|SF3B1_HUMAN	0	Homo_sapiens	Splicing_factor_3B_subunit_1
ACON000178	NA	NA	Dab_D_vs.Dab_C	Delta_exp_vs.Control	within_Dabou	-0.154413	0.840169	ns	ACON000178-PA	sp|O75533|SF3B1_HUMAN	0	Homo_sapiens	Splicing_factor_3B_subunit_1
ACON000178	NA	NA	Dab_M_vs.Dab_C	Mala_exp_vs.Control	within_Dabou	0.0692577	0.933178	ns	ACON000178-PA	sp|O75533|SF3B1_HUMAN	0	Homo_sapiens	Splicing_factor_3B_subunit_1
ACON000178	NA	NA	Dab_D_vs.Dab_M	Delta_exp_vs.Mala_exp	within_Dabou	-0.223671	0.511188	ns	ACON000178-PA	sp|O75533|SF3B1_HUMAN	0	Homo_sapiens	Splicing_factor_3B_subunit_1
ACON000178	NA	NA	Tia_D_vs.Tia_C	Delta_exp_vs.Control	within_Tiassalé	-0.00511832	0.997533	ns	ACON000178-PA	sp|O75533|SF3B1_HUMAN	0	Homo_sapiens	Splicing_factor_3B_subunit_1
ACON000178	NA	NA	Tia_M_vs.Tia_C	Mala_exp_vs.Control	within_Tiassalé	0.00503395	0.99469	ns	ACON000178-PA	sp|O75533|SF3B1_HUMAN	0	Homo_sapiens	Splicing_factor_3B_subunit_1
ACON000178	NA	NA	Tia_D_vs.Tia_M	Delta_exp_vs.Mala_exp	within_Tiassalé	-0.0101523	0.99668	ns	ACON000178-PA	sp|O75533|SF3B1_HUMAN	0	Homo_sapiens	Splicing_factor_3B_subunit_1
ACON000179	NA	NA	Agb_C_vs.Dab_C	Control_vs.Control	between_populations	0.0368423	0.985989	ns	ACON000179-PA	sp|Q27601|PUR1_DROME	0	Drosophila_melanogaster	Amidophosphoribosyltransferase
ACON000179	NA	NA	Agb_C_vs.Tia_C	Control_vs.Control	between_populations	0.968613	0.277936	ns	ACON000179-PA	sp|Q27601|PUR1_DROME	0	Drosophila_melanogaster	Amidophosphoribosyltransferase
ACON000179	NA	NA	Dab_C_vs.Tia_C	Control_vs.Control	between_populations	0.93177	0.805822	ns	ACON000179-PA	sp|Q27601|PUR1_DROME	0	Drosophila_melanogaster	Amidophosphoribosyltransferase
ACON000179	NA	NA	Agb_D_vs.Agb_C	Delta_exp_vs.Control	within_Agboville	0.483745	0.999719	ns	ACON000179-PA	sp|Q27601|PUR1_DROME	0	Drosophila_melanogaster	Amidophosphoribosyltransferase
ACON000179	NA	NA	Agb_M_vs.Agb_C	Mala_exp_vs.Control	within_Agboville	0.619205	0.514142	ns	ACON000179-PA	sp|Q27601|PUR1_DROME	0	Drosophila_melanogaster	Amidophosphoribosyltransferase
ACON000179	NA	NA	Agb_D_vs.Agb_M	Delta_exp_vs.Mala_exp	within_Agboville	-0.13546	0.920998	ns	ACON000179-PA	sp|Q27601|PUR1_DROME	0	Drosophila_melanogaster	Amidophosphoribosyltransferase
ACON000179	NA	NA	Dab_D_vs.Dab_C	Delta_exp_vs.Control	within_Dabou	0.63459	0.811697	ns	ACON000179-PA	sp|Q27601|PUR1_DROME	0	Drosophila_melanogaster	Amidophosphoribosyltransferase
ACON000179	NA	NA	Dab_M_vs.Dab_C	Mala_exp_vs.Control	within_Dabou	-0.0514782	0.989655	ns	ACON000179-PA	sp|Q27601|PUR1_DROME	0	Drosophila_melanogaster	Amidophosphoribosyltransferase
ACON000179	NA	NA	Dab_D_vs.Dab_M	Delta_exp_vs.Mala_exp	within_Dabou	0.686068	0.584438	ns	ACON000179-PA	sp|Q27601|PUR1_DROME	0	Drosophila_melanogaster	Amidophosphoribosyltransferase
ACON000179	NA	NA	Tia_D_vs.Tia_C	Delta_exp_vs.Control	within_Tiassalé	1.31531	0.354294	ns	ACON000179-PA	sp|Q27601|PUR1_DROME	0	Drosophila_melanogaster	Amidophosphoribosyltransferase
ACON000179	NA	NA	Tia_M_vs.Tia_C	Mala_exp_vs.Control	within_Tiassalé	1.08929	0.529154	ns	ACON000179-PA	sp|Q27601|PUR1_DROME	0	Drosophila_melanogaster	Amidophosphoribosyltransferase
ACON000179	NA	NA	Tia_D_vs.Tia_M	Delta_exp_vs.Mala_exp	within_Tiassalé	0.226019	0.991542	ns	ACON000179-PA	sp|Q27601|PUR1_DROME	0	Drosophila_melanogaster	Amidophosphoribosyltransferase
ACON000179	NA	NA	Agb_C_vs.Dab_C	Control_vs.Control	between_populations	0.0368423	0.985989	ns	ACON000179-PB	sp|Q27601|PUR1_DROME	0	Drosophila_melanogaster	Amidophosphoribosyltransferase
ACON000179	NA	NA	Agb_C_vs.Tia_C	Control_vs.Control	between_populations	0.968613	0.277936	ns	ACON000179-PB	sp|Q27601|PUR1_DROME	0	Drosophila_melanogaster	Amidophosphoribosyltransferase
ACON000179	NA	NA	Dab_C_vs.Tia_C	Control_vs.Control	between_populations	0.93177	0.805822	ns	ACON000179-PB	sp|Q27601|PUR1_DROME	0	Drosophila_melanogaster	Amidophosphoribosyltransferase
ACON000179	NA	NA	Agb_D_vs.Agb_C	Delta_exp_vs.Control	within_Agboville	0.483745	0.999719	ns	ACON000179-PB	sp|Q27601|PUR1_DROME	0	Drosophila_melanogaster	Amidophosphoribosyltransferase
ACON000179	NA	NA	Agb_M_vs.Agb_C	Mala_exp_vs.Control	within_Agboville	0.619205	0.514142	ns	ACON000179-PB	sp|Q27601|PUR1_DROME	0	Drosophila_melanogaster	Amidophosphoribosyltransferase
ACON000179	NA	NA	Agb_D_vs.Agb_M	Delta_exp_vs.Mala_exp	within_Agboville	-0.13546	0.920998	ns	ACON000179-PB	sp|Q27601|PUR1_DROME	0	Drosophila_melanogaster	Amidophosphoribosyltransferase
ACON000179	NA	NA	Dab_D_vs.Dab_C	Delta_exp_vs.Control	within_Dabou	0.63459	0.811697	ns	ACON000179-PB	sp|Q27601|PUR1_DROME	0	Drosophila_melanogaster	Amidophosphoribosyltransferase
ACON000179	NA	NA	Dab_M_vs.Dab_C	Mala_exp_vs.Control	within_Dabou	-0.0514782	0.989655	ns	ACON000179-PB	sp|Q27601|PUR1_DROME	0	Drosophila_melanogaster	Amidophosphoribosyltransferase
ACON000179	NA	NA	Dab_D_vs.Dab_M	Delta_exp_vs.Mala_exp	within_Dabou	0.686068	0.584438	ns	ACON000179-PB	sp|Q27601|PUR1_DROME	0	Drosophila_melanogaster	Amidophosphoribosyltransferase
ACON000179	NA	NA	Tia_D_vs.Tia_C	Delta_exp_vs.Control	within_Tiassalé	1.31531	0.354294	ns	ACON000179-PB	sp|Q27601|PUR1_DROME	0	Drosophila_melanogaster	Amidophosphoribosyltransferase
ACON000179	NA	NA	Tia_M_vs.Tia_C	Mala_exp_vs.Control	within_Tiassalé	1.08929	0.529154	ns	ACON000179-PB	sp|Q27601|PUR1_DROME	0	Drosophila_melanogaster	Amidophosphoribosyltransferase
ACON000179	NA	NA	Tia_D_vs.Tia_M	Delta_exp_vs.Mala_exp	within_Tiassalé	0.226019	0.991542	ns	ACON000179-PB	sp|Q27601|PUR1_DROME	0	Drosophila_melanogaster	Amidophosphoribosyltransferase
ACON000179	NA	NA	Agb_C_vs.Dab_C	Control_vs.Control	between_populations	0.0368423	0.985989	ns	ACON000179-PC	sp|Q27601|PUR1_DROME	0	Drosophila_melanogaster	Amidophosphoribosyltransferase
ACON000179	NA	NA	Agb_C_vs.Tia_C	Control_vs.Control	between_populations	0.968613	0.277936	ns	ACON000179-PC	sp|Q27601|PUR1_DROME	0	Drosophila_melanogaster	Amidophosphoribosyltransferase
ACON000179	NA	NA	Dab_C_vs.Tia_C	Control_vs.Control	between_populations	0.93177	0.805822	ns	ACON000179-PC	sp|Q27601|PUR1_DROME	0	Drosophila_melanogaster	Amidophosphoribosyltransferase
ACON000179	NA	NA	Agb_D_vs.Agb_C	Delta_exp_vs.Control	within_Agboville	0.483745	0.999719	ns	ACON000179-PC	sp|Q27601|PUR1_DROME	0	Drosophila_melanogaster	Amidophosphoribosyltransferase
ACON000179	NA	NA	Agb_M_vs.Agb_C	Mala_exp_vs.Control	within_Agboville	0.619205	0.514142	ns	ACON000179-PC	sp|Q27601|PUR1_DROME	0	Drosophila_melanogaster	Amidophosphoribosyltransferase
ACON000179	NA	NA	Agb_D_vs.Agb_M	Delta_exp_vs.Mala_exp	within_Agboville	-0.13546	0.920998	ns	ACON000179-PC	sp|Q27601|PUR1_DROME	0	Drosophila_melanogaster	Amidophosphoribosyltransferase
ACON000179	NA	NA	Dab_D_vs.Dab_C	Delta_exp_vs.Control	within_Dabou	0.63459	0.811697	ns	ACON000179-PC	sp|Q27601|PUR1_DROME	0	Drosophila_melanogaster	Amidophosphoribosyltransferase
ACON000179	NA	NA	Dab_M_vs.Dab_C	Mala_exp_vs.Control	within_Dabou	-0.0514782	0.989655	ns	ACON000179-PC	sp|Q27601|PUR1_DROME	0	Drosophila_melanogaster	Amidophosphoribosyltransferase
ACON000179	NA	NA	Dab_D_vs.Dab_M	Delta_exp_vs.Mala_exp	within_Dabou	0.686068	0.584438	ns	ACON000179-PC	sp|Q27601|PUR1_DROME	0	Drosophila_melanogaster	Amidophosphoribosyltransferase
ACON000179	NA	NA	Tia_D_vs.Tia_C	Delta_exp_vs.Control	within_Tiassalé	1.31531	0.354294	ns	ACON000179-PC	sp|Q27601|PUR1_DROME	0	Drosophila_melanogaster	Amidophosphoribosyltransferase
ACON000179	NA	NA	Tia_M_vs.Tia_C	Mala_exp_vs.Control	within_Tiassalé	1.08929	0.529154	ns	ACON000179-PC	sp|Q27601|PUR1_DROME	0	Drosophila_melanogaster	Amidophosphoribosyltransferase
ACON000179	NA	NA	Tia_D_vs.Tia_M	Delta_exp_vs.Mala_exp	within_Tiassalé	0.226019	0.991542	ns	ACON000179-PC	sp|Q27601|PUR1_DROME	0	Drosophila_melanogaster	Amidophosphoribosyltransferase
ACON000180	NA	NA	Agb_C_vs.Dab_C	Control_vs.Control	between_populations	-0.0428679	0.984504	ns	ACON000180-PA	sp|Q9I7S8|PUR6_DROME	0	Drosophila_melanogaster	Multifunctional_protein_ADE2
ACON000180	NA	NA	Agb_C_vs.Tia_C	Control_vs.Control	between_populations	0.872926	0.385642	ns	ACON000180-PA	sp|Q9I7S8|PUR6_DROME	0	Drosophila_melanogaster	Multifunctional_protein_ADE2
ACON000180	NA	NA	Dab_C_vs.Tia_C	Control_vs.Control	between_populations	0.915794	0.832841	ns	ACON000180-PA	sp|Q9I7S8|PUR6_DROME	0	Drosophila_melanogaster	Multifunctional_protein_ADE2
ACON000180	NA	NA	Agb_D_vs.Agb_C	Delta_exp_vs.Control	within_Agboville	0.0740914	0.999719	ns	ACON000180-PA	sp|Q9I7S8|PUR6_DROME	0	Drosophila_melanogaster	Multifunctional_protein_ADE2
ACON000180	NA	NA	Agb_M_vs.Agb_C	Mala_exp_vs.Control	within_Agboville	0.802178	0.439906	ns	ACON000180-PA	sp|Q9I7S8|PUR6_DROME	0	Drosophila_melanogaster	Multifunctional_protein_ADE2
ACON000180	NA	NA	Agb_D_vs.Agb_M	Delta_exp_vs.Mala_exp	within_Agboville	-0.728086	0.579797	ns	ACON000180-PA	sp|Q9I7S8|PUR6_DROME	0	Drosophila_melanogaster	Multifunctional_protein_ADE2
ACON000180	NA	NA	Dab_D_vs.Dab_C	Delta_exp_vs.Control	within_Dabou	0.426087	0.884422	ns	ACON000180-PA	sp|Q9I7S8|PUR6_DROME	0	Drosophila_melanogaster	Multifunctional_protein_ADE2
ACON000180	NA	NA	Dab_M_vs.Dab_C	Mala_exp_vs.Control	within_Dabou	-0.395007	0.909807	ns	ACON000180-PA	sp|Q9I7S8|PUR6_DROME	0	Drosophila_melanogaster	Multifunctional_protein_ADE2
ACON000180	NA	NA	Dab_D_vs.Dab_M	Delta_exp_vs.Mala_exp	within_Dabou	0.821094	0.554776	ns	ACON000180-PA	sp|Q9I7S8|PUR6_DROME	0	Drosophila_melanogaster	Multifunctional_protein_ADE2
ACON000180	NA	NA	Tia_D_vs.Tia_C	Delta_exp_vs.Control	within_Tiassalé	1.37225	0.391382	ns	ACON000180-PA	sp|Q9I7S8|PUR6_DROME	0	Drosophila_melanogaster	Multifunctional_protein_ADE2
ACON000180	NA	NA	Tia_M_vs.Tia_C	Mala_exp_vs.Control	within_Tiassalé	0.936658	0.6366	ns	ACON000180-PA	sp|Q9I7S8|PUR6_DROME	0	Drosophila_melanogaster	Multifunctional_protein_ADE2
ACON000180	NA	NA	Tia_D_vs.Tia_M	Delta_exp_vs.Mala_exp	within_Tiassalé	0.43559	0.964435	ns	ACON000180-PA	sp|Q9I7S8|PUR6_DROME	0	Drosophila_melanogaster	Multifunctional_protein_ADE2
ACON000181	NA	NA	Agb_C_vs.Dab_C	Control_vs.Control	between_populations	-0.466671	0.831504	ns	ACON000181-PA	sp|B5X4H8|RFT2_SALSA	2e-87	Salmo_salar	Riboflavin_transporter_2
ACON000181	NA	NA	Agb_C_vs.Tia_C	Control_vs.Control	between_populations	-0.347761	0.82559	ns	ACON000181-PA	sp|B5X4H8|RFT2_SALSA	2e-87	Salmo_salar	Riboflavin_transporter_2
ACON000181	NA	NA	Dab_C_vs.Tia_C	Control_vs.Control	between_populations	0.11891	0.998867	ns	ACON000181-PA	sp|B5X4H8|RFT2_SALSA	2e-87	Salmo_salar	Riboflavin_transporter_2
ACON000181	NA	NA	Agb_D_vs.Agb_C	Delta_exp_vs.Control	within_Agboville	0.54992	0.999719	ns	ACON000181-PA	sp|B5X4H8|RFT2_SALSA	2e-87	Salmo_salar	Riboflavin_transporter_2
ACON000181	NA	NA	Agb_M_vs.Agb_C	Mala_exp_vs.Control	within_Agboville	-0.221571	0.900031	ns	ACON000181-PA	sp|B5X4H8|RFT2_SALSA	2e-87	Salmo_salar	Riboflavin_transporter_2
ACON000181	NA	NA	Agb_D_vs.Agb_M	Delta_exp_vs.Mala_exp	within_Agboville	0.77149	0.650466	ns	ACON000181-PA	sp|B5X4H8|RFT2_SALSA	2e-87	Salmo_salar	Riboflavin_transporter_2
ACON000181	NA	NA	Dab_D_vs.Dab_C	Delta_exp_vs.Control	within_Dabou	0.49514	0.895578	ns	ACON000181-PA	sp|B5X4H8|RFT2_SALSA	2e-87	Salmo_salar	Riboflavin_transporter_2
ACON000181	NA	NA	Dab_M_vs.Dab_C	Mala_exp_vs.Control	within_Dabou	-1.3465	0.688886	ns	ACON000181-PA	sp|B5X4H8|RFT2_SALSA	2e-87	Salmo_salar	Riboflavin_transporter_2
ACON000181	NA	NA	Dab_D_vs.Dab_M	Delta_exp_vs.Mala_exp	within_Dabou	1.84164	0.30281	ns	ACON000181-PA	sp|B5X4H8|RFT2_SALSA	2e-87	Salmo_salar	Riboflavin_transporter_2
ACON000181	NA	NA	Tia_D_vs.Tia_C	Delta_exp_vs.Control	within_Tiassalé	0.525583	0.857021	ns	ACON000181-PA	sp|B5X4H8|RFT2_SALSA	2e-87	Salmo_salar	Riboflavin_transporter_2
ACON000181	NA	NA	Tia_M_vs.Tia_C	Mala_exp_vs.Control	within_Tiassalé	-0.077811	0.984896	ns	ACON000181-PA	sp|B5X4H8|RFT2_SALSA	2e-87	Salmo_salar	Riboflavin_transporter_2
ACON000181	NA	NA	Tia_D_vs.Tia_M	Delta_exp_vs.Mala_exp	within_Tiassalé	0.603393	0.96012	ns	ACON000181-PA	sp|B5X4H8|RFT2_SALSA	2e-87	Salmo_salar	Riboflavin_transporter_2
ACON000182	NA	NA	Agb_C_vs.Dab_C	Control_vs.Control	between_populations	0.324033	0.835438	ns	ACON000182-PA	sp|Q14B25|PRS48_MOUSE	2e-14	Mus_musculus	Serine_protease_48
ACON000182	NA	NA	Agb_C_vs.Tia_C	Control_vs.Control	between_populations	0.363693	0.733999	ns	ACON000182-PA	sp|Q14B25|PRS48_MOUSE	2e-14	Mus_musculus	Serine_protease_48
ACON000182	NA	NA	Dab_C_vs.Tia_C	Control_vs.Control	between_populations	0.0396597	0.998867	ns	ACON000182-PA	sp|Q14B25|PRS48_MOUSE	2e-14	Mus_musculus	Serine_protease_48
ACON000182	NA	NA	Agb_D_vs.Agb_C	Delta_exp_vs.Control	within_Agboville	-0.250592	0.999719	ns	ACON000182-PA	sp|Q14B25|PRS48_MOUSE	2e-14	Mus_musculus	Serine_protease_48
ACON000182	NA	NA	Agb_M_vs.Agb_C	Mala_exp_vs.Control	within_Agboville	-1.21425	0.230312	ns	ACON000182-PA	sp|Q14B25|PRS48_MOUSE	2e-14	Mus_musculus	Serine_protease_48
ACON000182	NA	NA	Agb_D_vs.Agb_M	Delta_exp_vs.Mala_exp	within_Agboville	0.963662	0.433233	ns	ACON000182-PA	sp|Q14B25|PRS48_MOUSE	2e-14	Mus_musculus	Serine_protease_48
ACON000182	NA	NA	Dab_D_vs.Dab_C	Delta_exp_vs.Control	within_Dabou	0.0644402	0.983771	ns	ACON000182-PA	sp|Q14B25|PRS48_MOUSE	2e-14	Mus_musculus	Serine_protease_48
ACON000182	NA	NA	Dab_M_vs.Dab_C	Mala_exp_vs.Control	within_Dabou	-0.124059	0.977228	ns	ACON000182-PA	sp|Q14B25|PRS48_MOUSE	2e-14	Mus_musculus	Serine_protease_48
ACON000182	NA	NA	Dab_D_vs.Dab_M	Delta_exp_vs.Mala_exp	within_Dabou	0.188499	0.904175	ns	ACON000182-PA	sp|Q14B25|PRS48_MOUSE	2e-14	Mus_musculus	Serine_protease_48
ACON000182	NA	NA	Tia_D_vs.Tia_C	Delta_exp_vs.Control	within_Tiassalé	-0.0473423	0.987437	ns	ACON000182-PA	sp|Q14B25|PRS48_MOUSE	2e-14	Mus_musculus	Serine_protease_48
ACON000182	NA	NA	Tia_M_vs.Tia_C	Mala_exp_vs.Control	within_Tiassalé	-0.288209	0.89976	ns	ACON000182-PA	sp|Q14B25|PRS48_MOUSE	2e-14	Mus_musculus	Serine_protease_48
ACON000182	NA	NA	Tia_D_vs.Tia_M	Delta_exp_vs.Mala_exp	within_Tiassalé	0.240867	0.991542	ns	ACON000182-PA	sp|Q14B25|PRS48_MOUSE	2e-14	Mus_musculus	Serine_protease_48
ACON000183	NA	NA	Agb_C_vs.Dab_C	Control_vs.Control	between_populations	0.222953	0.937396	ns	ACON000183-PA	NA	NA	NA	NA
ACON000183	NA	NA	Agb_C_vs.Tia_C	Control_vs.Control	between_populations	-0.589379	0.716251	ns	ACON000183-PA	NA	NA	NA	NA
ACON000183	NA	NA	Dab_C_vs.Tia_C	Control_vs.Control	between_populations	-0.812332	0.94116	ns	ACON000183-PA	NA	NA	NA	NA
ACON000183	NA	NA	Agb_D_vs.Agb_C	Delta_exp_vs.Control	within_Agboville	0.043499	0.999719	ns	ACON000183-PA	NA	NA	NA	NA
ACON000183	NA	NA	Agb_M_vs.Agb_C	Mala_exp_vs.Control	within_Agboville	-1.4124	0.360312	ns	ACON000183-PA	NA	NA	NA	NA
ACON000183	NA	NA	Agb_D_vs.Agb_M	Delta_exp_vs.Mala_exp	within_Agboville	1.4559	0.454137	ns	ACON000183-PA	NA	NA	NA	NA
ACON000183	NA	NA	Dab_D_vs.Dab_C	Delta_exp_vs.Control	within_Dabou	-0.777833	0.86051	ns	ACON000183-PA	NA	NA	NA	NA
ACON000183	NA	NA	Dab_M_vs.Dab_C	Mala_exp_vs.Control	within_Dabou	-0.310507	0.958038	ns	ACON000183-PA	NA	NA	NA	NA
ACON000183	NA	NA	Dab_D_vs.Dab_M	Delta_exp_vs.Mala_exp	within_Dabou	-0.467326	0.844673	ns	ACON000183-PA	NA	NA	NA	NA
ACON000183	NA	NA	Tia_D_vs.Tia_C	Delta_exp_vs.Control	within_Tiassalé	-1.58442	0.501186	ns	ACON000183-PA	NA	NA	NA	NA
ACON000183	NA	NA	Tia_M_vs.Tia_C	Mala_exp_vs.Control	within_Tiassalé	-2.25299	0.433349	ns	ACON000183-PA	NA	NA	NA	NA
ACON000183	NA	NA	Tia_D_vs.Tia_M	Delta_exp_vs.Mala_exp	within_Tiassalé	0.668572	0.965703	ns	ACON000183-PA	NA	NA	NA	NA
ACON000184	NA	NA	Agb_C_vs.Dab_C	Control_vs.Control	between_populations	0.180206	0.893662	ns	ACON000184-PA	sp|P13697|MAOX_RAT	0	Rattus_norvegicus	NADP-dependent_malic_enzyme
ACON000184	NA	NA	Agb_C_vs.Tia_C	Control_vs.Control	between_populations	0.21073	0.817738	ns	ACON000184-PA	sp|P13697|MAOX_RAT	0	Rattus_norvegicus	NADP-dependent_malic_enzyme
ACON000184	NA	NA	Dab_C_vs.Tia_C	Control_vs.Control	between_populations	0.0305234	0.998867	ns	ACON000184-PA	sp|P13697|MAOX_RAT	0	Rattus_norvegicus	NADP-dependent_malic_enzyme
ACON000184	NA	NA	Agb_D_vs.Agb_C	Delta_exp_vs.Control	within_Agboville	0.148689	0.999719	ns	ACON000184-PA	sp|P13697|MAOX_RAT	0	Rattus_norvegicus	NADP-dependent_malic_enzyme
ACON000184	NA	NA	Agb_M_vs.Agb_C	Mala_exp_vs.Control	within_Agboville	-0.59889	0.440242	ns	ACON000184-PA	sp|P13697|MAOX_RAT	0	Rattus_norvegicus	NADP-dependent_malic_enzyme
ACON000184	NA	NA	Agb_D_vs.Agb_M	Delta_exp_vs.Mala_exp	within_Agboville	0.747579	0.447033	ns	ACON000184-PA	sp|P13697|MAOX_RAT	0	Rattus_norvegicus	NADP-dependent_malic_enzyme
ACON000184	NA	NA	Dab_D_vs.Dab_C	Delta_exp_vs.Control	within_Dabou	-0.310947	0.887052	ns	ACON000184-PA	sp|P13697|MAOX_RAT	0	Rattus_norvegicus	NADP-dependent_malic_enzyme
ACON000184	NA	NA	Dab_M_vs.Dab_C	Mala_exp_vs.Control	within_Dabou	-0.139392	0.967085	ns	ACON000184-PA	sp|P13697|MAOX_RAT	0	Rattus_norvegicus	NADP-dependent_malic_enzyme
ACON000184	NA	NA	Dab_D_vs.Dab_M	Delta_exp_vs.Mala_exp	within_Dabou	-0.171555	0.892832	ns	ACON000184-PA	sp|P13697|MAOX_RAT	0	Rattus_norvegicus	NADP-dependent_malic_enzyme
ACON000184	NA	NA	Tia_D_vs.Tia_C	Delta_exp_vs.Control	within_Tiassalé	0.437777	0.780802	ns	ACON000184-PA	sp|P13697|MAOX_RAT	0	Rattus_norvegicus	NADP-dependent_malic_enzyme
ACON000184	NA	NA	Tia_M_vs.Tia_C	Mala_exp_vs.Control	within_Tiassalé	0.0172874	0.994278	ns	ACON000184-PA	sp|P13697|MAOX_RAT	0	Rattus_norvegicus	NADP-dependent_malic_enzyme
ACON000184	NA	NA	Tia_D_vs.Tia_M	Delta_exp_vs.Mala_exp	within_Tiassalé	0.420489	0.954129	ns	ACON000184-PA	sp|P13697|MAOX_RAT	0	Rattus_norvegicus	NADP-dependent_malic_enzyme
ACON000184	NA	NA	Agb_C_vs.Dab_C	Control_vs.Control	between_populations	0.180206	0.893662	ns	ACON000184-PB	sp|P13697|MAOX_RAT	0	Rattus_norvegicus	NADP-dependent_malic_enzyme
ACON000184	NA	NA	Agb_C_vs.Tia_C	Control_vs.Control	between_populations	0.21073	0.817738	ns	ACON000184-PB	sp|P13697|MAOX_RAT	0	Rattus_norvegicus	NADP-dependent_malic_enzyme
ACON000184	NA	NA	Dab_C_vs.Tia_C	Control_vs.Control	between_populations	0.0305234	0.998867	ns	ACON000184-PB	sp|P13697|MAOX_RAT	0	Rattus_norvegicus	NADP-dependent_malic_enzyme
ACON000184	NA	NA	Agb_D_vs.Agb_C	Delta_exp_vs.Control	within_Agboville	0.148689	0.999719	ns	ACON000184-PB	sp|P13697|MAOX_RAT	0	Rattus_norvegicus	NADP-dependent_malic_enzyme
ACON000184	NA	NA	Agb_M_vs.Agb_C	Mala_exp_vs.Control	within_Agboville	-0.59889	0.440242	ns	ACON000184-PB	sp|P13697|MAOX_RAT	0	Rattus_norvegicus	NADP-dependent_malic_enzyme
ACON000184	NA	NA	Agb_D_vs.Agb_M	Delta_exp_vs.Mala_exp	within_Agboville	0.747579	0.447033	ns	ACON000184-PB	sp|P13697|MAOX_RAT	0	Rattus_norvegicus	NADP-dependent_malic_enzyme
ACON000184	NA	NA	Dab_D_vs.Dab_C	Delta_exp_vs.Control	within_Dabou	-0.310947	0.887052	ns	ACON000184-PB	sp|P13697|MAOX_RAT	0	Rattus_norvegicus	NADP-dependent_malic_enzyme
ACON000184	NA	NA	Dab_M_vs.Dab_C	Mala_exp_vs.Control	within_Dabou	-0.139392	0.967085	ns	ACON000184-PB	sp|P13697|MAOX_RAT	0	Rattus_norvegicus	NADP-dependent_malic_enzyme
ACON000184	NA	NA	Dab_D_vs.Dab_M	Delta_exp_vs.Mala_exp	within_Dabou	-0.171555	0.892832	ns	ACON000184-PB	sp|P13697|MAOX_RAT	0	Rattus_norvegicus	NADP-dependent_malic_enzyme
ACON000184	NA	NA	Tia_D_vs.Tia_C	Delta_exp_vs.Control	within_Tiassalé	0.437777	0.780802	ns	ACON000184-PB	sp|P13697|MAOX_RAT	0	Rattus_norvegicus	NADP-dependent_malic_enzyme
ACON000184	NA	NA	Tia_M_vs.Tia_C	Mala_exp_vs.Control	within_Tiassalé	0.0172874	0.994278	ns	ACON000184-PB	sp|P13697|MAOX_RAT	0	Rattus_norvegicus	NADP-dependent_malic_enzyme
ACON000184	NA	NA	Tia_D_vs.Tia_M	Delta_exp_vs.Mala_exp	within_Tiassalé	0.420489	0.954129	ns	ACON000184-PB	sp|P13697|MAOX_RAT	0	Rattus_norvegicus	NADP-dependent_malic_enzyme
ACON000185	NA	NA	Agb_C_vs.Dab_C	Control_vs.Control	between_populations	0.437896	0.655815	ns	ACON000185-PA	sp|Q9NII1|ADAR_DROME	2e-136	Drosophila_melanogaster	Double-stranded_RNA-specific_editase_Adar
ACON000185	NA	NA	Agb_C_vs.Tia_C	Control_vs.Control	between_populations	0.529518	0.41311	ns	ACON000185-PA	sp|Q9NII1|ADAR_DROME	2e-136	Drosophila_melanogaster	Double-stranded_RNA-specific_editase_Adar
ACON000185	NA	NA	Dab_C_vs.Tia_C	Control_vs.Control	between_populations	0.0916225	0.992954	ns	ACON000185-PA	sp|Q9NII1|ADAR_DROME	2e-136	Drosophila_melanogaster	Double-stranded_RNA-specific_editase_Adar
ACON000185	NA	NA	Agb_D_vs.Agb_C	Delta_exp_vs.Control	within_Agboville	0.0195277	0.999719	ns	ACON000185-PA	sp|Q9NII1|ADAR_DROME	2e-136	Drosophila_melanogaster	Double-stranded_RNA-specific_editase_Adar
ACON000185	NA	NA	Agb_M_vs.Agb_C	Mala_exp_vs.Control	within_Agboville	-0.676518	0.313625	ns	ACON000185-PA	sp|Q9NII1|ADAR_DROME	2e-136	Drosophila_melanogaster	Double-stranded_RNA-specific_editase_Adar
ACON000185	NA	NA	Agb_D_vs.Agb_M	Delta_exp_vs.Mala_exp	within_Agboville	0.696045	0.41465	ns	ACON000185-PA	sp|Q9NII1|ADAR_DROME	2e-136	Drosophila_melanogaster	Double-stranded_RNA-specific_editase_Adar
ACON000185	NA	NA	Dab_D_vs.Dab_C	Delta_exp_vs.Control	within_Dabou	0.348362	0.860324	ns	ACON000185-PA	sp|Q9NII1|ADAR_DROME	2e-136	Drosophila_melanogaster	Double-stranded_RNA-specific_editase_Adar
ACON000185	NA	NA	Dab_M_vs.Dab_C	Mala_exp_vs.Control	within_Dabou	-0.229665	0.920202	ns	ACON000185-PA	sp|Q9NII1|ADAR_DROME	2e-136	Drosophila_melanogaster	Double-stranded_RNA-specific_editase_Adar
ACON000185	NA	NA	Dab_D_vs.Dab_M	Delta_exp_vs.Mala_exp	within_Dabou	0.578027	0.517725	ns	ACON000185-PA	sp|Q9NII1|ADAR_DROME	2e-136	Drosophila_melanogaster	Double-stranded_RNA-specific_editase_Adar
ACON000185	NA	NA	Tia_D_vs.Tia_C	Delta_exp_vs.Control	within_Tiassalé	-0.312708	0.822318	ns	ACON000185-PA	sp|Q9NII1|ADAR_DROME	2e-136	Drosophila_melanogaster	Double-stranded_RNA-specific_editase_Adar
ACON000185	NA	NA	Tia_M_vs.Tia_C	Mala_exp_vs.Control	within_Tiassalé	-0.176755	0.917109	ns	ACON000185-PA	sp|Q9NII1|ADAR_DROME	2e-136	Drosophila_melanogaster	Double-stranded_RNA-specific_editase_Adar
ACON000185	NA	NA	Tia_D_vs.Tia_M	Delta_exp_vs.Mala_exp	within_Tiassalé	-0.135953	0.99435	ns	ACON000185-PA	sp|Q9NII1|ADAR_DROME	2e-136	Drosophila_melanogaster	Double-stranded_RNA-specific_editase_Adar
ACON000187	NA	NA	Agb_C_vs.Dab_C	Control_vs.Control	between_populations	-0.0299216	0.951152	ns	ACON000187-PA	sp|Q26626|KIFA3_STRPU	1e-149	Strongylocentrotus_purpuratus	Kinesin-associated_protein_3
ACON000187	NA	NA	Agb_C_vs.Tia_C	Control_vs.Control	between_populations	0.0227251	0.94401	ns	ACON000187-PA	sp|Q26626|KIFA3_STRPU	1e-149	Strongylocentrotus_purpuratus	Kinesin-associated_protein_3
ACON000187	NA	NA	Dab_C_vs.Tia_C	Control_vs.Control	between_populations	0.0526467	0.988896	ns	ACON000187-PA	sp|Q26626|KIFA3_STRPU	1e-149	Strongylocentrotus_purpuratus	Kinesin-associated_protein_3
ACON000187	NA	NA	Agb_D_vs.Agb_C	Delta_exp_vs.Control	within_Agboville	-0.0773892	0.999719	ns	ACON000187-PA	sp|Q26626|KIFA3_STRPU	1e-149	Strongylocentrotus_purpuratus	Kinesin-associated_protein_3
ACON000187	NA	NA	Agb_M_vs.Agb_C	Mala_exp_vs.Control	within_Agboville	0.0863527	0.759771	ns	ACON000187-PA	sp|Q26626|KIFA3_STRPU	1e-149	Strongylocentrotus_purpuratus	Kinesin-associated_protein_3
ACON000187	NA	NA	Agb_D_vs.Agb_M	Delta_exp_vs.Mala_exp	within_Agboville	-0.163742	0.591291	ns	ACON000187-PA	sp|Q26626|KIFA3_STRPU	1e-149	Strongylocentrotus_purpuratus	Kinesin-associated_protein_3
ACON000187	NA	NA	Dab_D_vs.Dab_C	Delta_exp_vs.Control	within_Dabou	0.0165424	0.983771	ns	ACON000187-PA	sp|Q26626|KIFA3_STRPU	1e-149	Strongylocentrotus_purpuratus	Kinesin-associated_protein_3
ACON000187	NA	NA	Dab_M_vs.Dab_C	Mala_exp_vs.Control	within_Dabou	0.0909154	0.913949	ns	ACON000187-PA	sp|Q26626|KIFA3_STRPU	1e-149	Strongylocentrotus_purpuratus	Kinesin-associated_protein_3
ACON000187	NA	NA	Dab_D_vs.Dab_M	Delta_exp_vs.Mala_exp	within_Dabou	-0.074373	0.846789	ns	ACON000187-PA	sp|Q26626|KIFA3_STRPU	1e-149	Strongylocentrotus_purpuratus	Kinesin-associated_protein_3
ACON000187	NA	NA	Tia_D_vs.Tia_C	Delta_exp_vs.Control	within_Tiassalé	0.107949	0.831627	ns	ACON000187-PA	sp|Q26626|KIFA3_STRPU	1e-149	Strongylocentrotus_purpuratus	Kinesin-associated_protein_3
ACON000187	NA	NA	Tia_M_vs.Tia_C	Mala_exp_vs.Control	within_Tiassalé	0.0959924	0.862803	ns	ACON000187-PA	sp|Q26626|KIFA3_STRPU	1e-149	Strongylocentrotus_purpuratus	Kinesin-associated_protein_3
ACON000187	NA	NA	Tia_D_vs.Tia_M	Delta_exp_vs.Mala_exp	within_Tiassalé	0.0119566	0.99668	ns	ACON000187-PA	sp|Q26626|KIFA3_STRPU	1e-149	Strongylocentrotus_purpuratus	Kinesin-associated_protein_3
ACON000188	NA	NA	Agb_C_vs.Dab_C	Control_vs.Control	between_populations	-0.906806	0.403518	ns	ACON000188-PA	sp|Q16831|UPP1_HUMAN	4e-112	Homo_sapiens	Uridine_phosphorylase_1
ACON000188	NA	NA	Agb_C_vs.Tia_C	Control_vs.Control	between_populations	-0.857832	0.218829	ns	ACON000188-PA	sp|Q16831|UPP1_HUMAN	4e-112	Homo_sapiens	Uridine_phosphorylase_1
ACON000188	NA	NA	Dab_C_vs.Tia_C	Control_vs.Control	between_populations	0.0489741	0.998867	ns	ACON000188-PA	sp|Q16831|UPP1_HUMAN	4e-112	Homo_sapiens	Uridine_phosphorylase_1
ACON000188	NA	NA	Agb_D_vs.Agb_C	Delta_exp_vs.Control	within_Agboville	0.202451	0.999719	ns	ACON000188-PA	sp|Q16831|UPP1_HUMAN	4e-112	Homo_sapiens	Uridine_phosphorylase_1
ACON000188	NA	NA	Agb_M_vs.Agb_C	Mala_exp_vs.Control	within_Agboville	0.314169	0.699308	ns	ACON000188-PA	sp|Q16831|UPP1_HUMAN	4e-112	Homo_sapiens	Uridine_phosphorylase_1
ACON000188	NA	NA	Agb_D_vs.Agb_M	Delta_exp_vs.Mala_exp	within_Agboville	-0.111717	0.915384	ns	ACON000188-PA	sp|Q16831|UPP1_HUMAN	4e-112	Homo_sapiens	Uridine_phosphorylase_1
ACON000188	NA	NA	Dab_D_vs.Dab_C	Delta_exp_vs.Control	within_Dabou	-0.920131	0.72017	ns	ACON000188-PA	sp|Q16831|UPP1_HUMAN	4e-112	Homo_sapiens	Uridine_phosphorylase_1
ACON000188	NA	NA	Dab_M_vs.Dab_C	Mala_exp_vs.Control	within_Dabou	-0.259108	0.916008	ns	ACON000188-PA	sp|Q16831|UPP1_HUMAN	4e-112	Homo_sapiens	Uridine_phosphorylase_1
ACON000188	NA	NA	Dab_D_vs.Dab_M	Delta_exp_vs.Mala_exp	within_Dabou	-0.661023	0.49924	ns	ACON000188-PA	sp|Q16831|UPP1_HUMAN	4e-112	Homo_sapiens	Uridine_phosphorylase_1
ACON000188	NA	NA	Tia_D_vs.Tia_C	Delta_exp_vs.Control	within_Tiassalé	-0.949951	0.394289	ns	ACON000188-PA	sp|Q16831|UPP1_HUMAN	4e-112	Homo_sapiens	Uridine_phosphorylase_1
ACON000188	NA	NA	Tia_M_vs.Tia_C	Mala_exp_vs.Control	within_Tiassalé	-0.70806	0.603497	ns	ACON000188-PA	sp|Q16831|UPP1_HUMAN	4e-112	Homo_sapiens	Uridine_phosphorylase_1
ACON000188	NA	NA	Tia_D_vs.Tia_M	Delta_exp_vs.Mala_exp	within_Tiassalé	-0.241892	0.986021	ns	ACON000188-PA	sp|Q16831|UPP1_HUMAN	4e-112	Homo_sapiens	Uridine_phosphorylase_1
ACON000188	NA	NA	Agb_C_vs.Dab_C	Control_vs.Control	between_populations	-0.906806	0.403518	ns	ACON000188-PB	sp|Q16831|UPP1_HUMAN	6e-113	Homo_sapiens	Uridine_phosphorylase_1
ACON000188	NA	NA	Agb_C_vs.Tia_C	Control_vs.Control	between_populations	-0.857832	0.218829	ns	ACON000188-PB	sp|Q16831|UPP1_HUMAN	6e-113	Homo_sapiens	Uridine_phosphorylase_1
ACON000188	NA	NA	Dab_C_vs.Tia_C	Control_vs.Control	between_populations	0.0489741	0.998867	ns	ACON000188-PB	sp|Q16831|UPP1_HUMAN	6e-113	Homo_sapiens	Uridine_phosphorylase_1
ACON000188	NA	NA	Agb_D_vs.Agb_C	Delta_exp_vs.Control	within_Agboville	0.202451	0.999719	ns	ACON000188-PB	sp|Q16831|UPP1_HUMAN	6e-113	Homo_sapiens	Uridine_phosphorylase_1
ACON000188	NA	NA	Agb_M_vs.Agb_C	Mala_exp_vs.Control	within_Agboville	0.314169	0.699308	ns	ACON000188-PB	sp|Q16831|UPP1_HUMAN	6e-113	Homo_sapiens	Uridine_phosphorylase_1
ACON000188	NA	NA	Agb_D_vs.Agb_M	Delta_exp_vs.Mala_exp	within_Agboville	-0.111717	0.915384	ns	ACON000188-PB	sp|Q16831|UPP1_HUMAN	6e-113	Homo_sapiens	Uridine_phosphorylase_1
ACON000188	NA	NA	Dab_D_vs.Dab_C	Delta_exp_vs.Control	within_Dabou	-0.920131	0.72017	ns	ACON000188-PB	sp|Q16831|UPP1_HUMAN	6e-113	Homo_sapiens	Uridine_phosphorylase_1
ACON000188	NA	NA	Dab_M_vs.Dab_C	Mala_exp_vs.Control	within_Dabou	-0.259108	0.916008	ns	ACON000188-PB	sp|Q16831|UPP1_HUMAN	6e-113	Homo_sapiens	Uridine_phosphorylase_1
ACON000188	NA	NA	Dab_D_vs.Dab_M	Delta_exp_vs.Mala_exp	within_Dabou	-0.661023	0.49924	ns	ACON000188-PB	sp|Q16831|UPP1_HUMAN	6e-113	Homo_sapiens	Uridine_phosphorylase_1
ACON000188	NA	NA	Tia_D_vs.Tia_C	Delta_exp_vs.Control	within_Tiassalé	-0.949951	0.394289	ns	ACON000188-PB	sp|Q16831|UPP1_HUMAN	6e-113	Homo_sapiens	Uridine_phosphorylase_1
ACON000188	NA	NA	Tia_M_vs.Tia_C	Mala_exp_vs.Control	within_Tiassalé	-0.70806	0.603497	ns	ACON000188-PB	sp|Q16831|UPP1_HUMAN	6e-113	Homo_sapiens	Uridine_phosphorylase_1
ACON000188	NA	NA	Tia_D_vs.Tia_M	Delta_exp_vs.Mala_exp	within_Tiassalé	-0.241892	0.986021	ns	ACON000188-PB	sp|Q16831|UPP1_HUMAN	6e-113	Homo_sapiens	Uridine_phosphorylase_1
ACON000189	NA	NA	Agb_C_vs.Dab_C	Control_vs.Control	between_populations	0.0120041	0.988234	ns	ACON000189-PA	sp|Q5F489|TAF3_CHICK	2e-34	Gallus_gallus	Transcription_initiation_factor_TFIID_subunit_3
ACON000189	NA	NA	Agb_C_vs.Tia_C	Control_vs.Control	between_populations	0.205832	0.584794	ns	ACON000189-PA	sp|Q5F489|TAF3_CHICK	2e-34	Gallus_gallus	Transcription_initiation_factor_TFIID_subunit_3
ACON000189	NA	NA	Dab_C_vs.Tia_C	Control_vs.Control	between_populations	0.193828	0.94116	ns	ACON000189-PA	sp|Q5F489|TAF3_CHICK	2e-34	Gallus_gallus	Transcription_initiation_factor_TFIID_subunit_3
ACON000189	NA	NA	Agb_D_vs.Agb_C	Delta_exp_vs.Control	within_Agboville	0.166263	0.999719	ns	ACON000189-PA	sp|Q5F489|TAF3_CHICK	2e-34	Gallus_gallus	Transcription_initiation_factor_TFIID_subunit_3
ACON000189	NA	NA	Agb_M_vs.Agb_C	Mala_exp_vs.Control	within_Agboville	-0.0545864	0.907971	ns	ACON000189-PA	sp|Q5F489|TAF3_CHICK	2e-34	Gallus_gallus	Transcription_initiation_factor_TFIID_subunit_3
ACON000189	NA	NA	Agb_D_vs.Agb_M	Delta_exp_vs.Mala_exp	within_Agboville	0.22085	0.630545	ns	ACON000189-PA	sp|Q5F489|TAF3_CHICK	2e-34	Gallus_gallus	Transcription_initiation_factor_TFIID_subunit_3
ACON000189	NA	NA	Dab_D_vs.Dab_C	Delta_exp_vs.Control	within_Dabou	-0.135511	0.895578	ns	ACON000189-PA	sp|Q5F489|TAF3_CHICK	2e-34	Gallus_gallus	Transcription_initiation_factor_TFIID_subunit_3
ACON000189	NA	NA	Dab_M_vs.Dab_C	Mala_exp_vs.Control	within_Dabou	-0.163753	0.885641	ns	ACON000189-PA	sp|Q5F489|TAF3_CHICK	2e-34	Gallus_gallus	Transcription_initiation_factor_TFIID_subunit_3
ACON000189	NA	NA	Dab_D_vs.Dab_M	Delta_exp_vs.Mala_exp	within_Dabou	0.0282422	0.970663	ns	ACON000189-PA	sp|Q5F489|TAF3_CHICK	2e-34	Gallus_gallus	Transcription_initiation_factor_TFIID_subunit_3
ACON000189	NA	NA	Tia_D_vs.Tia_C	Delta_exp_vs.Control	within_Tiassalé	0.264552	0.693143	ns	ACON000189-PA	sp|Q5F489|TAF3_CHICK	2e-34	Gallus_gallus	Transcription_initiation_factor_TFIID_subunit_3
ACON000189	NA	NA	Tia_M_vs.Tia_C	Mala_exp_vs.Control	within_Tiassalé	0.156371	0.845361	ns	ACON000189-PA	sp|Q5F489|TAF3_CHICK	2e-34	Gallus_gallus	Transcription_initiation_factor_TFIID_subunit_3
ACON000189	NA	NA	Tia_D_vs.Tia_M	Delta_exp_vs.Mala_exp	within_Tiassalé	0.108181	0.98812	ns	ACON000189-PA	sp|Q5F489|TAF3_CHICK	2e-34	Gallus_gallus	Transcription_initiation_factor_TFIID_subunit_3
ACON000190	NA	NA	Agb_C_vs.Dab_C	Control_vs.Control	between_populations	-0.409158	0.846257	ns	ACON000190-PA	sp|O18400|PITX_DROME	7e-147	Drosophila_melanogaster	Pituitary_homeobox_homolog_Ptx1
ACON000190	NA	NA	Agb_C_vs.Tia_C	Control_vs.Control	between_populations	0.831054	0.554387	ns	ACON000190-PA	sp|O18400|PITX_DROME	7e-147	Drosophila_melanogaster	Pituitary_homeobox_homolog_Ptx1
ACON000190	NA	NA	Dab_C_vs.Tia_C	Control_vs.Control	between_populations	1.24021	0.832841	ns	ACON000190-PA	sp|O18400|PITX_DROME	7e-147	Drosophila_melanogaster	Pituitary_homeobox_homolog_Ptx1
ACON000190	NA	NA	Agb_D_vs.Agb_C	Delta_exp_vs.Control	within_Agboville	0.844535	0.999719	ns	ACON000190-PA	sp|O18400|PITX_DROME	7e-147	Drosophila_melanogaster	Pituitary_homeobox_homolog_Ptx1
ACON000190	NA	NA	Agb_M_vs.Agb_C	Mala_exp_vs.Control	within_Agboville	-0.872915	0.540143	ns	ACON000190-PA	sp|O18400|PITX_DROME	7e-147	Drosophila_melanogaster	Pituitary_homeobox_homolog_Ptx1
ACON000190	NA	NA	Agb_D_vs.Agb_M	Delta_exp_vs.Mala_exp	within_Agboville	1.71745	0.365432	ns	ACON000190-PA	sp|O18400|PITX_DROME	7e-147	Drosophila_melanogaster	Pituitary_homeobox_homolog_Ptx1
ACON000190	NA	NA	Dab_D_vs.Dab_C	Delta_exp_vs.Control	within_Dabou	0.24378	0.950286	ns	ACON000190-PA	sp|O18400|PITX_DROME	7e-147	Drosophila_melanogaster	Pituitary_homeobox_homolog_Ptx1
ACON000190	NA	NA	Dab_M_vs.Dab_C	Mala_exp_vs.Control	within_Dabou	-1.09567	0.731829	ns	ACON000190-PA	sp|O18400|PITX_DROME	7e-147	Drosophila_melanogaster	Pituitary_homeobox_homolog_Ptx1
ACON000190	NA	NA	Dab_D_vs.Dab_M	Delta_exp_vs.Mala_exp	within_Dabou	1.33945	0.454635	ns	ACON000190-PA	sp|O18400|PITX_DROME	7e-147	Drosophila_melanogaster	Pituitary_homeobox_homolog_Ptx1
ACON000190	NA	NA	Tia_D_vs.Tia_C	Delta_exp_vs.Control	within_Tiassalé	0.562185	0.85623	ns	ACON000190-PA	sp|O18400|PITX_DROME	7e-147	Drosophila_melanogaster	Pituitary_homeobox_homolog_Ptx1
ACON000190	NA	NA	Tia_M_vs.Tia_C	Mala_exp_vs.Control	within_Tiassalé	0.78488	0.794231	ns	ACON000190-PA	sp|O18400|PITX_DROME	7e-147	Drosophila_melanogaster	Pituitary_homeobox_homolog_Ptx1
ACON000190	NA	NA	Tia_D_vs.Tia_M	Delta_exp_vs.Mala_exp	within_Tiassalé	-0.222695	0.996033	ns	ACON000190-PA	sp|O18400|PITX_DROME	7e-147	Drosophila_melanogaster	Pituitary_homeobox_homolog_Ptx1
ACON000191	NA	NA	Agb_C_vs.Dab_C	Control_vs.Control	between_populations	-0.0458518	0.985827	ns	ACON000191-PA	NA	NA	NA	NA
ACON000191	NA	NA	Agb_C_vs.Tia_C	Control_vs.Control	between_populations	0.10425	0.945538	ns	ACON000191-PA	NA	NA	NA	NA
ACON000191	NA	NA	Dab_C_vs.Tia_C	Control_vs.Control	between_populations	0.150101	0.993431	ns	ACON000191-PA	NA	NA	NA	NA
ACON000191	NA	NA	Agb_D_vs.Agb_C	Delta_exp_vs.Control	within_Agboville	-0.161511	0.999719	ns	ACON000191-PA	NA	NA	NA	NA
ACON000191	NA	NA	Agb_M_vs.Agb_C	Mala_exp_vs.Control	within_Agboville	0.0607226	0.969663	ns	ACON000191-PA	NA	NA	NA	NA
ACON000191	NA	NA	Agb_D_vs.Agb_M	Delta_exp_vs.Mala_exp	within_Agboville	-0.222234	0.893492	ns	ACON000191-PA	NA	NA	NA	NA
ACON000191	NA	NA	Dab_D_vs.Dab_C	Delta_exp_vs.Control	within_Dabou	0.265046	0.939496	ns	ACON000191-PA	NA	NA	NA	NA
ACON000191	NA	NA	Dab_M_vs.Dab_C	Mala_exp_vs.Control	within_Dabou	0.00641633	0.999049	ns	ACON000191-PA	NA	NA	NA	NA
ACON000191	NA	NA	Dab_D_vs.Dab_M	Delta_exp_vs.Mala_exp	within_Dabou	0.258629	0.890821	ns	ACON000191-PA	NA	NA	NA	NA
ACON000191	NA	NA	Tia_D_vs.Tia_C	Delta_exp_vs.Control	within_Tiassalé	0.154341	0.969297	ns	ACON000191-PA	NA	NA	NA	NA
ACON000191	NA	NA	Tia_M_vs.Tia_C	Mala_exp_vs.Control	within_Tiassalé	-0.10697	0.974855	ns	ACON000191-PA	NA	NA	NA	NA
ACON000191	NA	NA	Tia_D_vs.Tia_M	Delta_exp_vs.Mala_exp	within_Tiassalé	0.261311	0.991542	ns	ACON000191-PA	NA	NA	NA	NA
ACON000192	CYP4C26	P450	Agb_C_vs.Dab_C	Control_vs.Control	between_populations	0.478987	0.915332	ns	ACON000192-PA	sp|Q9VA27|CP4C3_DROME	0	Drosophila_melanogaster	Cytochrome_P450_4c3
ACON000192	CYP4C26	P450	Agb_C_vs.Tia_C	Control_vs.Control	between_populations	1.78643	0.557724	ns	ACON000192-PA	sp|Q9VA27|CP4C3_DROME	0	Drosophila_melanogaster	Cytochrome_P450_4c3
ACON000192	CYP4C26	P450	Dab_C_vs.Tia_C	Control_vs.Control	between_populations	1.30744	0.963396	ns	ACON000192-PA	sp|Q9VA27|CP4C3_DROME	0	Drosophila_melanogaster	Cytochrome_P450_4c3
ACON000192	CYP4C26	P450	Agb_D_vs.Agb_C	Delta_exp_vs.Control	within_Agboville	0.493425	0.999719	ns	ACON000192-PA	sp|Q9VA27|CP4C3_DROME	0	Drosophila_melanogaster	Cytochrome_P450_4c3
ACON000192	CYP4C26	P450	Agb_M_vs.Agb_C	Mala_exp_vs.Control	within_Agboville	0.626833	0.825399	ns	ACON000192-PA	sp|Q9VA27|CP4C3_DROME	0	Drosophila_melanogaster	Cytochrome_P450_4c3
ACON000192	CYP4C26	P450	Agb_D_vs.Agb_M	Delta_exp_vs.Mala_exp	within_Agboville	-0.133408	0.966875	ns	ACON000192-PA	sp|Q9VA27|CP4C3_DROME	0	Drosophila_melanogaster	Cytochrome_P450_4c3
ACON000192	CYP4C26	P450	Dab_D_vs.Dab_C	Delta_exp_vs.Control	within_Dabou	1.02472	0.884422	ns	ACON000192-PA	sp|Q9VA27|CP4C3_DROME	0	Drosophila_melanogaster	Cytochrome_P450_4c3
ACON000192	CYP4C26	P450	Dab_M_vs.Dab_C	Mala_exp_vs.Control	within_Dabou	2.8366	0.536251	ns	ACON000192-PA	sp|Q9VA27|CP4C3_DROME	0	Drosophila_melanogaster	Cytochrome_P450_4c3
ACON000192	CYP4C26	P450	Dab_D_vs.Dab_M	Delta_exp_vs.Mala_exp	within_Dabou	-1.81188	0.512126	ns	ACON000192-PA	sp|Q9VA27|CP4C3_DROME	0	Drosophila_melanogaster	Cytochrome_P450_4c3
ACON000192	CYP4C26	P450	Tia_D_vs.Tia_C	Delta_exp_vs.Control	within_Tiassalé	1.34157	0.842425	ns	ACON000192-PA	sp|Q9VA27|CP4C3_DROME	0	Drosophila_melanogaster	Cytochrome_P450_4c3
ACON000192	CYP4C26	P450	Tia_M_vs.Tia_C	Mala_exp_vs.Control	within_Tiassalé	2.07385	0.722697	ns	ACON000192-PA	sp|Q9VA27|CP4C3_DROME	0	Drosophila_melanogaster	Cytochrome_P450_4c3
ACON000192	CYP4C26	P450	Tia_D_vs.Tia_M	Delta_exp_vs.Mala_exp	within_Tiassalé	-0.732277	0.98812	ns	ACON000192-PA	sp|Q9VA27|CP4C3_DROME	0	Drosophila_melanogaster	Cytochrome_P450_4c3
ACON000194	CYP4C25	P450	Agb_C_vs.Dab_C	Control_vs.Control	between_populations	0.344521	0.821049	ns	ACON000194-PA	sp|Q9VA27|CP4C3_DROME	0	Drosophila_melanogaster	Cytochrome_P450_4c3
ACON000194	CYP4C25	P450	Agb_C_vs.Tia_C	Control_vs.Control	between_populations	0.862748	0.352041	ns	ACON000194-PA	sp|Q9VA27|CP4C3_DROME	0	Drosophila_melanogaster	Cytochrome_P450_4c3
ACON000194	CYP4C25	P450	Dab_C_vs.Tia_C	Control_vs.Control	between_populations	0.518227	0.94116	ns	ACON000194-PA	sp|Q9VA27|CP4C3_DROME	0	Drosophila_melanogaster	Cytochrome_P450_4c3
ACON000194	CYP4C25	P450	Agb_D_vs.Agb_C	Delta_exp_vs.Control	within_Agboville	-0.217038	0.999719	ns	ACON000194-PA	sp|Q9VA27|CP4C3_DROME	0	Drosophila_melanogaster	Cytochrome_P450_4c3
ACON000194	CYP4C25	P450	Agb_M_vs.Agb_C	Mala_exp_vs.Control	within_Agboville	0.239092	0.833318	ns	ACON000194-PA	sp|Q9VA27|CP4C3_DROME	0	Drosophila_melanogaster	Cytochrome_P450_4c3
ACON000194	CYP4C25	P450	Agb_D_vs.Agb_M	Delta_exp_vs.Mala_exp	within_Agboville	-0.45613	0.709006	ns	ACON000194-PA	sp|Q9VA27|CP4C3_DROME	0	Drosophila_melanogaster	Cytochrome_P450_4c3
ACON000194	CYP4C25	P450	Dab_D_vs.Dab_C	Delta_exp_vs.Control	within_Dabou	-0.0361118	0.990088	ns	ACON000194-PA	sp|Q9VA27|CP4C3_DROME	0	Drosophila_melanogaster	Cytochrome_P450_4c3
ACON000194	CYP4C25	P450	Dab_M_vs.Dab_C	Mala_exp_vs.Control	within_Dabou	0.781732	0.727231	ns	ACON000194-PA	sp|Q9VA27|CP4C3_DROME	0	Drosophila_melanogaster	Cytochrome_P450_4c3
ACON000194	CYP4C25	P450	Dab_D_vs.Dab_M	Delta_exp_vs.Mala_exp	within_Dabou	-0.817844	0.512104	ns	ACON000194-PA	sp|Q9VA27|CP4C3_DROME	0	Drosophila_melanogaster	Cytochrome_P450_4c3
ACON000194	CYP4C25	P450	Tia_D_vs.Tia_C	Delta_exp_vs.Control	within_Tiassalé	0.768475	0.662797	ns	ACON000194-PA	sp|Q9VA27|CP4C3_DROME	0	Drosophila_melanogaster	Cytochrome_P450_4c3
ACON000194	CYP4C25	P450	Tia_M_vs.Tia_C	Mala_exp_vs.Control	within_Tiassalé	1.07425	0.548714	ns	ACON000194-PA	sp|Q9VA27|CP4C3_DROME	0	Drosophila_melanogaster	Cytochrome_P450_4c3
ACON000194	CYP4C25	P450	Tia_D_vs.Tia_M	Delta_exp_vs.Mala_exp	within_Tiassalé	-0.305776	0.987115	ns	ACON000194-PA	sp|Q9VA27|CP4C3_DROME	0	Drosophila_melanogaster	Cytochrome_P450_4c3
ACON000195	NA	NA	Agb_C_vs.Dab_C	Control_vs.Control	between_populations	-0.272456	0.574025	ns	ACON000195-PA	sp|Q9VF87|CYFIP_DROME	0	Drosophila_melanogaster	Cytoplasmic_FMR1-interacting_protein
ACON000195	NA	NA	Agb_C_vs.Tia_C	Control_vs.Control	between_populations	-0.377938	0.232869	ns	ACON000195-PA	sp|Q9VF87|CYFIP_DROME	0	Drosophila_melanogaster	Cytoplasmic_FMR1-interacting_protein
ACON000195	NA	NA	Dab_C_vs.Tia_C	Control_vs.Control	between_populations	-0.105482	0.97454	ns	ACON000195-PA	sp|Q9VF87|CYFIP_DROME	0	Drosophila_melanogaster	Cytoplasmic_FMR1-interacting_protein
ACON000195	NA	NA	Agb_D_vs.Agb_C	Delta_exp_vs.Control	within_Agboville	0.214699	0.999719	ns	ACON000195-PA	sp|Q9VF87|CYFIP_DROME	0	Drosophila_melanogaster	Cytoplasmic_FMR1-interacting_protein
ACON000195	NA	NA	Agb_M_vs.Agb_C	Mala_exp_vs.Control	within_Agboville	-0.0697869	0.869461	ns	ACON000195-PA	sp|Q9VF87|CYFIP_DROME	0	Drosophila_melanogaster	Cytoplasmic_FMR1-interacting_protein
ACON000195	NA	NA	Agb_D_vs.Agb_M	Delta_exp_vs.Mala_exp	within_Agboville	0.284486	0.488187	ns	ACON000195-PA	sp|Q9VF87|CYFIP_DROME	0	Drosophila_melanogaster	Cytoplasmic_FMR1-interacting_protein
ACON000195	NA	NA	Dab_D_vs.Dab_C	Delta_exp_vs.Control	within_Dabou	0.148064	0.873677	ns	ACON000195-PA	sp|Q9VF87|CYFIP_DROME	0	Drosophila_melanogaster	Cytoplasmic_FMR1-interacting_protein
ACON000195	NA	NA	Dab_M_vs.Dab_C	Mala_exp_vs.Control	within_Dabou	-0.074464	0.953036	ns	ACON000195-PA	sp|Q9VF87|CYFIP_DROME	0	Drosophila_melanogaster	Cytoplasmic_FMR1-interacting_protein
ACON000195	NA	NA	Dab_D_vs.Dab_M	Delta_exp_vs.Mala_exp	within_Dabou	0.222528	0.623301	ns	ACON000195-PA	sp|Q9VF87|CYFIP_DROME	0	Drosophila_melanogaster	Cytoplasmic_FMR1-interacting_protein
ACON000195	NA	NA	Tia_D_vs.Tia_C	Delta_exp_vs.Control	within_Tiassalé	-0.288905	0.606133	ns	ACON000195-PA	sp|Q9VF87|CYFIP_DROME	0	Drosophila_melanogaster	Cytoplasmic_FMR1-interacting_protein
ACON000195	NA	NA	Tia_M_vs.Tia_C	Mala_exp_vs.Control	within_Tiassalé	-0.210309	0.752507	ns	ACON000195-PA	sp|Q9VF87|CYFIP_DROME	0	Drosophila_melanogaster	Cytoplasmic_FMR1-interacting_protein
ACON000195	NA	NA	Tia_D_vs.Tia_M	Delta_exp_vs.Mala_exp	within_Tiassalé	-0.0785958	0.991542	ns	ACON000195-PA	sp|Q9VF87|CYFIP_DROME	0	Drosophila_melanogaster	Cytoplasmic_FMR1-interacting_protein
ACON000196	NA	NA	Agb_C_vs.Dab_C	Control_vs.Control	between_populations	0.690737	0.441401	ns	ACON000196-PA	sp|Q9U405|GRAU_DROME	4e-51	Drosophila_melanogaster	Transcription_factor_grauzone
ACON000196	NA	NA	Agb_C_vs.Tia_C	Control_vs.Control	between_populations	0.964891	0.116891	ns	ACON000196-PA	sp|Q9U405|GRAU_DROME	4e-51	Drosophila_melanogaster	Transcription_factor_grauzone
ACON000196	NA	NA	Dab_C_vs.Tia_C	Control_vs.Control	between_populations	0.274154	0.962373	ns	ACON000196-PA	sp|Q9U405|GRAU_DROME	4e-51	Drosophila_melanogaster	Transcription_factor_grauzone
ACON000196	NA	NA	Agb_D_vs.Agb_C	Delta_exp_vs.Control	within_Agboville	-0.659219	0.999719	ns	ACON000196-PA	sp|Q9U405|GRAU_DROME	4e-51	Drosophila_melanogaster	Transcription_factor_grauzone
ACON000196	NA	NA	Agb_M_vs.Agb_C	Mala_exp_vs.Control	within_Agboville	-0.477704	0.431835	ns	ACON000196-PA	sp|Q9U405|GRAU_DROME	4e-51	Drosophila_melanogaster	Transcription_factor_grauzone
ACON000196	NA	NA	Agb_D_vs.Agb_M	Delta_exp_vs.Mala_exp	within_Agboville	-0.181514	0.827468	ns	ACON000196-PA	sp|Q9U405|GRAU_DROME	4e-51	Drosophila_melanogaster	Transcription_factor_grauzone
ACON000196	NA	NA	Dab_D_vs.Dab_C	Delta_exp_vs.Control	within_Dabou	0.385887	0.828082	ns	ACON000196-PA	sp|Q9U405|GRAU_DROME	4e-51	Drosophila_melanogaster	Transcription_factor_grauzone
ACON000196	NA	NA	Dab_M_vs.Dab_C	Mala_exp_vs.Control	within_Dabou	0.131215	0.956399	ns	ACON000196-PA	sp|Q9U405|GRAU_DROME	4e-51	Drosophila_melanogaster	Transcription_factor_grauzone
ACON000196	NA	NA	Dab_D_vs.Dab_M	Delta_exp_vs.Mala_exp	within_Dabou	0.254672	0.776748	ns	ACON000196-PA	sp|Q9U405|GRAU_DROME	4e-51	Drosophila_melanogaster	Transcription_factor_grauzone
ACON000196	NA	NA	Tia_D_vs.Tia_C	Delta_exp_vs.Control	within_Tiassalé	0.570839	0.58114	ns	ACON000196-PA	sp|Q9U405|GRAU_DROME	4e-51	Drosophila_melanogaster	Transcription_factor_grauzone
ACON000196	NA	NA	Tia_M_vs.Tia_C	Mala_exp_vs.Control	within_Tiassalé	0.533668	0.649124	ns	ACON000196-PA	sp|Q9U405|GRAU_DROME	4e-51	Drosophila_melanogaster	Transcription_factor_grauzone
ACON000196	NA	NA	Tia_D_vs.Tia_M	Delta_exp_vs.Mala_exp	within_Tiassalé	0.0371704	0.99668	ns	ACON000196-PA	sp|Q9U405|GRAU_DROME	4e-51	Drosophila_melanogaster	Transcription_factor_grauzone
ACON000198	CHT5-5	chitinase	Agb_C_vs.Dab_C	Control_vs.Control	between_populations	-0.467986	0.640634	ns	ACON000198-PA	sp|Q95M17|CHIA_BOVIN	8e-101	Bos_taurus	Acidic_mammalian_chitinase
ACON000198	CHT5-5	chitinase	Agb_C_vs.Tia_C	Control_vs.Control	between_populations	-0.522759	0.421443	ns	ACON000198-PA	sp|Q95M17|CHIA_BOVIN	8e-101	Bos_taurus	Acidic_mammalian_chitinase
ACON000198	CHT5-5	chitinase	Dab_C_vs.Tia_C	Control_vs.Control	between_populations	-0.0547734	0.998867	ns	ACON000198-PA	sp|Q95M17|CHIA_BOVIN	8e-101	Bos_taurus	Acidic_mammalian_chitinase
ACON000198	CHT5-5	chitinase	Agb_D_vs.Agb_C	Delta_exp_vs.Control	within_Agboville	0.265333	0.999719	ns	ACON000198-PA	sp|Q95M17|CHIA_BOVIN	8e-101	Bos_taurus	Acidic_mammalian_chitinase
ACON000198	CHT5-5	chitinase	Agb_M_vs.Agb_C	Mala_exp_vs.Control	within_Agboville	-0.201211	0.803327	ns	ACON000198-PA	sp|Q95M17|CHIA_BOVIN	8e-101	Bos_taurus	Acidic_mammalian_chitinase
ACON000198	CHT5-5	chitinase	Agb_D_vs.Agb_M	Delta_exp_vs.Mala_exp	within_Agboville	0.466543	0.581237	ns	ACON000198-PA	sp|Q95M17|CHIA_BOVIN	8e-101	Bos_taurus	Acidic_mammalian_chitinase
[truncated: 146,466 more rows]
