# Supplementary material for: Multi-insecticide resistant malaria vectors in the field remain susceptible to malathion, despite the presence of Ace1 point mutations
Source: PLoS Genet. 2022 Feb 10;18(2):e1009963. doi: 10.1371/journal.pgen.1009963 (PMC8830663; doi:10.1371/journal.pgen.1009963)
Supplement: S4 Table — (XLSX) [file pgen.1009963.s008.xlsx]

## Sheet: S4_Table
S4 Table. Differential gene expression analysis results for all comparisons between each of the three multi-insecticide resistant field populations and the two susceptible laboratory colonies as a group including annotations, log2 fold changes and FDR for 10,519 out of the 13,299 ACON genes.
gene_id	gene_name	description	comparison_full	treatment_comparison	population_comparison	log2FC	FDR	significance_level	protein_id	Blastp_besthit	Evalue_besthit	species_besthit	SwissProt_annotation_besthit
ACON000002	KIBRLG	NA	Agb_C_vs.Lab2_C	Field_C_vs.Lab2_C	Agboville_vs.Lab2	-0.197678	0.419677	ns	ACON000002-PA	sp|B3LWS4|KIBRA_DROAN	2e-159	Drosophila_ananassae	Protein_kibra
ACON000002	KIBRLG	NA	Dab_C_vs.Lab2_C	Field_C_vs.Lab2_C	Dabou_vs.Lab2	-0.268748	0.20745	ns	ACON000002-PA	sp|B3LWS4|KIBRA_DROAN	2e-159	Drosophila_ananassae	Protein_kibra
ACON000002	KIBRLG	NA	Tia_C_vs.Lab2_C	Field_C_vs.Lab2_C	Tiassalé_vs.Lab2	-0.377434	0.0724808	ns	ACON000002-PA	sp|B3LWS4|KIBRA_DROAN	2e-159	Drosophila_ananassae	Protein_kibra
ACON000002	KIBRLG	NA	Agb_D_vs.Lab2_C	Field_D_vs.Lab2_C	Agboville_vs.Lab2	-0.256799	0.336532	ns	ACON000002-PA	sp|B3LWS4|KIBRA_DROAN	2e-159	Drosophila_ananassae	Protein_kibra
ACON000002	KIBRLG	NA	Dab_D_vs.Lab2_C	Field_D_vs.Lab2_C	Dabou_vs.Lab2	-0.123133	0.612008	ns	ACON000002-PA	sp|B3LWS4|KIBRA_DROAN	2e-159	Drosophila_ananassae	Protein_kibra
ACON000002	KIBRLG	NA	Tia_D_vs.Lab2_C	Field_D_vs.Lab2_C	Tiassalé_vs.Lab2	-0.410311	0.0529072	ns	ACON000002-PA	sp|B3LWS4|KIBRA_DROAN	2e-159	Drosophila_ananassae	Protein_kibra
ACON000002	KIBRLG	NA	Agb_M_vs.Lab2_C	Field_M_vs.Lab2_C	Agboville_vs.Lab2	-0.621942	0.00323026	**	ACON000002-PA	sp|B3LWS4|KIBRA_DROAN	2e-159	Drosophila_ananassae	Protein_kibra
ACON000002	KIBRLG	NA	Dab_M_vs.Lab2_C	Field_M_vs.Lab2_C	Dabou_vs.Lab2	-0.397942	0.0522594	ns	ACON000002-PA	sp|B3LWS4|KIBRA_DROAN	2e-159	Drosophila_ananassae	Protein_kibra
ACON000002	KIBRLG	NA	Tia_M_vs.Lab2_C	Field_M_vs.Lab2_C	Tiassalé_vs.Lab2	-0.427314	0.0449696	*	ACON000002-PA	sp|B3LWS4|KIBRA_DROAN	2e-159	Drosophila_ananassae	Protein_kibra
ACON000005	NA	NA	Agb_C_vs.Lab2_C	Field_C_vs.Lab2_C	Agboville_vs.Lab2	-0.517432	0.0140945	*	ACON000005-PA	sp|Q24537|HMG2_DROME	5e-124	Drosophila_melanogaster	High_mobility_group_protein_DSP1
ACON000005	NA	NA	Dab_C_vs.Lab2_C	Field_C_vs.Lab2_C	Dabou_vs.Lab2	-0.628226	0.00181343	**	ACON000005-PA	sp|Q24537|HMG2_DROME	5e-124	Drosophila_melanogaster	High_mobility_group_protein_DSP1
ACON000005	NA	NA	Tia_C_vs.Lab2_C	Field_C_vs.Lab2_C	Tiassalé_vs.Lab2	-0.638533	0.00136565	**	ACON000005-PA	sp|Q24537|HMG2_DROME	5e-124	Drosophila_melanogaster	High_mobility_group_protein_DSP1
ACON000005	NA	NA	Agb_D_vs.Lab2_C	Field_D_vs.Lab2_C	Agboville_vs.Lab2	-0.417682	0.0708007	ns	ACON000005-PA	sp|Q24537|HMG2_DROME	5e-124	Drosophila_melanogaster	High_mobility_group_protein_DSP1
ACON000005	NA	NA	Dab_D_vs.Lab2_C	Field_D_vs.Lab2_C	Dabou_vs.Lab2	-0.486509	0.0170481	*	ACON000005-PA	sp|Q24537|HMG2_DROME	5e-124	Drosophila_melanogaster	High_mobility_group_protein_DSP1
ACON000005	NA	NA	Tia_D_vs.Lab2_C	Field_D_vs.Lab2_C	Tiassalé_vs.Lab2	-0.710154	0.000451939	***	ACON000005-PA	sp|Q24537|HMG2_DROME	5e-124	Drosophila_melanogaster	High_mobility_group_protein_DSP1
ACON000005	NA	NA	Agb_M_vs.Lab2_C	Field_M_vs.Lab2_C	Agboville_vs.Lab2	-0.788342	9.60248e-05	***	ACON000005-PA	sp|Q24537|HMG2_DROME	5e-124	Drosophila_melanogaster	High_mobility_group_protein_DSP1
ACON000005	NA	NA	Dab_M_vs.Lab2_C	Field_M_vs.Lab2_C	Dabou_vs.Lab2	-0.644929	0.000913381	***	ACON000005-PA	sp|Q24537|HMG2_DROME	5e-124	Drosophila_melanogaster	High_mobility_group_protein_DSP1
ACON000005	NA	NA	Tia_M_vs.Lab2_C	Field_M_vs.Lab2_C	Tiassalé_vs.Lab2	-0.559157	0.00437267	**	ACON000005-PA	sp|Q24537|HMG2_DROME	5e-124	Drosophila_melanogaster	High_mobility_group_protein_DSP1
ACON000007	IGL1	NA	Agb_C_vs.Lab2_C	Field_C_vs.Lab2_C	Agboville_vs.Lab2	-0.20181	0.421181	ns	ACON000007-PA	sp|Q9VN14|CONT_DROME	0	Drosophila_melanogaster	Contactin
ACON000007	IGL1	NA	Dab_C_vs.Lab2_C	Field_C_vs.Lab2_C	Dabou_vs.Lab2	-0.0111622	0.965478	ns	ACON000007-PA	sp|Q9VN14|CONT_DROME	0	Drosophila_melanogaster	Contactin
ACON000007	IGL1	NA	Tia_C_vs.Lab2_C	Field_C_vs.Lab2_C	Tiassalé_vs.Lab2	-0.217696	0.321228	ns	ACON000007-PA	sp|Q9VN14|CONT_DROME	0	Drosophila_melanogaster	Contactin
ACON000007	IGL1	NA	Agb_D_vs.Lab2_C	Field_D_vs.Lab2_C	Agboville_vs.Lab2	-0.193915	0.494413	ns	ACON000007-PA	sp|Q9VN14|CONT_DROME	0	Drosophila_melanogaster	Contactin
ACON000007	IGL1	NA	Dab_D_vs.Lab2_C	Field_D_vs.Lab2_C	Dabou_vs.Lab2	0.0648567	0.804752	ns	ACON000007-PA	sp|Q9VN14|CONT_DROME	0	Drosophila_melanogaster	Contactin
ACON000007	IGL1	NA	Tia_D_vs.Lab2_C	Field_D_vs.Lab2_C	Tiassalé_vs.Lab2	-0.214089	0.334444	ns	ACON000007-PA	sp|Q9VN14|CONT_DROME	0	Drosophila_melanogaster	Contactin
ACON000007	IGL1	NA	Agb_M_vs.Lab2_C	Field_M_vs.Lab2_C	Agboville_vs.Lab2	-0.531309	0.0123646	*	ACON000007-PA	sp|Q9VN14|CONT_DROME	0	Drosophila_melanogaster	Contactin
ACON000007	IGL1	NA	Dab_M_vs.Lab2_C	Field_M_vs.Lab2_C	Dabou_vs.Lab2	0.0391727	0.869955	ns	ACON000007-PA	sp|Q9VN14|CONT_DROME	0	Drosophila_melanogaster	Contactin
ACON000007	IGL1	NA	Tia_M_vs.Lab2_C	Field_M_vs.Lab2_C	Tiassalé_vs.Lab2	-0.182641	0.41575	ns	ACON000007-PA	sp|Q9VN14|CONT_DROME	0	Drosophila_melanogaster	Contactin
ACON000008	NA	NA	Agb_C_vs.Lab2_C	Field_C_vs.Lab2_C	Agboville_vs.Lab2	-0.370908	0.174417	ns	ACON000008-PA	sp|Q9JMC3|DNJA4_MOUSE	3e-140	Mus_musculus	DnaJ_homolog_subfamily_A_member_4
ACON000008	NA	NA	Dab_C_vs.Lab2_C	Field_C_vs.Lab2_C	Dabou_vs.Lab2	-0.683849	0.00764198	**	ACON000008-PA	sp|Q9JMC3|DNJA4_MOUSE	3e-140	Mus_musculus	DnaJ_homolog_subfamily_A_member_4
ACON000008	NA	NA	Tia_C_vs.Lab2_C	Field_C_vs.Lab2_C	Tiassalé_vs.Lab2	-0.517908	0.035765	*	ACON000008-PA	sp|Q9JMC3|DNJA4_MOUSE	3e-140	Mus_musculus	DnaJ_homolog_subfamily_A_member_4
ACON000008	NA	NA	Agb_D_vs.Lab2_C	Field_D_vs.Lab2_C	Agboville_vs.Lab2	-0.576684	0.0581012	ns	ACON000008-PA	sp|Q9JMC3|DNJA4_MOUSE	3e-140	Mus_musculus	DnaJ_homolog_subfamily_A_member_4
ACON000008	NA	NA	Dab_D_vs.Lab2_C	Field_D_vs.Lab2_C	Dabou_vs.Lab2	-0.480312	0.0677191	ns	ACON000008-PA	sp|Q9JMC3|DNJA4_MOUSE	3e-140	Mus_musculus	DnaJ_homolog_subfamily_A_member_4
ACON000008	NA	NA	Tia_D_vs.Lab2_C	Field_D_vs.Lab2_C	Tiassalé_vs.Lab2	-0.569551	0.023073	*	ACON000008-PA	sp|Q9JMC3|DNJA4_MOUSE	3e-140	Mus_musculus	DnaJ_homolog_subfamily_A_member_4
ACON000008	NA	NA	Agb_M_vs.Lab2_C	Field_M_vs.Lab2_C	Agboville_vs.Lab2	-0.75849	0.00231619	**	ACON000008-PA	sp|Q9JMC3|DNJA4_MOUSE	3e-140	Mus_musculus	DnaJ_homolog_subfamily_A_member_4
ACON000008	NA	NA	Dab_M_vs.Lab2_C	Field_M_vs.Lab2_C	Dabou_vs.Lab2	-0.693324	0.00508258	**	ACON000008-PA	sp|Q9JMC3|DNJA4_MOUSE	3e-140	Mus_musculus	DnaJ_homolog_subfamily_A_member_4
ACON000008	NA	NA	Tia_M_vs.Lab2_C	Field_M_vs.Lab2_C	Tiassalé_vs.Lab2	-0.540374	0.0306115	*	ACON000008-PA	sp|Q9JMC3|DNJA4_MOUSE	3e-140	Mus_musculus	DnaJ_homolog_subfamily_A_member_4
ACON000009	NA	NA	Agb_C_vs.Lab2_C	Field_C_vs.Lab2_C	Agboville_vs.Lab2	-0.027304	0.933103	ns	ACON000009-PA	sp|Q9WU70|STXB5_RAT	0	Rattus_norvegicus	Syntaxin-binding_protein_5
ACON000009	NA	NA	Dab_C_vs.Lab2_C	Field_C_vs.Lab2_C	Dabou_vs.Lab2	0.0947835	0.717652	ns	ACON000009-PA	sp|Q9WU70|STXB5_RAT	0	Rattus_norvegicus	Syntaxin-binding_protein_5
ACON000009	NA	NA	Tia_C_vs.Lab2_C	Field_C_vs.Lab2_C	Tiassalé_vs.Lab2	0.405784	0.0829471	ns	ACON000009-PA	sp|Q9WU70|STXB5_RAT	0	Rattus_norvegicus	Syntaxin-binding_protein_5
ACON000009	NA	NA	Agb_D_vs.Lab2_C	Field_D_vs.Lab2_C	Agboville_vs.Lab2	0.11665	0.729572	ns	ACON000009-PA	sp|Q9WU70|STXB5_RAT	0	Rattus_norvegicus	Syntaxin-binding_protein_5
ACON000009	NA	NA	Dab_D_vs.Lab2_C	Field_D_vs.Lab2_C	Dabou_vs.Lab2	-0.0597293	0.840908	ns	ACON000009-PA	sp|Q9WU70|STXB5_RAT	0	Rattus_norvegicus	Syntaxin-binding_protein_5
ACON000009	NA	NA	Tia_D_vs.Lab2_C	Field_D_vs.Lab2_C	Tiassalé_vs.Lab2	-0.113882	0.670042	ns	ACON000009-PA	sp|Q9WU70|STXB5_RAT	0	Rattus_norvegicus	Syntaxin-binding_protein_5
ACON000009	NA	NA	Agb_M_vs.Lab2_C	Field_M_vs.Lab2_C	Agboville_vs.Lab2	0.262452	0.261556	ns	ACON000009-PA	sp|Q9WU70|STXB5_RAT	0	Rattus_norvegicus	Syntaxin-binding_protein_5
ACON000009	NA	NA	Dab_M_vs.Lab2_C	Field_M_vs.Lab2_C	Dabou_vs.Lab2	0.185581	0.439144	ns	ACON000009-PA	sp|Q9WU70|STXB5_RAT	0	Rattus_norvegicus	Syntaxin-binding_protein_5
ACON000009	NA	NA	Tia_M_vs.Lab2_C	Field_M_vs.Lab2_C	Tiassalé_vs.Lab2	0.233093	0.343489	ns	ACON000009-PA	sp|Q9WU70|STXB5_RAT	0	Rattus_norvegicus	Syntaxin-binding_protein_5
ACON000009	NA	NA	Agb_C_vs.Lab2_C	Field_C_vs.Lab2_C	Agboville_vs.Lab2	-0.027304	0.933103	ns	ACON000009-PB	sp|Q5T5C0|STXB5_HUMAN	0	Homo_sapiens	Syntaxin-binding_protein_5
ACON000009	NA	NA	Dab_C_vs.Lab2_C	Field_C_vs.Lab2_C	Dabou_vs.Lab2	0.0947835	0.717652	ns	ACON000009-PB	sp|Q5T5C0|STXB5_HUMAN	0	Homo_sapiens	Syntaxin-binding_protein_5
ACON000009	NA	NA	Tia_C_vs.Lab2_C	Field_C_vs.Lab2_C	Tiassalé_vs.Lab2	0.405784	0.0829471	ns	ACON000009-PB	sp|Q5T5C0|STXB5_HUMAN	0	Homo_sapiens	Syntaxin-binding_protein_5
ACON000009	NA	NA	Agb_D_vs.Lab2_C	Field_D_vs.Lab2_C	Agboville_vs.Lab2	0.11665	0.729572	ns	ACON000009-PB	sp|Q5T5C0|STXB5_HUMAN	0	Homo_sapiens	Syntaxin-binding_protein_5
ACON000009	NA	NA	Dab_D_vs.Lab2_C	Field_D_vs.Lab2_C	Dabou_vs.Lab2	-0.0597293	0.840908	ns	ACON000009-PB	sp|Q5T5C0|STXB5_HUMAN	0	Homo_sapiens	Syntaxin-binding_protein_5
ACON000009	NA	NA	Tia_D_vs.Lab2_C	Field_D_vs.Lab2_C	Tiassalé_vs.Lab2	-0.113882	0.670042	ns	ACON000009-PB	sp|Q5T5C0|STXB5_HUMAN	0	Homo_sapiens	Syntaxin-binding_protein_5
ACON000009	NA	NA	Agb_M_vs.Lab2_C	Field_M_vs.Lab2_C	Agboville_vs.Lab2	0.262452	0.261556	ns	ACON000009-PB	sp|Q5T5C0|STXB5_HUMAN	0	Homo_sapiens	Syntaxin-binding_protein_5
ACON000009	NA	NA	Dab_M_vs.Lab2_C	Field_M_vs.Lab2_C	Dabou_vs.Lab2	0.185581	0.439144	ns	ACON000009-PB	sp|Q5T5C0|STXB5_HUMAN	0	Homo_sapiens	Syntaxin-binding_protein_5
ACON000009	NA	NA	Tia_M_vs.Lab2_C	Field_M_vs.Lab2_C	Tiassalé_vs.Lab2	0.233093	0.343489	ns	ACON000009-PB	sp|Q5T5C0|STXB5_HUMAN	0	Homo_sapiens	Syntaxin-binding_protein_5
ACON000010	NA	NA	Agb_C_vs.Lab2_C	Field_C_vs.Lab2_C	Agboville_vs.Lab2	-0.37303	0.148421	ns	ACON000010-PA	sp|P54352|EAS_DROME	2e-124	Drosophila_melanogaster	Ethanolamine_kinase
ACON000010	NA	NA	Dab_C_vs.Lab2_C	Field_C_vs.Lab2_C	Dabou_vs.Lab2	0.0283932	0.916886	ns	ACON000010-PA	sp|P54352|EAS_DROME	2e-124	Drosophila_melanogaster	Ethanolamine_kinase
ACON000010	NA	NA	Tia_C_vs.Lab2_C	Field_C_vs.Lab2_C	Tiassalé_vs.Lab2	-0.139141	0.574178	ns	ACON000010-PA	sp|P54352|EAS_DROME	2e-124	Drosophila_melanogaster	Ethanolamine_kinase
ACON000010	NA	NA	Agb_D_vs.Lab2_C	Field_D_vs.Lab2_C	Agboville_vs.Lab2	-0.212906	0.488386	ns	ACON000010-PA	sp|P54352|EAS_DROME	2e-124	Drosophila_melanogaster	Ethanolamine_kinase
ACON000010	NA	NA	Dab_D_vs.Lab2_C	Field_D_vs.Lab2_C	Dabou_vs.Lab2	-0.239033	0.349784	ns	ACON000010-PA	sp|P54352|EAS_DROME	2e-124	Drosophila_melanogaster	Ethanolamine_kinase
ACON000010	NA	NA	Tia_D_vs.Lab2_C	Field_D_vs.Lab2_C	Tiassalé_vs.Lab2	-0.428761	0.0691809	ns	ACON000010-PA	sp|P54352|EAS_DROME	2e-124	Drosophila_melanogaster	Ethanolamine_kinase
ACON000010	NA	NA	Agb_M_vs.Lab2_C	Field_M_vs.Lab2_C	Agboville_vs.Lab2	-0.406644	0.0747246	ns	ACON000010-PA	sp|P54352|EAS_DROME	2e-124	Drosophila_melanogaster	Ethanolamine_kinase
ACON000010	NA	NA	Dab_M_vs.Lab2_C	Field_M_vs.Lab2_C	Dabou_vs.Lab2	-0.509043	0.0267103	*	ACON000010-PA	sp|P54352|EAS_DROME	2e-124	Drosophila_melanogaster	Ethanolamine_kinase
ACON000010	NA	NA	Tia_M_vs.Lab2_C	Field_M_vs.Lab2_C	Tiassalé_vs.Lab2	-0.429935	0.0695449	ns	ACON000010-PA	sp|P54352|EAS_DROME	2e-124	Drosophila_melanogaster	Ethanolamine_kinase
ACON000011	NA	NA	Agb_C_vs.Lab2_C	Field_C_vs.Lab2_C	Agboville_vs.Lab2	0.280683	0.539795	ns	ACON000011-PA	sp|P24288|BCAT1_MOUSE	3e-138	Mus_musculus	Branched-chain-amino-acid_aminotransferase,_cytosolic
ACON000011	NA	NA	Dab_C_vs.Lab2_C	Field_C_vs.Lab2_C	Dabou_vs.Lab2	0.605229	0.109577	ns	ACON000011-PA	sp|P24288|BCAT1_MOUSE	3e-138	Mus_musculus	Branched-chain-amino-acid_aminotransferase,_cytosolic
ACON000011	NA	NA	Tia_C_vs.Lab2_C	Field_C_vs.Lab2_C	Tiassalé_vs.Lab2	0.137707	0.746491	ns	ACON000011-PA	sp|P24288|BCAT1_MOUSE	3e-138	Mus_musculus	Branched-chain-amino-acid_aminotransferase,_cytosolic
ACON000011	NA	NA	Agb_D_vs.Lab2_C	Field_D_vs.Lab2_C	Agboville_vs.Lab2	0.960668	0.0344983	*	ACON000011-PA	sp|P24288|BCAT1_MOUSE	3e-138	Mus_musculus	Branched-chain-amino-acid_aminotransferase,_cytosolic
ACON000011	NA	NA	Dab_D_vs.Lab2_C	Field_D_vs.Lab2_C	Dabou_vs.Lab2	0.510576	0.211789	ns	ACON000011-PA	sp|P24288|BCAT1_MOUSE	3e-138	Mus_musculus	Branched-chain-amino-acid_aminotransferase,_cytosolic
ACON000011	NA	NA	Tia_D_vs.Lab2_C	Field_D_vs.Lab2_C	Tiassalé_vs.Lab2	0.680116	0.0720887	ns	ACON000011-PA	sp|P24288|BCAT1_MOUSE	3e-138	Mus_musculus	Branched-chain-amino-acid_aminotransferase,_cytosolic
ACON000011	NA	NA	Agb_M_vs.Lab2_C	Field_M_vs.Lab2_C	Agboville_vs.Lab2	0.639364	0.0804011	ns	ACON000011-PA	sp|P24288|BCAT1_MOUSE	3e-138	Mus_musculus	Branched-chain-amino-acid_aminotransferase,_cytosolic
ACON000011	NA	NA	Dab_M_vs.Lab2_C	Field_M_vs.Lab2_C	Dabou_vs.Lab2	0.417741	0.265478	ns	ACON000011-PA	sp|P24288|BCAT1_MOUSE	3e-138	Mus_musculus	Branched-chain-amino-acid_aminotransferase,_cytosolic
ACON000011	NA	NA	Tia_M_vs.Lab2_C	Field_M_vs.Lab2_C	Tiassalé_vs.Lab2	0.690734	0.0685384	ns	ACON000011-PA	sp|P24288|BCAT1_MOUSE	3e-138	Mus_musculus	Branched-chain-amino-acid_aminotransferase,_cytosolic
ACON000012	TTRNA1	NA	Agb_C_vs.Lab2_C	Field_C_vs.Lab2_C	Agboville_vs.Lab2	-0.300233	0.205207	ns	ACON000012-PA	sp|Q9W107|SYYM_DROME	0	Drosophila_melanogaster	Tyrosine--tRNA_ligase,_mitochondrial
ACON000012	TTRNA1	NA	Dab_C_vs.Lab2_C	Field_C_vs.Lab2_C	Dabou_vs.Lab2	-0.0165772	0.947808	ns	ACON000012-PA	sp|Q9W107|SYYM_DROME	0	Drosophila_melanogaster	Tyrosine--tRNA_ligase,_mitochondrial
ACON000012	TTRNA1	NA	Tia_C_vs.Lab2_C	Field_C_vs.Lab2_C	Tiassalé_vs.Lab2	-0.196041	0.369214	ns	ACON000012-PA	sp|Q9W107|SYYM_DROME	0	Drosophila_melanogaster	Tyrosine--tRNA_ligase,_mitochondrial
ACON000012	TTRNA1	NA	Agb_D_vs.Lab2_C	Field_D_vs.Lab2_C	Agboville_vs.Lab2	-0.0813176	0.789084	ns	ACON000012-PA	sp|Q9W107|SYYM_DROME	0	Drosophila_melanogaster	Tyrosine--tRNA_ligase,_mitochondrial
ACON000012	TTRNA1	NA	Dab_D_vs.Lab2_C	Field_D_vs.Lab2_C	Dabou_vs.Lab2	0.322073	0.142795	ns	ACON000012-PA	sp|Q9W107|SYYM_DROME	0	Drosophila_melanogaster	Tyrosine--tRNA_ligase,_mitochondrial
ACON000012	TTRNA1	NA	Tia_D_vs.Lab2_C	Field_D_vs.Lab2_C	Tiassalé_vs.Lab2	0.261429	0.213351	ns	ACON000012-PA	sp|Q9W107|SYYM_DROME	0	Drosophila_melanogaster	Tyrosine--tRNA_ligase,_mitochondrial
ACON000012	TTRNA1	NA	Agb_M_vs.Lab2_C	Field_M_vs.Lab2_C	Agboville_vs.Lab2	0.0135543	0.955066	ns	ACON000012-PA	sp|Q9W107|SYYM_DROME	0	Drosophila_melanogaster	Tyrosine--tRNA_ligase,_mitochondrial
ACON000012	TTRNA1	NA	Dab_M_vs.Lab2_C	Field_M_vs.Lab2_C	Dabou_vs.Lab2	0.0390825	0.867488	ns	ACON000012-PA	sp|Q9W107|SYYM_DROME	0	Drosophila_melanogaster	Tyrosine--tRNA_ligase,_mitochondrial
ACON000012	TTRNA1	NA	Tia_M_vs.Lab2_C	Field_M_vs.Lab2_C	Tiassalé_vs.Lab2	0.0367848	0.88054	ns	ACON000012-PA	sp|Q9W107|SYYM_DROME	0	Drosophila_melanogaster	Tyrosine--tRNA_ligase,_mitochondrial
ACON000013	NA	NA	Agb_C_vs.Lab2_C	Field_C_vs.Lab2_C	Agboville_vs.Lab2	-0.458748	0.0294826	*	ACON000013-PA	sp|Q5PQZ7|POPD1_DANRE	1e-40	Danio_rerio	Blood_vessel_epicardial_substance
ACON000013	NA	NA	Dab_C_vs.Lab2_C	Field_C_vs.Lab2_C	Dabou_vs.Lab2	-0.492106	0.0115948	*	ACON000013-PA	sp|Q5PQZ7|POPD1_DANRE	1e-40	Danio_rerio	Blood_vessel_epicardial_substance
ACON000013	NA	NA	Tia_C_vs.Lab2_C	Field_C_vs.Lab2_C	Tiassalé_vs.Lab2	-0.218084	0.256938	ns	ACON000013-PA	sp|Q5PQZ7|POPD1_DANRE	1e-40	Danio_rerio	Blood_vessel_epicardial_substance
ACON000013	NA	NA	Agb_D_vs.Lab2_C	Field_D_vs.Lab2_C	Agboville_vs.Lab2	-0.307391	0.187945	ns	ACON000013-PA	sp|Q5PQZ7|POPD1_DANRE	1e-40	Danio_rerio	Blood_vessel_epicardial_substance
ACON000013	NA	NA	Dab_D_vs.Lab2_C	Field_D_vs.Lab2_C	Dabou_vs.Lab2	-0.33464	0.0968309	ns	ACON000013-PA	sp|Q5PQZ7|POPD1_DANRE	1e-40	Danio_rerio	Blood_vessel_epicardial_substance
ACON000013	NA	NA	Tia_D_vs.Lab2_C	Field_D_vs.Lab2_C	Tiassalé_vs.Lab2	-0.449341	0.019766	*	ACON000013-PA	sp|Q5PQZ7|POPD1_DANRE	1e-40	Danio_rerio	Blood_vessel_epicardial_substance
ACON000013	NA	NA	Agb_M_vs.Lab2_C	Field_M_vs.Lab2_C	Agboville_vs.Lab2	-0.363914	0.0490273	*	ACON000013-PA	sp|Q5PQZ7|POPD1_DANRE	1e-40	Danio_rerio	Blood_vessel_epicardial_substance
ACON000013	NA	NA	Dab_M_vs.Lab2_C	Field_M_vs.Lab2_C	Dabou_vs.Lab2	-0.297642	0.105788	ns	ACON000013-PA	sp|Q5PQZ7|POPD1_DANRE	1e-40	Danio_rerio	Blood_vessel_epicardial_substance
ACON000013	NA	NA	Tia_M_vs.Lab2_C	Field_M_vs.Lab2_C	Tiassalé_vs.Lab2	-0.483322	0.0132481	*	ACON000013-PA	sp|Q5PQZ7|POPD1_DANRE	1e-40	Danio_rerio	Blood_vessel_epicardial_substance
ACON000014	NA	NA	Agb_C_vs.Lab2_C	Field_C_vs.Lab2_C	Agboville_vs.Lab2	0.0687465	0.895522	ns	ACON000014-PA	sp|Q91XE8|TM205_MOUSE	2e-13	Mus_musculus	Transmembrane_protein_205
ACON000014	NA	NA	Dab_C_vs.Lab2_C	Field_C_vs.Lab2_C	Dabou_vs.Lab2	0.244192	0.547736	ns	ACON000014-PA	sp|Q91XE8|TM205_MOUSE	2e-13	Mus_musculus	Transmembrane_protein_205
ACON000014	NA	NA	Tia_C_vs.Lab2_C	Field_C_vs.Lab2_C	Tiassalé_vs.Lab2	0.377375	0.331265	ns	ACON000014-PA	sp|Q91XE8|TM205_MOUSE	2e-13	Mus_musculus	Transmembrane_protein_205
ACON000014	NA	NA	Agb_D_vs.Lab2_C	Field_D_vs.Lab2_C	Agboville_vs.Lab2	0.0786352	0.896902	ns	ACON000014-PA	sp|Q91XE8|TM205_MOUSE	2e-13	Mus_musculus	Transmembrane_protein_205
ACON000014	NA	NA	Dab_D_vs.Lab2_C	Field_D_vs.Lab2_C	Dabou_vs.Lab2	0.249637	0.566136	ns	ACON000014-PA	sp|Q91XE8|TM205_MOUSE	2e-13	Mus_musculus	Transmembrane_protein_205
ACON000014	NA	NA	Tia_D_vs.Lab2_C	Field_D_vs.Lab2_C	Tiassalé_vs.Lab2	0.1985	0.638418	ns	ACON000014-PA	sp|Q91XE8|TM205_MOUSE	2e-13	Mus_musculus	Transmembrane_protein_205
ACON000014	NA	NA	Agb_M_vs.Lab2_C	Field_M_vs.Lab2_C	Agboville_vs.Lab2	0.793388	0.0278643	*	ACON000014-PA	sp|Q91XE8|TM205_MOUSE	2e-13	Mus_musculus	Transmembrane_protein_205
ACON000014	NA	NA	Dab_M_vs.Lab2_C	Field_M_vs.Lab2_C	Dabou_vs.Lab2	1.28884	0.000551545	***	ACON000014-PA	sp|Q91XE8|TM205_MOUSE	2e-13	Mus_musculus	Transmembrane_protein_205
ACON000014	NA	NA	Tia_M_vs.Lab2_C	Field_M_vs.Lab2_C	Tiassalé_vs.Lab2	0.599394	0.112182	ns	ACON000014-PA	sp|Q91XE8|TM205_MOUSE	2e-13	Mus_musculus	Transmembrane_protein_205
ACON000015	NA	NA	Agb_C_vs.Lab2_C	Field_C_vs.Lab2_C	Agboville_vs.Lab2	0.0873947	0.832153	ns	ACON000015-PA	sp|P20806|7LESS_DROVI	0	Drosophila_virilis	Protein_sevenless
ACON000015	NA	NA	Dab_C_vs.Lab2_C	Field_C_vs.Lab2_C	Dabou_vs.Lab2	0.285821	0.375031	ns	ACON000015-PA	sp|P20806|7LESS_DROVI	0	Drosophila_virilis	Protein_sevenless
ACON000015	NA	NA	Tia_C_vs.Lab2_C	Field_C_vs.Lab2_C	Tiassalé_vs.Lab2	-0.125108	0.720432	ns	ACON000015-PA	sp|P20806|7LESS_DROVI	0	Drosophila_virilis	Protein_sevenless
ACON000015	NA	NA	Agb_D_vs.Lab2_C	Field_D_vs.Lab2_C	Agboville_vs.Lab2	0.170633	0.69691	ns	ACON000015-PA	sp|P20806|7LESS_DROVI	0	Drosophila_virilis	Protein_sevenless
ACON000015	NA	NA	Dab_D_vs.Lab2_C	Field_D_vs.Lab2_C	Dabou_vs.Lab2	0.311073	0.361399	ns	ACON000015-PA	sp|P20806|7LESS_DROVI	0	Drosophila_virilis	Protein_sevenless
ACON000015	NA	NA	Tia_D_vs.Lab2_C	Field_D_vs.Lab2_C	Tiassalé_vs.Lab2	-0.318604	0.336771	ns	ACON000015-PA	sp|P20806|7LESS_DROVI	0	Drosophila_virilis	Protein_sevenless
ACON000015	NA	NA	Agb_M_vs.Lab2_C	Field_M_vs.Lab2_C	Agboville_vs.Lab2	0.00970607	0.979075	ns	ACON000015-PA	sp|P20806|7LESS_DROVI	0	Drosophila_virilis	Protein_sevenless
ACON000015	NA	NA	Dab_M_vs.Lab2_C	Field_M_vs.Lab2_C	Dabou_vs.Lab2	-0.254919	0.429576	ns	ACON000015-PA	sp|P20806|7LESS_DROVI	0	Drosophila_virilis	Protein_sevenless
ACON000015	NA	NA	Tia_M_vs.Lab2_C	Field_M_vs.Lab2_C	Tiassalé_vs.Lab2	-0.0392225	0.917716	ns	ACON000015-PA	sp|P20806|7LESS_DROVI	0	Drosophila_virilis	Protein_sevenless
ACON000015	NA	NA	Agb_C_vs.Lab2_C	Field_C_vs.Lab2_C	Agboville_vs.Lab2	0.0873947	0.832153	ns	ACON000015-PB	sp|P20806|7LESS_DROVI	0	Drosophila_virilis	Protein_sevenless
ACON000015	NA	NA	Dab_C_vs.Lab2_C	Field_C_vs.Lab2_C	Dabou_vs.Lab2	0.285821	0.375031	ns	ACON000015-PB	sp|P20806|7LESS_DROVI	0	Drosophila_virilis	Protein_sevenless
ACON000015	NA	NA	Tia_C_vs.Lab2_C	Field_C_vs.Lab2_C	Tiassalé_vs.Lab2	-0.125108	0.720432	ns	ACON000015-PB	sp|P20806|7LESS_DROVI	0	Drosophila_virilis	Protein_sevenless
ACON000015	NA	NA	Agb_D_vs.Lab2_C	Field_D_vs.Lab2_C	Agboville_vs.Lab2	0.170633	0.69691	ns	ACON000015-PB	sp|P20806|7LESS_DROVI	0	Drosophila_virilis	Protein_sevenless
ACON000015	NA	NA	Dab_D_vs.Lab2_C	Field_D_vs.Lab2_C	Dabou_vs.Lab2	0.311073	0.361399	ns	ACON000015-PB	sp|P20806|7LESS_DROVI	0	Drosophila_virilis	Protein_sevenless
ACON000015	NA	NA	Tia_D_vs.Lab2_C	Field_D_vs.Lab2_C	Tiassalé_vs.Lab2	-0.318604	0.336771	ns	ACON000015-PB	sp|P20806|7LESS_DROVI	0	Drosophila_virilis	Protein_sevenless
ACON000015	NA	NA	Agb_M_vs.Lab2_C	Field_M_vs.Lab2_C	Agboville_vs.Lab2	0.00970607	0.979075	ns	ACON000015-PB	sp|P20806|7LESS_DROVI	0	Drosophila_virilis	Protein_sevenless
ACON000015	NA	NA	Dab_M_vs.Lab2_C	Field_M_vs.Lab2_C	Dabou_vs.Lab2	-0.254919	0.429576	ns	ACON000015-PB	sp|P20806|7LESS_DROVI	0	Drosophila_virilis	Protein_sevenless
ACON000015	NA	NA	Tia_M_vs.Lab2_C	Field_M_vs.Lab2_C	Tiassalé_vs.Lab2	-0.0392225	0.917716	ns	ACON000015-PB	sp|P20806|7LESS_DROVI	0	Drosophila_virilis	Protein_sevenless
ACON000016	SCRB10	scavenger_receptor	Agb_C_vs.Lab2_C	Field_C_vs.Lab2_C	Agboville_vs.Lab2	0.177579	0.746182	ns	ACON000016-PA	sp|B7Z031|PESTE_DROME	4e-39	Drosophila_melanogaster	Protein_peste
ACON000016	SCRB10	scavenger_receptor	Dab_C_vs.Lab2_C	Field_C_vs.Lab2_C	Dabou_vs.Lab2	1.01007	0.0163171	*	ACON000016-PA	sp|B7Z031|PESTE_DROME	4e-39	Drosophila_melanogaster	Protein_peste
ACON000016	SCRB10	scavenger_receptor	Tia_C_vs.Lab2_C	Field_C_vs.Lab2_C	Tiassalé_vs.Lab2	0.333266	0.452673	ns	ACON000016-PA	sp|B7Z031|PESTE_DROME	4e-39	Drosophila_melanogaster	Protein_peste
ACON000016	SCRB10	scavenger_receptor	Agb_D_vs.Lab2_C	Field_D_vs.Lab2_C	Agboville_vs.Lab2	0.455207	0.400312	ns	ACON000016-PA	sp|B7Z031|PESTE_DROME	4e-39	Drosophila_melanogaster	Protein_peste
ACON000016	SCRB10	scavenger_receptor	Dab_D_vs.Lab2_C	Field_D_vs.Lab2_C	Dabou_vs.Lab2	0.488999	0.284424	ns	ACON000016-PA	sp|B7Z031|PESTE_DROME	4e-39	Drosophila_melanogaster	Protein_peste
ACON000016	SCRB10	scavenger_receptor	Tia_D_vs.Lab2_C	Field_D_vs.Lab2_C	Tiassalé_vs.Lab2	0.319569	0.478221	ns	ACON000016-PA	sp|B7Z031|PESTE_DROME	4e-39	Drosophila_melanogaster	Protein_peste
ACON000016	SCRB10	scavenger_receptor	Agb_M_vs.Lab2_C	Field_M_vs.Lab2_C	Agboville_vs.Lab2	0.414818	0.32604	ns	ACON000016-PA	sp|B7Z031|PESTE_DROME	4e-39	Drosophila_melanogaster	Protein_peste
ACON000016	SCRB10	scavenger_receptor	Dab_M_vs.Lab2_C	Field_M_vs.Lab2_C	Dabou_vs.Lab2	0.917955	0.0232395	*	ACON000016-PA	sp|B7Z031|PESTE_DROME	4e-39	Drosophila_melanogaster	Protein_peste
ACON000016	SCRB10	scavenger_receptor	Tia_M_vs.Lab2_C	Field_M_vs.Lab2_C	Tiassalé_vs.Lab2	0.751723	0.0743157	ns	ACON000016-PA	sp|B7Z031|PESTE_DROME	4e-39	Drosophila_melanogaster	Protein_peste
ACON000017	NA	NA	Agb_C_vs.Lab2_C	Field_C_vs.Lab2_C	Agboville_vs.Lab2	-1.32001	0.000945372	***	ACON000017-PA	sp|Q9W4E2|NBEA_DROME	0	Drosophila_melanogaster	Neurobeachin
ACON000017	NA	NA	Dab_C_vs.Lab2_C	Field_C_vs.Lab2_C	Dabou_vs.Lab2	-1.01294	0.00425641	**	ACON000017-PA	sp|Q9W4E2|NBEA_DROME	0	Drosophila_melanogaster	Neurobeachin
ACON000017	NA	NA	Tia_C_vs.Lab2_C	Field_C_vs.Lab2_C	Tiassalé_vs.Lab2	-1.27628	0.000548539	***	ACON000017-PA	sp|Q9W4E2|NBEA_DROME	0	Drosophila_melanogaster	Neurobeachin
ACON000017	NA	NA	Agb_D_vs.Lab2_C	Field_D_vs.Lab2_C	Agboville_vs.Lab2	-1.21528	0.00606943	**	ACON000017-PA	sp|Q9W4E2|NBEA_DROME	0	Drosophila_melanogaster	Neurobeachin
ACON000017	NA	NA	Dab_D_vs.Lab2_C	Field_D_vs.Lab2_C	Dabou_vs.Lab2	-0.968621	0.0086966	**	ACON000017-PA	sp|Q9W4E2|NBEA_DROME	0	Drosophila_melanogaster	Neurobeachin
ACON000017	NA	NA	Tia_D_vs.Lab2_C	Field_D_vs.Lab2_C	Tiassalé_vs.Lab2	-1.65871	2.87781e-05	***	ACON000017-PA	sp|Q9W4E2|NBEA_DROME	0	Drosophila_melanogaster	Neurobeachin
ACON000017	NA	NA	Agb_M_vs.Lab2_C	Field_M_vs.Lab2_C	Agboville_vs.Lab2	-1.48021	6.42496e-05	***	ACON000017-PA	sp|Q9W4E2|NBEA_DROME	0	Drosophila_melanogaster	Neurobeachin
ACON000017	NA	NA	Dab_M_vs.Lab2_C	Field_M_vs.Lab2_C	Dabou_vs.Lab2	-1.29826	0.000305338	***	ACON000017-PA	sp|Q9W4E2|NBEA_DROME	0	Drosophila_melanogaster	Neurobeachin
ACON000017	NA	NA	Tia_M_vs.Lab2_C	Field_M_vs.Lab2_C	Tiassalé_vs.Lab2	-1.44851	0.000165025	***	ACON000017-PA	sp|Q9W4E2|NBEA_DROME	0	Drosophila_melanogaster	Neurobeachin
ACON000017	NA	NA	Agb_C_vs.Lab2_C	Field_C_vs.Lab2_C	Agboville_vs.Lab2	-1.32001	0.000945372	***	ACON000017-PB	sp|Q9W4E2|NBEA_DROME	0	Drosophila_melanogaster	Neurobeachin
ACON000017	NA	NA	Dab_C_vs.Lab2_C	Field_C_vs.Lab2_C	Dabou_vs.Lab2	-1.01294	0.00425641	**	ACON000017-PB	sp|Q9W4E2|NBEA_DROME	0	Drosophila_melanogaster	Neurobeachin
ACON000017	NA	NA	Tia_C_vs.Lab2_C	Field_C_vs.Lab2_C	Tiassalé_vs.Lab2	-1.27628	0.000548539	***	ACON000017-PB	sp|Q9W4E2|NBEA_DROME	0	Drosophila_melanogaster	Neurobeachin
ACON000017	NA	NA	Agb_D_vs.Lab2_C	Field_D_vs.Lab2_C	Agboville_vs.Lab2	-1.21528	0.00606943	**	ACON000017-PB	sp|Q9W4E2|NBEA_DROME	0	Drosophila_melanogaster	Neurobeachin
ACON000017	NA	NA	Dab_D_vs.Lab2_C	Field_D_vs.Lab2_C	Dabou_vs.Lab2	-0.968621	0.0086966	**	ACON000017-PB	sp|Q9W4E2|NBEA_DROME	0	Drosophila_melanogaster	Neurobeachin
ACON000017	NA	NA	Tia_D_vs.Lab2_C	Field_D_vs.Lab2_C	Tiassalé_vs.Lab2	-1.65871	2.87781e-05	***	ACON000017-PB	sp|Q9W4E2|NBEA_DROME	0	Drosophila_melanogaster	Neurobeachin
ACON000017	NA	NA	Agb_M_vs.Lab2_C	Field_M_vs.Lab2_C	Agboville_vs.Lab2	-1.48021	6.42496e-05	***	ACON000017-PB	sp|Q9W4E2|NBEA_DROME	0	Drosophila_melanogaster	Neurobeachin
ACON000017	NA	NA	Dab_M_vs.Lab2_C	Field_M_vs.Lab2_C	Dabou_vs.Lab2	-1.29826	0.000305338	***	ACON000017-PB	sp|Q9W4E2|NBEA_DROME	0	Drosophila_melanogaster	Neurobeachin
ACON000017	NA	NA	Tia_M_vs.Lab2_C	Field_M_vs.Lab2_C	Tiassalé_vs.Lab2	-1.44851	0.000165025	***	ACON000017-PB	sp|Q9W4E2|NBEA_DROME	0	Drosophila_melanogaster	Neurobeachin
ACON000017	NA	NA	Agb_C_vs.Lab2_C	Field_C_vs.Lab2_C	Agboville_vs.Lab2	-1.32001	0.000945372	***	ACON000017-PC	sp|Q9W4E2|NBEA_DROME	0	Drosophila_melanogaster	Neurobeachin
ACON000017	NA	NA	Dab_C_vs.Lab2_C	Field_C_vs.Lab2_C	Dabou_vs.Lab2	-1.01294	0.00425641	**	ACON000017-PC	sp|Q9W4E2|NBEA_DROME	0	Drosophila_melanogaster	Neurobeachin
ACON000017	NA	NA	Tia_C_vs.Lab2_C	Field_C_vs.Lab2_C	Tiassalé_vs.Lab2	-1.27628	0.000548539	***	ACON000017-PC	sp|Q9W4E2|NBEA_DROME	0	Drosophila_melanogaster	Neurobeachin
ACON000017	NA	NA	Agb_D_vs.Lab2_C	Field_D_vs.Lab2_C	Agboville_vs.Lab2	-1.21528	0.00606943	**	ACON000017-PC	sp|Q9W4E2|NBEA_DROME	0	Drosophila_melanogaster	Neurobeachin
ACON000017	NA	NA	Dab_D_vs.Lab2_C	Field_D_vs.Lab2_C	Dabou_vs.Lab2	-0.968621	0.0086966	**	ACON000017-PC	sp|Q9W4E2|NBEA_DROME	0	Drosophila_melanogaster	Neurobeachin
ACON000017	NA	NA	Tia_D_vs.Lab2_C	Field_D_vs.Lab2_C	Tiassalé_vs.Lab2	-1.65871	2.87781e-05	***	ACON000017-PC	sp|Q9W4E2|NBEA_DROME	0	Drosophila_melanogaster	Neurobeachin
ACON000017	NA	NA	Agb_M_vs.Lab2_C	Field_M_vs.Lab2_C	Agboville_vs.Lab2	-1.48021	6.42496e-05	***	ACON000017-PC	sp|Q9W4E2|NBEA_DROME	0	Drosophila_melanogaster	Neurobeachin
ACON000017	NA	NA	Dab_M_vs.Lab2_C	Field_M_vs.Lab2_C	Dabou_vs.Lab2	-1.29826	0.000305338	***	ACON000017-PC	sp|Q9W4E2|NBEA_DROME	0	Drosophila_melanogaster	Neurobeachin
ACON000017	NA	NA	Tia_M_vs.Lab2_C	Field_M_vs.Lab2_C	Tiassalé_vs.Lab2	-1.44851	0.000165025	***	ACON000017-PC	sp|Q9W4E2|NBEA_DROME	0	Drosophila_melanogaster	Neurobeachin
ACON000018	NA	NA	Agb_C_vs.Lab2_C	Field_C_vs.Lab2_C	Agboville_vs.Lab2	-0.84937	0.0483273	*	ACON000018-PA	sp|Q8BTI9|PK3CB_MOUSE	0	Mus_musculus	Phosphatidylinositol_4,5-bisphosphate_3-kinase_catalytic_subunit_beta_isoform
ACON000018	NA	NA	Dab_C_vs.Lab2_C	Field_C_vs.Lab2_C	Dabou_vs.Lab2	-1.37848	0.00134705	**	ACON000018-PA	sp|Q8BTI9|PK3CB_MOUSE	0	Mus_musculus	Phosphatidylinositol_4,5-bisphosphate_3-kinase_catalytic_subunit_beta_isoform
ACON000018	NA	NA	Tia_C_vs.Lab2_C	Field_C_vs.Lab2_C	Tiassalé_vs.Lab2	-1.39095	0.00108804	**	ACON000018-PA	sp|Q8BTI9|PK3CB_MOUSE	0	Mus_musculus	Phosphatidylinositol_4,5-bisphosphate_3-kinase_catalytic_subunit_beta_isoform
ACON000018	NA	NA	Agb_D_vs.Lab2_C	Field_D_vs.Lab2_C	Agboville_vs.Lab2	-1.07355	0.0296108	*	ACON000018-PA	sp|Q8BTI9|PK3CB_MOUSE	0	Mus_musculus	Phosphatidylinositol_4,5-bisphosphate_3-kinase_catalytic_subunit_beta_isoform
ACON000018	NA	NA	Dab_D_vs.Lab2_C	Field_D_vs.Lab2_C	Dabou_vs.Lab2	-0.97864	0.0205826	*	ACON000018-PA	sp|Q8BTI9|PK3CB_MOUSE	0	Mus_musculus	Phosphatidylinositol_4,5-bisphosphate_3-kinase_catalytic_subunit_beta_isoform
ACON000018	NA	NA	Tia_D_vs.Lab2_C	Field_D_vs.Lab2_C	Tiassalé_vs.Lab2	-1.5805	0.000294414	***	ACON000018-PA	sp|Q8BTI9|PK3CB_MOUSE	0	Mus_musculus	Phosphatidylinositol_4,5-bisphosphate_3-kinase_catalytic_subunit_beta_isoform
ACON000018	NA	NA	Agb_M_vs.Lab2_C	Field_M_vs.Lab2_C	Agboville_vs.Lab2	-1.68978	0.000102294	***	ACON000018-PA	sp|Q8BTI9|PK3CB_MOUSE	0	Mus_musculus	Phosphatidylinositol_4,5-bisphosphate_3-kinase_catalytic_subunit_beta_isoform
ACON000018	NA	NA	Dab_M_vs.Lab2_C	Field_M_vs.Lab2_C	Dabou_vs.Lab2	-1.88796	3.34882e-05	***	ACON000018-PA	sp|Q8BTI9|PK3CB_MOUSE	0	Mus_musculus	Phosphatidylinositol_4,5-bisphosphate_3-kinase_catalytic_subunit_beta_isoform
ACON000018	NA	NA	Tia_M_vs.Lab2_C	Field_M_vs.Lab2_C	Tiassalé_vs.Lab2	-1.50558	0.000566309	***	ACON000018-PA	sp|Q8BTI9|PK3CB_MOUSE	0	Mus_musculus	Phosphatidylinositol_4,5-bisphosphate_3-kinase_catalytic_subunit_beta_isoform
ACON000019	NA	NA	Agb_C_vs.Lab2_C	Field_C_vs.Lab2_C	Agboville_vs.Lab2	0.552887	0.220414	ns	ACON000019-PA	sp|P12024|CHAO_DROME	0	Drosophila_melanogaster	Chaoptin
ACON000019	NA	NA	Dab_C_vs.Lab2_C	Field_C_vs.Lab2_C	Dabou_vs.Lab2	0.764094	0.0572366	ns	ACON000019-PA	sp|P12024|CHAO_DROME	0	Drosophila_melanogaster	Chaoptin
ACON000019	NA	NA	Tia_C_vs.Lab2_C	Field_C_vs.Lab2_C	Tiassalé_vs.Lab2	1.5248	0.000339669	***	ACON000019-PA	sp|P12024|CHAO_DROME	0	Drosophila_melanogaster	Chaoptin
ACON000019	NA	NA	Agb_D_vs.Lab2_C	Field_D_vs.Lab2_C	Agboville_vs.Lab2	0.367263	0.490629	ns	ACON000019-PA	sp|P12024|CHAO_DROME	0	Drosophila_melanogaster	Chaoptin
ACON000019	NA	NA	Dab_D_vs.Lab2_C	Field_D_vs.Lab2_C	Dabou_vs.Lab2	0.0661051	0.900067	ns	ACON000019-PA	sp|P12024|CHAO_DROME	0	Drosophila_melanogaster	Chaoptin
ACON000019	NA	NA	Tia_D_vs.Lab2_C	Field_D_vs.Lab2_C	Tiassalé_vs.Lab2	1.01428	0.0117738	*	ACON000019-PA	sp|P12024|CHAO_DROME	0	Drosophila_melanogaster	Chaoptin
ACON000019	NA	NA	Agb_M_vs.Lab2_C	Field_M_vs.Lab2_C	Agboville_vs.Lab2	-0.330894	0.432623	ns	ACON000019-PA	sp|P12024|CHAO_DROME	0	Drosophila_melanogaster	Chaoptin
ACON000019	NA	NA	Dab_M_vs.Lab2_C	Field_M_vs.Lab2_C	Dabou_vs.Lab2	0.375545	0.353022	ns	ACON000019-PA	sp|P12024|CHAO_DROME	0	Drosophila_melanogaster	Chaoptin
ACON000019	NA	NA	Tia_M_vs.Lab2_C	Field_M_vs.Lab2_C	Tiassalé_vs.Lab2	0.707668	0.0788724	ns	ACON000019-PA	sp|P12024|CHAO_DROME	0	Drosophila_melanogaster	Chaoptin
ACON000021	NA	NA	Agb_C_vs.Lab2_C	Field_C_vs.Lab2_C	Agboville_vs.Lab2	-0.178259	0.347976	ns	ACON000021-PA	NA	NA	NA	NA
ACON000021	NA	NA	Dab_C_vs.Lab2_C	Field_C_vs.Lab2_C	Dabou_vs.Lab2	-0.0357258	0.848784	ns	ACON000021-PA	NA	NA	NA	NA
ACON000021	NA	NA	Tia_C_vs.Lab2_C	Field_C_vs.Lab2_C	Tiassalé_vs.Lab2	0.188725	0.25313	ns	ACON000021-PA	NA	NA	NA	NA
ACON000021	NA	NA	Agb_D_vs.Lab2_C	Field_D_vs.Lab2_C	Agboville_vs.Lab2	-0.117955	0.59676	ns	ACON000021-PA	NA	NA	NA	NA
ACON000021	NA	NA	Dab_D_vs.Lab2_C	Field_D_vs.Lab2_C	Dabou_vs.Lab2	0.0829334	0.668477	ns	ACON000021-PA	NA	NA	NA	NA
ACON000021	NA	NA	Tia_D_vs.Lab2_C	Field_D_vs.Lab2_C	Tiassalé_vs.Lab2	-0.0735055	0.688744	ns	ACON000021-PA	NA	NA	NA	NA
ACON000021	NA	NA	Agb_M_vs.Lab2_C	Field_M_vs.Lab2_C	Agboville_vs.Lab2	0.038843	0.828983	ns	ACON000021-PA	NA	NA	NA	NA
ACON000021	NA	NA	Dab_M_vs.Lab2_C	Field_M_vs.Lab2_C	Dabou_vs.Lab2	0.115841	0.486062	ns	ACON000021-PA	NA	NA	NA	NA
ACON000021	NA	NA	Tia_M_vs.Lab2_C	Field_M_vs.Lab2_C	Tiassalé_vs.Lab2	-0.0443907	0.814079	ns	ACON000021-PA	NA	NA	NA	NA
ACON000022	NA	NA	Agb_C_vs.Lab2_C	Field_C_vs.Lab2_C	Agboville_vs.Lab2	0.384347	0.0169165	*	ACON000022-PA	sp|Q7YQK3|4F2_RABIT	4e-14	Oryctolagus_cuniculus	4F2_cell-surface_antigen_heavy_chain
ACON000022	NA	NA	Dab_C_vs.Lab2_C	Field_C_vs.Lab2_C	Dabou_vs.Lab2	0.456738	0.0026177	**	ACON000022-PA	sp|Q7YQK3|4F2_RABIT	4e-14	Oryctolagus_cuniculus	4F2_cell-surface_antigen_heavy_chain
ACON000022	NA	NA	Tia_C_vs.Lab2_C	Field_C_vs.Lab2_C	Tiassalé_vs.Lab2	0.488729	0.00124612	**	ACON000022-PA	sp|Q7YQK3|4F2_RABIT	4e-14	Oryctolagus_cuniculus	4F2_cell-surface_antigen_heavy_chain
ACON000022	NA	NA	Agb_D_vs.Lab2_C	Field_D_vs.Lab2_C	Agboville_vs.Lab2	0.207118	0.254271	ns	ACON000022-PA	sp|Q7YQK3|4F2_RABIT	4e-14	Oryctolagus_cuniculus	4F2_cell-surface_antigen_heavy_chain
ACON000022	NA	NA	Dab_D_vs.Lab2_C	Field_D_vs.Lab2_C	Dabou_vs.Lab2	0.325349	0.0365487	*	ACON000022-PA	sp|Q7YQK3|4F2_RABIT	4e-14	Oryctolagus_cuniculus	4F2_cell-surface_antigen_heavy_chain
ACON000022	NA	NA	Tia_D_vs.Lab2_C	Field_D_vs.Lab2_C	Tiassalé_vs.Lab2	0.696714	1.77616e-05	***	ACON000022-PA	sp|Q7YQK3|4F2_RABIT	4e-14	Oryctolagus_cuniculus	4F2_cell-surface_antigen_heavy_chain
ACON000022	NA	NA	Agb_M_vs.Lab2_C	Field_M_vs.Lab2_C	Agboville_vs.Lab2	0.486806	0.00087832	***	ACON000022-PA	sp|Q7YQK3|4F2_RABIT	4e-14	Oryctolagus_cuniculus	4F2_cell-surface_antigen_heavy_chain
ACON000022	NA	NA	Dab_M_vs.Lab2_C	Field_M_vs.Lab2_C	Dabou_vs.Lab2	0.333956	0.0186136	*	ACON000022-PA	sp|Q7YQK3|4F2_RABIT	4e-14	Oryctolagus_cuniculus	4F2_cell-surface_antigen_heavy_chain
ACON000022	NA	NA	Tia_M_vs.Lab2_C	Field_M_vs.Lab2_C	Tiassalé_vs.Lab2	0.500555	0.00103182	**	ACON000022-PA	sp|Q7YQK3|4F2_RABIT	4e-14	Oryctolagus_cuniculus	4F2_cell-surface_antigen_heavy_chain
ACON000023	NA	NA	Agb_C_vs.Lab2_C	Field_C_vs.Lab2_C	Agboville_vs.Lab2	0.660485	0.109054	ns	ACON000023-PA	NA	NA	NA	NA
ACON000023	NA	NA	Dab_C_vs.Lab2_C	Field_C_vs.Lab2_C	Dabou_vs.Lab2	0.387872	0.318798	ns	ACON000023-PA	NA	NA	NA	NA
ACON000023	NA	NA	Tia_C_vs.Lab2_C	Field_C_vs.Lab2_C	Tiassalé_vs.Lab2	1.75603	2.88822e-05	***	ACON000023-PA	NA	NA	NA	NA
ACON000023	NA	NA	Agb_D_vs.Lab2_C	Field_D_vs.Lab2_C	Agboville_vs.Lab2	0.12792	0.820175	ns	ACON000023-PA	NA	NA	NA	NA
ACON000023	NA	NA	Dab_D_vs.Lab2_C	Field_D_vs.Lab2_C	Dabou_vs.Lab2	0.80108	0.0446606	*	ACON000023-PA	NA	NA	NA	NA
ACON000023	NA	NA	Tia_D_vs.Lab2_C	Field_D_vs.Lab2_C	Tiassalé_vs.Lab2	1.42838	0.000279885	***	ACON000023-PA	NA	NA	NA	NA
ACON000023	NA	NA	Agb_M_vs.Lab2_C	Field_M_vs.Lab2_C	Agboville_vs.Lab2	0.526354	0.152327	ns	ACON000023-PA	NA	NA	NA	NA
ACON000023	NA	NA	Dab_M_vs.Lab2_C	Field_M_vs.Lab2_C	Dabou_vs.Lab2	0.503201	0.172158	ns	ACON000023-PA	NA	NA	NA	NA
ACON000023	NA	NA	Tia_M_vs.Lab2_C	Field_M_vs.Lab2_C	Tiassalé_vs.Lab2	0.772854	0.0404106	*	ACON000023-PA	NA	NA	NA	NA
ACON000025	NA	NA	Agb_C_vs.Lab2_C	Field_C_vs.Lab2_C	Agboville_vs.Lab2	-0.92103	0.00246702	**	ACON000025-PA	sp|Q9VXE6|NU153_DROME	3e-33	Drosophila_melanogaster	Nuclear_pore_complex_protein_Nup153
ACON000025	NA	NA	Dab_C_vs.Lab2_C	Field_C_vs.Lab2_C	Dabou_vs.Lab2	-1.01075	0.000575982	***	ACON000025-PA	sp|Q9VXE6|NU153_DROME	3e-33	Drosophila_melanogaster	Nuclear_pore_complex_protein_Nup153
ACON000025	NA	NA	Tia_C_vs.Lab2_C	Field_C_vs.Lab2_C	Tiassalé_vs.Lab2	-1.31556	2.88822e-05	***	ACON000025-PA	sp|Q9VXE6|NU153_DROME	3e-33	Drosophila_melanogaster	Nuclear_pore_complex_protein_Nup153
ACON000025	NA	NA	Agb_D_vs.Lab2_C	Field_D_vs.Lab2_C	Agboville_vs.Lab2	-1.01414	0.00362386	**	ACON000025-PA	sp|Q9VXE6|NU153_DROME	3e-33	Drosophila_melanogaster	Nuclear_pore_complex_protein_Nup153
ACON000025	NA	NA	Dab_D_vs.Lab2_C	Field_D_vs.Lab2_C	Dabou_vs.Lab2	-0.952961	0.0017097	**	ACON000025-PA	sp|Q9VXE6|NU153_DROME	3e-33	Drosophila_melanogaster	Nuclear_pore_complex_protein_Nup153
ACON000025	NA	NA	Tia_D_vs.Lab2_C	Field_D_vs.Lab2_C	Tiassalé_vs.Lab2	-1.08107	0.000203218	***	ACON000025-PA	sp|Q9VXE6|NU153_DROME	3e-33	Drosophila_melanogaster	Nuclear_pore_complex_protein_Nup153
ACON000025	NA	NA	Agb_M_vs.Lab2_C	Field_M_vs.Lab2_C	Agboville_vs.Lab2	-1.35691	9.48866e-06	***	ACON000025-PA	sp|Q9VXE6|NU153_DROME	3e-33	Drosophila_melanogaster	Nuclear_pore_complex_protein_Nup153
ACON000025	NA	NA	Dab_M_vs.Lab2_C	Field_M_vs.Lab2_C	Dabou_vs.Lab2	-1.17547	5.88252e-05	***	ACON000025-PA	sp|Q9VXE6|NU153_DROME	3e-33	Drosophila_melanogaster	Nuclear_pore_complex_protein_Nup153
ACON000025	NA	NA	Tia_M_vs.Lab2_C	Field_M_vs.Lab2_C	Tiassalé_vs.Lab2	-1.17471	0.000113356	***	ACON000025-PA	sp|Q9VXE6|NU153_DROME	3e-33	Drosophila_melanogaster	Nuclear_pore_complex_protein_Nup153
ACON000028	NA	NA	Agb_C_vs.Lab2_C	Field_C_vs.Lab2_C	Agboville_vs.Lab2	-0.504008	0.236228	ns	ACON000028-PA	sp|Q00168|KCC2A_DROME	0	Drosophila_melanogaster	Calcium/calmodulin-dependent_protein_kinase_type_II_alpha_chain
ACON000028	NA	NA	Dab_C_vs.Lab2_C	Field_C_vs.Lab2_C	Dabou_vs.Lab2	-1.06847	0.00751379	**	ACON000028-PA	sp|Q00168|KCC2A_DROME	0	Drosophila_melanogaster	Calcium/calmodulin-dependent_protein_kinase_type_II_alpha_chain
ACON000028	NA	NA	Tia_C_vs.Lab2_C	Field_C_vs.Lab2_C	Tiassalé_vs.Lab2	-1.09446	0.00573377	**	ACON000028-PA	sp|Q00168|KCC2A_DROME	0	Drosophila_melanogaster	Calcium/calmodulin-dependent_protein_kinase_type_II_alpha_chain
ACON000028	NA	NA	Agb_D_vs.Lab2_C	Field_D_vs.Lab2_C	Agboville_vs.Lab2	-0.592732	0.208061	ns	ACON000028-PA	sp|Q00168|KCC2A_DROME	0	Drosophila_melanogaster	Calcium/calmodulin-dependent_protein_kinase_type_II_alpha_chain
ACON000028	NA	NA	Dab_D_vs.Lab2_C	Field_D_vs.Lab2_C	Dabou_vs.Lab2	-0.920172	0.0261562	*	ACON000028-PA	sp|Q00168|KCC2A_DROME	0	Drosophila_melanogaster	Calcium/calmodulin-dependent_protein_kinase_type_II_alpha_chain
ACON000028	NA	NA	Tia_D_vs.Lab2_C	Field_D_vs.Lab2_C	Tiassalé_vs.Lab2	-1.13503	0.00463643	**	ACON000028-PA	sp|Q00168|KCC2A_DROME	0	Drosophila_melanogaster	Calcium/calmodulin-dependent_protein_kinase_type_II_alpha_chain
ACON000028	NA	NA	Agb_M_vs.Lab2_C	Field_M_vs.Lab2_C	Agboville_vs.Lab2	-0.976829	0.00995018	**	ACON000028-PA	sp|Q00168|KCC2A_DROME	0	Drosophila_melanogaster	Calcium/calmodulin-dependent_protein_kinase_type_II_alpha_chain
ACON000028	NA	NA	Dab_M_vs.Lab2_C	Field_M_vs.Lab2_C	Dabou_vs.Lab2	-1.30503	0.00110716	**	ACON000028-PA	sp|Q00168|KCC2A_DROME	0	Drosophila_melanogaster	Calcium/calmodulin-dependent_protein_kinase_type_II_alpha_chain
ACON000028	NA	NA	Tia_M_vs.Lab2_C	Field_M_vs.Lab2_C	Tiassalé_vs.Lab2	-1.15578	0.00419669	**	ACON000028-PA	sp|Q00168|KCC2A_DROME	0	Drosophila_melanogaster	Calcium/calmodulin-dependent_protein_kinase_type_II_alpha_chain
ACON000029	NA	NA	Agb_C_vs.Lab2_C	Field_C_vs.Lab2_C	Agboville_vs.Lab2	-0.864033	0.00380882	**	ACON000029-PA	sp|Q92793|CBP_HUMAN	0	Homo_sapiens	CREB-binding_protein
ACON000029	NA	NA	Dab_C_vs.Lab2_C	Field_C_vs.Lab2_C	Dabou_vs.Lab2	-0.885722	0.00169533	**	ACON000029-PA	sp|Q92793|CBP_HUMAN	0	Homo_sapiens	CREB-binding_protein
ACON000029	NA	NA	Tia_C_vs.Lab2_C	Field_C_vs.Lab2_C	Tiassalé_vs.Lab2	-1.02687	0.000392217	***	ACON000029-PA	sp|Q92793|CBP_HUMAN	0	Homo_sapiens	CREB-binding_protein
ACON000029	NA	NA	Agb_D_vs.Lab2_C	Field_D_vs.Lab2_C	Agboville_vs.Lab2	-0.67434	0.0385901	*	ACON000029-PA	sp|Q92793|CBP_HUMAN	0	Homo_sapiens	CREB-binding_protein
ACON000029	NA	NA	Dab_D_vs.Lab2_C	Field_D_vs.Lab2_C	Dabou_vs.Lab2	-0.80733	0.00557052	**	ACON000029-PA	sp|Q92793|CBP_HUMAN	0	Homo_sapiens	CREB-binding_protein
ACON000029	NA	NA	Tia_D_vs.Lab2_C	Field_D_vs.Lab2_C	Tiassalé_vs.Lab2	-0.976041	0.000548951	***	ACON000029-PA	sp|Q92793|CBP_HUMAN	0	Homo_sapiens	CREB-binding_protein
ACON000029	NA	NA	Agb_M_vs.Lab2_C	Field_M_vs.Lab2_C	Agboville_vs.Lab2	-1.08046	0.000124981	***	ACON000029-PA	sp|Q92793|CBP_HUMAN	0	Homo_sapiens	CREB-binding_protein
ACON000029	NA	NA	Dab_M_vs.Lab2_C	Field_M_vs.Lab2_C	Dabou_vs.Lab2	-0.860354	0.0013811	**	ACON000029-PA	sp|Q92793|CBP_HUMAN	0	Homo_sapiens	CREB-binding_protein
ACON000029	NA	NA	Tia_M_vs.Lab2_C	Field_M_vs.Lab2_C	Tiassalé_vs.Lab2	-1.03418	0.000376245	***	ACON000029-PA	sp|Q92793|CBP_HUMAN	0	Homo_sapiens	CREB-binding_protein
ACON000032	NA	NA	Agb_C_vs.Lab2_C	Field_C_vs.Lab2_C	Agboville_vs.Lab2	-0.0803051	0.78656	ns	ACON000032-PA	sp|P12080|ITA2_DROME	0	Drosophila_melanogaster	Integrin_alpha-PS2
ACON000032	NA	NA	Dab_C_vs.Lab2_C	Field_C_vs.Lab2_C	Dabou_vs.Lab2	0.0919807	0.713904	ns	ACON000032-PA	sp|P12080|ITA2_DROME	0	Drosophila_melanogaster	Integrin_alpha-PS2
ACON000032	NA	NA	Tia_C_vs.Lab2_C	Field_C_vs.Lab2_C	Tiassalé_vs.Lab2	-0.205552	0.389422	ns	ACON000032-PA	sp|P12080|ITA2_DROME	0	Drosophila_melanogaster	Integrin_alpha-PS2
ACON000032	NA	NA	Agb_D_vs.Lab2_C	Field_D_vs.Lab2_C	Agboville_vs.Lab2	-0.0397589	0.915177	ns	ACON000032-PA	sp|P12080|ITA2_DROME	0	Drosophila_melanogaster	Integrin_alpha-PS2
ACON000032	NA	NA	Dab_D_vs.Lab2_C	Field_D_vs.Lab2_C	Dabou_vs.Lab2	0.161448	0.533881	ns	ACON000032-PA	sp|P12080|ITA2_DROME	0	Drosophila_melanogaster	Integrin_alpha-PS2
ACON000032	NA	NA	Tia_D_vs.Lab2_C	Field_D_vs.Lab2_C	Tiassalé_vs.Lab2	-0.11437	0.653574	ns	ACON000032-PA	sp|P12080|ITA2_DROME	0	Drosophila_melanogaster	Integrin_alpha-PS2
ACON000032	NA	NA	Agb_M_vs.Lab2_C	Field_M_vs.Lab2_C	Agboville_vs.Lab2	-0.257582	0.258947	ns	ACON000032-PA	sp|P12080|ITA2_DROME	0	Drosophila_melanogaster	Integrin_alpha-PS2
ACON000032	NA	NA	Dab_M_vs.Lab2_C	Field_M_vs.Lab2_C	Dabou_vs.Lab2	0.15199	0.513714	ns	ACON000032-PA	sp|P12080|ITA2_DROME	0	Drosophila_melanogaster	Integrin_alpha-PS2
ACON000032	NA	NA	Tia_M_vs.Lab2_C	Field_M_vs.Lab2_C	Tiassalé_vs.Lab2	-0.108842	0.667539	ns	ACON000032-PA	sp|P12080|ITA2_DROME	0	Drosophila_melanogaster	Integrin_alpha-PS2
ACON000033	NA	NA	Agb_C_vs.Lab2_C	Field_C_vs.Lab2_C	Agboville_vs.Lab2	0.13723	0.581903	ns	ACON000033-PA	sp|P43125|RDGB_DROME	0	Drosophila_melanogaster	Protein_retinal_degeneration_B
ACON000033	NA	NA	Dab_C_vs.Lab2_C	Field_C_vs.Lab2_C	Dabou_vs.Lab2	0.0989948	0.659418	ns	ACON000033-PA	sp|P43125|RDGB_DROME	0	Drosophila_melanogaster	Protein_retinal_degeneration_B
ACON000033	NA	NA	Tia_C_vs.Lab2_C	Field_C_vs.Lab2_C	Tiassalé_vs.Lab2	-0.129628	0.55834	ns	ACON000033-PA	sp|P43125|RDGB_DROME	0	Drosophila_melanogaster	Protein_retinal_degeneration_B
ACON000033	NA	NA	Agb_D_vs.Lab2_C	Field_D_vs.Lab2_C	Agboville_vs.Lab2	0.270293	0.290654	ns	ACON000033-PA	sp|P43125|RDGB_DROME	0	Drosophila_melanogaster	Protein_retinal_degeneration_B
ACON000033	NA	NA	Dab_D_vs.Lab2_C	Field_D_vs.Lab2_C	Dabou_vs.Lab2	0.0836203	0.739861	ns	ACON000033-PA	sp|P43125|RDGB_DROME	0	Drosophila_melanogaster	Protein_retinal_degeneration_B
ACON000033	NA	NA	Tia_D_vs.Lab2_C	Field_D_vs.Lab2_C	Tiassalé_vs.Lab2	0.0885079	0.701484	ns	ACON000033-PA	sp|P43125|RDGB_DROME	0	Drosophila_melanogaster	Protein_retinal_degeneration_B
ACON000033	NA	NA	Agb_M_vs.Lab2_C	Field_M_vs.Lab2_C	Agboville_vs.Lab2	-0.219719	0.28968	ns	ACON000033-PA	sp|P43125|RDGB_DROME	0	Drosophila_melanogaster	Protein_retinal_degeneration_B
ACON000033	NA	NA	Dab_M_vs.Lab2_C	Field_M_vs.Lab2_C	Dabou_vs.Lab2	-0.177337	0.397936	ns	ACON000033-PA	sp|P43125|RDGB_DROME	0	Drosophila_melanogaster	Protein_retinal_degeneration_B
ACON000033	NA	NA	Tia_M_vs.Lab2_C	Field_M_vs.Lab2_C	Tiassalé_vs.Lab2	-0.0732854	0.754484	ns	ACON000033-PA	sp|P43125|RDGB_DROME	0	Drosophila_melanogaster	Protein_retinal_degeneration_B
ACON000035	NA	NA	Agb_C_vs.Lab2_C	Field_C_vs.Lab2_C	Agboville_vs.Lab2	-0.4373	0.0484024	*	ACON000035-PA	sp|Q8MSS1|LVA_DROME	3e-37	Drosophila_melanogaster	Protein_lava_lamp
ACON000035	NA	NA	Dab_C_vs.Lab2_C	Field_C_vs.Lab2_C	Dabou_vs.Lab2	-0.350054	0.0824741	ns	ACON000035-PA	sp|Q8MSS1|LVA_DROME	3e-37	Drosophila_melanogaster	Protein_lava_lamp
ACON000035	NA	NA	Tia_C_vs.Lab2_C	Field_C_vs.Lab2_C	Tiassalé_vs.Lab2	-0.425896	0.0339369	*	ACON000035-PA	sp|Q8MSS1|LVA_DROME	3e-37	Drosophila_melanogaster	Protein_lava_lamp
ACON000035	NA	NA	Agb_D_vs.Lab2_C	Field_D_vs.Lab2_C	Agboville_vs.Lab2	-0.327341	0.185869	ns	ACON000035-PA	sp|Q8MSS1|LVA_DROME	3e-37	Drosophila_melanogaster	Protein_lava_lamp
ACON000035	NA	NA	Dab_D_vs.Lab2_C	Field_D_vs.Lab2_C	Dabou_vs.Lab2	-0.217299	0.319313	ns	ACON000035-PA	sp|Q8MSS1|LVA_DROME	3e-37	Drosophila_melanogaster	Protein_lava_lamp
ACON000035	NA	NA	Tia_D_vs.Lab2_C	Field_D_vs.Lab2_C	Tiassalé_vs.Lab2	-0.435912	0.0315629	*	ACON000035-PA	sp|Q8MSS1|LVA_DROME	3e-37	Drosophila_melanogaster	Protein_lava_lamp
ACON000035	NA	NA	Agb_M_vs.Lab2_C	Field_M_vs.Lab2_C	Agboville_vs.Lab2	-0.449395	0.0221179	*	ACON000035-PA	sp|Q8MSS1|LVA_DROME	3e-37	Drosophila_melanogaster	Protein_lava_lamp
ACON000035	NA	NA	Dab_M_vs.Lab2_C	Field_M_vs.Lab2_C	Dabou_vs.Lab2	-0.243169	0.215321	ns	ACON000035-PA	sp|Q8MSS1|LVA_DROME	3e-37	Drosophila_melanogaster	Protein_lava_lamp
ACON000035	NA	NA	Tia_M_vs.Lab2_C	Field_M_vs.Lab2_C	Tiassalé_vs.Lab2	-0.545526	0.00860374	**	ACON000035-PA	sp|Q8MSS1|LVA_DROME	3e-37	Drosophila_melanogaster	Protein_lava_lamp
ACON000037	NA	NA	Agb_C_vs.Lab2_C	Field_C_vs.Lab2_C	Agboville_vs.Lab2	-1.02482	0.0529305	ns	ACON000037-PA	sp|O75096|LRP4_HUMAN	0	Homo_sapiens	Low-density_lipoprotein_receptor-related_protein_4
ACON000037	NA	NA	Dab_C_vs.Lab2_C	Field_C_vs.Lab2_C	Dabou_vs.Lab2	-0.737895	0.121593	ns	ACON000037-PA	sp|O75096|LRP4_HUMAN	0	Homo_sapiens	Low-density_lipoprotein_receptor-related_protein_4
ACON000037	NA	NA	Tia_C_vs.Lab2_C	Field_C_vs.Lab2_C	Tiassalé_vs.Lab2	-0.755639	0.112015	ns	ACON000037-PA	sp|O75096|LRP4_HUMAN	0	Homo_sapiens	Low-density_lipoprotein_receptor-related_protein_4
ACON000037	NA	NA	Agb_D_vs.Lab2_C	Field_D_vs.Lab2_C	Agboville_vs.Lab2	-0.480401	0.433166	ns	ACON000037-PA	sp|O75096|LRP4_HUMAN	0	Homo_sapiens	Low-density_lipoprotein_receptor-related_protein_4
ACON000037	NA	NA	Dab_D_vs.Lab2_C	Field_D_vs.Lab2_C	Dabou_vs.Lab2	-1.02396	0.0462753	*	ACON000037-PA	sp|O75096|LRP4_HUMAN	0	Homo_sapiens	Low-density_lipoprotein_receptor-related_protein_4
ACON000037	NA	NA	Tia_D_vs.Lab2_C	Field_D_vs.Lab2_C	Tiassalé_vs.Lab2	-1.56662	0.00243874	**	ACON000037-PA	sp|O75096|LRP4_HUMAN	0	Homo_sapiens	Low-density_lipoprotein_receptor-related_protein_4
ACON000037	NA	NA	Agb_M_vs.Lab2_C	Field_M_vs.Lab2_C	Agboville_vs.Lab2	-0.98778	0.0353148	*	ACON000037-PA	sp|O75096|LRP4_HUMAN	0	Homo_sapiens	Low-density_lipoprotein_receptor-related_protein_4
ACON000037	NA	NA	Dab_M_vs.Lab2_C	Field_M_vs.Lab2_C	Dabou_vs.Lab2	-1.36706	0.00524074	**	ACON000037-PA	sp|O75096|LRP4_HUMAN	0	Homo_sapiens	Low-density_lipoprotein_receptor-related_protein_4
ACON000037	NA	NA	Tia_M_vs.Lab2_C	Field_M_vs.Lab2_C	Tiassalé_vs.Lab2	-1.17254	0.0179377	*	ACON000037-PA	sp|O75096|LRP4_HUMAN	0	Homo_sapiens	Low-density_lipoprotein_receptor-related_protein_4
ACON000038	NA	NA	Agb_C_vs.Lab2_C	Field_C_vs.Lab2_C	Agboville_vs.Lab2	0.200475	0.648818	ns	ACON000038-PA	sp|Q08832|GBRB3_DROME	0	Drosophila_melanogaster	Gamma-aminobutyric_acid_receptor_subunit_beta-like
ACON000038	NA	NA	Dab_C_vs.Lab2_C	Field_C_vs.Lab2_C	Dabou_vs.Lab2	0.516187	0.144827	ns	ACON000038-PA	sp|Q08832|GBRB3_DROME	0	Drosophila_melanogaster	Gamma-aminobutyric_acid_receptor_subunit_beta-like
ACON000038	NA	NA	Tia_C_vs.Lab2_C	Field_C_vs.Lab2_C	Tiassalé_vs.Lab2	0.938027	0.00749829	**	ACON000038-PA	sp|Q08832|GBRB3_DROME	0	Drosophila_melanogaster	Gamma-aminobutyric_acid_receptor_subunit_beta-like
ACON000038	NA	NA	Agb_D_vs.Lab2_C	Field_D_vs.Lab2_C	Agboville_vs.Lab2	0.109973	0.83512	ns	ACON000038-PA	sp|Q08832|GBRB3_DROME	0	Drosophila_melanogaster	Gamma-aminobutyric_acid_receptor_subunit_beta-like
ACON000038	NA	NA	Dab_D_vs.Lab2_C	Field_D_vs.Lab2_C	Dabou_vs.Lab2	0.197911	0.635254	ns	ACON000038-PA	sp|Q08832|GBRB3_DROME	0	Drosophila_melanogaster	Gamma-aminobutyric_acid_receptor_subunit_beta-like
ACON000038	NA	NA	Tia_D_vs.Lab2_C	Field_D_vs.Lab2_C	Tiassalé_vs.Lab2	0.311379	0.401421	ns	ACON000038-PA	sp|Q08832|GBRB3_DROME	0	Drosophila_melanogaster	Gamma-aminobutyric_acid_receptor_subunit_beta-like
ACON000038	NA	NA	Agb_M_vs.Lab2_C	Field_M_vs.Lab2_C	Agboville_vs.Lab2	0.792322	0.0196173	*	ACON000038-PA	sp|Q08832|GBRB3_DROME	0	Drosophila_melanogaster	Gamma-aminobutyric_acid_receptor_subunit_beta-like
ACON000038	NA	NA	Dab_M_vs.Lab2_C	Field_M_vs.Lab2_C	Dabou_vs.Lab2	0.794361	0.0193712	*	ACON000038-PA	sp|Q08832|GBRB3_DROME	0	Drosophila_melanogaster	Gamma-aminobutyric_acid_receptor_subunit_beta-like
ACON000038	NA	NA	Tia_M_vs.Lab2_C	Field_M_vs.Lab2_C	Tiassalé_vs.Lab2	0.550701	0.12141	ns	ACON000038-PA	sp|Q08832|GBRB3_DROME	0	Drosophila_melanogaster	Gamma-aminobutyric_acid_receptor_subunit_beta-like
ACON000039	NA	NA	Agb_C_vs.Lab2_C	Field_C_vs.Lab2_C	Agboville_vs.Lab2	0.943979	0.0333377	*	ACON000039-PA	sp|P30191|GBRA6_RAT	3e-103	Rattus_norvegicus	Gamma-aminobutyric_acid_receptor_subunit_alpha-6
ACON000039	NA	NA	Dab_C_vs.Lab2_C	Field_C_vs.Lab2_C	Dabou_vs.Lab2	1.15618	0.00529307	**	ACON000039-PA	sp|P30191|GBRA6_RAT	3e-103	Rattus_norvegicus	Gamma-aminobutyric_acid_receptor_subunit_alpha-6
ACON000039	NA	NA	Tia_C_vs.Lab2_C	Field_C_vs.Lab2_C	Tiassalé_vs.Lab2	1.39936	0.000883874	***	ACON000039-PA	sp|P30191|GBRA6_RAT	3e-103	Rattus_norvegicus	Gamma-aminobutyric_acid_receptor_subunit_alpha-6
ACON000039	NA	NA	Agb_D_vs.Lab2_C	Field_D_vs.Lab2_C	Agboville_vs.Lab2	0.784275	0.10956	ns	ACON000039-PA	sp|P30191|GBRA6_RAT	3e-103	Rattus_norvegicus	Gamma-aminobutyric_acid_receptor_subunit_alpha-6
ACON000039	NA	NA	Dab_D_vs.Lab2_C	Field_D_vs.Lab2_C	Dabou_vs.Lab2	0.810276	0.0600331	ns	ACON000039-PA	sp|P30191|GBRA6_RAT	3e-103	Rattus_norvegicus	Gamma-aminobutyric_acid_receptor_subunit_alpha-6
ACON000039	NA	NA	Tia_D_vs.Lab2_C	Field_D_vs.Lab2_C	Tiassalé_vs.Lab2	1.08572	0.0081214	**	ACON000039-PA	sp|P30191|GBRA6_RAT	3e-103	Rattus_norvegicus	Gamma-aminobutyric_acid_receptor_subunit_alpha-6
ACON000039	NA	NA	Agb_M_vs.Lab2_C	Field_M_vs.Lab2_C	Agboville_vs.Lab2	1.69719	5.18052e-05	***	ACON000039-PA	sp|P30191|GBRA6_RAT	3e-103	Rattus_norvegicus	Gamma-aminobutyric_acid_receptor_subunit_alpha-6
ACON000039	NA	NA	Dab_M_vs.Lab2_C	Field_M_vs.Lab2_C	Dabou_vs.Lab2	2.17316	1.63919e-06	***	ACON000039-PA	sp|P30191|GBRA6_RAT	3e-103	Rattus_norvegicus	Gamma-aminobutyric_acid_receptor_subunit_alpha-6
ACON000039	NA	NA	Tia_M_vs.Lab2_C	Field_M_vs.Lab2_C	Tiassalé_vs.Lab2	1.26032	0.00244009	**	ACON000039-PA	sp|P30191|GBRA6_RAT	3e-103	Rattus_norvegicus	Gamma-aminobutyric_acid_receptor_subunit_alpha-6
ACON000040	NA	NA	Agb_C_vs.Lab2_C	Field_C_vs.Lab2_C	Agboville_vs.Lab2	-0.067794	0.89172	ns	ACON000040-PA	sp|O15374|MOT5_HUMAN	7e-64	Homo_sapiens	Monocarboxylate_transporter_5
ACON000040	NA	NA	Dab_C_vs.Lab2_C	Field_C_vs.Lab2_C	Dabou_vs.Lab2	-0.538905	0.148094	ns	ACON000040-PA	sp|O15374|MOT5_HUMAN	7e-64	Homo_sapiens	Monocarboxylate_transporter_5
ACON000040	NA	NA	Tia_C_vs.Lab2_C	Field_C_vs.Lab2_C	Tiassalé_vs.Lab2	-0.691014	0.0626578	ns	ACON000040-PA	sp|O15374|MOT5_HUMAN	7e-64	Homo_sapiens	Monocarboxylate_transporter_5
ACON000040	NA	NA	Agb_D_vs.Lab2_C	Field_D_vs.Lab2_C	Agboville_vs.Lab2	-0.512681	0.269561	ns	ACON000040-PA	sp|O15374|MOT5_HUMAN	7e-64	Homo_sapiens	Monocarboxylate_transporter_5
ACON000040	NA	NA	Dab_D_vs.Lab2_C	Field_D_vs.Lab2_C	Dabou_vs.Lab2	-0.0814205	0.858126	ns	ACON000040-PA	sp|O15374|MOT5_HUMAN	7e-64	Homo_sapiens	Monocarboxylate_transporter_5
ACON000040	NA	NA	Tia_D_vs.Lab2_C	Field_D_vs.Lab2_C	Tiassalé_vs.Lab2	-0.457433	0.222741	ns	ACON000040-PA	sp|O15374|MOT5_HUMAN	7e-64	Homo_sapiens	Monocarboxylate_transporter_5
ACON000040	NA	NA	Agb_M_vs.Lab2_C	Field_M_vs.Lab2_C	Agboville_vs.Lab2	-0.419693	0.247441	ns	ACON000040-PA	sp|O15374|MOT5_HUMAN	7e-64	Homo_sapiens	Monocarboxylate_transporter_5
ACON000040	NA	NA	Dab_M_vs.Lab2_C	Field_M_vs.Lab2_C	Dabou_vs.Lab2	-0.298552	0.417969	ns	ACON000040-PA	sp|O15374|MOT5_HUMAN	7e-64	Homo_sapiens	Monocarboxylate_transporter_5
ACON000040	NA	NA	Tia_M_vs.Lab2_C	Field_M_vs.Lab2_C	Tiassalé_vs.Lab2	-0.75246	0.0455989	*	ACON000040-PA	sp|O15374|MOT5_HUMAN	7e-64	Homo_sapiens	Monocarboxylate_transporter_5
ACON000041	NA	NA	Agb_C_vs.Lab2_C	Field_C_vs.Lab2_C	Agboville_vs.Lab2	0.767941	0.173515	ns	ACON000041-PA	sp|O46040|MSTAA_DROME	1e-62	Drosophila_melanogaster	SET_domain-containing_protein_SmydA-8,_isoform_A
ACON000041	NA	NA	Dab_C_vs.Lab2_C	Field_C_vs.Lab2_C	Dabou_vs.Lab2	1.33372	0.00914624	**	ACON000041-PA	sp|O46040|MSTAA_DROME	1e-62	Drosophila_melanogaster	SET_domain-containing_protein_SmydA-8,_isoform_A
ACON000041	NA	NA	Tia_C_vs.Lab2_C	Field_C_vs.Lab2_C	Tiassalé_vs.Lab2	1.45139	0.00449931	**	ACON000041-PA	sp|O46040|MSTAA_DROME	1e-62	Drosophila_melanogaster	SET_domain-containing_protein_SmydA-8,_isoform_A
ACON000041	NA	NA	Agb_D_vs.Lab2_C	Field_D_vs.Lab2_C	Agboville_vs.Lab2	0.738104	0.239867	ns	ACON000041-PA	sp|O46040|MSTAA_DROME	1e-62	Drosophila_melanogaster	SET_domain-containing_protein_SmydA-8,_isoform_A
ACON000041	NA	NA	Dab_D_vs.Lab2_C	Field_D_vs.Lab2_C	Dabou_vs.Lab2	1.17906	0.0284052	*	ACON000041-PA	sp|O46040|MSTAA_DROME	1e-62	Drosophila_melanogaster	SET_domain-containing_protein_SmydA-8,_isoform_A
ACON000041	NA	NA	Tia_D_vs.Lab2_C	Field_D_vs.Lab2_C	Tiassalé_vs.Lab2	0.726757	0.159784	ns	ACON000041-PA	sp|O46040|MSTAA_DROME	1e-62	Drosophila_melanogaster	SET_domain-containing_protein_SmydA-8,_isoform_A
ACON000041	NA	NA	Agb_M_vs.Lab2_C	Field_M_vs.Lab2_C	Agboville_vs.Lab2	1.32601	0.00699542	**	ACON000041-PA	sp|O46040|MSTAA_DROME	1e-62	Drosophila_melanogaster	SET_domain-containing_protein_SmydA-8,_isoform_A
ACON000041	NA	NA	Dab_M_vs.Lab2_C	Field_M_vs.Lab2_C	Dabou_vs.Lab2	2.45192	9.02739e-06	***	ACON000041-PA	sp|O46040|MSTAA_DROME	1e-62	Drosophila_melanogaster	SET_domain-containing_protein_SmydA-8,_isoform_A
ACON000041	NA	NA	Tia_M_vs.Lab2_C	Field_M_vs.Lab2_C	Tiassalé_vs.Lab2	1.24789	0.0148929	*	ACON000041-PA	sp|O46040|MSTAA_DROME	1e-62	Drosophila_melanogaster	SET_domain-containing_protein_SmydA-8,_isoform_A
ACON000042	NA	NA	Agb_C_vs.Lab2_C	Field_C_vs.Lab2_C	Agboville_vs.Lab2	-1.15639	0.00126071	**	ACON000042-PA	sp|Q9W5E0|SUV42_DROME	1e-127	Drosophila_melanogaster	Histone-lysine_N-methyltransferase_Suv4-20
ACON000042	NA	NA	Dab_C_vs.Lab2_C	Field_C_vs.Lab2_C	Dabou_vs.Lab2	-1.07846	0.00121562	**	ACON000042-PA	sp|Q9W5E0|SUV42_DROME	1e-127	Drosophila_melanogaster	Histone-lysine_N-methyltransferase_Suv4-20
ACON000042	NA	NA	Tia_C_vs.Lab2_C	Field_C_vs.Lab2_C	Tiassalé_vs.Lab2	-1.17289	0.000503473	***	ACON000042-PA	sp|Q9W5E0|SUV42_DROME	1e-127	Drosophila_melanogaster	Histone-lysine_N-methyltransferase_Suv4-20
ACON000042	NA	NA	Agb_D_vs.Lab2_C	Field_D_vs.Lab2_C	Agboville_vs.Lab2	-0.718857	0.055941	ns	ACON000042-PA	sp|Q9W5E0|SUV42_DROME	1e-127	Drosophila_melanogaster	Histone-lysine_N-methyltransferase_Suv4-20
ACON000042	NA	NA	Dab_D_vs.Lab2_C	Field_D_vs.Lab2_C	Dabou_vs.Lab2	-0.937802	0.005766	**	ACON000042-PA	sp|Q9W5E0|SUV42_DROME	1e-127	Drosophila_melanogaster	Histone-lysine_N-methyltransferase_Suv4-20
ACON000042	NA	NA	Tia_D_vs.Lab2_C	Field_D_vs.Lab2_C	Tiassalé_vs.Lab2	-1.37194	8.3061e-05	***	ACON000042-PA	sp|Q9W5E0|SUV42_DROME	1e-127	Drosophila_melanogaster	Histone-lysine_N-methyltransferase_Suv4-20
ACON000042	NA	NA	Agb_M_vs.Lab2_C	Field_M_vs.Lab2_C	Agboville_vs.Lab2	-1.43455	3.0612e-05	***	ACON000042-PA	sp|Q9W5E0|SUV42_DROME	1e-127	Drosophila_melanogaster	Histone-lysine_N-methyltransferase_Suv4-20
ACON000042	NA	NA	Dab_M_vs.Lab2_C	Field_M_vs.Lab2_C	Dabou_vs.Lab2	-1.11643	0.000524595	***	ACON000042-PA	sp|Q9W5E0|SUV42_DROME	1e-127	Drosophila_melanogaster	Histone-lysine_N-methyltransferase_Suv4-20
ACON000042	NA	NA	Tia_M_vs.Lab2_C	Field_M_vs.Lab2_C	Tiassalé_vs.Lab2	-1.33394	0.000143495	***	ACON000042-PA	sp|Q9W5E0|SUV42_DROME	1e-127	Drosophila_melanogaster	Histone-lysine_N-methyltransferase_Suv4-20
ACON000043	NA	NA	Agb_C_vs.Lab2_C	Field_C_vs.Lab2_C	Agboville_vs.Lab2	-0.924653	0.00747317	**	ACON000043-PA	sp|Q86UE8|TLK2_HUMAN	0	Homo_sapiens	Serine/threonine-protein_kinase_tousled-like_2
ACON000043	NA	NA	Dab_C_vs.Lab2_C	Field_C_vs.Lab2_C	Dabou_vs.Lab2	-1.09811	0.00101056	**	ACON000043-PA	sp|Q86UE8|TLK2_HUMAN	0	Homo_sapiens	Serine/threonine-protein_kinase_tousled-like_2
ACON000043	NA	NA	Tia_C_vs.Lab2_C	Field_C_vs.Lab2_C	Tiassalé_vs.Lab2	-1.37755	0.00010273	***	ACON000043-PA	sp|Q86UE8|TLK2_HUMAN	0	Homo_sapiens	Serine/threonine-protein_kinase_tousled-like_2
ACON000043	NA	NA	Agb_D_vs.Lab2_C	Field_D_vs.Lab2_C	Agboville_vs.Lab2	-0.691724	0.0645848	ns	ACON000043-PA	sp|Q86UE8|TLK2_HUMAN	0	Homo_sapiens	Serine/threonine-protein_kinase_tousled-like_2
ACON000043	NA	NA	Dab_D_vs.Lab2_C	Field_D_vs.Lab2_C	Dabou_vs.Lab2	-0.911325	0.00678578	**	ACON000043-PA	sp|Q86UE8|TLK2_HUMAN	0	Homo_sapiens	Serine/threonine-protein_kinase_tousled-like_2
ACON000043	NA	NA	Tia_D_vs.Lab2_C	Field_D_vs.Lab2_C	Tiassalé_vs.Lab2	-1.56945	1.59559e-05	***	ACON000043-PA	sp|Q86UE8|TLK2_HUMAN	0	Homo_sapiens	Serine/threonine-protein_kinase_tousled-like_2
ACON000043	NA	NA	Agb_M_vs.Lab2_C	Field_M_vs.Lab2_C	Agboville_vs.Lab2	-1.24072	0.000159197	***	ACON000043-PA	sp|Q86UE8|TLK2_HUMAN	0	Homo_sapiens	Serine/threonine-protein_kinase_tousled-like_2
ACON000043	NA	NA	Dab_M_vs.Lab2_C	Field_M_vs.Lab2_C	Dabou_vs.Lab2	-1.3913	4.80347e-05	***	ACON000043-PA	sp|Q86UE8|TLK2_HUMAN	0	Homo_sapiens	Serine/threonine-protein_kinase_tousled-like_2
ACON000043	NA	NA	Tia_M_vs.Lab2_C	Field_M_vs.Lab2_C	Tiassalé_vs.Lab2	-1.05338	0.00130291	**	ACON000043-PA	sp|Q86UE8|TLK2_HUMAN	0	Homo_sapiens	Serine/threonine-protein_kinase_tousled-like_2
ACON000044	NA	NA	Agb_C_vs.Lab2_C	Field_C_vs.Lab2_C	Agboville_vs.Lab2	-0.508713	0.0913676	ns	ACON000044-PA	sp|Q9VYV3|TXND5_DROME	5e-124	Drosophila_melanogaster	Thioredoxin_domain-containing_protein_5_homolog
ACON000044	NA	NA	Dab_C_vs.Lab2_C	Field_C_vs.Lab2_C	Dabou_vs.Lab2	-0.618684	0.0261084	*	ACON000044-PA	sp|Q9VYV3|TXND5_DROME	5e-124	Drosophila_melanogaster	Thioredoxin_domain-containing_protein_5_homolog
ACON000044	NA	NA	Tia_C_vs.Lab2_C	Field_C_vs.Lab2_C	Tiassalé_vs.Lab2	-0.564198	0.0393387	*	ACON000044-PA	sp|Q9VYV3|TXND5_DROME	5e-124	Drosophila_melanogaster	Thioredoxin_domain-containing_protein_5_homolog
ACON000044	NA	NA	Agb_D_vs.Lab2_C	Field_D_vs.Lab2_C	Agboville_vs.Lab2	-0.661322	0.0514851	ns	ACON000044-PA	sp|Q9VYV3|TXND5_DROME	5e-124	Drosophila_melanogaster	Thioredoxin_domain-containing_protein_5_homolog
ACON000044	NA	NA	Dab_D_vs.Lab2_C	Field_D_vs.Lab2_C	Dabou_vs.Lab2	-0.50032	0.0862303	ns	ACON000044-PA	sp|Q9VYV3|TXND5_DROME	5e-124	Drosophila_melanogaster	Thioredoxin_domain-containing_protein_5_homolog
ACON000044	NA	NA	Tia_D_vs.Lab2_C	Field_D_vs.Lab2_C	Tiassalé_vs.Lab2	-0.646074	0.0204722	*	ACON000044-PA	sp|Q9VYV3|TXND5_DROME	5e-124	Drosophila_melanogaster	Thioredoxin_domain-containing_protein_5_homolog
ACON000044	NA	NA	Agb_M_vs.Lab2_C	Field_M_vs.Lab2_C	Agboville_vs.Lab2	-0.667088	0.0133253	*	ACON000044-PA	sp|Q9VYV3|TXND5_DROME	5e-124	Drosophila_melanogaster	Thioredoxin_domain-containing_protein_5_homolog
ACON000044	NA	NA	Dab_M_vs.Lab2_C	Field_M_vs.Lab2_C	Dabou_vs.Lab2	-0.699446	0.0100032	*	ACON000044-PA	sp|Q9VYV3|TXND5_DROME	5e-124	Drosophila_melanogaster	Thioredoxin_domain-containing_protein_5_homolog
ACON000044	NA	NA	Tia_M_vs.Lab2_C	Field_M_vs.Lab2_C	Tiassalé_vs.Lab2	-0.607542	0.0288617	*	ACON000044-PA	sp|Q9VYV3|TXND5_DROME	5e-124	Drosophila_melanogaster	Thioredoxin_domain-containing_protein_5_homolog
ACON000045	GPROAR1	NA	Agb_C_vs.Lab2_C	Field_C_vs.Lab2_C	Agboville_vs.Lab2	0.32142	0.374536	ns	ACON000045-PA	sp|Q7JQF1|OAMB_DROME	7e-96	Drosophila_melanogaster	Octopamine_receptor_Oamb
ACON000045	GPROAR1	NA	Dab_C_vs.Lab2_C	Field_C_vs.Lab2_C	Dabou_vs.Lab2	0.57972	0.0623556	ns	ACON000045-PA	sp|Q7JQF1|OAMB_DROME	7e-96	Drosophila_melanogaster	Octopamine_receptor_Oamb
ACON000045	GPROAR1	NA	Tia_C_vs.Lab2_C	Field_C_vs.Lab2_C	Tiassalé_vs.Lab2	0.602994	0.0511146	ns	ACON000045-PA	sp|Q7JQF1|OAMB_DROME	7e-96	Drosophila_melanogaster	Octopamine_receptor_Oamb
ACON000045	GPROAR1	NA	Agb_D_vs.Lab2_C	Field_D_vs.Lab2_C	Agboville_vs.Lab2	0.541858	0.149773	ns	ACON000045-PA	sp|Q7JQF1|OAMB_DROME	7e-96	Drosophila_melanogaster	Octopamine_receptor_Oamb
ACON000045	GPROAR1	NA	Dab_D_vs.Lab2_C	Field_D_vs.Lab2_C	Dabou_vs.Lab2	0.62379	0.0572347	ns	ACON000045-PA	sp|Q7JQF1|OAMB_DROME	7e-96	Drosophila_melanogaster	Octopamine_receptor_Oamb
ACON000045	GPROAR1	NA	Tia_D_vs.Lab2_C	Field_D_vs.Lab2_C	Tiassalé_vs.Lab2	0.529067	0.0899771	ns	ACON000045-PA	sp|Q7JQF1|OAMB_DROME	7e-96	Drosophila_melanogaster	Octopamine_receptor_Oamb
ACON000045	GPROAR1	NA	Agb_M_vs.Lab2_C	Field_M_vs.Lab2_C	Agboville_vs.Lab2	0.714927	0.0174336	*	ACON000045-PA	sp|Q7JQF1|OAMB_DROME	7e-96	Drosophila_melanogaster	Octopamine_receptor_Oamb
ACON000045	GPROAR1	NA	Dab_M_vs.Lab2_C	Field_M_vs.Lab2_C	Dabou_vs.Lab2	0.991376	0.00129051	**	ACON000045-PA	sp|Q7JQF1|OAMB_DROME	7e-96	Drosophila_melanogaster	Octopamine_receptor_Oamb
ACON000045	GPROAR1	NA	Tia_M_vs.Lab2_C	Field_M_vs.Lab2_C	Tiassalé_vs.Lab2	0.654015	0.0357091	*	ACON000045-PA	sp|Q7JQF1|OAMB_DROME	7e-96	Drosophila_melanogaster	Octopamine_receptor_Oamb
ACON000046	NA	NA	Agb_C_vs.Lab2_C	Field_C_vs.Lab2_C	Agboville_vs.Lab2	-0.60751	0.627459	ns	ACON000046-PA	sp|B4MYA4|TRET1_DROWI	5e-12	Drosophila_willistoni	Facilitated_trehalose_transporter_Tret1
ACON000046	NA	NA	Dab_C_vs.Lab2_C	Field_C_vs.Lab2_C	Dabou_vs.Lab2	-0.529041	0.630157	ns	ACON000046-PA	sp|B4MYA4|TRET1_DROWI	5e-12	Drosophila_willistoni	Facilitated_trehalose_transporter_Tret1
ACON000046	NA	NA	Tia_C_vs.Lab2_C	Field_C_vs.Lab2_C	Tiassalé_vs.Lab2	-0.510941	0.640045	ns	ACON000046-PA	sp|B4MYA4|TRET1_DROWI	5e-12	Drosophila_willistoni	Facilitated_trehalose_transporter_Tret1
ACON000046	NA	NA	Agb_D_vs.Lab2_C	Field_D_vs.Lab2_C	Agboville_vs.Lab2	-0.648426	0.648697	ns	ACON000046-PA	sp|B4MYA4|TRET1_DROWI	5e-12	Drosophila_willistoni	Facilitated_trehalose_transporter_Tret1
ACON000046	NA	NA	Dab_D_vs.Lab2_C	Field_D_vs.Lab2_C	Dabou_vs.Lab2	-2.21776	0.0624129	ns	ACON000046-PA	sp|B4MYA4|TRET1_DROWI	5e-12	Drosophila_willistoni	Facilitated_trehalose_transporter_Tret1
ACON000046	NA	NA	Tia_D_vs.Lab2_C	Field_D_vs.Lab2_C	Tiassalé_vs.Lab2	-0.882352	0.414546	ns	ACON000046-PA	sp|B4MYA4|TRET1_DROWI	5e-12	Drosophila_willistoni	Facilitated_trehalose_transporter_Tret1
ACON000046	NA	NA	Agb_M_vs.Lab2_C	Field_M_vs.Lab2_C	Agboville_vs.Lab2	-1.3066	0.210515	ns	ACON000046-PA	sp|B4MYA4|TRET1_DROWI	5e-12	Drosophila_willistoni	Facilitated_trehalose_transporter_Tret1
ACON000046	NA	NA	Dab_M_vs.Lab2_C	Field_M_vs.Lab2_C	Dabou_vs.Lab2	-0.908686	0.381726	ns	ACON000046-PA	sp|B4MYA4|TRET1_DROWI	5e-12	Drosophila_willistoni	Facilitated_trehalose_transporter_Tret1
ACON000046	NA	NA	Tia_M_vs.Lab2_C	Field_M_vs.Lab2_C	Tiassalé_vs.Lab2	-2.21102	0.0502204	ns	ACON000046-PA	sp|B4MYA4|TRET1_DROWI	5e-12	Drosophila_willistoni	Facilitated_trehalose_transporter_Tret1
ACON000047	CPR130	cuticular_protein_CPR	Agb_C_vs.Lab2_C	Field_C_vs.Lab2_C	Agboville_vs.Lab2	1.61512	0.126343	ns	ACON000047-PA	NA	NA	NA	NA
ACON000047	CPR130	cuticular_protein_CPR	Dab_C_vs.Lab2_C	Field_C_vs.Lab2_C	Dabou_vs.Lab2	4.65146	2.62591e-05	***	ACON000047-PA	NA	NA	NA	NA
ACON000047	CPR130	cuticular_protein_CPR	Tia_C_vs.Lab2_C	Field_C_vs.Lab2_C	Tiassalé_vs.Lab2	4.18865	7.74951e-05	***	ACON000047-PA	NA	NA	NA	NA
ACON000047	CPR130	cuticular_protein_CPR	Agb_D_vs.Lab2_C	Field_D_vs.Lab2_C	Agboville_vs.Lab2	4.17073	0.00039401	***	ACON000047-PA	NA	NA	NA	NA
ACON000047	CPR130	cuticular_protein_CPR	Dab_D_vs.Lab2_C	Field_D_vs.Lab2_C	Dabou_vs.Lab2	3.17717	0.00235553	**	ACON000047-PA	NA	NA	NA	NA
ACON000047	CPR130	cuticular_protein_CPR	Tia_D_vs.Lab2_C	Field_D_vs.Lab2_C	Tiassalé_vs.Lab2	2.61791	0.00655964	**	ACON000047-PA	NA	NA	NA	NA
ACON000047	CPR130	cuticular_protein_CPR	Agb_M_vs.Lab2_C	Field_M_vs.Lab2_C	Agboville_vs.Lab2	3.83558	0.000101963	***	ACON000047-PA	NA	NA	NA	NA
ACON000047	CPR130	cuticular_protein_CPR	Dab_M_vs.Lab2_C	Field_M_vs.Lab2_C	Dabou_vs.Lab2	5.15316	3.14382e-06	***	ACON000047-PA	NA	NA	NA	NA
ACON000047	CPR130	cuticular_protein_CPR	Tia_M_vs.Lab2_C	Field_M_vs.Lab2_C	Tiassalé_vs.Lab2	1.3216	0.187106	ns	ACON000047-PA	NA	NA	NA	NA
ACON000048	NA	NA	Agb_C_vs.Lab2_C	Field_C_vs.Lab2_C	Agboville_vs.Lab2	-0.530077	0.00296388	**	ACON000048-PA	sp|P70478|APC_RAT	5e-78	Rattus_norvegicus	Adenomatous_polyposis_coli_protein
ACON000048	NA	NA	Dab_C_vs.Lab2_C	Field_C_vs.Lab2_C	Dabou_vs.Lab2	-0.606559	0.000486806	***	ACON000048-PA	sp|P70478|APC_RAT	5e-78	Rattus_norvegicus	Adenomatous_polyposis_coli_protein
ACON000048	NA	NA	Tia_C_vs.Lab2_C	Field_C_vs.Lab2_C	Tiassalé_vs.Lab2	-0.543017	0.00113181	**	ACON000048-PA	sp|P70478|APC_RAT	5e-78	Rattus_norvegicus	Adenomatous_polyposis_coli_protein
ACON000048	NA	NA	Agb_D_vs.Lab2_C	Field_D_vs.Lab2_C	Agboville_vs.Lab2	-0.581411	0.00432398	**	ACON000048-PA	sp|P70478|APC_RAT	5e-78	Rattus_norvegicus	Adenomatous_polyposis_coli_protein
ACON000048	NA	NA	Dab_D_vs.Lab2_C	Field_D_vs.Lab2_C	Dabou_vs.Lab2	-0.559783	0.00177025	**	ACON000048-PA	sp|P70478|APC_RAT	5e-78	Rattus_norvegicus	Adenomatous_polyposis_coli_protein
ACON000048	NA	NA	Tia_D_vs.Lab2_C	Field_D_vs.Lab2_C	Tiassalé_vs.Lab2	-0.591787	0.000441524	***	ACON000048-PA	sp|P70478|APC_RAT	5e-78	Rattus_norvegicus	Adenomatous_polyposis_coli_protein
ACON000048	NA	NA	Agb_M_vs.Lab2_C	Field_M_vs.Lab2_C	Agboville_vs.Lab2	-0.558056	0.000576779	***	ACON000048-PA	sp|P70478|APC_RAT	5e-78	Rattus_norvegicus	Adenomatous_polyposis_coli_protein
ACON000048	NA	NA	Dab_M_vs.Lab2_C	Field_M_vs.Lab2_C	Dabou_vs.Lab2	-0.580342	0.000411969	***	ACON000048-PA	sp|P70478|APC_RAT	5e-78	Rattus_norvegicus	Adenomatous_polyposis_coli_protein
ACON000048	NA	NA	Tia_M_vs.Lab2_C	Field_M_vs.Lab2_C	Tiassalé_vs.Lab2	-0.621302	0.000327057	***	ACON000048-PA	sp|P70478|APC_RAT	5e-78	Rattus_norvegicus	Adenomatous_polyposis_coli_protein
ACON000049	NA	NA	Agb_C_vs.Lab2_C	Field_C_vs.Lab2_C	Agboville_vs.Lab2	-0.16761	0.374963	ns	ACON000049-PA	sp|Q15637|SF01_HUMAN	1e-139	Homo_sapiens	Splicing_factor_1
ACON000049	NA	NA	Dab_C_vs.Lab2_C	Field_C_vs.Lab2_C	Dabou_vs.Lab2	-0.353411	0.0322627	*	ACON000049-PA	sp|Q15637|SF01_HUMAN	1e-139	Homo_sapiens	Splicing_factor_1
ACON000049	NA	NA	Tia_C_vs.Lab2_C	Field_C_vs.Lab2_C	Tiassalé_vs.Lab2	-0.427586	0.00992991	**	ACON000049-PA	sp|Q15637|SF01_HUMAN	1e-139	Homo_sapiens	Splicing_factor_1
ACON000049	NA	NA	Agb_D_vs.Lab2_C	Field_D_vs.Lab2_C	Agboville_vs.Lab2	-0.0944934	0.679223	ns	ACON000049-PA	sp|Q15637|SF01_HUMAN	1e-139	Homo_sapiens	Splicing_factor_1
ACON000049	NA	NA	Dab_D_vs.Lab2_C	Field_D_vs.Lab2_C	Dabou_vs.Lab2	-0.162717	0.36409	ns	ACON000049-PA	sp|Q15637|SF01_HUMAN	1e-139	Homo_sapiens	Splicing_factor_1
ACON000049	NA	NA	Tia_D_vs.Lab2_C	Field_D_vs.Lab2_C	Tiassalé_vs.Lab2	-0.238074	0.148609	ns	ACON000049-PA	sp|Q15637|SF01_HUMAN	1e-139	Homo_sapiens	Splicing_factor_1
ACON000049	NA	NA	Agb_M_vs.Lab2_C	Field_M_vs.Lab2_C	Agboville_vs.Lab2	0.000811187	0.996521	ns	ACON000049-PA	sp|Q15637|SF01_HUMAN	1e-139	Homo_sapiens	Splicing_factor_1
ACON000049	NA	NA	Dab_M_vs.Lab2_C	Field_M_vs.Lab2_C	Dabou_vs.Lab2	-0.205489	0.198411	ns	ACON000049-PA	sp|Q15637|SF01_HUMAN	1e-139	Homo_sapiens	Splicing_factor_1
ACON000049	NA	NA	Tia_M_vs.Lab2_C	Field_M_vs.Lab2_C	Tiassalé_vs.Lab2	-0.183235	0.274915	ns	ACON000049-PA	sp|Q15637|SF01_HUMAN	1e-139	Homo_sapiens	Splicing_factor_1
ACON000051	HPX5	Peroxidase	Agb_C_vs.Lab2_C	Field_C_vs.Lab2_C	Agboville_vs.Lab2	0.843609	0.1132	ns	ACON000051-PA	sp|Q9VEG6|PERC_DROME	1e-118	Drosophila_melanogaster	Chorion_peroxidase
ACON000051	HPX5	Peroxidase	Dab_C_vs.Lab2_C	Field_C_vs.Lab2_C	Dabou_vs.Lab2	0.533699	0.296565	ns	ACON000051-PA	sp|Q9VEG6|PERC_DROME	1e-118	Drosophila_melanogaster	Chorion_peroxidase
ACON000051	HPX5	Peroxidase	Tia_C_vs.Lab2_C	Field_C_vs.Lab2_C	Tiassalé_vs.Lab2	0.856408	0.0812188	ns	ACON000051-PA	sp|Q9VEG6|PERC_DROME	1e-118	Drosophila_melanogaster	Chorion_peroxidase
ACON000051	HPX5	Peroxidase	Agb_D_vs.Lab2_C	Field_D_vs.Lab2_C	Agboville_vs.Lab2	0.322406	0.638682	ns	ACON000051-PA	sp|Q9VEG6|PERC_DROME	1e-118	Drosophila_melanogaster	Chorion_peroxidase
ACON000051	HPX5	Peroxidase	Dab_D_vs.Lab2_C	Field_D_vs.Lab2_C	Dabou_vs.Lab2	1.25968	0.0145241	*	ACON000051-PA	sp|Q9VEG6|PERC_DROME	1e-118	Drosophila_melanogaster	Chorion_peroxidase
ACON000051	HPX5	Peroxidase	Tia_D_vs.Lab2_C	Field_D_vs.Lab2_C	Tiassalé_vs.Lab2	-0.0210465	0.974506	ns	ACON000051-PA	sp|Q9VEG6|PERC_DROME	1e-118	Drosophila_melanogaster	Chorion_peroxidase
ACON000051	HPX5	Peroxidase	Agb_M_vs.Lab2_C	Field_M_vs.Lab2_C	Agboville_vs.Lab2	0.196382	0.718844	ns	ACON000051-PA	sp|Q9VEG6|PERC_DROME	1e-118	Drosophila_melanogaster	Chorion_peroxidase
ACON000051	HPX5	Peroxidase	Dab_M_vs.Lab2_C	Field_M_vs.Lab2_C	Dabou_vs.Lab2	1.31063	0.00573928	**	ACON000051-PA	sp|Q9VEG6|PERC_DROME	1e-118	Drosophila_melanogaster	Chorion_peroxidase
ACON000051	HPX5	Peroxidase	Tia_M_vs.Lab2_C	Field_M_vs.Lab2_C	Tiassalé_vs.Lab2	0.359835	0.503004	ns	ACON000051-PA	sp|Q9VEG6|PERC_DROME	1e-118	Drosophila_melanogaster	Chorion_peroxidase
ACON000053	NA	NA	Agb_C_vs.Lab2_C	Field_C_vs.Lab2_C	Agboville_vs.Lab2	0.239871	0.408276	ns	ACON000053-PA	sp|Q9GP38|MPI_ECHMU	7e-96	Echinococcus_multilocularis	Probable_mannose-6-phosphate_isomerase
ACON000053	NA	NA	Dab_C_vs.Lab2_C	Field_C_vs.Lab2_C	Dabou_vs.Lab2	0.0831121	0.764331	ns	ACON000053-PA	sp|Q9GP38|MPI_ECHMU	7e-96	Echinococcus_multilocularis	Probable_mannose-6-phosphate_isomerase
ACON000053	NA	NA	Tia_C_vs.Lab2_C	Field_C_vs.Lab2_C	Tiassalé_vs.Lab2	-0.336185	0.192022	ns	ACON000053-PA	sp|Q9GP38|MPI_ECHMU	7e-96	Echinococcus_multilocularis	Probable_mannose-6-phosphate_isomerase
ACON000053	NA	NA	Agb_D_vs.Lab2_C	Field_D_vs.Lab2_C	Agboville_vs.Lab2	0.42842	0.153629	ns	ACON000053-PA	sp|Q9GP38|MPI_ECHMU	7e-96	Echinococcus_multilocularis	Probable_mannose-6-phosphate_isomerase
ACON000053	NA	NA	Dab_D_vs.Lab2_C	Field_D_vs.Lab2_C	Dabou_vs.Lab2	0.276001	0.307325	ns	ACON000053-PA	sp|Q9GP38|MPI_ECHMU	7e-96	Echinococcus_multilocularis	Probable_mannose-6-phosphate_isomerase
ACON000053	NA	NA	Tia_D_vs.Lab2_C	Field_D_vs.Lab2_C	Tiassalé_vs.Lab2	0.437017	0.0779963	ns	ACON000053-PA	sp|Q9GP38|MPI_ECHMU	7e-96	Echinococcus_multilocularis	Probable_mannose-6-phosphate_isomerase
ACON000053	NA	NA	Agb_M_vs.Lab2_C	Field_M_vs.Lab2_C	Agboville_vs.Lab2	0.388293	0.106103	ns	ACON000053-PA	sp|Q9GP38|MPI_ECHMU	7e-96	Echinococcus_multilocularis	Probable_mannose-6-phosphate_isomerase
ACON000053	NA	NA	Dab_M_vs.Lab2_C	Field_M_vs.Lab2_C	Dabou_vs.Lab2	0.152454	0.553981	ns	ACON000053-PA	sp|Q9GP38|MPI_ECHMU	7e-96	Echinococcus_multilocularis	Probable_mannose-6-phosphate_isomerase
ACON000053	NA	NA	Tia_M_vs.Lab2_C	Field_M_vs.Lab2_C	Tiassalé_vs.Lab2	0.0377316	0.898034	ns	ACON000053-PA	sp|Q9GP38|MPI_ECHMU	7e-96	Echinococcus_multilocularis	Probable_mannose-6-phosphate_isomerase
ACON000056	NA	NA	Agb_C_vs.Lab2_C	Field_C_vs.Lab2_C	Agboville_vs.Lab2	0.107349	0.78576	ns	ACON000056-PA	sp|Q24119|TRH_DROME	4e-152	Drosophila_melanogaster	Protein_trachealess
ACON000056	NA	NA	Dab_C_vs.Lab2_C	Field_C_vs.Lab2_C	Dabou_vs.Lab2	0.19688	0.546998	ns	ACON000056-PA	sp|Q24119|TRH_DROME	4e-152	Drosophila_melanogaster	Protein_trachealess
ACON000056	NA	NA	Tia_C_vs.Lab2_C	Field_C_vs.Lab2_C	Tiassalé_vs.Lab2	0.329514	0.289718	ns	ACON000056-PA	sp|Q24119|TRH_DROME	4e-152	Drosophila_melanogaster	Protein_trachealess
ACON000056	NA	NA	Agb_D_vs.Lab2_C	Field_D_vs.Lab2_C	Agboville_vs.Lab2	0.218551	0.594736	ns	ACON000056-PA	sp|Q24119|TRH_DROME	4e-152	Drosophila_melanogaster	Protein_trachealess
ACON000056	NA	NA	Dab_D_vs.Lab2_C	Field_D_vs.Lab2_C	Dabou_vs.Lab2	0.238578	0.485703	ns	ACON000056-PA	sp|Q24119|TRH_DROME	4e-152	Drosophila_melanogaster	Protein_trachealess
ACON000056	NA	NA	Tia_D_vs.Lab2_C	Field_D_vs.Lab2_C	Tiassalé_vs.Lab2	0.324752	0.298215	ns	ACON000056-PA	sp|Q24119|TRH_DROME	4e-152	Drosophila_melanogaster	Protein_trachealess
ACON000056	NA	NA	Agb_M_vs.Lab2_C	Field_M_vs.Lab2_C	Agboville_vs.Lab2	0.155434	0.628067	ns	ACON000056-PA	sp|Q24119|TRH_DROME	4e-152	Drosophila_melanogaster	Protein_trachealess
ACON000056	NA	NA	Dab_M_vs.Lab2_C	Field_M_vs.Lab2_C	Dabou_vs.Lab2	0.187085	0.554132	ns	ACON000056-PA	sp|Q24119|TRH_DROME	4e-152	Drosophila_melanogaster	Protein_trachealess
ACON000056	NA	NA	Tia_M_vs.Lab2_C	Field_M_vs.Lab2_C	Tiassalé_vs.Lab2	0.282792	0.374833	ns	ACON000056-PA	sp|Q24119|TRH_DROME	4e-152	Drosophila_melanogaster	Protein_trachealess
ACON000057	NA	NA	Agb_C_vs.Lab2_C	Field_C_vs.Lab2_C	Agboville_vs.Lab2	0.376589	0.151799	ns	ACON000057-PA	sp|Q02548|PAX5_HUMAN	3e-74	Homo_sapiens	Paired_box_protein_Pax-5
ACON000057	NA	NA	Dab_C_vs.Lab2_C	Field_C_vs.Lab2_C	Dabou_vs.Lab2	0.00634733	0.982261	ns	ACON000057-PA	sp|Q02548|PAX5_HUMAN	3e-74	Homo_sapiens	Paired_box_protein_Pax-5
ACON000057	NA	NA	Tia_C_vs.Lab2_C	Field_C_vs.Lab2_C	Tiassalé_vs.Lab2	-0.0417867	0.883239	ns	ACON000057-PA	sp|Q02548|PAX5_HUMAN	3e-74	Homo_sapiens	Paired_box_protein_Pax-5
ACON000057	NA	NA	Agb_D_vs.Lab2_C	Field_D_vs.Lab2_C	Agboville_vs.Lab2	-0.0165936	0.967329	ns	ACON000057-PA	sp|Q02548|PAX5_HUMAN	3e-74	Homo_sapiens	Paired_box_protein_Pax-5
ACON000057	NA	NA	Dab_D_vs.Lab2_C	Field_D_vs.Lab2_C	Dabou_vs.Lab2	0.0440183	0.886585	ns	ACON000057-PA	sp|Q02548|PAX5_HUMAN	3e-74	Homo_sapiens	Paired_box_protein_Pax-5
ACON000057	NA	NA	Tia_D_vs.Lab2_C	Field_D_vs.Lab2_C	Tiassalé_vs.Lab2	-0.0303956	0.917953	ns	ACON000057-PA	sp|Q02548|PAX5_HUMAN	3e-74	Homo_sapiens	Paired_box_protein_Pax-5
ACON000057	NA	NA	Agb_M_vs.Lab2_C	Field_M_vs.Lab2_C	Agboville_vs.Lab2	0.30263	0.197681	ns	ACON000057-PA	sp|Q02548|PAX5_HUMAN	3e-74	Homo_sapiens	Paired_box_protein_Pax-5
ACON000057	NA	NA	Dab_M_vs.Lab2_C	Field_M_vs.Lab2_C	Dabou_vs.Lab2	0.330555	0.156195	ns	ACON000057-PA	sp|Q02548|PAX5_HUMAN	3e-74	Homo_sapiens	Paired_box_protein_Pax-5
ACON000057	NA	NA	Tia_M_vs.Lab2_C	Field_M_vs.Lab2_C	Tiassalé_vs.Lab2	0.167185	0.515011	ns	ACON000057-PA	sp|Q02548|PAX5_HUMAN	3e-74	Homo_sapiens	Paired_box_protein_Pax-5
ACON000058	NA	NA	Agb_C_vs.Lab2_C	Field_C_vs.Lab2_C	Agboville_vs.Lab2	-0.343238	0.315074	ns	ACON000058-PA	sp|P28167|ZFH2_DROME	1e-73	Drosophila_melanogaster	Zinc_finger_protein_2
ACON000058	NA	NA	Dab_C_vs.Lab2_C	Field_C_vs.Lab2_C	Dabou_vs.Lab2	-0.0079081	0.981935	ns	ACON000058-PA	sp|P28167|ZFH2_DROME	1e-73	Drosophila_melanogaster	Zinc_finger_protein_2
ACON000058	NA	NA	Tia_C_vs.Lab2_C	Field_C_vs.Lab2_C	Tiassalé_vs.Lab2	-0.306653	0.315473	ns	ACON000058-PA	sp|P28167|ZFH2_DROME	1e-73	Drosophila_melanogaster	Zinc_finger_protein_2
ACON000058	NA	NA	Agb_D_vs.Lab2_C	Field_D_vs.Lab2_C	Agboville_vs.Lab2	-0.331482	0.39027	ns	ACON000058-PA	sp|P28167|ZFH2_DROME	1e-73	Drosophila_melanogaster	Zinc_finger_protein_2
ACON000058	NA	NA	Dab_D_vs.Lab2_C	Field_D_vs.Lab2_C	Dabou_vs.Lab2	-0.10525	0.772796	ns	ACON000058-PA	sp|P28167|ZFH2_DROME	1e-73	Drosophila_melanogaster	Zinc_finger_protein_2
ACON000058	NA	NA	Tia_D_vs.Lab2_C	Field_D_vs.Lab2_C	Tiassalé_vs.Lab2	-0.455023	0.133331	ns	ACON000058-PA	sp|P28167|ZFH2_DROME	1e-73	Drosophila_melanogaster	Zinc_finger_protein_2
ACON000058	NA	NA	Agb_M_vs.Lab2_C	Field_M_vs.Lab2_C	Agboville_vs.Lab2	-0.350098	0.235327	ns	ACON000058-PA	sp|P28167|ZFH2_DROME	1e-73	Drosophila_melanogaster	Zinc_finger_protein_2
ACON000058	NA	NA	Dab_M_vs.Lab2_C	Field_M_vs.Lab2_C	Dabou_vs.Lab2	-0.176263	0.565629	ns	ACON000058-PA	sp|P28167|ZFH2_DROME	1e-73	Drosophila_melanogaster	Zinc_finger_protein_2
ACON000058	NA	NA	Tia_M_vs.Lab2_C	Field_M_vs.Lab2_C	Tiassalé_vs.Lab2	-0.26467	0.395521	ns	ACON000058-PA	sp|P28167|ZFH2_DROME	1e-73	Drosophila_melanogaster	Zinc_finger_protein_2
ACON000061	NA	NA	Agb_C_vs.Lab2_C	Field_C_vs.Lab2_C	Agboville_vs.Lab2	0.400044	0.119187	ns	ACON000061-PA	sp|Q6XBJ3|ONEC2_MOUSE	1e-79	Mus_musculus	One_cut_domain_family_member_2
ACON000061	NA	NA	Dab_C_vs.Lab2_C	Field_C_vs.Lab2_C	Dabou_vs.Lab2	0.455726	0.0525945	ns	ACON000061-PA	sp|Q6XBJ3|ONEC2_MOUSE	1e-79	Mus_musculus	One_cut_domain_family_member_2
ACON000061	NA	NA	Tia_C_vs.Lab2_C	Field_C_vs.Lab2_C	Tiassalé_vs.Lab2	0.537344	0.0211816	*	ACON000061-PA	sp|Q6XBJ3|ONEC2_MOUSE	1e-79	Mus_musculus	One_cut_domain_family_member_2
ACON000061	NA	NA	Agb_D_vs.Lab2_C	Field_D_vs.Lab2_C	Agboville_vs.Lab2	0.165253	0.607125	ns	ACON000061-PA	sp|Q6XBJ3|ONEC2_MOUSE	1e-79	Mus_musculus	One_cut_domain_family_member_2
ACON000061	NA	NA	Dab_D_vs.Lab2_C	Field_D_vs.Lab2_C	Dabou_vs.Lab2	0.086525	0.76656	ns	ACON000061-PA	sp|Q6XBJ3|ONEC2_MOUSE	1e-79	Mus_musculus	One_cut_domain_family_member_2
ACON000061	NA	NA	Tia_D_vs.Lab2_C	Field_D_vs.Lab2_C	Tiassalé_vs.Lab2	0.660279	0.0054804	**	ACON000061-PA	sp|Q6XBJ3|ONEC2_MOUSE	1e-79	Mus_musculus	One_cut_domain_family_member_2
ACON000061	NA	NA	Agb_M_vs.Lab2_C	Field_M_vs.Lab2_C	Agboville_vs.Lab2	0.544025	0.0167078	*	ACON000061-PA	sp|Q6XBJ3|ONEC2_MOUSE	1e-79	Mus_musculus	One_cut_domain_family_member_2
ACON000061	NA	NA	Dab_M_vs.Lab2_C	Field_M_vs.Lab2_C	Dabou_vs.Lab2	0.592286	0.00951044	**	ACON000061-PA	sp|Q6XBJ3|ONEC2_MOUSE	1e-79	Mus_musculus	One_cut_domain_family_member_2
ACON000061	NA	NA	Tia_M_vs.Lab2_C	Field_M_vs.Lab2_C	Tiassalé_vs.Lab2	0.442322	0.0607638	ns	ACON000061-PA	sp|Q6XBJ3|ONEC2_MOUSE	1e-79	Mus_musculus	One_cut_domain_family_member_2
ACON000061	NA	NA	Agb_C_vs.Lab2_C	Field_C_vs.Lab2_C	Agboville_vs.Lab2	0.400044	0.119187	ns	ACON000061-PB	sp|Q9NJB5|ONEC_DROME	7e-44	Drosophila_melanogaster	Homeobox_protein_onecut
ACON000061	NA	NA	Dab_C_vs.Lab2_C	Field_C_vs.Lab2_C	Dabou_vs.Lab2	0.455726	0.0525945	ns	ACON000061-PB	sp|Q9NJB5|ONEC_DROME	7e-44	Drosophila_melanogaster	Homeobox_protein_onecut
ACON000061	NA	NA	Tia_C_vs.Lab2_C	Field_C_vs.Lab2_C	Tiassalé_vs.Lab2	0.537344	0.0211816	*	ACON000061-PB	sp|Q9NJB5|ONEC_DROME	7e-44	Drosophila_melanogaster	Homeobox_protein_onecut
ACON000061	NA	NA	Agb_D_vs.Lab2_C	Field_D_vs.Lab2_C	Agboville_vs.Lab2	0.165253	0.607125	ns	ACON000061-PB	sp|Q9NJB5|ONEC_DROME	7e-44	Drosophila_melanogaster	Homeobox_protein_onecut
ACON000061	NA	NA	Dab_D_vs.Lab2_C	Field_D_vs.Lab2_C	Dabou_vs.Lab2	0.086525	0.76656	ns	ACON000061-PB	sp|Q9NJB5|ONEC_DROME	7e-44	Drosophila_melanogaster	Homeobox_protein_onecut
ACON000061	NA	NA	Tia_D_vs.Lab2_C	Field_D_vs.Lab2_C	Tiassalé_vs.Lab2	0.660279	0.0054804	**	ACON000061-PB	sp|Q9NJB5|ONEC_DROME	7e-44	Drosophila_melanogaster	Homeobox_protein_onecut
ACON000061	NA	NA	Agb_M_vs.Lab2_C	Field_M_vs.Lab2_C	Agboville_vs.Lab2	0.544025	0.0167078	*	ACON000061-PB	sp|Q9NJB5|ONEC_DROME	7e-44	Drosophila_melanogaster	Homeobox_protein_onecut
ACON000061	NA	NA	Dab_M_vs.Lab2_C	Field_M_vs.Lab2_C	Dabou_vs.Lab2	0.592286	0.00951044	**	ACON000061-PB	sp|Q9NJB5|ONEC_DROME	7e-44	Drosophila_melanogaster	Homeobox_protein_onecut
ACON000061	NA	NA	Tia_M_vs.Lab2_C	Field_M_vs.Lab2_C	Tiassalé_vs.Lab2	0.442322	0.0607638	ns	ACON000061-PB	sp|Q9NJB5|ONEC_DROME	7e-44	Drosophila_melanogaster	Homeobox_protein_onecut
ACON000062	NA	NA	Agb_C_vs.Lab2_C	Field_C_vs.Lab2_C	Agboville_vs.Lab2	-0.067694	0.765231	ns	ACON000062-PA	sp|Q8TF68|ZN384_HUMAN	6e-29	Homo_sapiens	Zinc_finger_protein_384
ACON000062	NA	NA	Dab_C_vs.Lab2_C	Field_C_vs.Lab2_C	Dabou_vs.Lab2	-0.0361942	0.857584	ns	ACON000062-PA	sp|Q8TF68|ZN384_HUMAN	6e-29	Homo_sapiens	Zinc_finger_protein_384
ACON000062	NA	NA	Tia_C_vs.Lab2_C	Field_C_vs.Lab2_C	Tiassalé_vs.Lab2	-0.16832	0.356049	ns	ACON000062-PA	sp|Q8TF68|ZN384_HUMAN	6e-29	Homo_sapiens	Zinc_finger_protein_384
ACON000062	NA	NA	Agb_D_vs.Lab2_C	Field_D_vs.Lab2_C	Agboville_vs.Lab2	-0.187546	0.413448	ns	ACON000062-PA	sp|Q8TF68|ZN384_HUMAN	6e-29	Homo_sapiens	Zinc_finger_protein_384
ACON000062	NA	NA	Dab_D_vs.Lab2_C	Field_D_vs.Lab2_C	Dabou_vs.Lab2	-0.10327	0.6154	ns	ACON000062-PA	sp|Q8TF68|ZN384_HUMAN	6e-29	Homo_sapiens	Zinc_finger_protein_384
ACON000062	NA	NA	Tia_D_vs.Lab2_C	Field_D_vs.Lab2_C	Tiassalé_vs.Lab2	-0.120717	0.523629	ns	ACON000062-PA	sp|Q8TF68|ZN384_HUMAN	6e-29	Homo_sapiens	Zinc_finger_protein_384
ACON000062	NA	NA	Agb_M_vs.Lab2_C	Field_M_vs.Lab2_C	Agboville_vs.Lab2	0.0833331	0.650155	ns	ACON000062-PA	sp|Q8TF68|ZN384_HUMAN	6e-29	Homo_sapiens	Zinc_finger_protein_384
ACON000062	NA	NA	Dab_M_vs.Lab2_C	Field_M_vs.Lab2_C	Dabou_vs.Lab2	0.00618054	0.976644	ns	ACON000062-PA	sp|Q8TF68|ZN384_HUMAN	6e-29	Homo_sapiens	Zinc_finger_protein_384
ACON000062	NA	NA	Tia_M_vs.Lab2_C	Field_M_vs.Lab2_C	Tiassalé_vs.Lab2	-0.216232	0.23227	ns	ACON000062-PA	sp|Q8TF68|ZN384_HUMAN	6e-29	Homo_sapiens	Zinc_finger_protein_384
ACON000063	NA	NA	Agb_C_vs.Lab2_C	Field_C_vs.Lab2_C	Agboville_vs.Lab2	0.182702	0.54635	ns	ACON000063-PA	sp|O18381|PAX6_DROME	5e-33	Drosophila_melanogaster	Paired_box_protein_Pax-6
ACON000063	NA	NA	Dab_C_vs.Lab2_C	Field_C_vs.Lab2_C	Dabou_vs.Lab2	0.334393	0.188561	ns	ACON000063-PA	sp|O18381|PAX6_DROME	5e-33	Drosophila_melanogaster	Paired_box_protein_Pax-6
ACON000063	NA	NA	Tia_C_vs.Lab2_C	Field_C_vs.Lab2_C	Tiassalé_vs.Lab2	0.403682	0.106657	ns	ACON000063-PA	sp|O18381|PAX6_DROME	5e-33	Drosophila_melanogaster	Paired_box_protein_Pax-6
ACON000063	NA	NA	Agb_D_vs.Lab2_C	Field_D_vs.Lab2_C	Agboville_vs.Lab2	0.238197	0.469264	ns	ACON000063-PA	sp|O18381|PAX6_DROME	5e-33	Drosophila_melanogaster	Paired_box_protein_Pax-6
ACON000063	NA	NA	Dab_D_vs.Lab2_C	Field_D_vs.Lab2_C	Dabou_vs.Lab2	0.436204	0.100201	ns	ACON000063-PA	sp|O18381|PAX6_DROME	5e-33	Drosophila_melanogaster	Paired_box_protein_Pax-6
ACON000063	NA	NA	Tia_D_vs.Lab2_C	Field_D_vs.Lab2_C	Tiassalé_vs.Lab2	0.19598	0.463848	ns	ACON000063-PA	sp|O18381|PAX6_DROME	5e-33	Drosophila_melanogaster	Paired_box_protein_Pax-6
ACON000063	NA	NA	Agb_M_vs.Lab2_C	Field_M_vs.Lab2_C	Agboville_vs.Lab2	0.332236	0.178774	ns	ACON000063-PA	sp|O18381|PAX6_DROME	5e-33	Drosophila_melanogaster	Paired_box_protein_Pax-6
ACON000063	NA	NA	Dab_M_vs.Lab2_C	Field_M_vs.Lab2_C	Dabou_vs.Lab2	0.529777	0.0287759	*	ACON000063-PA	sp|O18381|PAX6_DROME	5e-33	Drosophila_melanogaster	Paired_box_protein_Pax-6
ACON000063	NA	NA	Tia_M_vs.Lab2_C	Field_M_vs.Lab2_C	Tiassalé_vs.Lab2	0.41928	0.0963836	ns	ACON000063-PA	sp|O18381|PAX6_DROME	5e-33	Drosophila_melanogaster	Paired_box_protein_Pax-6
ACON000064	PLEXA	NA	Agb_C_vs.Lab2_C	Field_C_vs.Lab2_C	Agboville_vs.Lab2	-0.416425	0.054779	ns	ACON000064-PA	sp|O75051|PLXA2_HUMAN	0	Homo_sapiens	Plexin-A2
ACON000064	PLEXA	NA	Dab_C_vs.Lab2_C	Field_C_vs.Lab2_C	Dabou_vs.Lab2	-0.69366	0.00113968	**	ACON000064-PA	sp|O75051|PLXA2_HUMAN	0	Homo_sapiens	Plexin-A2
ACON000064	PLEXA	NA	Tia_C_vs.Lab2_C	Field_C_vs.Lab2_C	Tiassalé_vs.Lab2	-0.40545	0.0390788	*	ACON000064-PA	sp|O75051|PLXA2_HUMAN	0	Homo_sapiens	Plexin-A2
ACON000064	PLEXA	NA	Agb_D_vs.Lab2_C	Field_D_vs.Lab2_C	Agboville_vs.Lab2	-0.424713	0.0783311	ns	ACON000064-PA	sp|O75051|PLXA2_HUMAN	0	Homo_sapiens	Plexin-A2
ACON000064	PLEXA	NA	Dab_D_vs.Lab2_C	Field_D_vs.Lab2_C	Dabou_vs.Lab2	-0.55246	0.0102851	*	ACON000064-PA	sp|O75051|PLXA2_HUMAN	0	Homo_sapiens	Plexin-A2
ACON000064	PLEXA	NA	Tia_D_vs.Lab2_C	Field_D_vs.Lab2_C	Tiassalé_vs.Lab2	-0.73613	0.000494028	***	ACON000064-PA	sp|O75051|PLXA2_HUMAN	0	Homo_sapiens	Plexin-A2
ACON000064	PLEXA	NA	Agb_M_vs.Lab2_C	Field_M_vs.Lab2_C	Agboville_vs.Lab2	-0.663338	0.000983116	***	ACON000064-PA	sp|O75051|PLXA2_HUMAN	0	Homo_sapiens	Plexin-A2
ACON000064	PLEXA	NA	Dab_M_vs.Lab2_C	Field_M_vs.Lab2_C	Dabou_vs.Lab2	-0.731297	0.000402622	***	ACON000064-PA	sp|O75051|PLXA2_HUMAN	0	Homo_sapiens	Plexin-A2
ACON000064	PLEXA	NA	Tia_M_vs.Lab2_C	Field_M_vs.Lab2_C	Tiassalé_vs.Lab2	-0.660845	0.00157032	**	ACON000064-PA	sp|O75051|PLXA2_HUMAN	0	Homo_sapiens	Plexin-A2
ACON000065	NA	NA	Agb_C_vs.Lab2_C	Field_C_vs.Lab2_C	Agboville_vs.Lab2	-0.031125	0.920307	ns	ACON000065-PA	sp|Q9UPW8|UN13A_HUMAN	0	Homo_sapiens	Protein_unc-13_homolog_A
ACON000065	NA	NA	Dab_C_vs.Lab2_C	Field_C_vs.Lab2_C	Dabou_vs.Lab2	0.175178	0.458371	ns	ACON000065-PA	sp|Q9UPW8|UN13A_HUMAN	0	Homo_sapiens	Protein_unc-13_homolog_A
ACON000065	NA	NA	Tia_C_vs.Lab2_C	Field_C_vs.Lab2_C	Tiassalé_vs.Lab2	0.279566	0.217091	ns	ACON000065-PA	sp|Q9UPW8|UN13A_HUMAN	0	Homo_sapiens	Protein_unc-13_homolog_A
ACON000065	NA	NA	Agb_D_vs.Lab2_C	Field_D_vs.Lab2_C	Agboville_vs.Lab2	-0.0219446	0.953297	ns	ACON000065-PA	sp|Q9UPW8|UN13A_HUMAN	0	Homo_sapiens	Protein_unc-13_homolog_A
ACON000065	NA	NA	Dab_D_vs.Lab2_C	Field_D_vs.Lab2_C	Dabou_vs.Lab2	-0.0203181	0.945948	ns	ACON000065-PA	sp|Q9UPW8|UN13A_HUMAN	0	Homo_sapiens	Protein_unc-13_homolog_A
ACON000065	NA	NA	Tia_D_vs.Lab2_C	Field_D_vs.Lab2_C	Tiassalé_vs.Lab2	-0.18005	0.454134	ns	ACON000065-PA	sp|Q9UPW8|UN13A_HUMAN	0	Homo_sapiens	Protein_unc-13_homolog_A
ACON000065	NA	NA	Agb_M_vs.Lab2_C	Field_M_vs.Lab2_C	Agboville_vs.Lab2	0.234082	0.292138	ns	ACON000065-PA	sp|Q9UPW8|UN13A_HUMAN	0	Homo_sapiens	Protein_unc-13_homolog_A
ACON000065	NA	NA	Dab_M_vs.Lab2_C	Field_M_vs.Lab2_C	Dabou_vs.Lab2	0.201097	0.37055	ns	ACON000065-PA	sp|Q9UPW8|UN13A_HUMAN	0	Homo_sapiens	Protein_unc-13_homolog_A
ACON000065	NA	NA	Tia_M_vs.Lab2_C	Field_M_vs.Lab2_C	Tiassalé_vs.Lab2	0.228402	0.325639	ns	ACON000065-PA	sp|Q9UPW8|UN13A_HUMAN	0	Homo_sapiens	Protein_unc-13_homolog_A
ACON000066	NA	NA	Agb_C_vs.Lab2_C	Field_C_vs.Lab2_C	Agboville_vs.Lab2	0.247647	0.428277	ns	ACON000066-PA	sp|P35710|SOX5_MOUSE	1e-57	Mus_musculus	Transcription_factor_SOX-5
ACON000066	NA	NA	Dab_C_vs.Lab2_C	Field_C_vs.Lab2_C	Dabou_vs.Lab2	0.502904	0.0587967	ns	ACON000066-PA	sp|P35710|SOX5_MOUSE	1e-57	Mus_musculus	Transcription_factor_SOX-5
ACON000066	NA	NA	Tia_C_vs.Lab2_C	Field_C_vs.Lab2_C	Tiassalé_vs.Lab2	0.364188	0.173953	ns	ACON000066-PA	sp|P35710|SOX5_MOUSE	1e-57	Mus_musculus	Transcription_factor_SOX-5
ACON000066	NA	NA	Agb_D_vs.Lab2_C	Field_D_vs.Lab2_C	Agboville_vs.Lab2	0.487557	0.12846	ns	ACON000066-PA	sp|P35710|SOX5_MOUSE	1e-57	Mus_musculus	Transcription_factor_SOX-5
ACON000066	NA	NA	Dab_D_vs.Lab2_C	Field_D_vs.Lab2_C	Dabou_vs.Lab2	0.657288	0.0200784	*	ACON000066-PA	sp|P35710|SOX5_MOUSE	1e-57	Mus_musculus	Transcription_factor_SOX-5
ACON000066	NA	NA	Tia_D_vs.Lab2_C	Field_D_vs.Lab2_C	Tiassalé_vs.Lab2	0.255964	0.355581	ns	ACON000066-PA	sp|P35710|SOX5_MOUSE	1e-57	Mus_musculus	Transcription_factor_SOX-5
ACON000066	NA	NA	Agb_M_vs.Lab2_C	Field_M_vs.Lab2_C	Agboville_vs.Lab2	0.782673	0.00264075	**	ACON000066-PA	sp|P35710|SOX5_MOUSE	1e-57	Mus_musculus	Transcription_factor_SOX-5
ACON000066	NA	NA	Dab_M_vs.Lab2_C	Field_M_vs.Lab2_C	Dabou_vs.Lab2	0.760793	0.00362201	**	ACON000066-PA	sp|P35710|SOX5_MOUSE	1e-57	Mus_musculus	Transcription_factor_SOX-5
ACON000066	NA	NA	Tia_M_vs.Lab2_C	Field_M_vs.Lab2_C	Tiassalé_vs.Lab2	0.686545	0.0106333	*	ACON000066-PA	sp|P35710|SOX5_MOUSE	1e-57	Mus_musculus	Transcription_factor_SOX-5
ACON000067	NA	NA	Agb_C_vs.Lab2_C	Field_C_vs.Lab2_C	Agboville_vs.Lab2	0.081194	0.862043	ns	ACON000067-PA	sp|Q1LZF1|PAX6_BOVIN	3e-120	Bos_taurus	Paired_box_protein_Pax-6
ACON000067	NA	NA	Dab_C_vs.Lab2_C	Field_C_vs.Lab2_C	Dabou_vs.Lab2	0.602573	0.0789605	ns	ACON000067-PA	sp|Q1LZF1|PAX6_BOVIN	3e-120	Bos_taurus	Paired_box_protein_Pax-6
ACON000067	NA	NA	Tia_C_vs.Lab2_C	Field_C_vs.Lab2_C	Tiassalé_vs.Lab2	0.626801	0.0660236	ns	ACON000067-PA	sp|Q1LZF1|PAX6_BOVIN	3e-120	Bos_taurus	Paired_box_protein_Pax-6
ACON000067	NA	NA	Agb_D_vs.Lab2_C	Field_D_vs.Lab2_C	Agboville_vs.Lab2	0.252422	0.588745	ns	ACON000067-PA	sp|Q1LZF1|PAX6_BOVIN	3e-120	Bos_taurus	Paired_box_protein_Pax-6
ACON000067	NA	NA	Dab_D_vs.Lab2_C	Field_D_vs.Lab2_C	Dabou_vs.Lab2	0.468865	0.205437	ns	ACON000067-PA	sp|Q1LZF1|PAX6_BOVIN	3e-120	Bos_taurus	Paired_box_protein_Pax-6
ACON000067	NA	NA	Tia_D_vs.Lab2_C	Field_D_vs.Lab2_C	Tiassalé_vs.Lab2	0.372273	0.293535	ns	ACON000067-PA	sp|Q1LZF1|PAX6_BOVIN	3e-120	Bos_taurus	Paired_box_protein_Pax-6
ACON000067	NA	NA	Agb_M_vs.Lab2_C	Field_M_vs.Lab2_C	Agboville_vs.Lab2	0.868951	0.00883157	**	ACON000067-PA	sp|Q1LZF1|PAX6_BOVIN	3e-120	Bos_taurus	Paired_box_protein_Pax-6
ACON000067	NA	NA	Dab_M_vs.Lab2_C	Field_M_vs.Lab2_C	Dabou_vs.Lab2	1.00189	0.00298512	**	ACON000067-PA	sp|Q1LZF1|PAX6_BOVIN	3e-120	Bos_taurus	Paired_box_protein_Pax-6
ACON000067	NA	NA	Tia_M_vs.Lab2_C	Field_M_vs.Lab2_C	Tiassalé_vs.Lab2	0.716017	0.037101	*	ACON000067-PA	sp|Q1LZF1|PAX6_BOVIN	3e-120	Bos_taurus	Paired_box_protein_Pax-6
ACON000068	NFI	NA	Agb_C_vs.Lab2_C	Field_C_vs.Lab2_C	Agboville_vs.Lab2	0.371466	0.404819	ns	ACON000068-PA	sp|P17926|NFIC_CHICK	2e-87	Gallus_gallus	Nuclear_factor_1_C-type
ACON000068	NFI	NA	Dab_C_vs.Lab2_C	Field_C_vs.Lab2_C	Dabou_vs.Lab2	0.951921	0.012356	*	ACON000068-PA	sp|P17926|NFIC_CHICK	2e-87	Gallus_gallus	Nuclear_factor_1_C-type
ACON000068	NFI	NA	Tia_C_vs.Lab2_C	Field_C_vs.Lab2_C	Tiassalé_vs.Lab2	1.04516	0.00595316	**	ACON000068-PA	sp|P17926|NFIC_CHICK	2e-87	Gallus_gallus	Nuclear_factor_1_C-type
ACON000068	NFI	NA	Agb_D_vs.Lab2_C	Field_D_vs.Lab2_C	Agboville_vs.Lab2	0.0480844	0.93998	ns	ACON000068-PA	sp|P17926|NFIC_CHICK	2e-87	Gallus_gallus	Nuclear_factor_1_C-type
ACON000068	NFI	NA	Dab_D_vs.Lab2_C	Field_D_vs.Lab2_C	Dabou_vs.Lab2	0.507654	0.216907	ns	ACON000068-PA	sp|P17926|NFIC_CHICK	2e-87	Gallus_gallus	Nuclear_factor_1_C-type
ACON000068	NFI	NA	Tia_D_vs.Lab2_C	Field_D_vs.Lab2_C	Tiassalé_vs.Lab2	0.45875	0.240302	ns	ACON000068-PA	sp|P17926|NFIC_CHICK	2e-87	Gallus_gallus	Nuclear_factor_1_C-type
ACON000068	NFI	NA	Agb_M_vs.Lab2_C	Field_M_vs.Lab2_C	Agboville_vs.Lab2	1.11612	0.00256569	**	ACON000068-PA	sp|P17926|NFIC_CHICK	2e-87	Gallus_gallus	Nuclear_factor_1_C-type
ACON000068	NFI	NA	Dab_M_vs.Lab2_C	Field_M_vs.Lab2_C	Dabou_vs.Lab2	1.18169	0.00160493	**	ACON000068-PA	sp|P17926|NFIC_CHICK	2e-87	Gallus_gallus	Nuclear_factor_1_C-type
ACON000068	NFI	NA	Tia_M_vs.Lab2_C	Field_M_vs.Lab2_C	Tiassalé_vs.Lab2	1.18194	0.00226878	**	ACON000068-PA	sp|P17926|NFIC_CHICK	2e-87	Gallus_gallus	Nuclear_factor_1_C-type
ACON000070	NA	NA	Agb_C_vs.Lab2_C	Field_C_vs.Lab2_C	Agboville_vs.Lab2	-0.277338	0.245643	ns	ACON000070-PA	sp|Q8K1Y2|KPCD3_MOUSE	0	Mus_musculus	Serine/threonine-protein_kinase_D3
ACON000070	NA	NA	Dab_C_vs.Lab2_C	Field_C_vs.Lab2_C	Dabou_vs.Lab2	-0.589534	0.00764132	**	ACON000070-PA	sp|Q8K1Y2|KPCD3_MOUSE	0	Mus_musculus	Serine/threonine-protein_kinase_D3
ACON000070	NA	NA	Tia_C_vs.Lab2_C	Field_C_vs.Lab2_C	Tiassalé_vs.Lab2	-0.65832	0.00304802	**	ACON000070-PA	sp|Q8K1Y2|KPCD3_MOUSE	0	Mus_musculus	Serine/threonine-protein_kinase_D3
ACON000070	NA	NA	Agb_D_vs.Lab2_C	Field_D_vs.Lab2_C	Agboville_vs.Lab2	-0.340281	0.194501	ns	ACON000070-PA	sp|Q8K1Y2|KPCD3_MOUSE	0	Mus_musculus	Serine/threonine-protein_kinase_D3
ACON000070	NA	NA	Dab_D_vs.Lab2_C	Field_D_vs.Lab2_C	Dabou_vs.Lab2	-0.376398	0.0957337	ns	ACON000070-PA	sp|Q8K1Y2|KPCD3_MOUSE	0	Mus_musculus	Serine/threonine-protein_kinase_D3
ACON000070	NA	NA	Tia_D_vs.Lab2_C	Field_D_vs.Lab2_C	Tiassalé_vs.Lab2	-0.677612	0.0024309	**	ACON000070-PA	sp|Q8K1Y2|KPCD3_MOUSE	0	Mus_musculus	Serine/threonine-protein_kinase_D3
ACON000070	NA	NA	Agb_M_vs.Lab2_C	Field_M_vs.Lab2_C	Agboville_vs.Lab2	-0.697121	0.00134958	**	ACON000070-PA	sp|Q8K1Y2|KPCD3_MOUSE	0	Mus_musculus	Serine/threonine-protein_kinase_D3
ACON000070	NA	NA	Dab_M_vs.Lab2_C	Field_M_vs.Lab2_C	Dabou_vs.Lab2	-0.376067	0.0686119	ns	ACON000070-PA	sp|Q8K1Y2|KPCD3_MOUSE	0	Mus_musculus	Serine/threonine-protein_kinase_D3
ACON000070	NA	NA	Tia_M_vs.Lab2_C	Field_M_vs.Lab2_C	Tiassalé_vs.Lab2	-0.513341	0.0184277	*	ACON000070-PA	sp|Q8K1Y2|KPCD3_MOUSE	0	Mus_musculus	Serine/threonine-protein_kinase_D3
ACON000070	NA	NA	Agb_C_vs.Lab2_C	Field_C_vs.Lab2_C	Agboville_vs.Lab2	-0.277338	0.245643	ns	ACON000070-PB	sp|Q8K1Y2|KPCD3_MOUSE	0	Mus_musculus	Serine/threonine-protein_kinase_D3
ACON000070	NA	NA	Dab_C_vs.Lab2_C	Field_C_vs.Lab2_C	Dabou_vs.Lab2	-0.589534	0.00764132	**	ACON000070-PB	sp|Q8K1Y2|KPCD3_MOUSE	0	Mus_musculus	Serine/threonine-protein_kinase_D3
ACON000070	NA	NA	Tia_C_vs.Lab2_C	Field_C_vs.Lab2_C	Tiassalé_vs.Lab2	-0.65832	0.00304802	**	ACON000070-PB	sp|Q8K1Y2|KPCD3_MOUSE	0	Mus_musculus	Serine/threonine-protein_kinase_D3
ACON000070	NA	NA	Agb_D_vs.Lab2_C	Field_D_vs.Lab2_C	Agboville_vs.Lab2	-0.340281	0.194501	ns	ACON000070-PB	sp|Q8K1Y2|KPCD3_MOUSE	0	Mus_musculus	Serine/threonine-protein_kinase_D3
ACON000070	NA	NA	Dab_D_vs.Lab2_C	Field_D_vs.Lab2_C	Dabou_vs.Lab2	-0.376398	0.0957337	ns	ACON000070-PB	sp|Q8K1Y2|KPCD3_MOUSE	0	Mus_musculus	Serine/threonine-protein_kinase_D3
ACON000070	NA	NA	Tia_D_vs.Lab2_C	Field_D_vs.Lab2_C	Tiassalé_vs.Lab2	-0.677612	0.0024309	**	ACON000070-PB	sp|Q8K1Y2|KPCD3_MOUSE	0	Mus_musculus	Serine/threonine-protein_kinase_D3
ACON000070	NA	NA	Agb_M_vs.Lab2_C	Field_M_vs.Lab2_C	Agboville_vs.Lab2	-0.697121	0.00134958	**	ACON000070-PB	sp|Q8K1Y2|KPCD3_MOUSE	0	Mus_musculus	Serine/threonine-protein_kinase_D3
ACON000070	NA	NA	Dab_M_vs.Lab2_C	Field_M_vs.Lab2_C	Dabou_vs.Lab2	-0.376067	0.0686119	ns	ACON000070-PB	sp|Q8K1Y2|KPCD3_MOUSE	0	Mus_musculus	Serine/threonine-protein_kinase_D3
ACON000070	NA	NA	Tia_M_vs.Lab2_C	Field_M_vs.Lab2_C	Tiassalé_vs.Lab2	-0.513341	0.0184277	*	ACON000070-PB	sp|Q8K1Y2|KPCD3_MOUSE	0	Mus_musculus	Serine/threonine-protein_kinase_D3
ACON000073	NA	NA	Agb_C_vs.Lab2_C	Field_C_vs.Lab2_C	Agboville_vs.Lab2	0.39721	0.224743	ns	ACON000073-PA	sp|Q8SQ72|SGCG_CANLF	8e-50	Canis_lupus_familiaris	Gamma-sarcoglycan
ACON000073	NA	NA	Dab_C_vs.Lab2_C	Field_C_vs.Lab2_C	Dabou_vs.Lab2	0.657768	0.0242289	*	ACON000073-PA	sp|Q8SQ72|SGCG_CANLF	8e-50	Canis_lupus_familiaris	Gamma-sarcoglycan
ACON000073	NA	NA	Tia_C_vs.Lab2_C	Field_C_vs.Lab2_C	Tiassalé_vs.Lab2	0.653783	0.024347	*	ACON000073-PA	sp|Q8SQ72|SGCG_CANLF	8e-50	Canis_lupus_familiaris	Gamma-sarcoglycan
ACON000073	NA	NA	Agb_D_vs.Lab2_C	Field_D_vs.Lab2_C	Agboville_vs.Lab2	0.627576	0.0722827	ns	ACON000073-PA	sp|Q8SQ72|SGCG_CANLF	8e-50	Canis_lupus_familiaris	Gamma-sarcoglycan
ACON000073	NA	NA	Dab_D_vs.Lab2_C	Field_D_vs.Lab2_C	Dabou_vs.Lab2	0.521513	0.0910423	ns	ACON000073-PA	sp|Q8SQ72|SGCG_CANLF	8e-50	Canis_lupus_familiaris	Gamma-sarcoglycan
ACON000073	NA	NA	Tia_D_vs.Lab2_C	Field_D_vs.Lab2_C	Tiassalé_vs.Lab2	0.0874681	0.799653	ns	ACON000073-PA	sp|Q8SQ72|SGCG_CANLF	8e-50	Canis_lupus_familiaris	Gamma-sarcoglycan
ACON000073	NA	NA	Agb_M_vs.Lab2_C	Field_M_vs.Lab2_C	Agboville_vs.Lab2	0.902981	0.00164833	**	ACON000073-PA	sp|Q8SQ72|SGCG_CANLF	8e-50	Canis_lupus_familiaris	Gamma-sarcoglycan
ACON000073	NA	NA	Dab_M_vs.Lab2_C	Field_M_vs.Lab2_C	Dabou_vs.Lab2	0.909571	0.00163071	**	ACON000073-PA	sp|Q8SQ72|SGCG_CANLF	8e-50	Canis_lupus_familiaris	Gamma-sarcoglycan
ACON000073	NA	NA	Tia_M_vs.Lab2_C	Field_M_vs.Lab2_C	Tiassalé_vs.Lab2	0.436578	0.141507	ns	ACON000073-PA	sp|Q8SQ72|SGCG_CANLF	8e-50	Canis_lupus_familiaris	Gamma-sarcoglycan
ACON000075	NA	NA	Agb_C_vs.Lab2_C	Field_C_vs.Lab2_C	Agboville_vs.Lab2	-0.0906333	0.841278	ns	ACON000075-PA	sp|B7Z0W9|OTOP_DROME	8e-58	Drosophila_melanogaster	Proton_channel_OtopLc
ACON000075	NA	NA	Dab_C_vs.Lab2_C	Field_C_vs.Lab2_C	Dabou_vs.Lab2	-0.169919	0.648145	ns	ACON000075-PA	sp|B7Z0W9|OTOP_DROME	8e-58	Drosophila_melanogaster	Proton_channel_OtopLc
ACON000075	NA	NA	Tia_C_vs.Lab2_C	Field_C_vs.Lab2_C	Tiassalé_vs.Lab2	-0.173515	0.638815	ns	ACON000075-PA	sp|B7Z0W9|OTOP_DROME	8e-58	Drosophila_melanogaster	Proton_channel_OtopLc
ACON000075	NA	NA	Agb_D_vs.Lab2_C	Field_D_vs.Lab2_C	Agboville_vs.Lab2	-0.15901	0.743232	ns	ACON000075-PA	sp|B7Z0W9|OTOP_DROME	8e-58	Drosophila_melanogaster	Proton_channel_OtopLc
ACON000075	NA	NA	Dab_D_vs.Lab2_C	Field_D_vs.Lab2_C	Dabou_vs.Lab2	-0.0693317	0.872068	ns	ACON000075-PA	sp|B7Z0W9|OTOP_DROME	8e-58	Drosophila_melanogaster	Proton_channel_OtopLc
ACON000075	NA	NA	Tia_D_vs.Lab2_C	Field_D_vs.Lab2_C	Tiassalé_vs.Lab2	0.0686929	0.86391	ns	ACON000075-PA	sp|B7Z0W9|OTOP_DROME	8e-58	Drosophila_melanogaster	Proton_channel_OtopLc
ACON000075	NA	NA	Agb_M_vs.Lab2_C	Field_M_vs.Lab2_C	Agboville_vs.Lab2	-0.431184	0.207258	ns	ACON000075-PA	sp|B7Z0W9|OTOP_DROME	8e-58	Drosophila_melanogaster	Proton_channel_OtopLc
ACON000075	NA	NA	Dab_M_vs.Lab2_C	Field_M_vs.Lab2_C	Dabou_vs.Lab2	0.356559	0.281721	ns	ACON000075-PA	sp|B7Z0W9|OTOP_DROME	8e-58	Drosophila_melanogaster	Proton_channel_OtopLc
ACON000075	NA	NA	Tia_M_vs.Lab2_C	Field_M_vs.Lab2_C	Tiassalé_vs.Lab2	0.10915	0.776524	ns	ACON000075-PA	sp|B7Z0W9|OTOP_DROME	8e-58	Drosophila_melanogaster	Proton_channel_OtopLc
ACON000076	NA	NA	Agb_C_vs.Lab2_C	Field_C_vs.Lab2_C	Agboville_vs.Lab2	0.200995	0.43622	ns	ACON000076-PA	sp|Q3U1N2|SRBP2_MOUSE	2e-120	Mus_musculus	Sterol_regulatory_element-binding_protein_2
ACON000076	NA	NA	Dab_C_vs.Lab2_C	Field_C_vs.Lab2_C	Dabou_vs.Lab2	0.433971	0.0486698	*	ACON000076-PA	sp|Q3U1N2|SRBP2_MOUSE	2e-120	Mus_musculus	Sterol_regulatory_element-binding_protein_2
ACON000076	NA	NA	Tia_C_vs.Lab2_C	Field_C_vs.Lab2_C	Tiassalé_vs.Lab2	0.399763	0.067028	ns	ACON000076-PA	sp|Q3U1N2|SRBP2_MOUSE	2e-120	Mus_musculus	Sterol_regulatory_element-binding_protein_2
ACON000076	NA	NA	Agb_D_vs.Lab2_C	Field_D_vs.Lab2_C	Agboville_vs.Lab2	0.355918	0.185043	ns	ACON000076-PA	sp|Q3U1N2|SRBP2_MOUSE	2e-120	Mus_musculus	Sterol_regulatory_element-binding_protein_2
ACON000076	NA	NA	Dab_D_vs.Lab2_C	Field_D_vs.Lab2_C	Dabou_vs.Lab2	-0.0635537	0.819147	ns	ACON000076-PA	sp|Q3U1N2|SRBP2_MOUSE	2e-120	Mus_musculus	Sterol_regulatory_element-binding_protein_2
ACON000076	NA	NA	Tia_D_vs.Lab2_C	Field_D_vs.Lab2_C	Tiassalé_vs.Lab2	0.617938	0.00557851	**	ACON000076-PA	sp|Q3U1N2|SRBP2_MOUSE	2e-120	Mus_musculus	Sterol_regulatory_element-binding_protein_2
ACON000076	NA	NA	Agb_M_vs.Lab2_C	Field_M_vs.Lab2_C	Agboville_vs.Lab2	-0.152909	0.50227	ns	ACON000076-PA	sp|Q3U1N2|SRBP2_MOUSE	2e-120	Mus_musculus	Sterol_regulatory_element-binding_protein_2
ACON000076	NA	NA	Dab_M_vs.Lab2_C	Field_M_vs.Lab2_C	Dabou_vs.Lab2	0.336465	0.114913	ns	ACON000076-PA	sp|Q3U1N2|SRBP2_MOUSE	2e-120	Mus_musculus	Sterol_regulatory_element-binding_protein_2
ACON000076	NA	NA	Tia_M_vs.Lab2_C	Field_M_vs.Lab2_C	Tiassalé_vs.Lab2	0.222977	0.329603	ns	ACON000076-PA	sp|Q3U1N2|SRBP2_MOUSE	2e-120	Mus_musculus	Sterol_regulatory_element-binding_protein_2
ACON000078	NA	NA	Agb_C_vs.Lab2_C	Field_C_vs.Lab2_C	Agboville_vs.Lab2	-0.326616	0.0849437	ns	ACON000078-PA	sp|Q9D9H8|CB069_MOUSE	2e-54	Mus_musculus	UPF0565_protein_C2orf69_homolog
ACON000078	NA	NA	Dab_C_vs.Lab2_C	Field_C_vs.Lab2_C	Dabou_vs.Lab2	-0.101475	0.581686	ns	ACON000078-PA	sp|Q9D9H8|CB069_MOUSE	2e-54	Mus_musculus	UPF0565_protein_C2orf69_homolog
ACON000078	NA	NA	Tia_C_vs.Lab2_C	Field_C_vs.Lab2_C	Tiassalé_vs.Lab2	-0.0985615	0.592821	ns	ACON000078-PA	sp|Q9D9H8|CB069_MOUSE	2e-54	Mus_musculus	UPF0565_protein_C2orf69_homolog
ACON000078	NA	NA	Agb_D_vs.Lab2_C	Field_D_vs.Lab2_C	Agboville_vs.Lab2	-0.306513	0.148875	ns	ACON000078-PA	sp|Q9D9H8|CB069_MOUSE	2e-54	Mus_musculus	UPF0565_protein_C2orf69_homolog
ACON000078	NA	NA	Dab_D_vs.Lab2_C	Field_D_vs.Lab2_C	Dabou_vs.Lab2	-0.110533	0.575339	ns	ACON000078-PA	sp|Q9D9H8|CB069_MOUSE	2e-54	Mus_musculus	UPF0565_protein_C2orf69_homolog
ACON000078	NA	NA	Tia_D_vs.Lab2_C	Field_D_vs.Lab2_C	Tiassalé_vs.Lab2	-0.334603	0.0545905	ns	ACON000078-PA	sp|Q9D9H8|CB069_MOUSE	2e-54	Mus_musculus	UPF0565_protein_C2orf69_homolog
ACON000078	NA	NA	Agb_M_vs.Lab2_C	Field_M_vs.Lab2_C	Agboville_vs.Lab2	-0.122595	0.483762	ns	ACON000078-PA	sp|Q9D9H8|CB069_MOUSE	2e-54	Mus_musculus	UPF0565_protein_C2orf69_homolog
ACON000078	NA	NA	Dab_M_vs.Lab2_C	Field_M_vs.Lab2_C	Dabou_vs.Lab2	-0.116186	0.509138	ns	ACON000078-PA	sp|Q9D9H8|CB069_MOUSE	2e-54	Mus_musculus	UPF0565_protein_C2orf69_homolog
ACON000078	NA	NA	Tia_M_vs.Lab2_C	Field_M_vs.Lab2_C	Tiassalé_vs.Lab2	-0.491086	0.00637839	**	ACON000078-PA	sp|Q9D9H8|CB069_MOUSE	2e-54	Mus_musculus	UPF0565_protein_C2orf69_homolog
ACON000079	NA	NA	Agb_C_vs.Lab2_C	Field_C_vs.Lab2_C	Agboville_vs.Lab2	0.93961	0.0211049	*	ACON000079-PA	sp|Q18120|TWK18_CAEEL	1e-21	Caenorhabditis_elegans	TWiK_family_of_potassium_channels_protein_18
ACON000079	NA	NA	Dab_C_vs.Lab2_C	Field_C_vs.Lab2_C	Dabou_vs.Lab2	1.19854	0.00192093	**	ACON000079-PA	sp|Q18120|TWK18_CAEEL	1e-21	Caenorhabditis_elegans	TWiK_family_of_potassium_channels_protein_18
ACON000079	NA	NA	Tia_C_vs.Lab2_C	Field_C_vs.Lab2_C	Tiassalé_vs.Lab2	0.954504	0.0101666	*	ACON000079-PA	sp|Q18120|TWK18_CAEEL	1e-21	Caenorhabditis_elegans	TWiK_family_of_potassium_channels_protein_18
ACON000079	NA	NA	Agb_D_vs.Lab2_C	Field_D_vs.Lab2_C	Agboville_vs.Lab2	1.38443	0.00272835	**	ACON000079-PA	sp|Q18120|TWK18_CAEEL	1e-21	Caenorhabditis_elegans	TWiK_family_of_potassium_channels_protein_18
ACON000079	NA	NA	Dab_D_vs.Lab2_C	Field_D_vs.Lab2_C	Dabou_vs.Lab2	1.03397	0.009682	**	ACON000079-PA	sp|Q18120|TWK18_CAEEL	1e-21	Caenorhabditis_elegans	TWiK_family_of_potassium_channels_protein_18
ACON000079	NA	NA	Tia_D_vs.Lab2_C	Field_D_vs.Lab2_C	Tiassalé_vs.Lab2	1.40629	0.000291506	***	ACON000079-PA	sp|Q18120|TWK18_CAEEL	1e-21	Caenorhabditis_elegans	TWiK_family_of_potassium_channels_protein_18
ACON000079	NA	NA	Agb_M_vs.Lab2_C	Field_M_vs.Lab2_C	Agboville_vs.Lab2	1.54268	6.3142e-05	***	ACON000079-PA	sp|Q18120|TWK18_CAEEL	1e-21	Caenorhabditis_elegans	TWiK_family_of_potassium_channels_protein_18
ACON000079	NA	NA	Dab_M_vs.Lab2_C	Field_M_vs.Lab2_C	Dabou_vs.Lab2	1.16567	0.00161628	**	ACON000079-PA	sp|Q18120|TWK18_CAEEL	1e-21	Caenorhabditis_elegans	TWiK_family_of_potassium_channels_protein_18
ACON000079	NA	NA	Tia_M_vs.Lab2_C	Field_M_vs.Lab2_C	Tiassalé_vs.Lab2	1.43959	0.00028408	***	ACON000079-PA	sp|Q18120|TWK18_CAEEL	1e-21	Caenorhabditis_elegans	TWiK_family_of_potassium_channels_protein_18
ACON000080	NA	NA	Agb_C_vs.Lab2_C	Field_C_vs.Lab2_C	Agboville_vs.Lab2	-0.029641	0.932166	ns	ACON000080-PA	sp|Q8IN81|FRU_DROME	4e-56	Drosophila_melanogaster	Sex_determination_protein_fruitless
ACON000080	NA	NA	Dab_C_vs.Lab2_C	Field_C_vs.Lab2_C	Dabou_vs.Lab2	-0.0530306	0.857833	ns	ACON000080-PA	sp|Q8IN81|FRU_DROME	4e-56	Drosophila_melanogaster	Sex_determination_protein_fruitless
ACON000080	NA	NA	Tia_C_vs.Lab2_C	Field_C_vs.Lab2_C	Tiassalé_vs.Lab2	-0.389258	0.14082	ns	ACON000080-PA	sp|Q8IN81|FRU_DROME	4e-56	Drosophila_melanogaster	Sex_determination_protein_fruitless
ACON000080	NA	NA	Agb_D_vs.Lab2_C	Field_D_vs.Lab2_C	Agboville_vs.Lab2	-0.0421848	0.919731	ns	ACON000080-PA	sp|Q8IN81|FRU_DROME	4e-56	Drosophila_melanogaster	Sex_determination_protein_fruitless
ACON000080	NA	NA	Dab_D_vs.Lab2_C	Field_D_vs.Lab2_C	Dabou_vs.Lab2	-0.0109004	0.973764	ns	ACON000080-PA	sp|Q8IN81|FRU_DROME	4e-56	Drosophila_melanogaster	Sex_determination_protein_fruitless
ACON000080	NA	NA	Tia_D_vs.Lab2_C	Field_D_vs.Lab2_C	Tiassalé_vs.Lab2	-0.581596	0.0298378	*	ACON000080-PA	sp|Q8IN81|FRU_DROME	4e-56	Drosophila_melanogaster	Sex_determination_protein_fruitless
ACON000080	NA	NA	Agb_M_vs.Lab2_C	Field_M_vs.Lab2_C	Agboville_vs.Lab2	0.0210299	0.942958	ns	ACON000080-PA	sp|Q8IN81|FRU_DROME	4e-56	Drosophila_melanogaster	Sex_determination_protein_fruitless
ACON000080	NA	NA	Dab_M_vs.Lab2_C	Field_M_vs.Lab2_C	Dabou_vs.Lab2	-0.173639	0.514808	ns	ACON000080-PA	sp|Q8IN81|FRU_DROME	4e-56	Drosophila_melanogaster	Sex_determination_protein_fruitless
ACON000080	NA	NA	Tia_M_vs.Lab2_C	Field_M_vs.Lab2_C	Tiassalé_vs.Lab2	-0.024643	0.936663	ns	ACON000080-PA	sp|Q8IN81|FRU_DROME	4e-56	Drosophila_melanogaster	Sex_determination_protein_fruitless
ACON000080	NA	NA	Agb_C_vs.Lab2_C	Field_C_vs.Lab2_C	Agboville_vs.Lab2	-0.029641	0.932166	ns	ACON000080-PB	sp|Q8IN81|FRU_DROME	2e-56	Drosophila_melanogaster	Sex_determination_protein_fruitless
ACON000080	NA	NA	Dab_C_vs.Lab2_C	Field_C_vs.Lab2_C	Dabou_vs.Lab2	-0.0530306	0.857833	ns	ACON000080-PB	sp|Q8IN81|FRU_DROME	2e-56	Drosophila_melanogaster	Sex_determination_protein_fruitless
ACON000080	NA	NA	Tia_C_vs.Lab2_C	Field_C_vs.Lab2_C	Tiassalé_vs.Lab2	-0.389258	0.14082	ns	ACON000080-PB	sp|Q8IN81|FRU_DROME	2e-56	Drosophila_melanogaster	Sex_determination_protein_fruitless
ACON000080	NA	NA	Agb_D_vs.Lab2_C	Field_D_vs.Lab2_C	Agboville_vs.Lab2	-0.0421848	0.919731	ns	ACON000080-PB	sp|Q8IN81|FRU_DROME	2e-56	Drosophila_melanogaster	Sex_determination_protein_fruitless
ACON000080	NA	NA	Dab_D_vs.Lab2_C	Field_D_vs.Lab2_C	Dabou_vs.Lab2	-0.0109004	0.973764	ns	ACON000080-PB	sp|Q8IN81|FRU_DROME	2e-56	Drosophila_melanogaster	Sex_determination_protein_fruitless
ACON000080	NA	NA	Tia_D_vs.Lab2_C	Field_D_vs.Lab2_C	Tiassalé_vs.Lab2	-0.581596	0.0298378	*	ACON000080-PB	sp|Q8IN81|FRU_DROME	2e-56	Drosophila_melanogaster	Sex_determination_protein_fruitless
ACON000080	NA	NA	Agb_M_vs.Lab2_C	Field_M_vs.Lab2_C	Agboville_vs.Lab2	0.0210299	0.942958	ns	ACON000080-PB	sp|Q8IN81|FRU_DROME	2e-56	Drosophila_melanogaster	Sex_determination_protein_fruitless
ACON000080	NA	NA	Dab_M_vs.Lab2_C	Field_M_vs.Lab2_C	Dabou_vs.Lab2	-0.173639	0.514808	ns	ACON000080-PB	sp|Q8IN81|FRU_DROME	2e-56	Drosophila_melanogaster	Sex_determination_protein_fruitless
ACON000080	NA	NA	Tia_M_vs.Lab2_C	Field_M_vs.Lab2_C	Tiassalé_vs.Lab2	-0.024643	0.936663	ns	ACON000080-PB	sp|Q8IN81|FRU_DROME	2e-56	Drosophila_melanogaster	Sex_determination_protein_fruitless
ACON000080	NA	NA	Agb_C_vs.Lab2_C	Field_C_vs.Lab2_C	Agboville_vs.Lab2	-0.029641	0.932166	ns	ACON000080-PC	sp|Q8IN81|FRU_DROME	3e-54	Drosophila_melanogaster	Sex_determination_protein_fruitless
ACON000080	NA	NA	Dab_C_vs.Lab2_C	Field_C_vs.Lab2_C	Dabou_vs.Lab2	-0.0530306	0.857833	ns	ACON000080-PC	sp|Q8IN81|FRU_DROME	3e-54	Drosophila_melanogaster	Sex_determination_protein_fruitless
ACON000080	NA	NA	Tia_C_vs.Lab2_C	Field_C_vs.Lab2_C	Tiassalé_vs.Lab2	-0.389258	0.14082	ns	ACON000080-PC	sp|Q8IN81|FRU_DROME	3e-54	Drosophila_melanogaster	Sex_determination_protein_fruitless
ACON000080	NA	NA	Agb_D_vs.Lab2_C	Field_D_vs.Lab2_C	Agboville_vs.Lab2	-0.0421848	0.919731	ns	ACON000080-PC	sp|Q8IN81|FRU_DROME	3e-54	Drosophila_melanogaster	Sex_determination_protein_fruitless
ACON000080	NA	NA	Dab_D_vs.Lab2_C	Field_D_vs.Lab2_C	Dabou_vs.Lab2	-0.0109004	0.973764	ns	ACON000080-PC	sp|Q8IN81|FRU_DROME	3e-54	Drosophila_melanogaster	Sex_determination_protein_fruitless
ACON000080	NA	NA	Tia_D_vs.Lab2_C	Field_D_vs.Lab2_C	Tiassalé_vs.Lab2	-0.581596	0.0298378	*	ACON000080-PC	sp|Q8IN81|FRU_DROME	3e-54	Drosophila_melanogaster	Sex_determination_protein_fruitless
ACON000080	NA	NA	Agb_M_vs.Lab2_C	Field_M_vs.Lab2_C	Agboville_vs.Lab2	0.0210299	0.942958	ns	ACON000080-PC	sp|Q8IN81|FRU_DROME	3e-54	Drosophila_melanogaster	Sex_determination_protein_fruitless
ACON000080	NA	NA	Dab_M_vs.Lab2_C	Field_M_vs.Lab2_C	Dabou_vs.Lab2	-0.173639	0.514808	ns	ACON000080-PC	sp|Q8IN81|FRU_DROME	3e-54	Drosophila_melanogaster	Sex_determination_protein_fruitless
ACON000080	NA	NA	Tia_M_vs.Lab2_C	Field_M_vs.Lab2_C	Tiassalé_vs.Lab2	-0.024643	0.936663	ns	ACON000080-PC	sp|Q8IN81|FRU_DROME	3e-54	Drosophila_melanogaster	Sex_determination_protein_fruitless
ACON000080	NA	NA	Agb_C_vs.Lab2_C	Field_C_vs.Lab2_C	Agboville_vs.Lab2	-0.029641	0.932166	ns	ACON000080-PD	sp|Q8IN81|FRU_DROME	2e-54	Drosophila_melanogaster	Sex_determination_protein_fruitless
ACON000080	NA	NA	Dab_C_vs.Lab2_C	Field_C_vs.Lab2_C	Dabou_vs.Lab2	-0.0530306	0.857833	ns	ACON000080-PD	sp|Q8IN81|FRU_DROME	2e-54	Drosophila_melanogaster	Sex_determination_protein_fruitless
ACON000080	NA	NA	Tia_C_vs.Lab2_C	Field_C_vs.Lab2_C	Tiassalé_vs.Lab2	-0.389258	0.14082	ns	ACON000080-PD	sp|Q8IN81|FRU_DROME	2e-54	Drosophila_melanogaster	Sex_determination_protein_fruitless
ACON000080	NA	NA	Agb_D_vs.Lab2_C	Field_D_vs.Lab2_C	Agboville_vs.Lab2	-0.0421848	0.919731	ns	ACON000080-PD	sp|Q8IN81|FRU_DROME	2e-54	Drosophila_melanogaster	Sex_determination_protein_fruitless
ACON000080	NA	NA	Dab_D_vs.Lab2_C	Field_D_vs.Lab2_C	Dabou_vs.Lab2	-0.0109004	0.973764	ns	ACON000080-PD	sp|Q8IN81|FRU_DROME	2e-54	Drosophila_melanogaster	Sex_determination_protein_fruitless
ACON000080	NA	NA	Tia_D_vs.Lab2_C	Field_D_vs.Lab2_C	Tiassalé_vs.Lab2	-0.581596	0.0298378	*	ACON000080-PD	sp|Q8IN81|FRU_DROME	2e-54	Drosophila_melanogaster	Sex_determination_protein_fruitless
ACON000080	NA	NA	Agb_M_vs.Lab2_C	Field_M_vs.Lab2_C	Agboville_vs.Lab2	0.0210299	0.942958	ns	ACON000080-PD	sp|Q8IN81|FRU_DROME	2e-54	Drosophila_melanogaster	Sex_determination_protein_fruitless
ACON000080	NA	NA	Dab_M_vs.Lab2_C	Field_M_vs.Lab2_C	Dabou_vs.Lab2	-0.173639	0.514808	ns	ACON000080-PD	sp|Q8IN81|FRU_DROME	2e-54	Drosophila_melanogaster	Sex_determination_protein_fruitless
ACON000080	NA	NA	Tia_M_vs.Lab2_C	Field_M_vs.Lab2_C	Tiassalé_vs.Lab2	-0.024643	0.936663	ns	ACON000080-PD	sp|Q8IN81|FRU_DROME	2e-54	Drosophila_melanogaster	Sex_determination_protein_fruitless
ACON000080	NA	NA	Agb_C_vs.Lab2_C	Field_C_vs.Lab2_C	Agboville_vs.Lab2	-0.029641	0.932166	ns	ACON000080-PE	sp|Q8IN81|FRU_DROME	6e-54	Drosophila_melanogaster	Sex_determination_protein_fruitless
ACON000080	NA	NA	Dab_C_vs.Lab2_C	Field_C_vs.Lab2_C	Dabou_vs.Lab2	-0.0530306	0.857833	ns	ACON000080-PE	sp|Q8IN81|FRU_DROME	6e-54	Drosophila_melanogaster	Sex_determination_protein_fruitless
ACON000080	NA	NA	Tia_C_vs.Lab2_C	Field_C_vs.Lab2_C	Tiassalé_vs.Lab2	-0.389258	0.14082	ns	ACON000080-PE	sp|Q8IN81|FRU_DROME	6e-54	Drosophila_melanogaster	Sex_determination_protein_fruitless
ACON000080	NA	NA	Agb_D_vs.Lab2_C	Field_D_vs.Lab2_C	Agboville_vs.Lab2	-0.0421848	0.919731	ns	ACON000080-PE	sp|Q8IN81|FRU_DROME	6e-54	Drosophila_melanogaster	Sex_determination_protein_fruitless
ACON000080	NA	NA	Dab_D_vs.Lab2_C	Field_D_vs.Lab2_C	Dabou_vs.Lab2	-0.0109004	0.973764	ns	ACON000080-PE	sp|Q8IN81|FRU_DROME	6e-54	Drosophila_melanogaster	Sex_determination_protein_fruitless
ACON000080	NA	NA	Tia_D_vs.Lab2_C	Field_D_vs.Lab2_C	Tiassalé_vs.Lab2	-0.581596	0.0298378	*	ACON000080-PE	sp|Q8IN81|FRU_DROME	6e-54	Drosophila_melanogaster	Sex_determination_protein_fruitless
ACON000080	NA	NA	Agb_M_vs.Lab2_C	Field_M_vs.Lab2_C	Agboville_vs.Lab2	0.0210299	0.942958	ns	ACON000080-PE	sp|Q8IN81|FRU_DROME	6e-54	Drosophila_melanogaster	Sex_determination_protein_fruitless
ACON000080	NA	NA	Dab_M_vs.Lab2_C	Field_M_vs.Lab2_C	Dabou_vs.Lab2	-0.173639	0.514808	ns	ACON000080-PE	sp|Q8IN81|FRU_DROME	6e-54	Drosophila_melanogaster	Sex_determination_protein_fruitless
ACON000080	NA	NA	Tia_M_vs.Lab2_C	Field_M_vs.Lab2_C	Tiassalé_vs.Lab2	-0.024643	0.936663	ns	ACON000080-PE	sp|Q8IN81|FRU_DROME	6e-54	Drosophila_melanogaster	Sex_determination_protein_fruitless
ACON000081	NA	NA	Agb_C_vs.Lab2_C	Field_C_vs.Lab2_C	Agboville_vs.Lab2	-0.145832	0.528451	ns	ACON000081-PA	sp|Q9Y169|EXT2_DROME	0	Drosophila_melanogaster	Exostosin-2
ACON000081	NA	NA	Dab_C_vs.Lab2_C	Field_C_vs.Lab2_C	Dabou_vs.Lab2	-0.0319995	0.887638	ns	ACON000081-PA	sp|Q9Y169|EXT2_DROME	0	Drosophila_melanogaster	Exostosin-2
ACON000081	NA	NA	Tia_C_vs.Lab2_C	Field_C_vs.Lab2_C	Tiassalé_vs.Lab2	-0.0113937	0.960114	ns	ACON000081-PA	sp|Q9Y169|EXT2_DROME	0	Drosophila_melanogaster	Exostosin-2
ACON000081	NA	NA	Agb_D_vs.Lab2_C	Field_D_vs.Lab2_C	Agboville_vs.Lab2	-0.120835	0.65188	ns	ACON000081-PA	sp|Q9Y169|EXT2_DROME	0	Drosophila_melanogaster	Exostosin-2
ACON000081	NA	NA	Dab_D_vs.Lab2_C	Field_D_vs.Lab2_C	Dabou_vs.Lab2	-0.00333713	0.990557	ns	ACON000081-PA	sp|Q9Y169|EXT2_DROME	0	Drosophila_melanogaster	Exostosin-2
ACON000081	NA	NA	Tia_D_vs.Lab2_C	Field_D_vs.Lab2_C	Tiassalé_vs.Lab2	0.054736	0.805365	ns	ACON000081-PA	sp|Q9Y169|EXT2_DROME	0	Drosophila_melanogaster	Exostosin-2
ACON000081	NA	NA	Agb_M_vs.Lab2_C	Field_M_vs.Lab2_C	Agboville_vs.Lab2	-0.260078	0.172236	ns	ACON000081-PA	sp|Q9Y169|EXT2_DROME	0	Drosophila_melanogaster	Exostosin-2
ACON000081	NA	NA	Dab_M_vs.Lab2_C	Field_M_vs.Lab2_C	Dabou_vs.Lab2	-0.23567	0.216369	ns	ACON000081-PA	sp|Q9Y169|EXT2_DROME	0	Drosophila_melanogaster	Exostosin-2
ACON000081	NA	NA	Tia_M_vs.Lab2_C	Field_M_vs.Lab2_C	Tiassalé_vs.Lab2	-0.137424	0.504989	ns	ACON000081-PA	sp|Q9Y169|EXT2_DROME	0	Drosophila_melanogaster	Exostosin-2
ACON000082	NA	NA	Agb_C_vs.Lab2_C	Field_C_vs.Lab2_C	Agboville_vs.Lab2	-0.0298062	0.903868	ns	ACON000082-PA	sp|Q64350|EI2BE_RAT	6e-105	Rattus_norvegicus	Translation_initiation_factor_eIF-2B_subunit_epsilon
ACON000082	NA	NA	Dab_C_vs.Lab2_C	Field_C_vs.Lab2_C	Dabou_vs.Lab2	-0.304306	0.0953841	ns	ACON000082-PA	sp|Q64350|EI2BE_RAT	6e-105	Rattus_norvegicus	Translation_initiation_factor_eIF-2B_subunit_epsilon
ACON000082	NA	NA	Tia_C_vs.Lab2_C	Field_C_vs.Lab2_C	Tiassalé_vs.Lab2	-0.453519	0.0135664	*	ACON000082-PA	sp|Q64350|EI2BE_RAT	6e-105	Rattus_norvegicus	Translation_initiation_factor_eIF-2B_subunit_epsilon
ACON000082	NA	NA	Agb_D_vs.Lab2_C	Field_D_vs.Lab2_C	Agboville_vs.Lab2	-0.00682261	0.982153	ns	ACON000082-PA	sp|Q64350|EI2BE_RAT	6e-105	Rattus_norvegicus	Translation_initiation_factor_eIF-2B_subunit_epsilon
ACON000082	NA	NA	Dab_D_vs.Lab2_C	Field_D_vs.Lab2_C	Dabou_vs.Lab2	-0.271082	0.163556	ns	ACON000082-PA	sp|Q64350|EI2BE_RAT	6e-105	Rattus_norvegicus	Translation_initiation_factor_eIF-2B_subunit_epsilon
ACON000082	NA	NA	Tia_D_vs.Lab2_C	Field_D_vs.Lab2_C	Tiassalé_vs.Lab2	-0.161544	0.391839	ns	ACON000082-PA	sp|Q64350|EI2BE_RAT	6e-105	Rattus_norvegicus	Translation_initiation_factor_eIF-2B_subunit_epsilon
ACON000082	NA	NA	Agb_M_vs.Lab2_C	Field_M_vs.Lab2_C	Agboville_vs.Lab2	-0.194522	0.277792	ns	ACON000082-PA	sp|Q64350|EI2BE_RAT	6e-105	Rattus_norvegicus	Translation_initiation_factor_eIF-2B_subunit_epsilon
ACON000082	NA	NA	Dab_M_vs.Lab2_C	Field_M_vs.Lab2_C	Dabou_vs.Lab2	-0.339796	0.054544	ns	ACON000082-PA	sp|Q64350|EI2BE_RAT	6e-105	Rattus_norvegicus	Translation_initiation_factor_eIF-2B_subunit_epsilon
ACON000082	NA	NA	Tia_M_vs.Lab2_C	Field_M_vs.Lab2_C	Tiassalé_vs.Lab2	-0.101009	0.607308	ns	ACON000082-PA	sp|Q64350|EI2BE_RAT	6e-105	Rattus_norvegicus	Translation_initiation_factor_eIF-2B_subunit_epsilon
ACON000090	NA	NA	Agb_C_vs.Lab2_C	Field_C_vs.Lab2_C	Agboville_vs.Lab2	-0.304179	0.360333	ns	ACON000090-PA	sp|P51830|ADCY9_MOUSE	3e-110	Mus_musculus	Adenylate_cyclase_type_9
ACON000090	NA	NA	Dab_C_vs.Lab2_C	Field_C_vs.Lab2_C	Dabou_vs.Lab2	-0.173136	0.572359	ns	ACON000090-PA	sp|P51830|ADCY9_MOUSE	3e-110	Mus_musculus	Adenylate_cyclase_type_9
ACON000090	NA	NA	Tia_C_vs.Lab2_C	Field_C_vs.Lab2_C	Tiassalé_vs.Lab2	-0.472855	0.101779	ns	ACON000090-PA	sp|P51830|ADCY9_MOUSE	3e-110	Mus_musculus	Adenylate_cyclase_type_9
ACON000090	NA	NA	Agb_D_vs.Lab2_C	Field_D_vs.Lab2_C	Agboville_vs.Lab2	-0.0163722	0.972154	ns	ACON000090-PA	sp|P51830|ADCY9_MOUSE	3e-110	Mus_musculus	Adenylate_cyclase_type_9
ACON000090	NA	NA	Dab_D_vs.Lab2_C	Field_D_vs.Lab2_C	Dabou_vs.Lab2	-0.225086	0.48583	ns	ACON000090-PA	sp|P51830|ADCY9_MOUSE	3e-110	Mus_musculus	Adenylate_cyclase_type_9
ACON000090	NA	NA	Tia_D_vs.Lab2_C	Field_D_vs.Lab2_C	Tiassalé_vs.Lab2	-0.557912	0.0559736	ns	ACON000090-PA	sp|P51830|ADCY9_MOUSE	3e-110	Mus_musculus	Adenylate_cyclase_type_9
ACON000090	NA	NA	Agb_M_vs.Lab2_C	Field_M_vs.Lab2_C	Agboville_vs.Lab2	-0.830153	0.00437408	**	ACON000090-PA	sp|P51830|ADCY9_MOUSE	3e-110	Mus_musculus	Adenylate_cyclase_type_9
ACON000090	NA	NA	Dab_M_vs.Lab2_C	Field_M_vs.Lab2_C	Dabou_vs.Lab2	-0.332856	0.241106	ns	ACON000090-PA	sp|P51830|ADCY9_MOUSE	3e-110	Mus_musculus	Adenylate_cyclase_type_9
ACON000090	NA	NA	Tia_M_vs.Lab2_C	Field_M_vs.Lab2_C	Tiassalé_vs.Lab2	-0.340165	0.249918	ns	ACON000090-PA	sp|P51830|ADCY9_MOUSE	3e-110	Mus_musculus	Adenylate_cyclase_type_9
ACON000091	NA	NA	Agb_C_vs.Lab2_C	Field_C_vs.Lab2_C	Agboville_vs.Lab2	0.777619	0.0328528	*	ACON000091-PA	sp|Q9GKT2|FXDC2_MACFA	6e-107	Macaca_fascicularis	Fatty_acid_hydroxylase_domain-containing_protein_2
ACON000091	NA	NA	Dab_C_vs.Lab2_C	Field_C_vs.Lab2_C	Dabou_vs.Lab2	0.818198	0.0146427	*	ACON000091-PA	sp|Q9GKT2|FXDC2_MACFA	6e-107	Macaca_fascicularis	Fatty_acid_hydroxylase_domain-containing_protein_2
ACON000091	NA	NA	Tia_C_vs.Lab2_C	Field_C_vs.Lab2_C	Tiassalé_vs.Lab2	1.50285	4.38589e-05	***	ACON000091-PA	sp|Q9GKT2|FXDC2_MACFA	6e-107	Macaca_fascicularis	Fatty_acid_hydroxylase_domain-containing_protein_2
ACON000091	NA	NA	Agb_D_vs.Lab2_C	Field_D_vs.Lab2_C	Agboville_vs.Lab2	0.482784	0.241262	ns	ACON000091-PA	sp|Q9GKT2|FXDC2_MACFA	6e-107	Macaca_fascicularis	Fatty_acid_hydroxylase_domain-containing_protein_2
ACON000091	NA	NA	Dab_D_vs.Lab2_C	Field_D_vs.Lab2_C	Dabou_vs.Lab2	0.468832	0.191808	ns	ACON000091-PA	sp|Q9GKT2|FXDC2_MACFA	6e-107	Macaca_fascicularis	Fatty_acid_hydroxylase_domain-containing_protein_2
ACON000091	NA	NA	Tia_D_vs.Lab2_C	Field_D_vs.Lab2_C	Tiassalé_vs.Lab2	1.45807	5.06323e-05	***	ACON000091-PA	sp|Q9GKT2|FXDC2_MACFA	6e-107	Macaca_fascicularis	Fatty_acid_hydroxylase_domain-containing_protein_2
ACON000091	NA	NA	Agb_M_vs.Lab2_C	Field_M_vs.Lab2_C	Agboville_vs.Lab2	0.704224	0.0289747	*	ACON000091-PA	sp|Q9GKT2|FXDC2_MACFA	6e-107	Macaca_fascicularis	Fatty_acid_hydroxylase_domain-containing_protein_2
ACON000091	NA	NA	Dab_M_vs.Lab2_C	Field_M_vs.Lab2_C	Dabou_vs.Lab2	0.76431	0.0178999	*	ACON000091-PA	sp|Q9GKT2|FXDC2_MACFA	6e-107	Macaca_fascicularis	Fatty_acid_hydroxylase_domain-containing_protein_2
ACON000091	NA	NA	Tia_M_vs.Lab2_C	Field_M_vs.Lab2_C	Tiassalé_vs.Lab2	1.10388	0.00132638	**	ACON000091-PA	sp|Q9GKT2|FXDC2_MACFA	6e-107	Macaca_fascicularis	Fatty_acid_hydroxylase_domain-containing_protein_2
ACON000092	NA	NA	Agb_C_vs.Lab2_C	Field_C_vs.Lab2_C	Agboville_vs.Lab2	-0.103152	0.81127	ns	ACON000092-PA	sp|Q96IV6|FXDC2_HUMAN	4e-91	Homo_sapiens	Fatty_acid_hydroxylase_domain-containing_protein_2
ACON000092	NA	NA	Dab_C_vs.Lab2_C	Field_C_vs.Lab2_C	Dabou_vs.Lab2	0.0424703	0.912888	ns	ACON000092-PA	sp|Q96IV6|FXDC2_HUMAN	4e-91	Homo_sapiens	Fatty_acid_hydroxylase_domain-containing_protein_2
ACON000092	NA	NA	Tia_C_vs.Lab2_C	Field_C_vs.Lab2_C	Tiassalé_vs.Lab2	-0.033528	0.932489	ns	ACON000092-PA	sp|Q96IV6|FXDC2_HUMAN	4e-91	Homo_sapiens	Fatty_acid_hydroxylase_domain-containing_protein_2
ACON000092	NA	NA	Agb_D_vs.Lab2_C	Field_D_vs.Lab2_C	Agboville_vs.Lab2	-0.38515	0.369258	ns	ACON000092-PA	sp|Q96IV6|FXDC2_HUMAN	4e-91	Homo_sapiens	Fatty_acid_hydroxylase_domain-containing_protein_2
ACON000092	NA	NA	Dab_D_vs.Lab2_C	Field_D_vs.Lab2_C	Dabou_vs.Lab2	0.0213295	0.96035	ns	ACON000092-PA	sp|Q96IV6|FXDC2_HUMAN	4e-91	Homo_sapiens	Fatty_acid_hydroxylase_domain-containing_protein_2
ACON000092	NA	NA	Tia_D_vs.Lab2_C	Field_D_vs.Lab2_C	Tiassalé_vs.Lab2	0.21938	0.530514	ns	ACON000092-PA	sp|Q96IV6|FXDC2_HUMAN	4e-91	Homo_sapiens	Fatty_acid_hydroxylase_domain-containing_protein_2
ACON000092	NA	NA	Agb_M_vs.Lab2_C	Field_M_vs.Lab2_C	Agboville_vs.Lab2	-0.0750336	0.835945	ns	ACON000092-PA	sp|Q96IV6|FXDC2_HUMAN	4e-91	Homo_sapiens	Fatty_acid_hydroxylase_domain-containing_protein_2
ACON000092	NA	NA	Dab_M_vs.Lab2_C	Field_M_vs.Lab2_C	Dabou_vs.Lab2	-0.10568	0.768785	ns	ACON000092-PA	sp|Q96IV6|FXDC2_HUMAN	4e-91	Homo_sapiens	Fatty_acid_hydroxylase_domain-containing_protein_2
ACON000092	NA	NA	Tia_M_vs.Lab2_C	Field_M_vs.Lab2_C	Tiassalé_vs.Lab2	0.0370916	0.925346	ns	ACON000092-PA	sp|Q96IV6|FXDC2_HUMAN	4e-91	Homo_sapiens	Fatty_acid_hydroxylase_domain-containing_protein_2
ACON000093	NA	NA	Agb_C_vs.Lab2_C	Field_C_vs.Lab2_C	Agboville_vs.Lab2	-0.151814	0.464634	ns	ACON000093-PA	NA	NA	NA	NA
ACON000093	NA	NA	Dab_C_vs.Lab2_C	Field_C_vs.Lab2_C	Dabou_vs.Lab2	0.0742014	0.700477	ns	ACON000093-PA	NA	NA	NA	NA
ACON000093	NA	NA	Tia_C_vs.Lab2_C	Field_C_vs.Lab2_C	Tiassalé_vs.Lab2	-0.250401	0.161092	ns	ACON000093-PA	NA	NA	NA	NA
ACON000093	NA	NA	Agb_D_vs.Lab2_C	Field_D_vs.Lab2_C	Agboville_vs.Lab2	-0.188789	0.409491	ns	ACON000093-PA	NA	NA	NA	NA
ACON000093	NA	NA	Dab_D_vs.Lab2_C	Field_D_vs.Lab2_C	Dabou_vs.Lab2	-0.0513661	0.813608	ns	ACON000093-PA	NA	NA	NA	NA
ACON000093	NA	NA	Tia_D_vs.Lab2_C	Field_D_vs.Lab2_C	Tiassalé_vs.Lab2	-0.036542	0.860662	ns	ACON000093-PA	NA	NA	NA	NA
ACON000093	NA	NA	Agb_M_vs.Lab2_C	Field_M_vs.Lab2_C	Agboville_vs.Lab2	-0.346042	0.0460651	*	ACON000093-PA	NA	NA	NA	NA
ACON000093	NA	NA	Dab_M_vs.Lab2_C	Field_M_vs.Lab2_C	Dabou_vs.Lab2	-0.221267	0.203447	ns	ACON000093-PA	NA	NA	NA	NA
ACON000093	NA	NA	Tia_M_vs.Lab2_C	Field_M_vs.Lab2_C	Tiassalé_vs.Lab2	-0.0910361	0.637339	ns	ACON000093-PA	NA	NA	NA	NA
ACON000094	NA	NA	Agb_C_vs.Lab2_C	Field_C_vs.Lab2_C	Agboville_vs.Lab2	0.723828	0.0574488	ns	ACON000094-PA	sp|Q8GWU0|PGP2_ARATH	3e-45	Arabidopsis_thaliana	Phosphoglycolate_phosphatase_2
ACON000094	NA	NA	Dab_C_vs.Lab2_C	Field_C_vs.Lab2_C	Dabou_vs.Lab2	0.663377	0.0573848	ns	ACON000094-PA	sp|Q8GWU0|PGP2_ARATH	3e-45	Arabidopsis_thaliana	Phosphoglycolate_phosphatase_2
ACON000094	NA	NA	Tia_C_vs.Lab2_C	Field_C_vs.Lab2_C	Tiassalé_vs.Lab2	1.05638	0.00279582	**	ACON000094-PA	sp|Q8GWU0|PGP2_ARATH	3e-45	Arabidopsis_thaliana	Phosphoglycolate_phosphatase_2
ACON000094	NA	NA	Agb_D_vs.Lab2_C	Field_D_vs.Lab2_C	Agboville_vs.Lab2	0.317746	0.492307	ns	ACON000094-PA	sp|Q8GWU0|PGP2_ARATH	3e-45	Arabidopsis_thaliana	Phosphoglycolate_phosphatase_2
ACON000094	NA	NA	Dab_D_vs.Lab2_C	Field_D_vs.Lab2_C	Dabou_vs.Lab2	0.727701	0.0487237	*	ACON000094-PA	sp|Q8GWU0|PGP2_ARATH	3e-45	Arabidopsis_thaliana	Phosphoglycolate_phosphatase_2
ACON000094	NA	NA	Tia_D_vs.Lab2_C	Field_D_vs.Lab2_C	Tiassalé_vs.Lab2	1.31265	0.000303154	***	ACON000094-PA	sp|Q8GWU0|PGP2_ARATH	3e-45	Arabidopsis_thaliana	Phosphoglycolate_phosphatase_2
ACON000094	NA	NA	Agb_M_vs.Lab2_C	Field_M_vs.Lab2_C	Agboville_vs.Lab2	0.921611	0.00637454	**	ACON000094-PA	sp|Q8GWU0|PGP2_ARATH	3e-45	Arabidopsis_thaliana	Phosphoglycolate_phosphatase_2
ACON000094	NA	NA	Dab_M_vs.Lab2_C	Field_M_vs.Lab2_C	Dabou_vs.Lab2	1.00663	0.00335006	**	ACON000094-PA	sp|Q8GWU0|PGP2_ARATH	3e-45	Arabidopsis_thaliana	Phosphoglycolate_phosphatase_2
ACON000094	NA	NA	Tia_M_vs.Lab2_C	Field_M_vs.Lab2_C	Tiassalé_vs.Lab2	1.27647	0.000511083	***	ACON000094-PA	sp|Q8GWU0|PGP2_ARATH	3e-45	Arabidopsis_thaliana	Phosphoglycolate_phosphatase_2
ACON000095	NA	NA	Agb_C_vs.Lab2_C	Field_C_vs.Lab2_C	Agboville_vs.Lab2	0.435846	0.0369329	*	ACON000095-PA	sp|Q8BHY3|ANO1_MOUSE	0	Mus_musculus	Anoctamin-1
ACON000095	NA	NA	Dab_C_vs.Lab2_C	Field_C_vs.Lab2_C	Dabou_vs.Lab2	0.434878	0.0231519	*	ACON000095-PA	sp|Q8BHY3|ANO1_MOUSE	0	Mus_musculus	Anoctamin-1
ACON000095	NA	NA	Tia_C_vs.Lab2_C	Field_C_vs.Lab2_C	Tiassalé_vs.Lab2	0.118886	0.558962	ns	ACON000095-PA	sp|Q8BHY3|ANO1_MOUSE	0	Mus_musculus	Anoctamin-1
ACON000095	NA	NA	Agb_D_vs.Lab2_C	Field_D_vs.Lab2_C	Agboville_vs.Lab2	0.295548	0.207055	ns	ACON000095-PA	sp|Q8BHY3|ANO1_MOUSE	0	Mus_musculus	Anoctamin-1
ACON000095	NA	NA	Dab_D_vs.Lab2_C	Field_D_vs.Lab2_C	Dabou_vs.Lab2	0.453462	0.025648	*	ACON000095-PA	sp|Q8BHY3|ANO1_MOUSE	0	Mus_musculus	Anoctamin-1
ACON000095	NA	NA	Tia_D_vs.Lab2_C	Field_D_vs.Lab2_C	Tiassalé_vs.Lab2	0.217143	0.266413	ns	ACON000095-PA	sp|Q8BHY3|ANO1_MOUSE	0	Mus_musculus	Anoctamin-1
ACON000095	NA	NA	Agb_M_vs.Lab2_C	Field_M_vs.Lab2_C	Agboville_vs.Lab2	0.445147	0.0158651	*	ACON000095-PA	sp|Q8BHY3|ANO1_MOUSE	0	Mus_musculus	Anoctamin-1
ACON000095	NA	NA	Dab_M_vs.Lab2_C	Field_M_vs.Lab2_C	Dabou_vs.Lab2	0.728129	0.000202464	***	ACON000095-PA	sp|Q8BHY3|ANO1_MOUSE	0	Mus_musculus	Anoctamin-1
ACON000095	NA	NA	Tia_M_vs.Lab2_C	Field_M_vs.Lab2_C	Tiassalé_vs.Lab2	0.263173	0.174114	ns	ACON000095-PA	sp|Q8BHY3|ANO1_MOUSE	0	Mus_musculus	Anoctamin-1
ACON000095	NA	NA	Agb_C_vs.Lab2_C	Field_C_vs.Lab2_C	Agboville_vs.Lab2	0.435846	0.0369329	*	ACON000095-PB	sp|Q8BHY3|ANO1_MOUSE	0	Mus_musculus	Anoctamin-1
ACON000095	NA	NA	Dab_C_vs.Lab2_C	Field_C_vs.Lab2_C	Dabou_vs.Lab2	0.434878	0.0231519	*	ACON000095-PB	sp|Q8BHY3|ANO1_MOUSE	0	Mus_musculus	Anoctamin-1
ACON000095	NA	NA	Tia_C_vs.Lab2_C	Field_C_vs.Lab2_C	Tiassalé_vs.Lab2	0.118886	0.558962	ns	ACON000095-PB	sp|Q8BHY3|ANO1_MOUSE	0	Mus_musculus	Anoctamin-1
ACON000095	NA	NA	Agb_D_vs.Lab2_C	Field_D_vs.Lab2_C	Agboville_vs.Lab2	0.295548	0.207055	ns	ACON000095-PB	sp|Q8BHY3|ANO1_MOUSE	0	Mus_musculus	Anoctamin-1
ACON000095	NA	NA	Dab_D_vs.Lab2_C	Field_D_vs.Lab2_C	Dabou_vs.Lab2	0.453462	0.025648	*	ACON000095-PB	sp|Q8BHY3|ANO1_MOUSE	0	Mus_musculus	Anoctamin-1
ACON000095	NA	NA	Tia_D_vs.Lab2_C	Field_D_vs.Lab2_C	Tiassalé_vs.Lab2	0.217143	0.266413	ns	ACON000095-PB	sp|Q8BHY3|ANO1_MOUSE	0	Mus_musculus	Anoctamin-1
ACON000095	NA	NA	Agb_M_vs.Lab2_C	Field_M_vs.Lab2_C	Agboville_vs.Lab2	0.445147	0.0158651	*	ACON000095-PB	sp|Q8BHY3|ANO1_MOUSE	0	Mus_musculus	Anoctamin-1
ACON000095	NA	NA	Dab_M_vs.Lab2_C	Field_M_vs.Lab2_C	Dabou_vs.Lab2	0.728129	0.000202464	***	ACON000095-PB	sp|Q8BHY3|ANO1_MOUSE	0	Mus_musculus	Anoctamin-1
ACON000095	NA	NA	Tia_M_vs.Lab2_C	Field_M_vs.Lab2_C	Tiassalé_vs.Lab2	0.263173	0.174114	ns	ACON000095-PB	sp|Q8BHY3|ANO1_MOUSE	0	Mus_musculus	Anoctamin-1
ACON000096	NA	NA	Agb_C_vs.Lab2_C	Field_C_vs.Lab2_C	Agboville_vs.Lab2	0.393093	0.0888387	ns	ACON000096-PA	NA	NA	NA	NA
ACON000096	NA	NA	Dab_C_vs.Lab2_C	Field_C_vs.Lab2_C	Dabou_vs.Lab2	0.546704	0.0105908	*	ACON000096-PA	NA	NA	NA	NA
ACON000096	NA	NA	Tia_C_vs.Lab2_C	Field_C_vs.Lab2_C	Tiassalé_vs.Lab2	0.576661	0.00655543	**	ACON000096-PA	NA	NA	NA	NA
ACON000096	NA	NA	Agb_D_vs.Lab2_C	Field_D_vs.Lab2_C	Agboville_vs.Lab2	0.387168	0.13001	ns	ACON000096-PA	NA	NA	NA	NA
ACON000096	NA	NA	Dab_D_vs.Lab2_C	Field_D_vs.Lab2_C	Dabou_vs.Lab2	0.446051	0.0465082	*	ACON000096-PA	NA	NA	NA	NA
ACON000096	NA	NA	Tia_D_vs.Lab2_C	Field_D_vs.Lab2_C	Tiassalé_vs.Lab2	0.340172	0.109369	ns	ACON000096-PA	NA	NA	NA	NA
ACON000096	NA	NA	Agb_M_vs.Lab2_C	Field_M_vs.Lab2_C	Agboville_vs.Lab2	0.893446	4.98004e-05	***	ACON000096-PA	NA	NA	NA	NA
ACON000096	NA	NA	Dab_M_vs.Lab2_C	Field_M_vs.Lab2_C	Dabou_vs.Lab2	0.882597	6.67587e-05	***	ACON000096-PA	NA	NA	NA	NA
ACON000096	NA	NA	Tia_M_vs.Lab2_C	Field_M_vs.Lab2_C	Tiassalé_vs.Lab2	0.768684	0.000554447	***	ACON000096-PA	NA	NA	NA	NA
ACON000097	NA	NA	Agb_C_vs.Lab2_C	Field_C_vs.Lab2_C	Agboville_vs.Lab2	-0.0465051	0.887322	ns	ACON000097-PA	sp|Q5PQ27|S2542_XENLA	1e-101	Xenopus_laevis	Mitochondrial_coenzyme_A_transporter_SLC25A42
ACON000097	NA	NA	Dab_C_vs.Lab2_C	Field_C_vs.Lab2_C	Dabou_vs.Lab2	-0.0824286	0.756235	ns	ACON000097-PA	sp|Q5PQ27|S2542_XENLA	1e-101	Xenopus_laevis	Mitochondrial_coenzyme_A_transporter_SLC25A42
ACON000097	NA	NA	Tia_C_vs.Lab2_C	Field_C_vs.Lab2_C	Tiassalé_vs.Lab2	-0.379875	0.118009	ns	ACON000097-PA	sp|Q5PQ27|S2542_XENLA	1e-101	Xenopus_laevis	Mitochondrial_coenzyme_A_transporter_SLC25A42
ACON000097	NA	NA	Agb_D_vs.Lab2_C	Field_D_vs.Lab2_C	Agboville_vs.Lab2	0.030763	0.938215	ns	ACON000097-PA	sp|Q5PQ27|S2542_XENLA	1e-101	Xenopus_laevis	Mitochondrial_coenzyme_A_transporter_SLC25A42
ACON000097	NA	NA	Dab_D_vs.Lab2_C	Field_D_vs.Lab2_C	Dabou_vs.Lab2	0.177542	0.511009	ns	ACON000097-PA	sp|Q5PQ27|S2542_XENLA	1e-101	Xenopus_laevis	Mitochondrial_coenzyme_A_transporter_SLC25A42
ACON000097	NA	NA	Tia_D_vs.Lab2_C	Field_D_vs.Lab2_C	Tiassalé_vs.Lab2	-0.0959191	0.724821	ns	ACON000097-PA	sp|Q5PQ27|S2542_XENLA	1e-101	Xenopus_laevis	Mitochondrial_coenzyme_A_transporter_SLC25A42
ACON000097	NA	NA	Agb_M_vs.Lab2_C	Field_M_vs.Lab2_C	Agboville_vs.Lab2	-0.232436	0.335036	ns	ACON000097-PA	sp|Q5PQ27|S2542_XENLA	1e-101	Xenopus_laevis	Mitochondrial_coenzyme_A_transporter_SLC25A42
ACON000097	NA	NA	Dab_M_vs.Lab2_C	Field_M_vs.Lab2_C	Dabou_vs.Lab2	0.0788515	0.761498	ns	ACON000097-PA	sp|Q5PQ27|S2542_XENLA	1e-101	Xenopus_laevis	Mitochondrial_coenzyme_A_transporter_SLC25A42
ACON000097	NA	NA	Tia_M_vs.Lab2_C	Field_M_vs.Lab2_C	Tiassalé_vs.Lab2	-0.0478939	0.864352	ns	ACON000097-PA	sp|Q5PQ27|S2542_XENLA	1e-101	Xenopus_laevis	Mitochondrial_coenzyme_A_transporter_SLC25A42
ACON000098	APG1	NA	Agb_C_vs.Lab2_C	Field_C_vs.Lab2_C	Agboville_vs.Lab2	-0.0729815	0.790307	ns	ACON000098-PA	sp|Q3U3Q1|ULK3_MOUSE	2e-109	Mus_musculus	Serine/threonine-protein_kinase_ULK3
ACON000098	APG1	NA	Dab_C_vs.Lab2_C	Field_C_vs.Lab2_C	Dabou_vs.Lab2	-0.107761	0.641528	ns	ACON000098-PA	sp|Q3U3Q1|ULK3_MOUSE	2e-109	Mus_musculus	Serine/threonine-protein_kinase_ULK3
ACON000098	APG1	NA	Tia_C_vs.Lab2_C	Field_C_vs.Lab2_C	Tiassalé_vs.Lab2	0.064197	0.788873	ns	ACON000098-PA	sp|Q3U3Q1|ULK3_MOUSE	2e-109	Mus_musculus	Serine/threonine-protein_kinase_ULK3
ACON000098	APG1	NA	Agb_D_vs.Lab2_C	Field_D_vs.Lab2_C	Agboville_vs.Lab2	-0.409585	0.120813	ns	ACON000098-PA	sp|Q3U3Q1|ULK3_MOUSE	2e-109	Mus_musculus	Serine/threonine-protein_kinase_ULK3
ACON000098	APG1	NA	Dab_D_vs.Lab2_C	Field_D_vs.Lab2_C	Dabou_vs.Lab2	-0.146353	0.5489	ns	ACON000098-PA	sp|Q3U3Q1|ULK3_MOUSE	2e-109	Mus_musculus	Serine/threonine-protein_kinase_ULK3
ACON000098	APG1	NA	Tia_D_vs.Lab2_C	Field_D_vs.Lab2_C	Tiassalé_vs.Lab2	0.1444	0.522612	ns	ACON000098-PA	sp|Q3U3Q1|ULK3_MOUSE	2e-109	Mus_musculus	Serine/threonine-protein_kinase_ULK3
ACON000098	APG1	NA	Agb_M_vs.Lab2_C	Field_M_vs.Lab2_C	Agboville_vs.Lab2	-0.149231	0.493497	ns	ACON000098-PA	sp|Q3U3Q1|ULK3_MOUSE	2e-109	Mus_musculus	Serine/threonine-protein_kinase_ULK3
ACON000098	APG1	NA	Dab_M_vs.Lab2_C	Field_M_vs.Lab2_C	Dabou_vs.Lab2	-0.174185	0.419923	ns	ACON000098-PA	sp|Q3U3Q1|ULK3_MOUSE	2e-109	Mus_musculus	Serine/threonine-protein_kinase_ULK3
ACON000098	APG1	NA	Tia_M_vs.Lab2_C	Field_M_vs.Lab2_C	Tiassalé_vs.Lab2	-0.0914695	0.699616	ns	ACON000098-PA	sp|Q3U3Q1|ULK3_MOUSE	2e-109	Mus_musculus	Serine/threonine-protein_kinase_ULK3
ACON000099	STAT2	NA	Agb_C_vs.Lab2_C	Field_C_vs.Lab2_C	Agboville_vs.Lab2	-0.419613	0.0691017	ns	ACON000099-PA	sp|Q7QDU4|STAT_ANOGA	0	Anopheles_gambiae	Signal_transducer_and_transcription_activator
ACON000099	STAT2	NA	Dab_C_vs.Lab2_C	Field_C_vs.Lab2_C	Dabou_vs.Lab2	-0.487533	0.022564	*	ACON000099-PA	sp|Q7QDU4|STAT_ANOGA	0	Anopheles_gambiae	Signal_transducer_and_transcription_activator
ACON000099	STAT2	NA	Tia_C_vs.Lab2_C	Field_C_vs.Lab2_C	Tiassalé_vs.Lab2	-0.643118	0.00323102	**	ACON000099-PA	sp|Q7QDU4|STAT_ANOGA	0	Anopheles_gambiae	Signal_transducer_and_transcription_activator
ACON000099	STAT2	NA	Agb_D_vs.Lab2_C	Field_D_vs.Lab2_C	Agboville_vs.Lab2	-0.26928	0.308487	ns	ACON000099-PA	sp|Q7QDU4|STAT_ANOGA	0	Anopheles_gambiae	Signal_transducer_and_transcription_activator
ACON000099	STAT2	NA	Dab_D_vs.Lab2_C	Field_D_vs.Lab2_C	Dabou_vs.Lab2	-0.265781	0.240147	ns	ACON000099-PA	sp|Q7QDU4|STAT_ANOGA	0	Anopheles_gambiae	Signal_transducer_and_transcription_activator
ACON000099	STAT2	NA	Tia_D_vs.Lab2_C	Field_D_vs.Lab2_C	Tiassalé_vs.Lab2	-0.460506	0.0300758	*	ACON000099-PA	sp|Q7QDU4|STAT_ANOGA	0	Anopheles_gambiae	Signal_transducer_and_transcription_activator
ACON000099	STAT2	NA	Agb_M_vs.Lab2_C	Field_M_vs.Lab2_C	Agboville_vs.Lab2	-0.666351	0.00173513	**	ACON000099-PA	sp|Q7QDU4|STAT_ANOGA	0	Anopheles_gambiae	Signal_transducer_and_transcription_activator
ACON000099	STAT2	NA	Dab_M_vs.Lab2_C	Field_M_vs.Lab2_C	Dabou_vs.Lab2	-0.630955	0.00301592	**	ACON000099-PA	sp|Q7QDU4|STAT_ANOGA	0	Anopheles_gambiae	Signal_transducer_and_transcription_activator
ACON000099	STAT2	NA	Tia_M_vs.Lab2_C	Field_M_vs.Lab2_C	Tiassalé_vs.Lab2	-0.540456	0.012397	*	ACON000099-PA	sp|Q7QDU4|STAT_ANOGA	0	Anopheles_gambiae	Signal_transducer_and_transcription_activator
ACON000099	STAT2	NA	Agb_C_vs.Lab2_C	Field_C_vs.Lab2_C	Agboville_vs.Lab2	-0.419613	0.0691017	ns	ACON000099-PB	sp|Q7QDU4|STAT_ANOGA	0	Anopheles_gambiae	Signal_transducer_and_transcription_activator
ACON000099	STAT2	NA	Dab_C_vs.Lab2_C	Field_C_vs.Lab2_C	Dabou_vs.Lab2	-0.487533	0.022564	*	ACON000099-PB	sp|Q7QDU4|STAT_ANOGA	0	Anopheles_gambiae	Signal_transducer_and_transcription_activator
ACON000099	STAT2	NA	Tia_C_vs.Lab2_C	Field_C_vs.Lab2_C	Tiassalé_vs.Lab2	-0.643118	0.00323102	**	ACON000099-PB	sp|Q7QDU4|STAT_ANOGA	0	Anopheles_gambiae	Signal_transducer_and_transcription_activator
ACON000099	STAT2	NA	Agb_D_vs.Lab2_C	Field_D_vs.Lab2_C	Agboville_vs.Lab2	-0.26928	0.308487	ns	ACON000099-PB	sp|Q7QDU4|STAT_ANOGA	0	Anopheles_gambiae	Signal_transducer_and_transcription_activator
ACON000099	STAT2	NA	Dab_D_vs.Lab2_C	Field_D_vs.Lab2_C	Dabou_vs.Lab2	-0.265781	0.240147	ns	ACON000099-PB	sp|Q7QDU4|STAT_ANOGA	0	Anopheles_gambiae	Signal_transducer_and_transcription_activator
ACON000099	STAT2	NA	Tia_D_vs.Lab2_C	Field_D_vs.Lab2_C	Tiassalé_vs.Lab2	-0.460506	0.0300758	*	ACON000099-PB	sp|Q7QDU4|STAT_ANOGA	0	Anopheles_gambiae	Signal_transducer_and_transcription_activator
ACON000099	STAT2	NA	Agb_M_vs.Lab2_C	Field_M_vs.Lab2_C	Agboville_vs.Lab2	-0.666351	0.00173513	**	ACON000099-PB	sp|Q7QDU4|STAT_ANOGA	0	Anopheles_gambiae	Signal_transducer_and_transcription_activator
ACON000099	STAT2	NA	Dab_M_vs.Lab2_C	Field_M_vs.Lab2_C	Dabou_vs.Lab2	-0.630955	0.00301592	**	ACON000099-PB	sp|Q7QDU4|STAT_ANOGA	0	Anopheles_gambiae	Signal_transducer_and_transcription_activator
ACON000099	STAT2	NA	Tia_M_vs.Lab2_C	Field_M_vs.Lab2_C	Tiassalé_vs.Lab2	-0.540456	0.012397	*	ACON000099-PB	sp|Q7QDU4|STAT_ANOGA	0	Anopheles_gambiae	Signal_transducer_and_transcription_activator
ACON000099	STAT2	NA	Agb_C_vs.Lab2_C	Field_C_vs.Lab2_C	Agboville_vs.Lab2	-0.419613	0.0691017	ns	ACON000099-PC	sp|Q7QDU4|STAT_ANOGA	0	Anopheles_gambiae	Signal_transducer_and_transcription_activator
ACON000099	STAT2	NA	Dab_C_vs.Lab2_C	Field_C_vs.Lab2_C	Dabou_vs.Lab2	-0.487533	0.022564	*	ACON000099-PC	sp|Q7QDU4|STAT_ANOGA	0	Anopheles_gambiae	Signal_transducer_and_transcription_activator
ACON000099	STAT2	NA	Tia_C_vs.Lab2_C	Field_C_vs.Lab2_C	Tiassalé_vs.Lab2	-0.643118	0.00323102	**	ACON000099-PC	sp|Q7QDU4|STAT_ANOGA	0	Anopheles_gambiae	Signal_transducer_and_transcription_activator
ACON000099	STAT2	NA	Agb_D_vs.Lab2_C	Field_D_vs.Lab2_C	Agboville_vs.Lab2	-0.26928	0.308487	ns	ACON000099-PC	sp|Q7QDU4|STAT_ANOGA	0	Anopheles_gambiae	Signal_transducer_and_transcription_activator
ACON000099	STAT2	NA	Dab_D_vs.Lab2_C	Field_D_vs.Lab2_C	Dabou_vs.Lab2	-0.265781	0.240147	ns	ACON000099-PC	sp|Q7QDU4|STAT_ANOGA	0	Anopheles_gambiae	Signal_transducer_and_transcription_activator
ACON000099	STAT2	NA	Tia_D_vs.Lab2_C	Field_D_vs.Lab2_C	Tiassalé_vs.Lab2	-0.460506	0.0300758	*	ACON000099-PC	sp|Q7QDU4|STAT_ANOGA	0	Anopheles_gambiae	Signal_transducer_and_transcription_activator
ACON000099	STAT2	NA	Agb_M_vs.Lab2_C	Field_M_vs.Lab2_C	Agboville_vs.Lab2	-0.666351	0.00173513	**	ACON000099-PC	sp|Q7QDU4|STAT_ANOGA	0	Anopheles_gambiae	Signal_transducer_and_transcription_activator
ACON000099	STAT2	NA	Dab_M_vs.Lab2_C	Field_M_vs.Lab2_C	Dabou_vs.Lab2	-0.630955	0.00301592	**	ACON000099-PC	sp|Q7QDU4|STAT_ANOGA	0	Anopheles_gambiae	Signal_transducer_and_transcription_activator
ACON000099	STAT2	NA	Tia_M_vs.Lab2_C	Field_M_vs.Lab2_C	Tiassalé_vs.Lab2	-0.540456	0.012397	*	ACON000099-PC	sp|Q7QDU4|STAT_ANOGA	0	Anopheles_gambiae	Signal_transducer_and_transcription_activator
ACON000100	NA	NA	Agb_C_vs.Lab2_C	Field_C_vs.Lab2_C	Agboville_vs.Lab2	-0.21477	0.718334	ns	ACON000100-PA	NA	NA	NA	NA
ACON000100	NA	NA	Dab_C_vs.Lab2_C	Field_C_vs.Lab2_C	Dabou_vs.Lab2	-0.851186	0.0841615	ns	ACON000100-PA	NA	NA	NA	NA
ACON000100	NA	NA	Tia_C_vs.Lab2_C	Field_C_vs.Lab2_C	Tiassalé_vs.Lab2	-0.93176	0.0590617	ns	ACON000100-PA	NA	NA	NA	NA
ACON000100	NA	NA	Agb_D_vs.Lab2_C	Field_D_vs.Lab2_C	Agboville_vs.Lab2	-0.323587	0.620017	ns	ACON000100-PA	NA	NA	NA	NA
ACON000100	NA	NA	Dab_D_vs.Lab2_C	Field_D_vs.Lab2_C	Dabou_vs.Lab2	-0.34802	0.520935	ns	ACON000100-PA	NA	NA	NA	NA
ACON000100	NA	NA	Tia_D_vs.Lab2_C	Field_D_vs.Lab2_C	Tiassalé_vs.Lab2	-0.630654	0.200571	ns	ACON000100-PA	NA	NA	NA	NA
ACON000100	NA	NA	Agb_M_vs.Lab2_C	Field_M_vs.Lab2_C	Agboville_vs.Lab2	-0.151569	0.766634	ns	ACON000100-PA	NA	NA	NA	NA
ACON000100	NA	NA	Dab_M_vs.Lab2_C	Field_M_vs.Lab2_C	Dabou_vs.Lab2	-0.627468	0.186895	ns	ACON000100-PA	NA	NA	NA	NA
ACON000100	NA	NA	Tia_M_vs.Lab2_C	Field_M_vs.Lab2_C	Tiassalé_vs.Lab2	-1.20068	0.0186427	*	ACON000100-PA	NA	NA	NA	NA
ACON000102	NA	NA	Agb_C_vs.Lab2_C	Field_C_vs.Lab2_C	Agboville_vs.Lab2	0.155346	0.354103	ns	ACON000102-PA	sp|Q9VH78|ALG12_DROME	0	Drosophila_melanogaster	Probable_Dol-P-Man:Man(7)GlcNAc(2)-PP-Dol_alpha-1,6-mannosyltransferase
ACON000102	NA	NA	Dab_C_vs.Lab2_C	Field_C_vs.Lab2_C	Dabou_vs.Lab2	0.168787	0.253055	ns	ACON000102-PA	sp|Q9VH78|ALG12_DROME	0	Drosophila_melanogaster	Probable_Dol-P-Man:Man(7)GlcNAc(2)-PP-Dol_alpha-1,6-mannosyltransferase
ACON000102	NA	NA	Tia_C_vs.Lab2_C	Field_C_vs.Lab2_C	Tiassalé_vs.Lab2	-0.0406516	0.808346	ns	ACON000102-PA	sp|Q9VH78|ALG12_DROME	0	Drosophila_melanogaster	Probable_Dol-P-Man:Man(7)GlcNAc(2)-PP-Dol_alpha-1,6-mannosyltransferase
ACON000102	NA	NA	Agb_D_vs.Lab2_C	Field_D_vs.Lab2_C	Agboville_vs.Lab2	0.0860856	0.673071	ns	ACON000102-PA	sp|Q9VH78|ALG12_DROME	0	Drosophila_melanogaster	Probable_Dol-P-Man:Man(7)GlcNAc(2)-PP-Dol_alpha-1,6-mannosyltransferase
ACON000102	NA	NA	Dab_D_vs.Lab2_C	Field_D_vs.Lab2_C	Dabou_vs.Lab2	0.109505	0.506049	ns	ACON000102-PA	sp|Q9VH78|ALG12_DROME	0	Drosophila_melanogaster	Probable_Dol-P-Man:Man(7)GlcNAc(2)-PP-Dol_alpha-1,6-mannosyltransferase
ACON000102	NA	NA	Tia_D_vs.Lab2_C	Field_D_vs.Lab2_C	Tiassalé_vs.Lab2	0.407326	0.00567149	**	ACON000102-PA	sp|Q9VH78|ALG12_DROME	0	Drosophila_melanogaster	Probable_Dol-P-Man:Man(7)GlcNAc(2)-PP-Dol_alpha-1,6-mannosyltransferase
ACON000102	NA	NA	Agb_M_vs.Lab2_C	Field_M_vs.Lab2_C	Agboville_vs.Lab2	0.188849	0.183484	ns	ACON000102-PA	sp|Q9VH78|ALG12_DROME	0	Drosophila_melanogaster	Probable_Dol-P-Man:Man(7)GlcNAc(2)-PP-Dol_alpha-1,6-mannosyltransferase
ACON000102	NA	NA	Dab_M_vs.Lab2_C	Field_M_vs.Lab2_C	Dabou_vs.Lab2	0.0454619	0.774547	ns	ACON000102-PA	sp|Q9VH78|ALG12_DROME	0	Drosophila_melanogaster	Probable_Dol-P-Man:Man(7)GlcNAc(2)-PP-Dol_alpha-1,6-mannosyltransferase
ACON000102	NA	NA	Tia_M_vs.Lab2_C	Field_M_vs.Lab2_C	Tiassalé_vs.Lab2	0.187615	0.203498	ns	ACON000102-PA	sp|Q9VH78|ALG12_DROME	0	Drosophila_melanogaster	Probable_Dol-P-Man:Man(7)GlcNAc(2)-PP-Dol_alpha-1,6-mannosyltransferase
ACON000104	NA	NA	Agb_C_vs.Lab2_C	Field_C_vs.Lab2_C	Agboville_vs.Lab2	0.603596	0.0470667	*	ACON000104-PA	NA	NA	NA	NA
ACON000104	NA	NA	Dab_C_vs.Lab2_C	Field_C_vs.Lab2_C	Dabou_vs.Lab2	0.678703	0.0155666	*	ACON000104-PA	NA	NA	NA	NA
ACON000104	NA	NA	Tia_C_vs.Lab2_C	Field_C_vs.Lab2_C	Tiassalé_vs.Lab2	1.32793	2.08519e-05	***	ACON000104-PA	NA	NA	NA	NA
ACON000104	NA	NA	Agb_D_vs.Lab2_C	Field_D_vs.Lab2_C	Agboville_vs.Lab2	0.312517	0.383773	ns	ACON000104-PA	NA	NA	NA	NA
ACON000104	NA	NA	Dab_D_vs.Lab2_C	Field_D_vs.Lab2_C	Dabou_vs.Lab2	0.425804	0.153291	ns	ACON000104-PA	NA	NA	NA	NA
ACON000104	NA	NA	Tia_D_vs.Lab2_C	Field_D_vs.Lab2_C	Tiassalé_vs.Lab2	1.51626	1.99224e-06	***	ACON000104-PA	NA	NA	NA	NA
ACON000104	NA	NA	Agb_M_vs.Lab2_C	Field_M_vs.Lab2_C	Agboville_vs.Lab2	0.902189	0.00110362	**	ACON000104-PA	NA	NA	NA	NA
ACON000104	NA	NA	Dab_M_vs.Lab2_C	Field_M_vs.Lab2_C	Dabou_vs.Lab2	0.792263	0.00389599	**	ACON000104-PA	NA	NA	NA	NA
ACON000104	NA	NA	Tia_M_vs.Lab2_C	Field_M_vs.Lab2_C	Tiassalé_vs.Lab2	1.11933	0.00018026	***	ACON000104-PA	NA	NA	NA	NA
ACON000105	NA	NA	Agb_C_vs.Lab2_C	Field_C_vs.Lab2_C	Agboville_vs.Lab2	-0.10015	0.618732	ns	ACON000105-PA	NA	NA	NA	NA
ACON000105	NA	NA	Dab_C_vs.Lab2_C	Field_C_vs.Lab2_C	Dabou_vs.Lab2	0.0838413	0.636065	ns	ACON000105-PA	NA	NA	NA	NA
ACON000105	NA	NA	Tia_C_vs.Lab2_C	Field_C_vs.Lab2_C	Tiassalé_vs.Lab2	0.144102	0.394186	ns	ACON000105-PA	NA	NA	NA	NA
ACON000105	NA	NA	Agb_D_vs.Lab2_C	Field_D_vs.Lab2_C	Agboville_vs.Lab2	-0.0100348	0.970796	ns	ACON000105-PA	NA	NA	NA	NA
ACON000105	NA	NA	Dab_D_vs.Lab2_C	Field_D_vs.Lab2_C	Dabou_vs.Lab2	0.170089	0.339802	ns	ACON000105-PA	NA	NA	NA	NA
ACON000105	NA	NA	Tia_D_vs.Lab2_C	Field_D_vs.Lab2_C	Tiassalé_vs.Lab2	0.0982132	0.581555	ns	ACON000105-PA	NA	NA	NA	NA
ACON000105	NA	NA	Agb_M_vs.Lab2_C	Field_M_vs.Lab2_C	Agboville_vs.Lab2	-0.144454	0.383698	ns	ACON000105-PA	NA	NA	NA	NA
ACON000105	NA	NA	Dab_M_vs.Lab2_C	Field_M_vs.Lab2_C	Dabou_vs.Lab2	-0.0221121	0.905224	ns	ACON000105-PA	NA	NA	NA	NA
ACON000105	NA	NA	Tia_M_vs.Lab2_C	Field_M_vs.Lab2_C	Tiassalé_vs.Lab2	-0.0575122	0.757164	ns	ACON000105-PA	NA	NA	NA	NA
ACON000106	NA	NA	Agb_C_vs.Lab2_C	Field_C_vs.Lab2_C	Agboville_vs.Lab2	0.327857	0.0574153	ns	ACON000106-PA	sp|Q9VMQ5|COQ6_DROME	1e-134	Drosophila_melanogaster	Ubiquinone_biosynthesis_monooxygenase_COQ6,_mitochondrial
ACON000106	NA	NA	Dab_C_vs.Lab2_C	Field_C_vs.Lab2_C	Dabou_vs.Lab2	0.361538	0.0226848	*	ACON000106-PA	sp|Q9VMQ5|COQ6_DROME	1e-134	Drosophila_melanogaster	Ubiquinone_biosynthesis_monooxygenase_COQ6,_mitochondrial
ACON000106	NA	NA	Tia_C_vs.Lab2_C	Field_C_vs.Lab2_C	Tiassalé_vs.Lab2	0.184298	0.251171	ns	ACON000106-PA	sp|Q9VMQ5|COQ6_DROME	1e-134	Drosophila_melanogaster	Ubiquinone_biosynthesis_monooxygenase_COQ6,_mitochondrial
ACON000106	NA	NA	Agb_D_vs.Lab2_C	Field_D_vs.Lab2_C	Agboville_vs.Lab2	0.227338	0.244102	ns	ACON000106-PA	sp|Q9VMQ5|COQ6_DROME	1e-134	Drosophila_melanogaster	Ubiquinone_biosynthesis_monooxygenase_COQ6,_mitochondrial
ACON000106	NA	NA	Dab_D_vs.Lab2_C	Field_D_vs.Lab2_C	Dabou_vs.Lab2	0.293871	0.0787381	ns	ACON000106-PA	sp|Q9VMQ5|COQ6_DROME	1e-134	Drosophila_melanogaster	Ubiquinone_biosynthesis_monooxygenase_COQ6,_mitochondrial
ACON000106	NA	NA	Tia_D_vs.Lab2_C	Field_D_vs.Lab2_C	Tiassalé_vs.Lab2	0.451091	0.00487802	**	ACON000106-PA	sp|Q9VMQ5|COQ6_DROME	1e-134	Drosophila_melanogaster	Ubiquinone_biosynthesis_monooxygenase_COQ6,_mitochondrial
ACON000106	NA	NA	Agb_M_vs.Lab2_C	Field_M_vs.Lab2_C	Agboville_vs.Lab2	0.347388	0.0229216	*	ACON000106-PA	sp|Q9VMQ5|COQ6_DROME	1e-134	Drosophila_melanogaster	Ubiquinone_biosynthesis_monooxygenase_COQ6,_mitochondrial
ACON000106	NA	NA	Dab_M_vs.Lab2_C	Field_M_vs.Lab2_C	Dabou_vs.Lab2	0.446927	0.00406017	**	ACON000106-PA	sp|Q9VMQ5|COQ6_DROME	1e-134	Drosophila_melanogaster	Ubiquinone_biosynthesis_monooxygenase_COQ6,_mitochondrial
ACON000106	NA	NA	Tia_M_vs.Lab2_C	Field_M_vs.Lab2_C	Tiassalé_vs.Lab2	0.376799	0.0179551	*	ACON000106-PA	sp|Q9VMQ5|COQ6_DROME	1e-134	Drosophila_melanogaster	Ubiquinone_biosynthesis_monooxygenase_COQ6,_mitochondrial
ACON000107	NA	NA	Agb_C_vs.Lab2_C	Field_C_vs.Lab2_C	Agboville_vs.Lab2	0.26417	0.502853	ns	ACON000107-PA	sp|Q9W0T5|PYX_DROME	0	Drosophila_melanogaster	Transient_receptor_potential_channel_pyrexia
ACON000107	NA	NA	Dab_C_vs.Lab2_C	Field_C_vs.Lab2_C	Dabou_vs.Lab2	0.133594	0.716974	ns	ACON000107-PA	sp|Q9W0T5|PYX_DROME	0	Drosophila_melanogaster	Transient_receptor_potential_channel_pyrexia
ACON000107	NA	NA	Tia_C_vs.Lab2_C	Field_C_vs.Lab2_C	Tiassalé_vs.Lab2	0.156869	0.668032	ns	ACON000107-PA	sp|Q9W0T5|PYX_DROME	0	Drosophila_melanogaster	Transient_receptor_potential_channel_pyrexia
ACON000107	NA	NA	Agb_D_vs.Lab2_C	Field_D_vs.Lab2_C	Agboville_vs.Lab2	0.361615	0.393256	ns	ACON000107-PA	sp|Q9W0T5|PYX_DROME	0	Drosophila_melanogaster	Transient_receptor_potential_channel_pyrexia
ACON000107	NA	NA	Dab_D_vs.Lab2_C	Field_D_vs.Lab2_C	Dabou_vs.Lab2	0.987338	0.00531312	**	ACON000107-PA	sp|Q9W0T5|PYX_DROME	0	Drosophila_melanogaster	Transient_receptor_potential_channel_pyrexia
ACON000107	NA	NA	Tia_D_vs.Lab2_C	Field_D_vs.Lab2_C	Tiassalé_vs.Lab2	0.579208	0.0790931	ns	ACON000107-PA	sp|Q9W0T5|PYX_DROME	0	Drosophila_melanogaster	Transient_receptor_potential_channel_pyrexia
ACON000107	NA	NA	Agb_M_vs.Lab2_C	Field_M_vs.Lab2_C	Agboville_vs.Lab2	0.437664	0.176709	ns	ACON000107-PA	sp|Q9W0T5|PYX_DROME	0	Drosophila_melanogaster	Transient_receptor_potential_channel_pyrexia
ACON000107	NA	NA	Dab_M_vs.Lab2_C	Field_M_vs.Lab2_C	Dabou_vs.Lab2	0.562461	0.0778347	ns	ACON000107-PA	sp|Q9W0T5|PYX_DROME	0	Drosophila_melanogaster	Transient_receptor_potential_channel_pyrexia
ACON000107	NA	NA	Tia_M_vs.Lab2_C	Field_M_vs.Lab2_C	Tiassalé_vs.Lab2	0.46772	0.163488	ns	ACON000107-PA	sp|Q9W0T5|PYX_DROME	0	Drosophila_melanogaster	Transient_receptor_potential_channel_pyrexia
ACON000108	OEH	NA	Agb_C_vs.Lab2_C	Field_C_vs.Lab2_C	Agboville_vs.Lab2	-0.407185	0.484542	ns	ACON000108-PA	NA	NA	NA	NA
ACON000108	OEH	NA	Dab_C_vs.Lab2_C	Field_C_vs.Lab2_C	Dabou_vs.Lab2	0.139835	0.793743	ns	ACON000108-PA	NA	NA	NA	NA
ACON000108	OEH	NA	Tia_C_vs.Lab2_C	Field_C_vs.Lab2_C	Tiassalé_vs.Lab2	0.87219	0.0603459	ns	ACON000108-PA	NA	NA	NA	NA
ACON000108	OEH	NA	Agb_D_vs.Lab2_C	Field_D_vs.Lab2_C	Agboville_vs.Lab2	-0.107903	0.886792	ns	ACON000108-PA	NA	NA	NA	NA
ACON000108	OEH	NA	Dab_D_vs.Lab2_C	Field_D_vs.Lab2_C	Dabou_vs.Lab2	-0.0996288	0.870438	ns	ACON000108-PA	NA	NA	NA	NA
ACON000108	OEH	NA	Tia_D_vs.Lab2_C	Field_D_vs.Lab2_C	Tiassalé_vs.Lab2	0.574308	0.230078	ns	ACON000108-PA	NA	NA	NA	NA
ACON000108	OEH	NA	Agb_M_vs.Lab2_C	Field_M_vs.Lab2_C	Agboville_vs.Lab2	0.596088	0.196751	ns	ACON000108-PA	NA	NA	NA	NA
ACON000108	OEH	NA	Dab_M_vs.Lab2_C	Field_M_vs.Lab2_C	Dabou_vs.Lab2	0.620201	0.176011	ns	ACON000108-PA	NA	NA	NA	NA
ACON000108	OEH	NA	Tia_M_vs.Lab2_C	Field_M_vs.Lab2_C	Tiassalé_vs.Lab2	0.463175	0.345428	ns	ACON000108-PA	NA	NA	NA	NA
ACON000109	NA	NA	Agb_C_vs.Lab2_C	Field_C_vs.Lab2_C	Agboville_vs.Lab2	0.451921	0.030187	*	ACON000109-PA	sp|Q9VHS2|COX7A_DROME	7e-22	Drosophila_melanogaster	Cytochrome_c_oxidase_subunit_7A,_mitochondrial
ACON000109	NA	NA	Dab_C_vs.Lab2_C	Field_C_vs.Lab2_C	Dabou_vs.Lab2	0.354924	0.0621154	ns	ACON000109-PA	sp|Q9VHS2|COX7A_DROME	7e-22	Drosophila_melanogaster	Cytochrome_c_oxidase_subunit_7A,_mitochondrial
ACON000109	NA	NA	Tia_C_vs.Lab2_C	Field_C_vs.Lab2_C	Tiassalé_vs.Lab2	0.532017	0.00535995	**	ACON000109-PA	sp|Q9VHS2|COX7A_DROME	7e-22	Drosophila_melanogaster	Cytochrome_c_oxidase_subunit_7A,_mitochondrial
ACON000109	NA	NA	Agb_D_vs.Lab2_C	Field_D_vs.Lab2_C	Agboville_vs.Lab2	0.494579	0.0319254	*	ACON000109-PA	sp|Q9VHS2|COX7A_DROME	7e-22	Drosophila_melanogaster	Cytochrome_c_oxidase_subunit_7A,_mitochondrial
ACON000109	NA	NA	Dab_D_vs.Lab2_C	Field_D_vs.Lab2_C	Dabou_vs.Lab2	0.539464	0.00825373	**	ACON000109-PA	sp|Q9VHS2|COX7A_DROME	7e-22	Drosophila_melanogaster	Cytochrome_c_oxidase_subunit_7A,_mitochondrial
ACON000109	NA	NA	Tia_D_vs.Lab2_C	Field_D_vs.Lab2_C	Tiassalé_vs.Lab2	0.525279	0.00636431	**	ACON000109-PA	sp|Q9VHS2|COX7A_DROME	7e-22	Drosophila_melanogaster	Cytochrome_c_oxidase_subunit_7A,_mitochondrial
ACON000109	NA	NA	Agb_M_vs.Lab2_C	Field_M_vs.Lab2_C	Agboville_vs.Lab2	0.629587	0.000888253	***	ACON000109-PA	sp|Q9VHS2|COX7A_DROME	7e-22	Drosophila_melanogaster	Cytochrome_c_oxidase_subunit_7A,_mitochondrial
ACON000109	NA	NA	Dab_M_vs.Lab2_C	Field_M_vs.Lab2_C	Dabou_vs.Lab2	0.571317	0.00243315	**	ACON000109-PA	sp|Q9VHS2|COX7A_DROME	7e-22	Drosophila_melanogaster	Cytochrome_c_oxidase_subunit_7A,_mitochondrial
ACON000109	NA	NA	Tia_M_vs.Lab2_C	Field_M_vs.Lab2_C	Tiassalé_vs.Lab2	0.519082	0.00713283	**	ACON000109-PA	sp|Q9VHS2|COX7A_DROME	7e-22	Drosophila_melanogaster	Cytochrome_c_oxidase_subunit_7A,_mitochondrial
ACON000110	MRPL40	ribosomal_protein_mitochondrial_39S	Agb_C_vs.Lab2_C	Field_C_vs.Lab2_C	Agboville_vs.Lab2	0.566159	0.00793558	**	ACON000110-PA	sp|Q9Z2Q5|RM40_MOUSE	4e-31	Mus_musculus	39S_ribosomal_protein_L40,_mitochondrial
ACON000110	MRPL40	ribosomal_protein_mitochondrial_39S	Dab_C_vs.Lab2_C	Field_C_vs.Lab2_C	Dabou_vs.Lab2	0.626871	0.00180821	**	ACON000110-PA	sp|Q9Z2Q5|RM40_MOUSE	4e-31	Mus_musculus	39S_ribosomal_protein_L40,_mitochondrial
ACON000110	MRPL40	ribosomal_protein_mitochondrial_39S	Tia_C_vs.Lab2_C	Field_C_vs.Lab2_C	Tiassalé_vs.Lab2	0.388843	0.0420219	*	ACON000110-PA	sp|Q9Z2Q5|RM40_MOUSE	4e-31	Mus_musculus	39S_ribosomal_protein_L40,_mitochondrial
ACON000110	MRPL40	ribosomal_protein_mitochondrial_39S	Agb_D_vs.Lab2_C	Field_D_vs.Lab2_C	Agboville_vs.Lab2	0.458913	0.0482882	*	ACON000110-PA	sp|Q9Z2Q5|RM40_MOUSE	4e-31	Mus_musculus	39S_ribosomal_protein_L40,_mitochondrial
ACON000110	MRPL40	ribosomal_protein_mitochondrial_39S	Dab_D_vs.Lab2_C	Field_D_vs.Lab2_C	Dabou_vs.Lab2	0.432358	0.034855	*	ACON000110-PA	sp|Q9Z2Q5|RM40_MOUSE	4e-31	Mus_musculus	39S_ribosomal_protein_L40,_mitochondrial
ACON000110	MRPL40	ribosomal_protein_mitochondrial_39S	Tia_D_vs.Lab2_C	Field_D_vs.Lab2_C	Tiassalé_vs.Lab2	0.747292	0.000222602	***	ACON000110-PA	sp|Q9Z2Q5|RM40_MOUSE	4e-31	Mus_musculus	39S_ribosomal_protein_L40,_mitochondrial
ACON000110	MRPL40	ribosomal_protein_mitochondrial_39S	Agb_M_vs.Lab2_C	Field_M_vs.Lab2_C	Agboville_vs.Lab2	0.849911	2.92048e-05	***	ACON000110-PA	sp|Q9Z2Q5|RM40_MOUSE	4e-31	Mus_musculus	39S_ribosomal_protein_L40,_mitochondrial
ACON000110	MRPL40	ribosomal_protein_mitochondrial_39S	Dab_M_vs.Lab2_C	Field_M_vs.Lab2_C	Dabou_vs.Lab2	0.859847	3.09111e-05	***	ACON000110-PA	sp|Q9Z2Q5|RM40_MOUSE	4e-31	Mus_musculus	39S_ribosomal_protein_L40,_mitochondrial
ACON000110	MRPL40	ribosomal_protein_mitochondrial_39S	Tia_M_vs.Lab2_C	Field_M_vs.Lab2_C	Tiassalé_vs.Lab2	0.801739	0.000134366	***	ACON000110-PA	sp|Q9Z2Q5|RM40_MOUSE	4e-31	Mus_musculus	39S_ribosomal_protein_L40,_mitochondrial
ACON000112	NA	NA	Agb_C_vs.Lab2_C	Field_C_vs.Lab2_C	Agboville_vs.Lab2	-0.36042	0.230751	ns	ACON000112-PA	sp|Q9VYA0|NADE_DROME	0	Drosophila_melanogaster	Glutamine-dependent_NAD(+)_synthetase
ACON000112	NA	NA	Dab_C_vs.Lab2_C	Field_C_vs.Lab2_C	Dabou_vs.Lab2	-0.444111	0.0995537	ns	ACON000112-PA	sp|Q9VYA0|NADE_DROME	0	Drosophila_melanogaster	Glutamine-dependent_NAD(+)_synthetase
ACON000112	NA	NA	Tia_C_vs.Lab2_C	Field_C_vs.Lab2_C	Tiassalé_vs.Lab2	-0.710714	0.00973688	**	ACON000112-PA	sp|Q9VYA0|NADE_DROME	0	Drosophila_melanogaster	Glutamine-dependent_NAD(+)_synthetase
ACON000112	NA	NA	Agb_D_vs.Lab2_C	Field_D_vs.Lab2_C	Agboville_vs.Lab2	-0.287353	0.405534	ns	ACON000112-PA	sp|Q9VYA0|NADE_DROME	0	Drosophila_melanogaster	Glutamine-dependent_NAD(+)_synthetase
ACON000112	NA	NA	Dab_D_vs.Lab2_C	Field_D_vs.Lab2_C	Dabou_vs.Lab2	-0.283918	0.331246	ns	ACON000112-PA	sp|Q9VYA0|NADE_DROME	0	Drosophila_melanogaster	Glutamine-dependent_NAD(+)_synthetase
ACON000112	NA	NA	Tia_D_vs.Lab2_C	Field_D_vs.Lab2_C	Tiassalé_vs.Lab2	-0.473321	0.0805249	ns	ACON000112-PA	sp|Q9VYA0|NADE_DROME	0	Drosophila_melanogaster	Glutamine-dependent_NAD(+)_synthetase
ACON000112	NA	NA	Agb_M_vs.Lab2_C	Field_M_vs.Lab2_C	Agboville_vs.Lab2	-0.869672	0.00160947	**	ACON000112-PA	sp|Q9VYA0|NADE_DROME	0	Drosophila_melanogaster	Glutamine-dependent_NAD(+)_synthetase
ACON000112	NA	NA	Dab_M_vs.Lab2_C	Field_M_vs.Lab2_C	Dabou_vs.Lab2	-0.681734	0.0107267	*	ACON000112-PA	sp|Q9VYA0|NADE_DROME	0	Drosophila_melanogaster	Glutamine-dependent_NAD(+)_synthetase
ACON000112	NA	NA	Tia_M_vs.Lab2_C	Field_M_vs.Lab2_C	Tiassalé_vs.Lab2	-0.536095	0.0490955	*	ACON000112-PA	sp|Q9VYA0|NADE_DROME	0	Drosophila_melanogaster	Glutamine-dependent_NAD(+)_synthetase
ACON000113	NA	NA	Agb_C_vs.Lab2_C	Field_C_vs.Lab2_C	Agboville_vs.Lab2	0.541691	0.222809	ns	ACON000113-PA	sp|Q9VY99|NNAD_DROME	0	Drosophila_melanogaster	Cytosolic_carboxypeptidase_Nna1
ACON000113	NA	NA	Dab_C_vs.Lab2_C	Field_C_vs.Lab2_C	Dabou_vs.Lab2	0.670956	0.0911349	ns	ACON000113-PA	sp|Q9VY99|NNAD_DROME	0	Drosophila_melanogaster	Cytosolic_carboxypeptidase_Nna1
ACON000113	NA	NA	Tia_C_vs.Lab2_C	Field_C_vs.Lab2_C	Tiassalé_vs.Lab2	0.503498	0.213528	ns	ACON000113-PA	sp|Q9VY99|NNAD_DROME	0	Drosophila_melanogaster	Cytosolic_carboxypeptidase_Nna1
ACON000113	NA	NA	Agb_D_vs.Lab2_C	Field_D_vs.Lab2_C	Agboville_vs.Lab2	1.01425	0.0322609	*	ACON000113-PA	sp|Q9VY99|NNAD_DROME	0	Drosophila_melanogaster	Cytosolic_carboxypeptidase_Nna1
ACON000113	NA	NA	Dab_D_vs.Lab2_C	Field_D_vs.Lab2_C	Dabou_vs.Lab2	0.847421	0.0428776	*	ACON000113-PA	sp|Q9VY99|NNAD_DROME	0	Drosophila_melanogaster	Cytosolic_carboxypeptidase_Nna1
ACON000113	NA	NA	Tia_D_vs.Lab2_C	Field_D_vs.Lab2_C	Tiassalé_vs.Lab2	0.645354	0.105108	ns	ACON000113-PA	sp|Q9VY99|NNAD_DROME	0	Drosophila_melanogaster	Cytosolic_carboxypeptidase_Nna1
ACON000113	NA	NA	Agb_M_vs.Lab2_C	Field_M_vs.Lab2_C	Agboville_vs.Lab2	1.00207	0.0088983	**	ACON000113-PA	sp|Q9VY99|NNAD_DROME	0	Drosophila_melanogaster	Cytosolic_carboxypeptidase_Nna1
ACON000113	NA	NA	Dab_M_vs.Lab2_C	Field_M_vs.Lab2_C	Dabou_vs.Lab2	1.79544	2.11093e-05	***	ACON000113-PA	sp|Q9VY99|NNAD_DROME	0	Drosophila_melanogaster	Cytosolic_carboxypeptidase_Nna1
ACON000113	NA	NA	Tia_M_vs.Lab2_C	Field_M_vs.Lab2_C	Tiassalé_vs.Lab2	0.482509	0.238331	ns	ACON000113-PA	sp|Q9VY99|NNAD_DROME	0	Drosophila_melanogaster	Cytosolic_carboxypeptidase_Nna1
ACON000114	NA	NA	Agb_C_vs.Lab2_C	Field_C_vs.Lab2_C	Agboville_vs.Lab2	-1.2962	0.0157357	*	ACON000114-PA	sp|O14753|OVOL1_HUMAN	2e-60	Homo_sapiens	Putative_transcription_factor_Ovo-like_1
ACON000114	NA	NA	Dab_C_vs.Lab2_C	Field_C_vs.Lab2_C	Dabou_vs.Lab2	-1.89656	0.00057778	***	ACON000114-PA	sp|O14753|OVOL1_HUMAN	2e-60	Homo_sapiens	Putative_transcription_factor_Ovo-like_1
ACON000114	NA	NA	Tia_C_vs.Lab2_C	Field_C_vs.Lab2_C	Tiassalé_vs.Lab2	-2.24498	0.00011722	***	ACON000114-PA	sp|O14753|OVOL1_HUMAN	2e-60	Homo_sapiens	Putative_transcription_factor_Ovo-like_1
ACON000114	NA	NA	Agb_D_vs.Lab2_C	Field_D_vs.Lab2_C	Agboville_vs.Lab2	-0.9129	0.115974	ns	ACON000114-PA	sp|O14753|OVOL1_HUMAN	2e-60	Homo_sapiens	Putative_transcription_factor_Ovo-like_1
ACON000114	NA	NA	Dab_D_vs.Lab2_C	Field_D_vs.Lab2_C	Dabou_vs.Lab2	-1.04895	0.0392689	*	ACON000114-PA	sp|O14753|OVOL1_HUMAN	2e-60	Homo_sapiens	Putative_transcription_factor_Ovo-like_1
ACON000114	NA	NA	Tia_D_vs.Lab2_C	Field_D_vs.Lab2_C	Tiassalé_vs.Lab2	-2.1217	0.000148841	***	ACON000114-PA	sp|O14753|OVOL1_HUMAN	2e-60	Homo_sapiens	Putative_transcription_factor_Ovo-like_1
ACON000114	NA	NA	Agb_M_vs.Lab2_C	Field_M_vs.Lab2_C	Agboville_vs.Lab2	-1.60521	0.00137754	**	ACON000114-PA	sp|O14753|OVOL1_HUMAN	2e-60	Homo_sapiens	Putative_transcription_factor_Ovo-like_1
ACON000114	NA	NA	Dab_M_vs.Lab2_C	Field_M_vs.Lab2_C	Dabou_vs.Lab2	-1.7244	0.00077785	***	ACON000114-PA	sp|O14753|OVOL1_HUMAN	2e-60	Homo_sapiens	Putative_transcription_factor_Ovo-like_1
ACON000114	NA	NA	Tia_M_vs.Lab2_C	Field_M_vs.Lab2_C	Tiassalé_vs.Lab2	-1.43101	0.00478729	**	ACON000114-PA	sp|O14753|OVOL1_HUMAN	2e-60	Homo_sapiens	Putative_transcription_factor_Ovo-like_1
ACON000115	GPRNPY4	G_protein_coupled_receptor	Agb_C_vs.Lab2_C	Field_C_vs.Lab2_C	Agboville_vs.Lab2	0.461481	0.665753	ns	ACON000115-PA	sp|P25931|RYAR_DROME	6e-106	Drosophila_melanogaster	RYamide_receptor
ACON000115	GPRNPY4	G_protein_coupled_receptor	Dab_C_vs.Lab2_C	Field_C_vs.Lab2_C	Dabou_vs.Lab2	0.714831	0.420756	ns	ACON000115-PA	sp|P25931|RYAR_DROME	6e-106	Drosophila_melanogaster	RYamide_receptor
ACON000115	GPRNPY4	G_protein_coupled_receptor	Tia_C_vs.Lab2_C	Field_C_vs.Lab2_C	Tiassalé_vs.Lab2	0.497837	0.596394	ns	ACON000115-PA	sp|P25931|RYAR_DROME	6e-106	Drosophila_melanogaster	RYamide_receptor
ACON000115	GPRNPY4	G_protein_coupled_receptor	Agb_D_vs.Lab2_C	Field_D_vs.Lab2_C	Agboville_vs.Lab2	-0.341186	0.800739	ns	ACON000115-PA	sp|P25931|RYAR_DROME	6e-106	Drosophila_melanogaster	RYamide_receptor
ACON000115	GPRNPY4	G_protein_coupled_receptor	Dab_D_vs.Lab2_C	Field_D_vs.Lab2_C	Dabou_vs.Lab2	1.01901	0.260888	ns	ACON000115-PA	sp|P25931|RYAR_DROME	6e-106	Drosophila_melanogaster	RYamide_receptor
ACON000115	GPRNPY4	G_protein_coupled_receptor	Tia_D_vs.Lab2_C	Field_D_vs.Lab2_C	Tiassalé_vs.Lab2	0.136985	0.900164	ns	ACON000115-PA	sp|P25931|RYAR_DROME	6e-106	Drosophila_melanogaster	RYamide_receptor
ACON000115	GPRNPY4	G_protein_coupled_receptor	Agb_M_vs.Lab2_C	Field_M_vs.Lab2_C	Agboville_vs.Lab2	0.957666	0.252541	ns	ACON000115-PA	sp|P25931|RYAR_DROME	6e-106	Drosophila_melanogaster	RYamide_receptor
ACON000115	GPRNPY4	G_protein_coupled_receptor	Dab_M_vs.Lab2_C	Field_M_vs.Lab2_C	Dabou_vs.Lab2	0.860702	0.311467	ns	ACON000115-PA	sp|P25931|RYAR_DROME	6e-106	Drosophila_melanogaster	RYamide_receptor
ACON000115	GPRNPY4	G_protein_coupled_receptor	Tia_M_vs.Lab2_C	Field_M_vs.Lab2_C	Tiassalé_vs.Lab2	0.300006	0.764543	ns	ACON000115-PA	sp|P25931|RYAR_DROME	6e-106	Drosophila_melanogaster	RYamide_receptor
ACON000116	NA	NA	Agb_C_vs.Lab2_C	Field_C_vs.Lab2_C	Agboville_vs.Lab2	-0.117623	0.582096	ns	ACON000116-PA	sp|Q6WKZ4|RFIP1_HUMAN	2e-29	Homo_sapiens	Rab11_family-interacting_protein_1
ACON000116	NA	NA	Dab_C_vs.Lab2_C	Field_C_vs.Lab2_C	Dabou_vs.Lab2	-0.152402	0.407224	ns	ACON000116-PA	sp|Q6WKZ4|RFIP1_HUMAN	2e-29	Homo_sapiens	Rab11_family-interacting_protein_1
ACON000116	NA	NA	Tia_C_vs.Lab2_C	Field_C_vs.Lab2_C	Tiassalé_vs.Lab2	-0.204148	0.258543	ns	ACON000116-PA	sp|Q6WKZ4|RFIP1_HUMAN	2e-29	Homo_sapiens	Rab11_family-interacting_protein_1
ACON000116	NA	NA	Agb_D_vs.Lab2_C	Field_D_vs.Lab2_C	Agboville_vs.Lab2	0.262731	0.219016	ns	ACON000116-PA	sp|Q6WKZ4|RFIP1_HUMAN	2e-29	Homo_sapiens	Rab11_family-interacting_protein_1
ACON000116	NA	NA	Dab_D_vs.Lab2_C	Field_D_vs.Lab2_C	Dabou_vs.Lab2	-0.117344	0.562714	ns	ACON000116-PA	sp|Q6WKZ4|RFIP1_HUMAN	2e-29	Homo_sapiens	Rab11_family-interacting_protein_1
ACON000116	NA	NA	Tia_D_vs.Lab2_C	Field_D_vs.Lab2_C	Tiassalé_vs.Lab2	-0.0911063	0.641725	ns	ACON000116-PA	sp|Q6WKZ4|RFIP1_HUMAN	2e-29	Homo_sapiens	Rab11_family-interacting_protein_1
ACON000116	NA	NA	Agb_M_vs.Lab2_C	Field_M_vs.Lab2_C	Agboville_vs.Lab2	-0.00161957	0.994231	ns	ACON000116-PA	sp|Q6WKZ4|RFIP1_HUMAN	2e-29	Homo_sapiens	Rab11_family-interacting_protein_1
ACON000116	NA	NA	Dab_M_vs.Lab2_C	Field_M_vs.Lab2_C	Dabou_vs.Lab2	-0.162528	0.358244	ns	ACON000116-PA	sp|Q6WKZ4|RFIP1_HUMAN	2e-29	Homo_sapiens	Rab11_family-interacting_protein_1
ACON000116	NA	NA	Tia_M_vs.Lab2_C	Field_M_vs.Lab2_C	Tiassalé_vs.Lab2	-0.113583	0.550346	ns	ACON000116-PA	sp|Q6WKZ4|RFIP1_HUMAN	2e-29	Homo_sapiens	Rab11_family-interacting_protein_1
ACON000117	NA	NA	Agb_C_vs.Lab2_C	Field_C_vs.Lab2_C	Agboville_vs.Lab2	0.375137	0.379995	ns	ACON000117-PA	sp|Q9W3W5|WIF1_DROME	4e-139	Drosophila_melanogaster	Protein_shifted
ACON000117	NA	NA	Dab_C_vs.Lab2_C	Field_C_vs.Lab2_C	Dabou_vs.Lab2	0.935654	0.011067	*	ACON000117-PA	sp|Q9W3W5|WIF1_DROME	4e-139	Drosophila_melanogaster	Protein_shifted
ACON000117	NA	NA	Tia_C_vs.Lab2_C	Field_C_vs.Lab2_C	Tiassalé_vs.Lab2	0.34507	0.36589	ns	ACON000117-PA	sp|Q9W3W5|WIF1_DROME	4e-139	Drosophila_melanogaster	Protein_shifted
ACON000117	NA	NA	Agb_D_vs.Lab2_C	Field_D_vs.Lab2_C	Agboville_vs.Lab2	-0.131743	0.81248	ns	ACON000117-PA	sp|Q9W3W5|WIF1_DROME	4e-139	Drosophila_melanogaster	Protein_shifted
ACON000117	NA	NA	Dab_D_vs.Lab2_C	Field_D_vs.Lab2_C	Dabou_vs.Lab2	0.775646	0.0452784	*	ACON000117-PA	sp|Q9W3W5|WIF1_DROME	4e-139	Drosophila_melanogaster	Protein_shifted
ACON000117	NA	NA	Tia_D_vs.Lab2_C	Field_D_vs.Lab2_C	Tiassalé_vs.Lab2	0.347136	0.365776	ns	ACON000117-PA	sp|Q9W3W5|WIF1_DROME	4e-139	Drosophila_melanogaster	Protein_shifted
ACON000117	NA	NA	Agb_M_vs.Lab2_C	Field_M_vs.Lab2_C	Agboville_vs.Lab2	0.398318	0.275658	ns	ACON000117-PA	sp|Q9W3W5|WIF1_DROME	4e-139	Drosophila_melanogaster	Protein_shifted
ACON000117	NA	NA	Dab_M_vs.Lab2_C	Field_M_vs.Lab2_C	Dabou_vs.Lab2	0.486049	0.176063	ns	ACON000117-PA	sp|Q9W3W5|WIF1_DROME	4e-139	Drosophila_melanogaster	Protein_shifted
ACON000117	NA	NA	Tia_M_vs.Lab2_C	Field_M_vs.Lab2_C	Tiassalé_vs.Lab2	0.466559	0.212914	ns	ACON000117-PA	sp|Q9W3W5|WIF1_DROME	4e-139	Drosophila_melanogaster	Protein_shifted
ACON000118	NA	NA	Agb_C_vs.Lab2_C	Field_C_vs.Lab2_C	Agboville_vs.Lab2	0.249187	0.387467	ns	ACON000118-PA	sp|Q2TBW2|COQ7_BOVIN	1e-70	Bos_taurus	5-demethoxyubiquinone_hydroxylase,_mitochondrial
ACON000118	NA	NA	Dab_C_vs.Lab2_C	Field_C_vs.Lab2_C	Dabou_vs.Lab2	0.400233	0.105506	ns	ACON000118-PA	sp|Q2TBW2|COQ7_BOVIN	1e-70	Bos_taurus	5-demethoxyubiquinone_hydroxylase,_mitochondrial
ACON000118	NA	NA	Tia_C_vs.Lab2_C	Field_C_vs.Lab2_C	Tiassalé_vs.Lab2	0.377643	0.125829	ns	ACON000118-PA	sp|Q2TBW2|COQ7_BOVIN	1e-70	Bos_taurus	5-demethoxyubiquinone_hydroxylase,_mitochondrial
ACON000118	NA	NA	Agb_D_vs.Lab2_C	Field_D_vs.Lab2_C	Agboville_vs.Lab2	-0.150497	0.671133	ns	ACON000118-PA	sp|Q2TBW2|COQ7_BOVIN	1e-70	Bos_taurus	5-demethoxyubiquinone_hydroxylase,_mitochondrial
ACON000118	NA	NA	Dab_D_vs.Lab2_C	Field_D_vs.Lab2_C	Dabou_vs.Lab2	-0.00739487	0.982247	ns	ACON000118-PA	sp|Q2TBW2|COQ7_BOVIN	1e-70	Bos_taurus	5-demethoxyubiquinone_hydroxylase,_mitochondrial
ACON000118	NA	NA	Tia_D_vs.Lab2_C	Field_D_vs.Lab2_C	Tiassalé_vs.Lab2	0.415947	0.0931902	ns	ACON000118-PA	sp|Q2TBW2|COQ7_BOVIN	1e-70	Bos_taurus	5-demethoxyubiquinone_hydroxylase,_mitochondrial
ACON000118	NA	NA	Agb_M_vs.Lab2_C	Field_M_vs.Lab2_C	Agboville_vs.Lab2	0.382125	0.111144	ns	ACON000118-PA	sp|Q2TBW2|COQ7_BOVIN	1e-70	Bos_taurus	5-demethoxyubiquinone_hydroxylase,_mitochondrial
ACON000118	NA	NA	Dab_M_vs.Lab2_C	Field_M_vs.Lab2_C	Dabou_vs.Lab2	0.182247	0.471979	ns	ACON000118-PA	sp|Q2TBW2|COQ7_BOVIN	1e-70	Bos_taurus	5-demethoxyubiquinone_hydroxylase,_mitochondrial
ACON000118	NA	NA	Tia_M_vs.Lab2_C	Field_M_vs.Lab2_C	Tiassalé_vs.Lab2	0.554315	0.025409	*	ACON000118-PA	sp|Q2TBW2|COQ7_BOVIN	1e-70	Bos_taurus	5-demethoxyubiquinone_hydroxylase,_mitochondrial
ACON000119	NA	NA	Agb_C_vs.Lab2_C	Field_C_vs.Lab2_C	Agboville_vs.Lab2	0.0513945	0.82754	ns	ACON000119-PA	sp|Q9VN19|GET4_DROME	9e-87	Drosophila_melanogaster	Golgi_to_ER_traffic_protein_4_homolog
ACON000119	NA	NA	Dab_C_vs.Lab2_C	Field_C_vs.Lab2_C	Dabou_vs.Lab2	-0.00529427	0.979887	ns	ACON000119-PA	sp|Q9VN19|GET4_DROME	9e-87	Drosophila_melanogaster	Golgi_to_ER_traffic_protein_4_homolog
ACON000119	NA	NA	Tia_C_vs.Lab2_C	Field_C_vs.Lab2_C	Tiassalé_vs.Lab2	-0.227052	0.218156	ns	ACON000119-PA	sp|Q9VN19|GET4_DROME	9e-87	Drosophila_melanogaster	Golgi_to_ER_traffic_protein_4_homolog
ACON000119	NA	NA	Agb_D_vs.Lab2_C	Field_D_vs.Lab2_C	Agboville_vs.Lab2	-0.0826197	0.748167	ns	ACON000119-PA	sp|Q9VN19|GET4_DROME	9e-87	Drosophila_melanogaster	Golgi_to_ER_traffic_protein_4_homolog
ACON000119	NA	NA	Dab_D_vs.Lab2_C	Field_D_vs.Lab2_C	Dabou_vs.Lab2	-0.235782	0.231374	ns	ACON000119-PA	sp|Q9VN19|GET4_DROME	9e-87	Drosophila_melanogaster	Golgi_to_ER_traffic_protein_4_homolog
ACON000119	NA	NA	Tia_D_vs.Lab2_C	Field_D_vs.Lab2_C	Tiassalé_vs.Lab2	-0.00720785	0.974815	ns	ACON000119-PA	sp|Q9VN19|GET4_DROME	9e-87	Drosophila_melanogaster	Golgi_to_ER_traffic_protein_4_homolog
ACON000119	NA	NA	Agb_M_vs.Lab2_C	Field_M_vs.Lab2_C	Agboville_vs.Lab2	-0.17109	0.345581	ns	ACON000119-PA	sp|Q9VN19|GET4_DROME	9e-87	Drosophila_melanogaster	Golgi_to_ER_traffic_protein_4_homolog
ACON000119	NA	NA	Dab_M_vs.Lab2_C	Field_M_vs.Lab2_C	Dabou_vs.Lab2	-0.111913	0.548662	ns	ACON000119-PA	sp|Q9VN19|GET4_DROME	9e-87	Drosophila_melanogaster	Golgi_to_ER_traffic_protein_4_homolog
ACON000119	NA	NA	Tia_M_vs.Lab2_C	Field_M_vs.Lab2_C	Tiassalé_vs.Lab2	0.00385424	0.986478	ns	ACON000119-PA	sp|Q9VN19|GET4_DROME	9e-87	Drosophila_melanogaster	Golgi_to_ER_traffic_protein_4_homolog
ACON000120	NA	NA	Agb_C_vs.Lab2_C	Field_C_vs.Lab2_C	Agboville_vs.Lab2	-0.149994	0.4079	ns	ACON000120-PA	sp|Q9D1E6|TBCB_MOUSE	3e-68	Mus_musculus	Tubulin-folding_cofactor_B
ACON000120	NA	NA	Dab_C_vs.Lab2_C	Field_C_vs.Lab2_C	Dabou_vs.Lab2	-0.23871	0.127421	ns	ACON000120-PA	sp|Q9D1E6|TBCB_MOUSE	3e-68	Mus_musculus	Tubulin-folding_cofactor_B
ACON000120	NA	NA	Tia_C_vs.Lab2_C	Field_C_vs.Lab2_C	Tiassalé_vs.Lab2	-0.0780599	0.640045	ns	ACON000120-PA	sp|Q9D1E6|TBCB_MOUSE	3e-68	Mus_musculus	Tubulin-folding_cofactor_B
ACON000120	NA	NA	Agb_D_vs.Lab2_C	Field_D_vs.Lab2_C	Agboville_vs.Lab2	-0.186761	0.345306	ns	ACON000120-PA	sp|Q9D1E6|TBCB_MOUSE	3e-68	Mus_musculus	Tubulin-folding_cofactor_B
ACON000120	NA	NA	Dab_D_vs.Lab2_C	Field_D_vs.Lab2_C	Dabou_vs.Lab2	-0.185297	0.272935	ns	ACON000120-PA	sp|Q9D1E6|TBCB_MOUSE	3e-68	Mus_musculus	Tubulin-folding_cofactor_B
ACON000120	NA	NA	Tia_D_vs.Lab2_C	Field_D_vs.Lab2_C	Tiassalé_vs.Lab2	0.0289035	0.87486	ns	ACON000120-PA	sp|Q9D1E6|TBCB_MOUSE	3e-68	Mus_musculus	Tubulin-folding_cofactor_B
ACON000120	NA	NA	Agb_M_vs.Lab2_C	Field_M_vs.Lab2_C	Agboville_vs.Lab2	-0.141356	0.362658	ns	ACON000120-PA	sp|Q9D1E6|TBCB_MOUSE	3e-68	Mus_musculus	Tubulin-folding_cofactor_B
ACON000120	NA	NA	Dab_M_vs.Lab2_C	Field_M_vs.Lab2_C	Dabou_vs.Lab2	-0.234923	0.121345	ns	ACON000120-PA	sp|Q9D1E6|TBCB_MOUSE	3e-68	Mus_musculus	Tubulin-folding_cofactor_B
ACON000120	NA	NA	Tia_M_vs.Lab2_C	Field_M_vs.Lab2_C	Tiassalé_vs.Lab2	-0.207417	0.190442	ns	ACON000120-PA	sp|Q9D1E6|TBCB_MOUSE	3e-68	Mus_musculus	Tubulin-folding_cofactor_B
ACON000123	CTLSE2	C-type_lectin	Agb_C_vs.Lab2_C	Field_C_vs.Lab2_C	Agboville_vs.Lab2	-0.0616653	0.948308	ns	ACON000123-PA	sp|Q22328|LEV9_CAEEL	2e-22	Caenorhabditis_elegans	Protein_lev-9
ACON000123	CTLSE2	C-type_lectin	Dab_C_vs.Lab2_C	Field_C_vs.Lab2_C	Dabou_vs.Lab2	0.943675	0.154475	ns	ACON000123-PA	sp|Q22328|LEV9_CAEEL	2e-22	Caenorhabditis_elegans	Protein_lev-9
ACON000123	CTLSE2	C-type_lectin	Tia_C_vs.Lab2_C	Field_C_vs.Lab2_C	Tiassalé_vs.Lab2	0.433415	0.554131	ns	ACON000123-PA	sp|Q22328|LEV9_CAEEL	2e-22	Caenorhabditis_elegans	Protein_lev-9
ACON000123	CTLSE2	C-type_lectin	Agb_D_vs.Lab2_C	Field_D_vs.Lab2_C	Agboville_vs.Lab2	0.0693893	0.951827	ns	ACON000123-PA	sp|Q22328|LEV9_CAEEL	2e-22	Caenorhabditis_elegans	Protein_lev-9
ACON000123	CTLSE2	C-type_lectin	Dab_D_vs.Lab2_C	Field_D_vs.Lab2_C	Dabou_vs.Lab2	2.51723	0.000409661	***	ACON000123-PA	sp|Q22328|LEV9_CAEEL	2e-22	Caenorhabditis_elegans	Protein_lev-9
ACON000123	CTLSE2	C-type_lectin	Tia_D_vs.Lab2_C	Field_D_vs.Lab2_C	Tiassalé_vs.Lab2	0.596233	0.399211	ns	ACON000123-PA	sp|Q22328|LEV9_CAEEL	2e-22	Caenorhabditis_elegans	Protein_lev-9
ACON000123	CTLSE2	C-type_lectin	Agb_M_vs.Lab2_C	Field_M_vs.Lab2_C	Agboville_vs.Lab2	1.10841	0.0826695	ns	ACON000123-PA	sp|Q22328|LEV9_CAEEL	2e-22	Caenorhabditis_elegans	Protein_lev-9
ACON000123	CTLSE2	C-type_lectin	Dab_M_vs.Lab2_C	Field_M_vs.Lab2_C	Dabou_vs.Lab2	1.09471	0.0856593	ns	ACON000123-PA	sp|Q22328|LEV9_CAEEL	2e-22	Caenorhabditis_elegans	Protein_lev-9
ACON000123	CTLSE2	C-type_lectin	Tia_M_vs.Lab2_C	Field_M_vs.Lab2_C	Tiassalé_vs.Lab2	0.895968	0.18314	ns	ACON000123-PA	sp|Q22328|LEV9_CAEEL	2e-22	Caenorhabditis_elegans	Protein_lev-9
ACON000124	NA	NA	Agb_C_vs.Lab2_C	Field_C_vs.Lab2_C	Agboville_vs.Lab2	-0.547478	0.018744	*	ACON000124-PA	sp|Q96PE3|INP4A_HUMAN	1e-61	Homo_sapiens	Inositol_polyphosphate-4-phosphatase_type_I_A
ACON000124	NA	NA	Dab_C_vs.Lab2_C	Field_C_vs.Lab2_C	Dabou_vs.Lab2	-0.687747	0.00207424	**	ACON000124-PA	sp|Q96PE3|INP4A_HUMAN	1e-61	Homo_sapiens	Inositol_polyphosphate-4-phosphatase_type_I_A
ACON000124	NA	NA	Tia_C_vs.Lab2_C	Field_C_vs.Lab2_C	Tiassalé_vs.Lab2	-0.720525	0.00123502	**	ACON000124-PA	sp|Q96PE3|INP4A_HUMAN	1e-61	Homo_sapiens	Inositol_polyphosphate-4-phosphatase_type_I_A
ACON000124	NA	NA	Agb_D_vs.Lab2_C	Field_D_vs.Lab2_C	Agboville_vs.Lab2	-0.706769	0.008882	**	ACON000124-PA	sp|Q96PE3|INP4A_HUMAN	1e-61	Homo_sapiens	Inositol_polyphosphate-4-phosphatase_type_I_A
ACON000124	NA	NA	Dab_D_vs.Lab2_C	Field_D_vs.Lab2_C	Dabou_vs.Lab2	-0.48062	0.0321564	*	ACON000124-PA	sp|Q96PE3|INP4A_HUMAN	1e-61	Homo_sapiens	Inositol_polyphosphate-4-phosphatase_type_I_A
ACON000124	NA	NA	Tia_D_vs.Lab2_C	Field_D_vs.Lab2_C	Tiassalé_vs.Lab2	-0.766862	0.000630199	***	ACON000124-PA	sp|Q96PE3|INP4A_HUMAN	1e-61	Homo_sapiens	Inositol_polyphosphate-4-phosphatase_type_I_A
ACON000124	NA	NA	Agb_M_vs.Lab2_C	Field_M_vs.Lab2_C	Agboville_vs.Lab2	-0.853629	0.000140098	***	ACON000124-PA	sp|Q96PE3|INP4A_HUMAN	1e-61	Homo_sapiens	Inositol_polyphosphate-4-phosphatase_type_I_A
ACON000124	NA	NA	Dab_M_vs.Lab2_C	Field_M_vs.Lab2_C	Dabou_vs.Lab2	-0.712087	0.00100498	**	ACON000124-PA	sp|Q96PE3|INP4A_HUMAN	1e-61	Homo_sapiens	Inositol_polyphosphate-4-phosphatase_type_I_A
ACON000124	NA	NA	Tia_M_vs.Lab2_C	Field_M_vs.Lab2_C	Tiassalé_vs.Lab2	-0.779937	0.000619009	***	ACON000124-PA	sp|Q96PE3|INP4A_HUMAN	1e-61	Homo_sapiens	Inositol_polyphosphate-4-phosphatase_type_I_A
ACON000126	NA	NA	Agb_C_vs.Lab2_C	Field_C_vs.Lab2_C	Agboville_vs.Lab2	-0.35696	0.0801084	ns	ACON000126-PA	sp|Q96P48|ARAP1_HUMAN	1e-34	Homo_sapiens	Arf-GAP_with_Rho-GAP_domain,_ANK_repeat_and_PH_domain-containing_protein_1
ACON000126	NA	NA	Dab_C_vs.Lab2_C	Field_C_vs.Lab2_C	Dabou_vs.Lab2	-0.393924	0.0359259	*	ACON000126-PA	sp|Q96P48|ARAP1_HUMAN	1e-34	Homo_sapiens	Arf-GAP_with_Rho-GAP_domain,_ANK_repeat_and_PH_domain-containing_protein_1
ACON000126	NA	NA	Tia_C_vs.Lab2_C	Field_C_vs.Lab2_C	Tiassalé_vs.Lab2	-0.481932	0.0107267	*	ACON000126-PA	sp|Q96P48|ARAP1_HUMAN	1e-34	Homo_sapiens	Arf-GAP_with_Rho-GAP_domain,_ANK_repeat_and_PH_domain-containing_protein_1
ACON000126	NA	NA	Agb_D_vs.Lab2_C	Field_D_vs.Lab2_C	Agboville_vs.Lab2	-0.41657	0.0681052	ns	ACON000126-PA	sp|Q96P48|ARAP1_HUMAN	1e-34	Homo_sapiens	Arf-GAP_with_Rho-GAP_domain,_ANK_repeat_and_PH_domain-containing_protein_1
ACON000126	NA	NA	Dab_D_vs.Lab2_C	Field_D_vs.Lab2_C	Dabou_vs.Lab2	-0.237508	0.235988	ns	ACON000126-PA	sp|Q96P48|ARAP1_HUMAN	1e-34	Homo_sapiens	Arf-GAP_with_Rho-GAP_domain,_ANK_repeat_and_PH_domain-containing_protein_1
ACON000126	NA	NA	Tia_D_vs.Lab2_C	Field_D_vs.Lab2_C	Tiassalé_vs.Lab2	-0.371896	0.0471112	*	ACON000126-PA	sp|Q96P48|ARAP1_HUMAN	1e-34	Homo_sapiens	Arf-GAP_with_Rho-GAP_domain,_ANK_repeat_and_PH_domain-containing_protein_1
ACON000126	NA	NA	Agb_M_vs.Lab2_C	Field_M_vs.Lab2_C	Agboville_vs.Lab2	-0.57884	0.00205005	**	ACON000126-PA	sp|Q96P48|ARAP1_HUMAN	1e-34	Homo_sapiens	Arf-GAP_with_Rho-GAP_domain,_ANK_repeat_and_PH_domain-containing_protein_1
ACON000126	NA	NA	Dab_M_vs.Lab2_C	Field_M_vs.Lab2_C	Dabou_vs.Lab2	-0.343162	0.0577065	ns	ACON000126-PA	sp|Q96P48|ARAP1_HUMAN	1e-34	Homo_sapiens	Arf-GAP_with_Rho-GAP_domain,_ANK_repeat_and_PH_domain-containing_protein_1
ACON000126	NA	NA	Tia_M_vs.Lab2_C	Field_M_vs.Lab2_C	Tiassalé_vs.Lab2	-0.528355	0.00623081	**	ACON000126-PA	sp|Q96P48|ARAP1_HUMAN	1e-34	Homo_sapiens	Arf-GAP_with_Rho-GAP_domain,_ANK_repeat_and_PH_domain-containing_protein_1
ACON000127	NA	NA	Agb_C_vs.Lab2_C	Field_C_vs.Lab2_C	Agboville_vs.Lab2	-0.131903	0.383503	ns	ACON000127-PA	sp|Q16N38|ZFPL1_AEDAE	1e-143	Aedes_aegypti	Zinc_finger_protein-like_1_homolog
ACON000127	NA	NA	Dab_C_vs.Lab2_C	Field_C_vs.Lab2_C	Dabou_vs.Lab2	-0.167784	0.205445	ns	ACON000127-PA	sp|Q16N38|ZFPL1_AEDAE	1e-143	Aedes_aegypti	Zinc_finger_protein-like_1_homolog
ACON000127	NA	NA	Tia_C_vs.Lab2_C	Field_C_vs.Lab2_C	Tiassalé_vs.Lab2	-0.0746062	0.592821	ns	ACON000127-PA	sp|Q16N38|ZFPL1_AEDAE	1e-143	Aedes_aegypti	Zinc_finger_protein-like_1_homolog
ACON000127	NA	NA	Agb_D_vs.Lab2_C	Field_D_vs.Lab2_C	Agboville_vs.Lab2	-0.184983	0.255543	ns	ACON000127-PA	sp|Q16N38|ZFPL1_AEDAE	1e-143	Aedes_aegypti	Zinc_finger_protein-like_1_homolog
ACON000127	NA	NA	Dab_D_vs.Lab2_C	Field_D_vs.Lab2_C	Dabou_vs.Lab2	-0.0213337	0.898294	ns	ACON000127-PA	sp|Q16N38|ZFPL1_AEDAE	1e-143	Aedes_aegypti	Zinc_finger_protein-like_1_homolog
ACON000127	NA	NA	Tia_D_vs.Lab2_C	Field_D_vs.Lab2_C	Tiassalé_vs.Lab2	0.0054371	0.974053	ns	ACON000127-PA	sp|Q16N38|ZFPL1_AEDAE	1e-143	Aedes_aegypti	Zinc_finger_protein-like_1_homolog
ACON000127	NA	NA	Agb_M_vs.Lab2_C	Field_M_vs.Lab2_C	Agboville_vs.Lab2	0.124781	0.331956	ns	ACON000127-PA	sp|Q16N38|ZFPL1_AEDAE	1e-143	Aedes_aegypti	Zinc_finger_protein-like_1_homolog
ACON000127	NA	NA	Dab_M_vs.Lab2_C	Field_M_vs.Lab2_C	Dabou_vs.Lab2	-0.0781618	0.561279	ns	ACON000127-PA	sp|Q16N38|ZFPL1_AEDAE	1e-143	Aedes_aegypti	Zinc_finger_protein-like_1_homolog
ACON000127	NA	NA	Tia_M_vs.Lab2_C	Field_M_vs.Lab2_C	Tiassalé_vs.Lab2	-0.0207516	0.891293	ns	ACON000127-PA	sp|Q16N38|ZFPL1_AEDAE	1e-143	Aedes_aegypti	Zinc_finger_protein-like_1_homolog
ACON000128	NA	NA	Agb_C_vs.Lab2_C	Field_C_vs.Lab2_C	Agboville_vs.Lab2	0.995883	0.00285145	**	ACON000128-PA	sp|Q8BG39|SV2B_MOUSE	2e-42	Mus_musculus	Synaptic_vesicle_glycoprotein_2B
ACON000128	NA	NA	Dab_C_vs.Lab2_C	Field_C_vs.Lab2_C	Dabou_vs.Lab2	1.30063	8.99672e-05	***	ACON000128-PA	sp|Q8BG39|SV2B_MOUSE	2e-42	Mus_musculus	Synaptic_vesicle_glycoprotein_2B
ACON000128	NA	NA	Tia_C_vs.Lab2_C	Field_C_vs.Lab2_C	Tiassalé_vs.Lab2	1.05159	0.000778632	***	ACON000128-PA	sp|Q8BG39|SV2B_MOUSE	2e-42	Mus_musculus	Synaptic_vesicle_glycoprotein_2B
ACON000128	NA	NA	Agb_D_vs.Lab2_C	Field_D_vs.Lab2_C	Agboville_vs.Lab2	1.07797	0.00379972	**	ACON000128-PA	sp|Q8BG39|SV2B_MOUSE	2e-42	Mus_musculus	Synaptic_vesicle_glycoprotein_2B
ACON000128	NA	NA	Dab_D_vs.Lab2_C	Field_D_vs.Lab2_C	Dabou_vs.Lab2	1.10756	0.000934394	***	ACON000128-PA	sp|Q8BG39|SV2B_MOUSE	2e-42	Mus_musculus	Synaptic_vesicle_glycoprotein_2B
ACON000128	NA	NA	Tia_D_vs.Lab2_C	Field_D_vs.Lab2_C	Tiassalé_vs.Lab2	0.970857	0.00159592	**	ACON000128-PA	sp|Q8BG39|SV2B_MOUSE	2e-42	Mus_musculus	Synaptic_vesicle_glycoprotein_2B
ACON000128	NA	NA	Agb_M_vs.Lab2_C	Field_M_vs.Lab2_C	Agboville_vs.Lab2	1.31868	2.98809e-05	***	ACON000128-PA	sp|Q8BG39|SV2B_MOUSE	2e-42	Mus_musculus	Synaptic_vesicle_glycoprotein_2B
ACON000128	NA	NA	Dab_M_vs.Lab2_C	Field_M_vs.Lab2_C	Dabou_vs.Lab2	1.42496	1.38331e-05	***	ACON000128-PA	sp|Q8BG39|SV2B_MOUSE	2e-42	Mus_musculus	Synaptic_vesicle_glycoprotein_2B
ACON000128	NA	NA	Tia_M_vs.Lab2_C	Field_M_vs.Lab2_C	Tiassalé_vs.Lab2	1.15414	0.000313527	***	ACON000128-PA	sp|Q8BG39|SV2B_MOUSE	2e-42	Mus_musculus	Synaptic_vesicle_glycoprotein_2B
ACON000129	NA	NA	Agb_C_vs.Lab2_C	Field_C_vs.Lab2_C	Agboville_vs.Lab2	0.28995	0.536568	ns	ACON000129-PA	sp|P15541|AMPN_RABIT	1e-77	Oryctolagus_cuniculus	Aminopeptidase_N
ACON000129	NA	NA	Dab_C_vs.Lab2_C	Field_C_vs.Lab2_C	Dabou_vs.Lab2	0.642111	0.0974432	ns	ACON000129-PA	sp|P15541|AMPN_RABIT	1e-77	Oryctolagus_cuniculus	Aminopeptidase_N
ACON000129	NA	NA	Tia_C_vs.Lab2_C	Field_C_vs.Lab2_C	Tiassalé_vs.Lab2	1.02925	0.00770051	**	ACON000129-PA	sp|P15541|AMPN_RABIT	1e-77	Oryctolagus_cuniculus	Aminopeptidase_N
ACON000129	NA	NA	Agb_D_vs.Lab2_C	Field_D_vs.Lab2_C	Agboville_vs.Lab2	0.627478	0.183157	ns	ACON000129-PA	sp|P15541|AMPN_RABIT	1e-77	Oryctolagus_cuniculus	Aminopeptidase_N
ACON000129	NA	NA	Dab_D_vs.Lab2_C	Field_D_vs.Lab2_C	Dabou_vs.Lab2	0.352971	0.416987	ns	ACON000129-PA	sp|P15541|AMPN_RABIT	1e-77	Oryctolagus_cuniculus	Aminopeptidase_N
ACON000129	NA	NA	Tia_D_vs.Lab2_C	Field_D_vs.Lab2_C	Tiassalé_vs.Lab2	0.399514	0.319544	ns	ACON000129-PA	sp|P15541|AMPN_RABIT	1e-77	Oryctolagus_cuniculus	Aminopeptidase_N
ACON000129	NA	NA	Agb_M_vs.Lab2_C	Field_M_vs.Lab2_C	Agboville_vs.Lab2	0.481332	0.207321	ns	ACON000129-PA	sp|P15541|AMPN_RABIT	1e-77	Oryctolagus_cuniculus	Aminopeptidase_N
ACON000129	NA	NA	Dab_M_vs.Lab2_C	Field_M_vs.Lab2_C	Dabou_vs.Lab2	0.338002	0.387806	ns	ACON000129-PA	sp|P15541|AMPN_RABIT	1e-77	Oryctolagus_cuniculus	Aminopeptidase_N
ACON000129	NA	NA	Tia_M_vs.Lab2_C	Field_M_vs.Lab2_C	Tiassalé_vs.Lab2	0.340885	0.402819	ns	ACON000129-PA	sp|P15541|AMPN_RABIT	1e-77	Oryctolagus_cuniculus	Aminopeptidase_N
ACON000131	NA	NA	Agb_C_vs.Lab2_C	Field_C_vs.Lab2_C	Agboville_vs.Lab2	0.450748	0.0938653	ns	ACON000131-PA	sp|P16406|AMPE_MOUSE	9e-41	Mus_musculus	Glutamyl_aminopeptidase
ACON000131	NA	NA	Dab_C_vs.Lab2_C	Field_C_vs.Lab2_C	Dabou_vs.Lab2	0.530783	0.0312066	*	ACON000131-PA	sp|P16406|AMPE_MOUSE	9e-41	Mus_musculus	Glutamyl_aminopeptidase
ACON000131	NA	NA	Tia_C_vs.Lab2_C	Field_C_vs.Lab2_C	Tiassalé_vs.Lab2	0.549799	0.0245342	*	ACON000131-PA	sp|P16406|AMPE_MOUSE	9e-41	Mus_musculus	Glutamyl_aminopeptidase
ACON000131	NA	NA	Agb_D_vs.Lab2_C	Field_D_vs.Lab2_C	Agboville_vs.Lab2	0.069488	0.852653	ns	ACON000131-PA	sp|P16406|AMPE_MOUSE	9e-41	Mus_musculus	Glutamyl_aminopeptidase
ACON000131	NA	NA	Dab_D_vs.Lab2_C	Field_D_vs.Lab2_C	Dabou_vs.Lab2	0.643567	0.0144476	*	ACON000131-PA	sp|P16406|AMPE_MOUSE	9e-41	Mus_musculus	Glutamyl_aminopeptidase
ACON000131	NA	NA	Tia_D_vs.Lab2_C	Field_D_vs.Lab2_C	Tiassalé_vs.Lab2	0.519924	0.0347568	*	ACON000131-PA	sp|P16406|AMPE_MOUSE	9e-41	Mus_musculus	Glutamyl_aminopeptidase
ACON000131	NA	NA	Agb_M_vs.Lab2_C	Field_M_vs.Lab2_C	Agboville_vs.Lab2	0.335686	0.164217	ns	ACON000131-PA	sp|P16406|AMPE_MOUSE	9e-41	Mus_musculus	Glutamyl_aminopeptidase
ACON000131	NA	NA	Dab_M_vs.Lab2_C	Field_M_vs.Lab2_C	Dabou_vs.Lab2	0.400896	0.0929556	ns	ACON000131-PA	sp|P16406|AMPE_MOUSE	9e-41	Mus_musculus	Glutamyl_aminopeptidase
ACON000131	NA	NA	Tia_M_vs.Lab2_C	Field_M_vs.Lab2_C	Tiassalé_vs.Lab2	0.359279	0.150966	ns	ACON000131-PA	sp|P16406|AMPE_MOUSE	9e-41	Mus_musculus	Glutamyl_aminopeptidase
ACON000132	NA	NA	Agb_C_vs.Lab2_C	Field_C_vs.Lab2_C	Agboville_vs.Lab2	0.567617	0.0727722	ns	ACON000132-PA	sp|Q66IM5|NATD1_XENTR	3e-13	Xenopus_tropicalis	Protein_NATD1
ACON000132	NA	NA	Dab_C_vs.Lab2_C	Field_C_vs.Lab2_C	Dabou_vs.Lab2	0.487847	0.0935014	ns	ACON000132-PA	sp|Q66IM5|NATD1_XENTR	3e-13	Xenopus_tropicalis	Protein_NATD1
ACON000132	NA	NA	Tia_C_vs.Lab2_C	Field_C_vs.Lab2_C	Tiassalé_vs.Lab2	0.521861	0.0700968	ns	ACON000132-PA	sp|Q66IM5|NATD1_XENTR	3e-13	Xenopus_tropicalis	Protein_NATD1
ACON000132	NA	NA	Agb_D_vs.Lab2_C	Field_D_vs.Lab2_C	Agboville_vs.Lab2	0.555998	0.111617	ns	ACON000132-PA	sp|Q66IM5|NATD1_XENTR	3e-13	Xenopus_tropicalis	Protein_NATD1
ACON000132	NA	NA	Dab_D_vs.Lab2_C	Field_D_vs.Lab2_C	Dabou_vs.Lab2	0.580314	0.0589177	ns	ACON000132-PA	sp|Q66IM5|NATD1_XENTR	3e-13	Xenopus_tropicalis	Protein_NATD1
ACON000132	NA	NA	Tia_D_vs.Lab2_C	Field_D_vs.Lab2_C	Tiassalé_vs.Lab2	0.954164	0.0013272	**	ACON000132-PA	sp|Q66IM5|NATD1_XENTR	3e-13	Xenopus_tropicalis	Protein_NATD1
ACON000132	NA	NA	Agb_M_vs.Lab2_C	Field_M_vs.Lab2_C	Agboville_vs.Lab2	0.634158	0.0237733	*	ACON000132-PA	sp|Q66IM5|NATD1_XENTR	3e-13	Xenopus_tropicalis	Protein_NATD1
ACON000132	NA	NA	Dab_M_vs.Lab2_C	Field_M_vs.Lab2_C	Dabou_vs.Lab2	0.619882	0.0271629	*	ACON000132-PA	sp|Q66IM5|NATD1_XENTR	3e-13	Xenopus_tropicalis	Protein_NATD1
ACON000132	NA	NA	Tia_M_vs.Lab2_C	Field_M_vs.Lab2_C	Tiassalé_vs.Lab2	0.522333	0.0733838	ns	ACON000132-PA	sp|Q66IM5|NATD1_XENTR	3e-13	Xenopus_tropicalis	Protein_NATD1
ACON000133	NA	NA	Agb_C_vs.Lab2_C	Field_C_vs.Lab2_C	Agboville_vs.Lab2	-0.457288	0.663534	ns	ACON000133-PA	NA	NA	NA	NA
ACON000133	NA	NA	Dab_C_vs.Lab2_C	Field_C_vs.Lab2_C	Dabou_vs.Lab2	-1.15333	0.209988	ns	ACON000133-PA	NA	NA	NA	NA
ACON000133	NA	NA	Tia_C_vs.Lab2_C	Field_C_vs.Lab2_C	Tiassalé_vs.Lab2	-1.8604	0.0568298	ns	ACON000133-PA	NA	NA	NA	NA
ACON000133	NA	NA	Agb_D_vs.Lab2_C	Field_D_vs.Lab2_C	Agboville_vs.Lab2	-0.120624	0.928581	ns	ACON000133-PA	NA	NA	NA	NA
ACON000133	NA	NA	Dab_D_vs.Lab2_C	Field_D_vs.Lab2_C	Dabou_vs.Lab2	-0.447598	0.65861	ns	ACON000133-PA	NA	NA	NA	NA
ACON000133	NA	NA	Tia_D_vs.Lab2_C	Field_D_vs.Lab2_C	Tiassalé_vs.Lab2	-0.359077	0.705986	ns	ACON000133-PA	NA	NA	NA	NA
ACON000133	NA	NA	Agb_M_vs.Lab2_C	Field_M_vs.Lab2_C	Agboville_vs.Lab2	-2.01787	0.0379002	*	ACON000133-PA	NA	NA	NA	NA
ACON000133	NA	NA	Dab_M_vs.Lab2_C	Field_M_vs.Lab2_C	Dabou_vs.Lab2	-1.67458	0.0689148	ns	ACON000133-PA	NA	NA	NA	NA
ACON000133	NA	NA	Tia_M_vs.Lab2_C	Field_M_vs.Lab2_C	Tiassalé_vs.Lab2	-0.452374	0.628149	ns	ACON000133-PA	NA	NA	NA	NA
ACON000136	NA	NA	Agb_C_vs.Lab2_C	Field_C_vs.Lab2_C	Agboville_vs.Lab2	-0.407522	0.175271	ns	ACON000136-PA	sp|Q7Z4L5|TT21B_HUMAN	0	Homo_sapiens	Tetratricopeptide_repeat_protein_21B
ACON000136	NA	NA	Dab_C_vs.Lab2_C	Field_C_vs.Lab2_C	Dabou_vs.Lab2	-0.0991961	0.736724	ns	ACON000136-PA	sp|Q7Z4L5|TT21B_HUMAN	0	Homo_sapiens	Tetratricopeptide_repeat_protein_21B
ACON000136	NA	NA	Tia_C_vs.Lab2_C	Field_C_vs.Lab2_C	Tiassalé_vs.Lab2	0.0463007	0.882612	ns	ACON000136-PA	sp|Q7Z4L5|TT21B_HUMAN	0	Homo_sapiens	Tetratricopeptide_repeat_protein_21B
ACON000136	NA	NA	Agb_D_vs.Lab2_C	Field_D_vs.Lab2_C	Agboville_vs.Lab2	0.0107716	0.981174	ns	ACON000136-PA	sp|Q7Z4L5|TT21B_HUMAN	0	Homo_sapiens	Tetratricopeptide_repeat_protein_21B
ACON000136	NA	NA	Dab_D_vs.Lab2_C	Field_D_vs.Lab2_C	Dabou_vs.Lab2	-0.0463283	0.891734	ns	ACON000136-PA	sp|Q7Z4L5|TT21B_HUMAN	0	Homo_sapiens	Tetratricopeptide_repeat_protein_21B
ACON000136	NA	NA	Tia_D_vs.Lab2_C	Field_D_vs.Lab2_C	Tiassalé_vs.Lab2	0.145981	0.615825	ns	ACON000136-PA	sp|Q7Z4L5|TT21B_HUMAN	0	Homo_sapiens	Tetratricopeptide_repeat_protein_21B
ACON000136	NA	NA	Agb_M_vs.Lab2_C	Field_M_vs.Lab2_C	Agboville_vs.Lab2	0.169351	0.531791	ns	ACON000136-PA	sp|Q7Z4L5|TT21B_HUMAN	0	Homo_sapiens	Tetratricopeptide_repeat_protein_21B
ACON000136	NA	NA	Dab_M_vs.Lab2_C	Field_M_vs.Lab2_C	Dabou_vs.Lab2	0.178626	0.508831	ns	ACON000136-PA	sp|Q7Z4L5|TT21B_HUMAN	0	Homo_sapiens	Tetratricopeptide_repeat_protein_21B
ACON000136	NA	NA	Tia_M_vs.Lab2_C	Field_M_vs.Lab2_C	Tiassalé_vs.Lab2	0.0677506	0.823951	ns	ACON000136-PA	sp|Q7Z4L5|TT21B_HUMAN	0	Homo_sapiens	Tetratricopeptide_repeat_protein_21B
ACON000137	NA	NA	Agb_C_vs.Lab2_C	Field_C_vs.Lab2_C	Agboville_vs.Lab2	1.47993	0.0189622	*	ACON000137-PA	sp|P58355|S45A2_MOUSE	2e-77	Mus_musculus	Membrane-associated_transporter_protein
ACON000137	NA	NA	Dab_C_vs.Lab2_C	Field_C_vs.Lab2_C	Dabou_vs.Lab2	1.05769	0.0692131	ns	ACON000137-PA	sp|P58355|S45A2_MOUSE	2e-77	Mus_musculus	Membrane-associated_transporter_protein
ACON000137	NA	NA	Tia_C_vs.Lab2_C	Field_C_vs.Lab2_C	Tiassalé_vs.Lab2	1.85132	0.00169615	**	ACON000137-PA	sp|P58355|S45A2_MOUSE	2e-77	Mus_musculus	Membrane-associated_transporter_protein
ACON000137	NA	NA	Agb_D_vs.Lab2_C	Field_D_vs.Lab2_C	Agboville_vs.Lab2	0.56042	0.467592	ns	ACON000137-PA	sp|P58355|S45A2_MOUSE	2e-77	Mus_musculus	Membrane-associated_transporter_protein
ACON000137	NA	NA	Dab_D_vs.Lab2_C	Field_D_vs.Lab2_C	Dabou_vs.Lab2	0.654652	0.304874	ns	ACON000137-PA	sp|P58355|S45A2_MOUSE	2e-77	Mus_musculus	Membrane-associated_transporter_protein
ACON000137	NA	NA	Tia_D_vs.Lab2_C	Field_D_vs.Lab2_C	Tiassalé_vs.Lab2	2.31249	0.000144752	***	ACON000137-PA	sp|P58355|S45A2_MOUSE	2e-77	Mus_musculus	Membrane-associated_transporter_protein
ACON000137	NA	NA	Agb_M_vs.Lab2_C	Field_M_vs.Lab2_C	Agboville_vs.Lab2	-0.413037	0.524958	ns	ACON000137-PA	sp|P58355|S45A2_MOUSE	2e-77	Mus_musculus	Membrane-associated_transporter_protein
ACON000137	NA	NA	Dab_M_vs.Lab2_C	Field_M_vs.Lab2_C	Dabou_vs.Lab2	-0.696684	0.275968	ns	ACON000137-PA	sp|P58355|S45A2_MOUSE	2e-77	Mus_musculus	Membrane-associated_transporter_protein
ACON000137	NA	NA	Tia_M_vs.Lab2_C	Field_M_vs.Lab2_C	Tiassalé_vs.Lab2	1.23342	0.0339626	*	ACON000137-PA	sp|P58355|S45A2_MOUSE	2e-77	Mus_musculus	Membrane-associated_transporter_protein
ACON000138	ALPHA4	nicotinic_acetylcholine_receptor	Agb_C_vs.Lab2_C	Field_C_vs.Lab2_C	Agboville_vs.Lab2	-0.279426	0.517552	ns	ACON000138-PA	sp|P09478|ACH1_DROME	0	Drosophila_melanogaster	Acetylcholine_receptor_subunit_alpha-like_1
ACON000138	ALPHA4	nicotinic_acetylcholine_receptor	Dab_C_vs.Lab2_C	Field_C_vs.Lab2_C	Dabou_vs.Lab2	0.381566	0.290234	ns	ACON000138-PA	sp|P09478|ACH1_DROME	0	Drosophila_melanogaster	Acetylcholine_receptor_subunit_alpha-like_1
ACON000138	ALPHA4	nicotinic_acetylcholine_receptor	Tia_C_vs.Lab2_C	Field_C_vs.Lab2_C	Tiassalé_vs.Lab2	0.103284	0.799812	ns	ACON000138-PA	sp|P09478|ACH1_DROME	0	Drosophila_melanogaster	Acetylcholine_receptor_subunit_alpha-like_1
ACON000138	ALPHA4	nicotinic_acetylcholine_receptor	Agb_D_vs.Lab2_C	Field_D_vs.Lab2_C	Agboville_vs.Lab2	-0.0153489	0.979963	ns	ACON000138-PA	sp|P09478|ACH1_DROME	0	Drosophila_melanogaster	Acetylcholine_receptor_subunit_alpha-like_1
ACON000138	ALPHA4	nicotinic_acetylcholine_receptor	Dab_D_vs.Lab2_C	Field_D_vs.Lab2_C	Dabou_vs.Lab2	-0.0750461	0.868521	ns	ACON000138-PA	sp|P09478|ACH1_DROME	0	Drosophila_melanogaster	Acetylcholine_receptor_subunit_alpha-like_1
ACON000138	ALPHA4	nicotinic_acetylcholine_receptor	Tia_D_vs.Lab2_C	Field_D_vs.Lab2_C	Tiassalé_vs.Lab2	-0.343334	0.365842	ns	ACON000138-PA	sp|P09478|ACH1_DROME	0	Drosophila_melanogaster	Acetylcholine_receptor_subunit_alpha-like_1
ACON000138	ALPHA4	nicotinic_acetylcholine_receptor	Agb_M_vs.Lab2_C	Field_M_vs.Lab2_C	Agboville_vs.Lab2	0.185897	0.615438	ns	ACON000138-PA	sp|P09478|ACH1_DROME	0	Drosophila_melanogaster	Acetylcholine_receptor_subunit_alpha-like_1
ACON000138	ALPHA4	nicotinic_acetylcholine_receptor	Dab_M_vs.Lab2_C	Field_M_vs.Lab2_C	Dabou_vs.Lab2	0.0220612	0.958527	ns	ACON000138-PA	sp|P09478|ACH1_DROME	0	Drosophila_melanogaster	Acetylcholine_receptor_subunit_alpha-like_1
ACON000138	ALPHA4	nicotinic_acetylcholine_receptor	Tia_M_vs.Lab2_C	Field_M_vs.Lab2_C	Tiassalé_vs.Lab2	-0.213226	0.5879	ns	ACON000138-PA	sp|P09478|ACH1_DROME	0	Drosophila_melanogaster	Acetylcholine_receptor_subunit_alpha-like_1
ACON000138	ALPHA4	nicotinic_acetylcholine_receptor	Agb_C_vs.Lab2_C	Field_C_vs.Lab2_C	Agboville_vs.Lab2	-0.279426	0.517552	ns	ACON000138-PB	sp|P91766|ACH1_MANSE	0	Manduca_sexta	Acetylcholine_receptor_subunit_alpha-like
ACON000138	ALPHA4	nicotinic_acetylcholine_receptor	Dab_C_vs.Lab2_C	Field_C_vs.Lab2_C	Dabou_vs.Lab2	0.381566	0.290234	ns	ACON000138-PB	sp|P91766|ACH1_MANSE	0	Manduca_sexta	Acetylcholine_receptor_subunit_alpha-like
ACON000138	ALPHA4	nicotinic_acetylcholine_receptor	Tia_C_vs.Lab2_C	Field_C_vs.Lab2_C	Tiassalé_vs.Lab2	0.103284	0.799812	ns	ACON000138-PB	sp|P91766|ACH1_MANSE	0	Manduca_sexta	Acetylcholine_receptor_subunit_alpha-like
ACON000138	ALPHA4	nicotinic_acetylcholine_receptor	Agb_D_vs.Lab2_C	Field_D_vs.Lab2_C	Agboville_vs.Lab2	-0.0153489	0.979963	ns	ACON000138-PB	sp|P91766|ACH1_MANSE	0	Manduca_sexta	Acetylcholine_receptor_subunit_alpha-like
ACON000138	ALPHA4	nicotinic_acetylcholine_receptor	Dab_D_vs.Lab2_C	Field_D_vs.Lab2_C	Dabou_vs.Lab2	-0.0750461	0.868521	ns	ACON000138-PB	sp|P91766|ACH1_MANSE	0	Manduca_sexta	Acetylcholine_receptor_subunit_alpha-like
ACON000138	ALPHA4	nicotinic_acetylcholine_receptor	Tia_D_vs.Lab2_C	Field_D_vs.Lab2_C	Tiassalé_vs.Lab2	-0.343334	0.365842	ns	ACON000138-PB	sp|P91766|ACH1_MANSE	0	Manduca_sexta	Acetylcholine_receptor_subunit_alpha-like
ACON000138	ALPHA4	nicotinic_acetylcholine_receptor	Agb_M_vs.Lab2_C	Field_M_vs.Lab2_C	Agboville_vs.Lab2	0.185897	0.615438	ns	ACON000138-PB	sp|P91766|ACH1_MANSE	0	Manduca_sexta	Acetylcholine_receptor_subunit_alpha-like
ACON000138	ALPHA4	nicotinic_acetylcholine_receptor	Dab_M_vs.Lab2_C	Field_M_vs.Lab2_C	Dabou_vs.Lab2	0.0220612	0.958527	ns	ACON000138-PB	sp|P91766|ACH1_MANSE	0	Manduca_sexta	Acetylcholine_receptor_subunit_alpha-like
ACON000138	ALPHA4	nicotinic_acetylcholine_receptor	Tia_M_vs.Lab2_C	Field_M_vs.Lab2_C	Tiassalé_vs.Lab2	-0.213226	0.5879	ns	ACON000138-PB	sp|P91766|ACH1_MANSE	0	Manduca_sexta	Acetylcholine_receptor_subunit_alpha-like
ACON000139	NA	NA	Agb_C_vs.Lab2_C	Field_C_vs.Lab2_C	Agboville_vs.Lab2	-0.190733	0.298197	ns	ACON000139-PA	sp|Q27607|DPOG1_DROME	0	Drosophila_melanogaster	DNA_polymerase_subunit_gamma-1,_mitochondrial
ACON000139	NA	NA	Dab_C_vs.Lab2_C	Field_C_vs.Lab2_C	Dabou_vs.Lab2	-0.357051	0.029501	*	ACON000139-PA	sp|Q27607|DPOG1_DROME	0	Drosophila_melanogaster	DNA_polymerase_subunit_gamma-1,_mitochondrial
ACON000139	NA	NA	Tia_C_vs.Lab2_C	Field_C_vs.Lab2_C	Tiassalé_vs.Lab2	-0.280112	0.0830814	ns	ACON000139-PA	sp|Q27607|DPOG1_DROME	0	Drosophila_melanogaster	DNA_polymerase_subunit_gamma-1,_mitochondrial
ACON000139	NA	NA	Agb_D_vs.Lab2_C	Field_D_vs.Lab2_C	Agboville_vs.Lab2	0.103914	0.633826	ns	ACON000139-PA	sp|Q27607|DPOG1_DROME	0	Drosophila_melanogaster	DNA_polymerase_subunit_gamma-1,_mitochondrial
ACON000139	NA	NA	Dab_D_vs.Lab2_C	Field_D_vs.Lab2_C	Dabou_vs.Lab2	-0.123565	0.49603	ns	ACON000139-PA	sp|Q27607|DPOG1_DROME	0	Drosophila_melanogaster	DNA_polymerase_subunit_gamma-1,_mitochondrial
ACON000139	NA	NA	Tia_D_vs.Lab2_C	Field_D_vs.Lab2_C	Tiassalé_vs.Lab2	-0.234122	0.152086	ns	ACON000139-PA	sp|Q27607|DPOG1_DROME	0	Drosophila_melanogaster	DNA_polymerase_subunit_gamma-1,_mitochondrial
ACON000139	NA	NA	Agb_M_vs.Lab2_C	Field_M_vs.Lab2_C	Agboville_vs.Lab2	-0.384745	0.015835	*	ACON000139-PA	sp|Q27607|DPOG1_DROME	0	Drosophila_melanogaster	DNA_polymerase_subunit_gamma-1,_mitochondrial
ACON000139	NA	NA	Dab_M_vs.Lab2_C	Field_M_vs.Lab2_C	Dabou_vs.Lab2	-0.484793	0.00312854	**	ACON000139-PA	sp|Q27607|DPOG1_DROME	0	Drosophila_melanogaster	DNA_polymerase_subunit_gamma-1,_mitochondrial
ACON000139	NA	NA	Tia_M_vs.Lab2_C	Field_M_vs.Lab2_C	Tiassalé_vs.Lab2	-0.392464	0.0179507	*	ACON000139-PA	sp|Q27607|DPOG1_DROME	0	Drosophila_melanogaster	DNA_polymerase_subunit_gamma-1,_mitochondrial
ACON000140	IR100A	ionotropic_receptor	Agb_C_vs.Lab2_C	Field_C_vs.Lab2_C	Agboville_vs.Lab2	-0.0715258	0.899763	ns	ACON000140-PA	NA	NA	NA	NA
ACON000140	IR100A	ionotropic_receptor	Dab_C_vs.Lab2_C	Field_C_vs.Lab2_C	Dabou_vs.Lab2	-0.824052	0.062148	ns	ACON000140-PA	NA	NA	NA	NA
ACON000140	IR100A	ionotropic_receptor	Tia_C_vs.Lab2_C	Field_C_vs.Lab2_C	Tiassalé_vs.Lab2	-0.290686	0.517104	ns	ACON000140-PA	NA	NA	NA	NA
ACON000140	IR100A	ionotropic_receptor	Agb_D_vs.Lab2_C	Field_D_vs.Lab2_C	Agboville_vs.Lab2	0.00437273	0.994818	ns	ACON000140-PA	NA	NA	NA	NA
ACON000140	IR100A	ionotropic_receptor	Dab_D_vs.Lab2_C	Field_D_vs.Lab2_C	Dabou_vs.Lab2	0.0305134	0.955821	ns	ACON000140-PA	NA	NA	NA	NA
ACON000140	IR100A	ionotropic_receptor	Tia_D_vs.Lab2_C	Field_D_vs.Lab2_C	Tiassalé_vs.Lab2	0.571839	0.160548	ns	ACON000140-PA	NA	NA	NA	NA
ACON000140	IR100A	ionotropic_receptor	Agb_M_vs.Lab2_C	Field_M_vs.Lab2_C	Agboville_vs.Lab2	-0.405038	0.344935	ns	ACON000140-PA	NA	NA	NA	NA
ACON000140	IR100A	ionotropic_receptor	Dab_M_vs.Lab2_C	Field_M_vs.Lab2_C	Dabou_vs.Lab2	-0.452627	0.288164	ns	ACON000140-PA	NA	NA	NA	NA
ACON000140	IR100A	ionotropic_receptor	Tia_M_vs.Lab2_C	Field_M_vs.Lab2_C	Tiassalé_vs.Lab2	0.0452115	0.927591	ns	ACON000140-PA	NA	NA	NA	NA
ACON000141	NA	NA	Agb_C_vs.Lab2_C	Field_C_vs.Lab2_C	Agboville_vs.Lab2	-0.382492	0.0476306	*	ACON000141-PA	sp|Q76KX8|ZN534_HUMAN	6e-57	Homo_sapiens	Zinc_finger_protein_534
ACON000141	NA	NA	Dab_C_vs.Lab2_C	Field_C_vs.Lab2_C	Dabou_vs.Lab2	-0.522415	0.00443879	**	ACON000141-PA	sp|Q76KX8|ZN534_HUMAN	6e-57	Homo_sapiens	Zinc_finger_protein_534
ACON000141	NA	NA	Tia_C_vs.Lab2_C	Field_C_vs.Lab2_C	Tiassalé_vs.Lab2	-0.625441	0.000849605	***	ACON000141-PA	sp|Q76KX8|ZN534_HUMAN	6e-57	Homo_sapiens	Zinc_finger_protein_534
ACON000141	NA	NA	Agb_D_vs.Lab2_C	Field_D_vs.Lab2_C	Agboville_vs.Lab2	-0.499083	0.0231862	*	ACON000141-PA	sp|Q76KX8|ZN534_HUMAN	6e-57	Homo_sapiens	Zinc_finger_protein_534
ACON000141	NA	NA	Dab_D_vs.Lab2_C	Field_D_vs.Lab2_C	Dabou_vs.Lab2	-0.44091	0.0198351	*	ACON000141-PA	sp|Q76KX8|ZN534_HUMAN	6e-57	Homo_sapiens	Zinc_finger_protein_534
ACON000141	NA	NA	Tia_D_vs.Lab2_C	Field_D_vs.Lab2_C	Tiassalé_vs.Lab2	-0.55025	0.00261024	**	ACON000141-PA	sp|Q76KX8|ZN534_HUMAN	6e-57	Homo_sapiens	Zinc_finger_protein_534
ACON000141	NA	NA	Agb_M_vs.Lab2_C	Field_M_vs.Lab2_C	Agboville_vs.Lab2	-0.744305	7.94927e-05	***	ACON000141-PA	sp|Q76KX8|ZN534_HUMAN	6e-57	Homo_sapiens	Zinc_finger_protein_534
ACON000141	NA	NA	Dab_M_vs.Lab2_C	Field_M_vs.Lab2_C	Dabou_vs.Lab2	-0.684544	0.000228785	***	ACON000141-PA	sp|Q76KX8|ZN534_HUMAN	6e-57	Homo_sapiens	Zinc_finger_protein_534
ACON000141	NA	NA	Tia_M_vs.Lab2_C	Field_M_vs.Lab2_C	Tiassalé_vs.Lab2	-0.616324	0.00100032	**	ACON000141-PA	sp|Q76KX8|ZN534_HUMAN	6e-57	Homo_sapiens	Zinc_finger_protein_534
ACON000142	NA	NA	Agb_C_vs.Lab2_C	Field_C_vs.Lab2_C	Agboville_vs.Lab2	0.165168	0.531078	ns	ACON000142-PA	sp|Q9XSC3|WDR44_BOVIN	0	Bos_taurus	WD_repeat-containing_protein_44
ACON000142	NA	NA	Dab_C_vs.Lab2_C	Field_C_vs.Lab2_C	Dabou_vs.Lab2	0.138701	0.556903	ns	ACON000142-PA	sp|Q9XSC3|WDR44_BOVIN	0	Bos_taurus	WD_repeat-containing_protein_44
ACON000142	NA	NA	Tia_C_vs.Lab2_C	Field_C_vs.Lab2_C	Tiassalé_vs.Lab2	-0.195694	0.398358	ns	ACON000142-PA	sp|Q9XSC3|WDR44_BOVIN	0	Bos_taurus	WD_repeat-containing_protein_44
ACON000142	NA	NA	Agb_D_vs.Lab2_C	Field_D_vs.Lab2_C	Agboville_vs.Lab2	0.265055	0.338703	ns	ACON000142-PA	sp|Q9XSC3|WDR44_BOVIN	0	Bos_taurus	WD_repeat-containing_protein_44
ACON000142	NA	NA	Dab_D_vs.Lab2_C	Field_D_vs.Lab2_C	Dabou_vs.Lab2	-0.082438	0.762906	ns	ACON000142-PA	sp|Q9XSC3|WDR44_BOVIN	0	Bos_taurus	WD_repeat-containing_protein_44
ACON000142	NA	NA	Tia_D_vs.Lab2_C	Field_D_vs.Lab2_C	Tiassalé_vs.Lab2	-0.118386	0.630159	ns	ACON000142-PA	sp|Q9XSC3|WDR44_BOVIN	0	Bos_taurus	WD_repeat-containing_protein_44
ACON000142	NA	NA	Agb_M_vs.Lab2_C	Field_M_vs.Lab2_C	Agboville_vs.Lab2	-0.232448	0.295205	ns	ACON000142-PA	sp|Q9XSC3|WDR44_BOVIN	0	Bos_taurus	WD_repeat-containing_protein_44
ACON000142	NA	NA	Dab_M_vs.Lab2_C	Field_M_vs.Lab2_C	Dabou_vs.Lab2	-0.103954	0.659472	ns	ACON000142-PA	sp|Q9XSC3|WDR44_BOVIN	0	Bos_taurus	WD_repeat-containing_protein_44
ACON000142	NA	NA	Tia_M_vs.Lab2_C	Field_M_vs.Lab2_C	Tiassalé_vs.Lab2	-0.0732451	0.77142	ns	ACON000142-PA	sp|Q9XSC3|WDR44_BOVIN	0	Bos_taurus	WD_repeat-containing_protein_44
ACON000143	NA	NA	Agb_C_vs.Lab2_C	Field_C_vs.Lab2_C	Agboville_vs.Lab2	-0.0562935	0.906597	ns	ACON000143-PA	sp|Q29444|MANBA_BOVIN	5e-169	Bos_taurus	Beta-mannosidase
ACON000143	NA	NA	Dab_C_vs.Lab2_C	Field_C_vs.Lab2_C	Dabou_vs.Lab2	-0.737634	0.0409845	*	ACON000143-PA	sp|Q29444|MANBA_BOVIN	5e-169	Bos_taurus	Beta-mannosidase
ACON000143	NA	NA	Tia_C_vs.Lab2_C	Field_C_vs.Lab2_C	Tiassalé_vs.Lab2	-0.761171	0.0335008	*	ACON000143-PA	sp|Q29444|MANBA_BOVIN	5e-169	Bos_taurus	Beta-mannosidase
ACON000143	NA	NA	Agb_D_vs.Lab2_C	Field_D_vs.Lab2_C	Agboville_vs.Lab2	-0.216821	0.656158	ns	ACON000143-PA	sp|Q29444|MANBA_BOVIN	5e-169	Bos_taurus	Beta-mannosidase
ACON000143	NA	NA	Dab_D_vs.Lab2_C	Field_D_vs.Lab2_C	Dabou_vs.Lab2	-0.363773	0.348506	ns	ACON000143-PA	sp|Q29444|MANBA_BOVIN	5e-169	Bos_taurus	Beta-mannosidase
ACON000143	NA	NA	Tia_D_vs.Lab2_C	Field_D_vs.Lab2_C	Tiassalé_vs.Lab2	-0.535636	0.134874	ns	ACON000143-PA	sp|Q29444|MANBA_BOVIN	5e-169	Bos_taurus	Beta-mannosidase
ACON000143	NA	NA	Agb_M_vs.Lab2_C	Field_M_vs.Lab2_C	Agboville_vs.Lab2	-0.681098	0.0500282	ns	ACON000143-PA	sp|Q29444|MANBA_BOVIN	5e-169	Bos_taurus	Beta-mannosidase
ACON000143	NA	NA	Dab_M_vs.Lab2_C	Field_M_vs.Lab2_C	Dabou_vs.Lab2	-0.658281	0.0576652	ns	ACON000143-PA	sp|Q29444|MANBA_BOVIN	5e-169	Bos_taurus	Beta-mannosidase
ACON000143	NA	NA	Tia_M_vs.Lab2_C	Field_M_vs.Lab2_C	Tiassalé_vs.Lab2	-1.00852	0.00691428	**	ACON000143-PA	sp|Q29444|MANBA_BOVIN	5e-169	Bos_taurus	Beta-mannosidase
ACON000144	NA	NA	Agb_C_vs.Lab2_C	Field_C_vs.Lab2_C	Agboville_vs.Lab2	0.254922	0.647586	ns	ACON000144-PA	sp|Q6TCG8|PAQR3_MOUSE	4e-60	Mus_musculus	Progestin_and_adipoQ_receptor_family_member_3
ACON000144	NA	NA	Dab_C_vs.Lab2_C	Field_C_vs.Lab2_C	Dabou_vs.Lab2	0.218986	0.656951	ns	ACON000144-PA	sp|Q6TCG8|PAQR3_MOUSE	4e-60	Mus_musculus	Progestin_and_adipoQ_receptor_family_member_3
ACON000144	NA	NA	Tia_C_vs.Lab2_C	Field_C_vs.Lab2_C	Tiassalé_vs.Lab2	0.440554	0.34097	ns	ACON000144-PA	sp|Q6TCG8|PAQR3_MOUSE	4e-60	Mus_musculus	Progestin_and_adipoQ_receptor_family_member_3
ACON000144	NA	NA	Agb_D_vs.Lab2_C	Field_D_vs.Lab2_C	Agboville_vs.Lab2	0.482931	0.398441	ns	ACON000144-PA	sp|Q6TCG8|PAQR3_MOUSE	4e-60	Mus_musculus	Progestin_and_adipoQ_receptor_family_member_3
ACON000144	NA	NA	Dab_D_vs.Lab2_C	Field_D_vs.Lab2_C	Dabou_vs.Lab2	0.41402	0.405298	ns	ACON000144-PA	sp|Q6TCG8|PAQR3_MOUSE	4e-60	Mus_musculus	Progestin_and_adipoQ_receptor_family_member_3
ACON000144	NA	NA	Tia_D_vs.Lab2_C	Field_D_vs.Lab2_C	Tiassalé_vs.Lab2	-0.683331	0.15464	ns	ACON000144-PA	sp|Q6TCG8|PAQR3_MOUSE	4e-60	Mus_musculus	Progestin_and_adipoQ_receptor_family_member_3
ACON000144	NA	NA	Agb_M_vs.Lab2_C	Field_M_vs.Lab2_C	Agboville_vs.Lab2	0.841409	0.0498416	*	ACON000144-PA	sp|Q6TCG8|PAQR3_MOUSE	4e-60	Mus_musculus	Progestin_and_adipoQ_receptor_family_member_3
ACON000144	NA	NA	Dab_M_vs.Lab2_C	Field_M_vs.Lab2_C	Dabou_vs.Lab2	1.16504	0.00691166	**	ACON000144-PA	sp|Q6TCG8|PAQR3_MOUSE	4e-60	Mus_musculus	Progestin_and_adipoQ_receptor_family_member_3
ACON000144	NA	NA	Tia_M_vs.Lab2_C	Field_M_vs.Lab2_C	Tiassalé_vs.Lab2	0.393474	0.401766	ns	ACON000144-PA	sp|Q6TCG8|PAQR3_MOUSE	4e-60	Mus_musculus	Progestin_and_adipoQ_receptor_family_member_3
ACON000145	EFF	NA	Agb_C_vs.Lab2_C	Field_C_vs.Lab2_C	Agboville_vs.Lab2	-0.472751	0.138818	ns	ACON000145-PA	sp|P25867|UBCD1_DROME	1e-106	Drosophila_melanogaster	Ubiquitin-conjugating_enzyme_E2-17_kDa
ACON000145	EFF	NA	Dab_C_vs.Lab2_C	Field_C_vs.Lab2_C	Dabou_vs.Lab2	-0.512424	0.0787883	ns	ACON000145-PA	sp|P25867|UBCD1_DROME	1e-106	Drosophila_melanogaster	Ubiquitin-conjugating_enzyme_E2-17_kDa
ACON000145	EFF	NA	Tia_C_vs.Lab2_C	Field_C_vs.Lab2_C	Tiassalé_vs.Lab2	-0.503373	0.0814238	ns	ACON000145-PA	sp|P25867|UBCD1_DROME	1e-106	Drosophila_melanogaster	Ubiquitin-conjugating_enzyme_E2-17_kDa
ACON000145	EFF	NA	Agb_D_vs.Lab2_C	Field_D_vs.Lab2_C	Agboville_vs.Lab2	-0.0865642	0.837776	ns	ACON000145-PA	sp|P25867|UBCD1_DROME	1e-106	Drosophila_melanogaster	Ubiquitin-conjugating_enzyme_E2-17_kDa
ACON000145	EFF	NA	Dab_D_vs.Lab2_C	Field_D_vs.Lab2_C	Dabou_vs.Lab2	-0.310251	0.323779	ns	ACON000145-PA	sp|P25867|UBCD1_DROME	1e-106	Drosophila_melanogaster	Ubiquitin-conjugating_enzyme_E2-17_kDa
ACON000145	EFF	NA	Tia_D_vs.Lab2_C	Field_D_vs.Lab2_C	Tiassalé_vs.Lab2	-0.732143	0.0138419	*	ACON000145-PA	sp|P25867|UBCD1_DROME	1e-106	Drosophila_melanogaster	Ubiquitin-conjugating_enzyme_E2-17_kDa
ACON000145	EFF	NA	Agb_M_vs.Lab2_C	Field_M_vs.Lab2_C	Agboville_vs.Lab2	-0.813818	0.00502762	**	ACON000145-PA	sp|P25867|UBCD1_DROME	1e-106	Drosophila_melanogaster	Ubiquitin-conjugating_enzyme_E2-17_kDa
ACON000145	EFF	NA	Dab_M_vs.Lab2_C	Field_M_vs.Lab2_C	Dabou_vs.Lab2	-0.472906	0.0924983	ns	ACON000145-PA	sp|P25867|UBCD1_DROME	1e-106	Drosophila_melanogaster	Ubiquitin-conjugating_enzyme_E2-17_kDa
ACON000145	EFF	NA	Tia_M_vs.Lab2_C	Field_M_vs.Lab2_C	Tiassalé_vs.Lab2	-0.572175	0.0512942	ns	ACON000145-PA	sp|P25867|UBCD1_DROME	1e-106	Drosophila_melanogaster	Ubiquitin-conjugating_enzyme_E2-17_kDa
ACON000146	NA	NA	Agb_C_vs.Lab2_C	Field_C_vs.Lab2_C	Agboville_vs.Lab2	-0.573169	0.137272	ns	ACON000146-PA	NA	NA	NA	NA
ACON000146	NA	NA	Dab_C_vs.Lab2_C	Field_C_vs.Lab2_C	Dabou_vs.Lab2	-1.04835	0.0050659	**	ACON000146-PA	NA	NA	NA	NA
ACON000146	NA	NA	Tia_C_vs.Lab2_C	Field_C_vs.Lab2_C	Tiassalé_vs.Lab2	-0.983667	0.00699559	**	ACON000146-PA	NA	NA	NA	NA
ACON000146	NA	NA	Agb_D_vs.Lab2_C	Field_D_vs.Lab2_C	Agboville_vs.Lab2	-0.615182	0.154435	ns	ACON000146-PA	NA	NA	NA	NA
ACON000146	NA	NA	Dab_D_vs.Lab2_C	Field_D_vs.Lab2_C	Dabou_vs.Lab2	-0.99821	0.0102979	*	ACON000146-PA	NA	NA	NA	NA
ACON000146	NA	NA	Tia_D_vs.Lab2_C	Field_D_vs.Lab2_C	Tiassalé_vs.Lab2	-1.06037	0.00429781	**	ACON000146-PA	NA	NA	NA	NA
ACON000146	NA	NA	Agb_M_vs.Lab2_C	Field_M_vs.Lab2_C	Agboville_vs.Lab2	-1.01106	0.00449079	**	ACON000146-PA	NA	NA	NA	NA
ACON000146	NA	NA	Dab_M_vs.Lab2_C	Field_M_vs.Lab2_C	Dabou_vs.Lab2	-1.00785	0.00483024	**	ACON000146-PA	NA	NA	NA	NA
ACON000146	NA	NA	Tia_M_vs.Lab2_C	Field_M_vs.Lab2_C	Tiassalé_vs.Lab2	-0.693568	0.0515044	ns	ACON000146-PA	NA	NA	NA	NA
ACON000147	NA	NA	Agb_C_vs.Lab2_C	Field_C_vs.Lab2_C	Agboville_vs.Lab2	-0.392131	0.125515	ns	ACON000147-PA	sp|Q9JJ78|TOPK_MOUSE	1e-25	Mus_musculus	Lymphokine-activated_killer_T-cell-originated_protein_kinase
ACON000147	NA	NA	Dab_C_vs.Lab2_C	Field_C_vs.Lab2_C	Dabou_vs.Lab2	-0.675354	0.00580319	**	ACON000147-PA	sp|Q9JJ78|TOPK_MOUSE	1e-25	Mus_musculus	Lymphokine-activated_killer_T-cell-originated_protein_kinase
ACON000147	NA	NA	Tia_C_vs.Lab2_C	Field_C_vs.Lab2_C	Tiassalé_vs.Lab2	-0.811283	0.00116943	**	ACON000147-PA	sp|Q9JJ78|TOPK_MOUSE	1e-25	Mus_musculus	Lymphokine-activated_killer_T-cell-originated_protein_kinase
ACON000147	NA	NA	Agb_D_vs.Lab2_C	Field_D_vs.Lab2_C	Agboville_vs.Lab2	-0.606903	0.0367534	*	ACON000147-PA	sp|Q9JJ78|TOPK_MOUSE	1e-25	Mus_musculus	Lymphokine-activated_killer_T-cell-originated_protein_kinase
ACON000147	NA	NA	Dab_D_vs.Lab2_C	Field_D_vs.Lab2_C	Dabou_vs.Lab2	-0.470667	0.0584323	ns	ACON000147-PA	sp|Q9JJ78|TOPK_MOUSE	1e-25	Mus_musculus	Lymphokine-activated_killer_T-cell-originated_protein_kinase
ACON000147	NA	NA	Tia_D_vs.Lab2_C	Field_D_vs.Lab2_C	Tiassalé_vs.Lab2	-0.92215	0.000302633	***	ACON000147-PA	sp|Q9JJ78|TOPK_MOUSE	1e-25	Mus_musculus	Lymphokine-activated_killer_T-cell-originated_protein_kinase
ACON000147	NA	NA	Agb_M_vs.Lab2_C	Field_M_vs.Lab2_C	Agboville_vs.Lab2	-1.04874	4.7069e-05	***	ACON000147-PA	sp|Q9JJ78|TOPK_MOUSE	1e-25	Mus_musculus	Lymphokine-activated_killer_T-cell-originated_protein_kinase
ACON000147	NA	NA	Dab_M_vs.Lab2_C	Field_M_vs.Lab2_C	Dabou_vs.Lab2	-1.0478	5.42007e-05	***	ACON000147-PA	sp|Q9JJ78|TOPK_MOUSE	1e-25	Mus_musculus	Lymphokine-activated_killer_T-cell-originated_protein_kinase
ACON000147	NA	NA	Tia_M_vs.Lab2_C	Field_M_vs.Lab2_C	Tiassalé_vs.Lab2	-1.05185	9.68112e-05	***	ACON000147-PA	sp|Q9JJ78|TOPK_MOUSE	1e-25	Mus_musculus	Lymphokine-activated_killer_T-cell-originated_protein_kinase
ACON000149	NA	NA	Agb_C_vs.Lab2_C	Field_C_vs.Lab2_C	Agboville_vs.Lab2	-0.286229	0.205932	ns	ACON000149-PA	sp|Q3B7D5|RASF2_RAT	1e-42	Rattus_norvegicus	Ras_association_domain-containing_protein_2
ACON000149	NA	NA	Dab_C_vs.Lab2_C	Field_C_vs.Lab2_C	Dabou_vs.Lab2	-0.480498	0.0199806	*	ACON000149-PA	sp|Q3B7D5|RASF2_RAT	1e-42	Rattus_norvegicus	Ras_association_domain-containing_protein_2
ACON000149	NA	NA	Tia_C_vs.Lab2_C	Field_C_vs.Lab2_C	Tiassalé_vs.Lab2	-0.655691	0.00210458	**	ACON000149-PA	sp|Q3B7D5|RASF2_RAT	1e-42	Rattus_norvegicus	Ras_association_domain-containing_protein_2
ACON000149	NA	NA	Agb_D_vs.Lab2_C	Field_D_vs.Lab2_C	Agboville_vs.Lab2	-0.381288	0.123709	ns	ACON000149-PA	sp|Q3B7D5|RASF2_RAT	1e-42	Rattus_norvegicus	Ras_association_domain-containing_protein_2
ACON000149	NA	NA	Dab_D_vs.Lab2_C	Field_D_vs.Lab2_C	Dabou_vs.Lab2	-0.377597	0.0797833	ns	ACON000149-PA	sp|Q3B7D5|RASF2_RAT	1e-42	Rattus_norvegicus	Ras_association_domain-containing_protein_2
ACON000149	NA	NA	Tia_D_vs.Lab2_C	Field_D_vs.Lab2_C	Tiassalé_vs.Lab2	-0.388621	0.0561708	ns	ACON000149-PA	sp|Q3B7D5|RASF2_RAT	1e-42	Rattus_norvegicus	Ras_association_domain-containing_protein_2
ACON000149	NA	NA	Agb_M_vs.Lab2_C	Field_M_vs.Lab2_C	Agboville_vs.Lab2	-0.803557	0.000188994	***	ACON000149-PA	sp|Q3B7D5|RASF2_RAT	1e-42	Rattus_norvegicus	Ras_association_domain-containing_protein_2
ACON000149	NA	NA	Dab_M_vs.Lab2_C	Field_M_vs.Lab2_C	Dabou_vs.Lab2	-0.688972	0.00101393	**	ACON000149-PA	sp|Q3B7D5|RASF2_RAT	1e-42	Rattus_norvegicus	Ras_association_domain-containing_protein_2
ACON000149	NA	NA	Tia_M_vs.Lab2_C	Field_M_vs.Lab2_C	Tiassalé_vs.Lab2	-0.65139	0.00235247	**	ACON000149-PA	sp|Q3B7D5|RASF2_RAT	1e-42	Rattus_norvegicus	Ras_association_domain-containing_protein_2
ACON000150	SG6	salivary_gland_protein	Agb_C_vs.Lab2_C	Field_C_vs.Lab2_C	Agboville_vs.Lab2	0.301796	0.551943	ns	ACON000150-PA	NA	NA	NA	NA
ACON000150	SG6	salivary_gland_protein	Dab_C_vs.Lab2_C	Field_C_vs.Lab2_C	Dabou_vs.Lab2	0.717215	0.0862422	ns	ACON000150-PA	NA	NA	NA	NA
ACON000150	SG6	salivary_gland_protein	Tia_C_vs.Lab2_C	Field_C_vs.Lab2_C	Tiassalé_vs.Lab2	0.442367	0.302357	ns	ACON000150-PA	NA	NA	NA	NA
ACON000150	SG6	salivary_gland_protein	Agb_D_vs.Lab2_C	Field_D_vs.Lab2_C	Agboville_vs.Lab2	1.08402	0.0307438	*	ACON000150-PA	NA	NA	NA	NA
ACON000150	SG6	salivary_gland_protein	Dab_D_vs.Lab2_C	Field_D_vs.Lab2_C	Dabou_vs.Lab2	1.24058	0.00596942	**	ACON000150-PA	NA	NA	NA	NA
ACON000150	SG6	salivary_gland_protein	Tia_D_vs.Lab2_C	Field_D_vs.Lab2_C	Tiassalé_vs.Lab2	1.68968	0.000136841	***	ACON000150-PA	NA	NA	NA	NA
ACON000150	SG6	salivary_gland_protein	Agb_M_vs.Lab2_C	Field_M_vs.Lab2_C	Agboville_vs.Lab2	0.891745	0.0268884	*	ACON000150-PA	NA	NA	NA	NA
ACON000150	SG6	salivary_gland_protein	Dab_M_vs.Lab2_C	Field_M_vs.Lab2_C	Dabou_vs.Lab2	1.32171	0.00144278	**	ACON000150-PA	NA	NA	NA	NA
ACON000150	SG6	salivary_gland_protein	Tia_M_vs.Lab2_C	Field_M_vs.Lab2_C	Tiassalé_vs.Lab2	0.80126	0.0560832	ns	ACON000150-PA	NA	NA	NA	NA
ACON000151	NA	NA	Agb_C_vs.Lab2_C	Field_C_vs.Lab2_C	Agboville_vs.Lab2	0.879508	0.102699	ns	ACON000151-PA	NA	NA	NA	NA
ACON000151	NA	NA	Dab_C_vs.Lab2_C	Field_C_vs.Lab2_C	Dabou_vs.Lab2	1.38058	0.0059934	**	ACON000151-PA	NA	NA	NA	NA
ACON000151	NA	NA	Tia_C_vs.Lab2_C	Field_C_vs.Lab2_C	Tiassalé_vs.Lab2	0.671673	0.175931	ns	ACON000151-PA	NA	NA	NA	NA
ACON000151	NA	NA	Agb_D_vs.Lab2_C	Field_D_vs.Lab2_C	Agboville_vs.Lab2	2.17791	0.00039401	***	ACON000151-PA	NA	NA	NA	NA
ACON000151	NA	NA	Dab_D_vs.Lab2_C	Field_D_vs.Lab2_C	Dabou_vs.Lab2	2.09057	0.000219341	***	ACON000151-PA	NA	NA	NA	NA
ACON000151	NA	NA	Tia_D_vs.Lab2_C	Field_D_vs.Lab2_C	Tiassalé_vs.Lab2	2.1074	7.06425e-05	***	ACON000151-PA	NA	NA	NA	NA
ACON000151	NA	NA	Agb_M_vs.Lab2_C	Field_M_vs.Lab2_C	Agboville_vs.Lab2	2.14145	3.46878e-05	***	ACON000151-PA	NA	NA	NA	NA
ACON000151	NA	NA	Dab_M_vs.Lab2_C	Field_M_vs.Lab2_C	Dabou_vs.Lab2	2.22609	2.76462e-05	***	ACON000151-PA	NA	NA	NA	NA
ACON000151	NA	NA	Tia_M_vs.Lab2_C	Field_M_vs.Lab2_C	Tiassalé_vs.Lab2	1.33662	0.00732432	**	ACON000151-PA	NA	NA	NA	NA
ACON000152	NA	NA	Agb_C_vs.Lab2_C	Field_C_vs.Lab2_C	Agboville_vs.Lab2	-1.31636	0.264437	ns	ACON000152-PA	NA	NA	NA	NA
ACON000152	NA	NA	Dab_C_vs.Lab2_C	Field_C_vs.Lab2_C	Dabou_vs.Lab2	-0.408985	0.707489	ns	ACON000152-PA	NA	NA	NA	NA
ACON000152	NA	NA	Tia_C_vs.Lab2_C	Field_C_vs.Lab2_C	Tiassalé_vs.Lab2	-1.43396	0.175747	ns	ACON000152-PA	NA	NA	NA	NA
ACON000152	NA	NA	Agb_D_vs.Lab2_C	Field_D_vs.Lab2_C	Agboville_vs.Lab2	0.254132	0.861325	ns	ACON000152-PA	NA	NA	NA	NA
ACON000152	NA	NA	Dab_D_vs.Lab2_C	Field_D_vs.Lab2_C	Dabou_vs.Lab2	1.30593	0.194468	ns	ACON000152-PA	NA	NA	NA	NA
ACON000152	NA	NA	Tia_D_vs.Lab2_C	Field_D_vs.Lab2_C	Tiassalé_vs.Lab2	2.00962	0.0313789	*	ACON000152-PA	NA	NA	NA	NA
ACON000152	NA	NA	Agb_M_vs.Lab2_C	Field_M_vs.Lab2_C	Agboville_vs.Lab2	-0.555192	0.590292	ns	ACON000152-PA	NA	NA	NA	NA
ACON000152	NA	NA	Dab_M_vs.Lab2_C	Field_M_vs.Lab2_C	Dabou_vs.Lab2	0.571424	0.561339	ns	ACON000152-PA	NA	NA	NA	NA
ACON000152	NA	NA	Tia_M_vs.Lab2_C	Field_M_vs.Lab2_C	Tiassalé_vs.Lab2	-0.717391	0.503676	ns	ACON000152-PA	NA	NA	NA	NA
ACON000153	NA	NA	Agb_C_vs.Lab2_C	Field_C_vs.Lab2_C	Agboville_vs.Lab2	-0.189432	0.638352	ns	ACON000153-PA	sp|Q9VGW1|CAD86_DROME	0	Drosophila_melanogaster	Cadherin-86C
ACON000153	NA	NA	Dab_C_vs.Lab2_C	Field_C_vs.Lab2_C	Dabou_vs.Lab2	0.264334	0.429294	ns	ACON000153-PA	sp|Q9VGW1|CAD86_DROME	0	Drosophila_melanogaster	Cadherin-86C
ACON000153	NA	NA	Tia_C_vs.Lab2_C	Field_C_vs.Lab2_C	Tiassalé_vs.Lab2	0.0568107	0.881784	ns	ACON000153-PA	sp|Q9VGW1|CAD86_DROME	0	Drosophila_melanogaster	Cadherin-86C
ACON000153	NA	NA	Agb_D_vs.Lab2_C	Field_D_vs.Lab2_C	Agboville_vs.Lab2	0.223344	0.607125	ns	ACON000153-PA	sp|Q9VGW1|CAD86_DROME	0	Drosophila_melanogaster	Cadherin-86C
ACON000153	NA	NA	Dab_D_vs.Lab2_C	Field_D_vs.Lab2_C	Dabou_vs.Lab2	-0.0216722	0.959218	ns	ACON000153-PA	sp|Q9VGW1|CAD86_DROME	0	Drosophila_melanogaster	Cadherin-86C
ACON000153	NA	NA	Tia_D_vs.Lab2_C	Field_D_vs.Lab2_C	Tiassalé_vs.Lab2	0.0676613	0.859883	ns	ACON000153-PA	sp|Q9VGW1|CAD86_DROME	0	Drosophila_melanogaster	Cadherin-86C
ACON000153	NA	NA	Agb_M_vs.Lab2_C	Field_M_vs.Lab2_C	Agboville_vs.Lab2	0.0338182	0.926904	ns	ACON000153-PA	sp|Q9VGW1|CAD86_DROME	0	Drosophila_melanogaster	Cadherin-86C
ACON000153	NA	NA	Dab_M_vs.Lab2_C	Field_M_vs.Lab2_C	Dabou_vs.Lab2	0.605311	0.0480316	*	ACON000153-PA	sp|Q9VGW1|CAD86_DROME	0	Drosophila_melanogaster	Cadherin-86C
ACON000153	NA	NA	Tia_M_vs.Lab2_C	Field_M_vs.Lab2_C	Tiassalé_vs.Lab2	0.216583	0.529544	ns	ACON000153-PA	sp|Q9VGW1|CAD86_DROME	0	Drosophila_melanogaster	Cadherin-86C
ACON000154	NA	NA	Agb_C_vs.Lab2_C	Field_C_vs.Lab2_C	Agboville_vs.Lab2	-0.587564	0.369695	ns	ACON000154-PA	sp|Q54P77|4CL1_DICDI	3e-49	Dictyostelium_discoideum	Probable_4-coumarate--CoA_ligase_1
ACON000154	NA	NA	Dab_C_vs.Lab2_C	Field_C_vs.Lab2_C	Dabou_vs.Lab2	-1.24993	0.0336165	*	ACON000154-PA	sp|Q54P77|4CL1_DICDI	3e-49	Dictyostelium_discoideum	Probable_4-coumarate--CoA_ligase_1
ACON000154	NA	NA	Tia_C_vs.Lab2_C	Field_C_vs.Lab2_C	Tiassalé_vs.Lab2	-1.27815	0.0286991	*	ACON000154-PA	sp|Q54P77|4CL1_DICDI	3e-49	Dictyostelium_discoideum	Probable_4-coumarate--CoA_ligase_1
ACON000154	NA	NA	Agb_D_vs.Lab2_C	Field_D_vs.Lab2_C	Agboville_vs.Lab2	-0.540752	0.467659	ns	ACON000154-PA	sp|Q54P77|4CL1_DICDI	3e-49	Dictyostelium_discoideum	Probable_4-coumarate--CoA_ligase_1
ACON000154	NA	NA	Dab_D_vs.Lab2_C	Field_D_vs.Lab2_C	Dabou_vs.Lab2	-0.750509	0.223435	ns	ACON000154-PA	sp|Q54P77|4CL1_DICDI	3e-49	Dictyostelium_discoideum	Probable_4-coumarate--CoA_ligase_1
ACON000154	NA	NA	Tia_D_vs.Lab2_C	Field_D_vs.Lab2_C	Tiassalé_vs.Lab2	-0.838722	0.146062	ns	ACON000154-PA	sp|Q54P77|4CL1_DICDI	3e-49	Dictyostelium_discoideum	Probable_4-coumarate--CoA_ligase_1
ACON000154	NA	NA	Agb_M_vs.Lab2_C	Field_M_vs.Lab2_C	Agboville_vs.Lab2	-0.419732	0.459936	ns	ACON000154-PA	sp|Q54P77|4CL1_DICDI	3e-49	Dictyostelium_discoideum	Probable_4-coumarate--CoA_ligase_1
ACON000154	NA	NA	Dab_M_vs.Lab2_C	Field_M_vs.Lab2_C	Dabou_vs.Lab2	-0.921787	0.098077	ns	ACON000154-PA	sp|Q54P77|4CL1_DICDI	3e-49	Dictyostelium_discoideum	Probable_4-coumarate--CoA_ligase_1
ACON000154	NA	NA	Tia_M_vs.Lab2_C	Field_M_vs.Lab2_C	Tiassalé_vs.Lab2	-1.39868	0.019379	*	ACON000154-PA	sp|Q54P77|4CL1_DICDI	3e-49	Dictyostelium_discoideum	Probable_4-coumarate--CoA_ligase_1
ACON000155	NA	NA	Agb_C_vs.Lab2_C	Field_C_vs.Lab2_C	Agboville_vs.Lab2	-0.172993	0.618436	ns	ACON000155-PA	sp|P0CB42|ALKB1_MOUSE	8e-54	Mus_musculus	Nucleic_acid_dioxygenase_ALKBH1
ACON000155	NA	NA	Dab_C_vs.Lab2_C	Field_C_vs.Lab2_C	Dabou_vs.Lab2	-0.633036	0.0314717	*	ACON000155-PA	sp|P0CB42|ALKB1_MOUSE	8e-54	Mus_musculus	Nucleic_acid_dioxygenase_ALKBH1
ACON000155	NA	NA	Tia_C_vs.Lab2_C	Field_C_vs.Lab2_C	Tiassalé_vs.Lab2	-0.323628	0.269905	ns	ACON000155-PA	sp|P0CB42|ALKB1_MOUSE	8e-54	Mus_musculus	Nucleic_acid_dioxygenase_ALKBH1
ACON000155	NA	NA	Agb_D_vs.Lab2_C	Field_D_vs.Lab2_C	Agboville_vs.Lab2	-0.216555	0.572661	ns	ACON000155-PA	sp|P0CB42|ALKB1_MOUSE	8e-54	Mus_musculus	Nucleic_acid_dioxygenase_ALKBH1
ACON000155	NA	NA	Dab_D_vs.Lab2_C	Field_D_vs.Lab2_C	Dabou_vs.Lab2	-0.0662806	0.851225	ns	ACON000155-PA	sp|P0CB42|ALKB1_MOUSE	8e-54	Mus_musculus	Nucleic_acid_dioxygenase_ALKBH1
ACON000155	NA	NA	Tia_D_vs.Lab2_C	Field_D_vs.Lab2_C	Tiassalé_vs.Lab2	0.0816133	0.801632	ns	ACON000155-PA	sp|P0CB42|ALKB1_MOUSE	8e-54	Mus_musculus	Nucleic_acid_dioxygenase_ALKBH1
ACON000155	NA	NA	Agb_M_vs.Lab2_C	Field_M_vs.Lab2_C	Agboville_vs.Lab2	-0.183994	0.529076	ns	ACON000155-PA	sp|P0CB42|ALKB1_MOUSE	8e-54	Mus_musculus	Nucleic_acid_dioxygenase_ALKBH1
ACON000155	NA	NA	Dab_M_vs.Lab2_C	Field_M_vs.Lab2_C	Dabou_vs.Lab2	-0.449056	0.110874	ns	ACON000155-PA	sp|P0CB42|ALKB1_MOUSE	8e-54	Mus_musculus	Nucleic_acid_dioxygenase_ALKBH1
ACON000155	NA	NA	Tia_M_vs.Lab2_C	Field_M_vs.Lab2_C	Tiassalé_vs.Lab2	-0.25025	0.402819	ns	ACON000155-PA	sp|P0CB42|ALKB1_MOUSE	8e-54	Mus_musculus	Nucleic_acid_dioxygenase_ALKBH1
ACON000156	NA	NA	Agb_C_vs.Lab2_C	Field_C_vs.Lab2_C	Agboville_vs.Lab2	0.111672	0.72218	ns	ACON000156-PA	sp|Q9GNL3|FEND_DROME	1e-16	Drosophila_melanogaster	Transmembrane_protein_fend
ACON000156	NA	NA	Dab_C_vs.Lab2_C	Field_C_vs.Lab2_C	Dabou_vs.Lab2	0.164792	0.534816	ns	ACON000156-PA	sp|Q9GNL3|FEND_DROME	1e-16	Drosophila_melanogaster	Transmembrane_protein_fend
ACON000156	NA	NA	Tia_C_vs.Lab2_C	Field_C_vs.Lab2_C	Tiassalé_vs.Lab2	0.439601	0.0732957	ns	ACON000156-PA	sp|Q9GNL3|FEND_DROME	1e-16	Drosophila_melanogaster	Transmembrane_protein_fend
ACON000156	NA	NA	Agb_D_vs.Lab2_C	Field_D_vs.Lab2_C	Agboville_vs.Lab2	0.122283	0.729335	ns	ACON000156-PA	sp|Q9GNL3|FEND_DROME	1e-16	Drosophila_melanogaster	Transmembrane_protein_fend
ACON000156	NA	NA	Dab_D_vs.Lab2_C	Field_D_vs.Lab2_C	Dabou_vs.Lab2	0.0944999	0.757272	ns	ACON000156-PA	sp|Q9GNL3|FEND_DROME	1e-16	Drosophila_melanogaster	Transmembrane_protein_fend
ACON000156	NA	NA	Tia_D_vs.Lab2_C	Field_D_vs.Lab2_C	Tiassalé_vs.Lab2	0.106805	0.703198	ns	ACON000156-PA	sp|Q9GNL3|FEND_DROME	1e-16	Drosophila_melanogaster	Transmembrane_protein_fend
ACON000156	NA	NA	Agb_M_vs.Lab2_C	Field_M_vs.Lab2_C	Agboville_vs.Lab2	0.218393	0.381373	ns	ACON000156-PA	sp|Q9GNL3|FEND_DROME	1e-16	Drosophila_melanogaster	Transmembrane_protein_fend
ACON000156	NA	NA	Dab_M_vs.Lab2_C	Field_M_vs.Lab2_C	Dabou_vs.Lab2	0.23559	0.34263	ns	ACON000156-PA	sp|Q9GNL3|FEND_DROME	1e-16	Drosophila_melanogaster	Transmembrane_protein_fend
ACON000156	NA	NA	Tia_M_vs.Lab2_C	Field_M_vs.Lab2_C	Tiassalé_vs.Lab2	0.382389	0.125181	ns	ACON000156-PA	sp|Q9GNL3|FEND_DROME	1e-16	Drosophila_melanogaster	Transmembrane_protein_fend
ACON000158	NA	NA	Agb_C_vs.Lab2_C	Field_C_vs.Lab2_C	Agboville_vs.Lab2	-0.210487	0.417738	ns	ACON000158-PA	sp|Q9VD28|JMJD6_DROME	0	Drosophila_melanogaster	Bifunctional_arginine_demethylase_and_lysyl-hydroxylase_PSR
ACON000158	NA	NA	Dab_C_vs.Lab2_C	Field_C_vs.Lab2_C	Dabou_vs.Lab2	-0.265619	0.241678	ns	ACON000158-PA	sp|Q9VD28|JMJD6_DROME	0	Drosophila_melanogaster	Bifunctional_arginine_demethylase_and_lysyl-hydroxylase_PSR
ACON000158	NA	NA	Tia_C_vs.Lab2_C	Field_C_vs.Lab2_C	Tiassalé_vs.Lab2	-0.354153	0.113523	ns	ACON000158-PA	sp|Q9VD28|JMJD6_DROME	0	Drosophila_melanogaster	Bifunctional_arginine_demethylase_and_lysyl-hydroxylase_PSR
ACON000158	NA	NA	Agb_D_vs.Lab2_C	Field_D_vs.Lab2_C	Agboville_vs.Lab2	-0.392323	0.15434	ns	ACON000158-PA	sp|Q9VD28|JMJD6_DROME	0	Drosophila_melanogaster	Bifunctional_arginine_demethylase_and_lysyl-hydroxylase_PSR
ACON000158	NA	NA	Dab_D_vs.Lab2_C	Field_D_vs.Lab2_C	Dabou_vs.Lab2	-0.248206	0.306036	ns	ACON000158-PA	sp|Q9VD28|JMJD6_DROME	0	Drosophila_melanogaster	Bifunctional_arginine_demethylase_and_lysyl-hydroxylase_PSR
ACON000158	NA	NA	Tia_D_vs.Lab2_C	Field_D_vs.Lab2_C	Tiassalé_vs.Lab2	-0.284666	0.210397	ns	ACON000158-PA	sp|Q9VD28|JMJD6_DROME	0	Drosophila_melanogaster	Bifunctional_arginine_demethylase_and_lysyl-hydroxylase_PSR
ACON000158	NA	NA	Agb_M_vs.Lab2_C	Field_M_vs.Lab2_C	Agboville_vs.Lab2	-0.668178	0.00311371	**	ACON000158-PA	sp|Q9VD28|JMJD6_DROME	0	Drosophila_melanogaster	Bifunctional_arginine_demethylase_and_lysyl-hydroxylase_PSR
ACON000158	NA	NA	Dab_M_vs.Lab2_C	Field_M_vs.Lab2_C	Dabou_vs.Lab2	-0.466861	0.0333206	*	ACON000158-PA	sp|Q9VD28|JMJD6_DROME	0	Drosophila_melanogaster	Bifunctional_arginine_demethylase_and_lysyl-hydroxylase_PSR
ACON000158	NA	NA	Tia_M_vs.Lab2_C	Field_M_vs.Lab2_C	Tiassalé_vs.Lab2	-0.454196	0.0455301	*	ACON000158-PA	sp|Q9VD28|JMJD6_DROME	0	Drosophila_melanogaster	Bifunctional_arginine_demethylase_and_lysyl-hydroxylase_PSR
ACON000159	NA	NA	Agb_C_vs.Lab2_C	Field_C_vs.Lab2_C	Agboville_vs.Lab2	-0.965985	0.0234904	*	ACON000159-PA	sp|Q960Z0|KI10A_DROME	0	Drosophila_melanogaster	Kinesin-like_protein_Klp10A
ACON000159	NA	NA	Dab_C_vs.Lab2_C	Field_C_vs.Lab2_C	Dabou_vs.Lab2	-1.69025	0.000161979	***	ACON000159-PA	sp|Q960Z0|KI10A_DROME	0	Drosophila_melanogaster	Kinesin-like_protein_Klp10A
ACON000159	NA	NA	Tia_C_vs.Lab2_C	Field_C_vs.Lab2_C	Tiassalé_vs.Lab2	-1.72367	0.00011579	***	ACON000159-PA	sp|Q960Z0|KI10A_DROME	0	Drosophila_melanogaster	Kinesin-like_protein_Klp10A
ACON000159	NA	NA	Agb_D_vs.Lab2_C	Field_D_vs.Lab2_C	Agboville_vs.Lab2	-1.30804	0.00916199	**	ACON000159-PA	sp|Q960Z0|KI10A_DROME	0	Drosophila_melanogaster	Kinesin-like_protein_Klp10A
ACON000159	NA	NA	Dab_D_vs.Lab2_C	Field_D_vs.Lab2_C	Dabou_vs.Lab2	-1.31736	0.00267319	**	ACON000159-PA	sp|Q960Z0|KI10A_DROME	0	Drosophila_melanogaster	Kinesin-like_protein_Klp10A
ACON000159	NA	NA	Tia_D_vs.Lab2_C	Field_D_vs.Lab2_C	Tiassalé_vs.Lab2	-1.65534	0.00013457	***	ACON000159-PA	sp|Q960Z0|KI10A_DROME	0	Drosophila_melanogaster	Kinesin-like_protein_Klp10A
ACON000159	NA	NA	Agb_M_vs.Lab2_C	Field_M_vs.Lab2_C	Agboville_vs.Lab2	-2.01819	9.34474e-06	***	ACON000159-PA	sp|Q960Z0|KI10A_DROME	0	Drosophila_melanogaster	Kinesin-like_protein_Klp10A
ACON000159	NA	NA	Dab_M_vs.Lab2_C	Field_M_vs.Lab2_C	Dabou_vs.Lab2	-1.98458	1.38331e-05	***	ACON000159-PA	sp|Q960Z0|KI10A_DROME	0	Drosophila_melanogaster	Kinesin-like_protein_Klp10A
ACON000159	NA	NA	Tia_M_vs.Lab2_C	Field_M_vs.Lab2_C	Tiassalé_vs.Lab2	-1.5798	0.000270868	***	ACON000159-PA	sp|Q960Z0|KI10A_DROME	0	Drosophila_melanogaster	Kinesin-like_protein_Klp10A
ACON000161	NA	NA	Agb_C_vs.Lab2_C	Field_C_vs.Lab2_C	Agboville_vs.Lab2	-0.373772	0.0815191	ns	ACON000161-PA	sp|P54362|AP3D_DROME	0	Drosophila_melanogaster	AP-3_complex_subunit_delta
ACON000161	NA	NA	Dab_C_vs.Lab2_C	Field_C_vs.Lab2_C	Dabou_vs.Lab2	-0.283629	0.149503	ns	ACON000161-PA	sp|P54362|AP3D_DROME	0	Drosophila_melanogaster	AP-3_complex_subunit_delta
ACON000161	NA	NA	Tia_C_vs.Lab2_C	Field_C_vs.Lab2_C	Tiassalé_vs.Lab2	-0.195997	0.325393	ns	ACON000161-PA	sp|P54362|AP3D_DROME	0	Drosophila_melanogaster	AP-3_complex_subunit_delta
ACON000161	NA	NA	Agb_D_vs.Lab2_C	Field_D_vs.Lab2_C	Agboville_vs.Lab2	-0.419856	0.0801505	ns	ACON000161-PA	sp|P54362|AP3D_DROME	0	Drosophila_melanogaster	AP-3_complex_subunit_delta
ACON000161	NA	NA	Dab_D_vs.Lab2_C	Field_D_vs.Lab2_C	Dabou_vs.Lab2	-0.345309	0.0970889	ns	ACON000161-PA	sp|P54362|AP3D_DROME	0	Drosophila_melanogaster	AP-3_complex_subunit_delta
ACON000161	NA	NA	Tia_D_vs.Lab2_C	Field_D_vs.Lab2_C	Tiassalé_vs.Lab2	-0.394902	0.0451604	*	ACON000161-PA	sp|P54362|AP3D_DROME	0	Drosophila_melanogaster	AP-3_complex_subunit_delta
ACON000161	NA	NA	Agb_M_vs.Lab2_C	Field_M_vs.Lab2_C	Agboville_vs.Lab2	-0.611437	0.00200371	**	ACON000161-PA	sp|P54362|AP3D_DROME	0	Drosophila_melanogaster	AP-3_complex_subunit_delta
ACON000161	NA	NA	Dab_M_vs.Lab2_C	Field_M_vs.Lab2_C	Dabou_vs.Lab2	-0.405395	0.0338902	*	ACON000161-PA	sp|P54362|AP3D_DROME	0	Drosophila_melanogaster	AP-3_complex_subunit_delta
ACON000161	NA	NA	Tia_M_vs.Lab2_C	Field_M_vs.Lab2_C	Tiassalé_vs.Lab2	-0.404944	0.0408405	*	ACON000161-PA	sp|P54362|AP3D_DROME	0	Drosophila_melanogaster	AP-3_complex_subunit_delta
ACON000162	NA	NA	Agb_C_vs.Lab2_C	Field_C_vs.Lab2_C	Agboville_vs.Lab2	-1.65254	0.0114551	*	ACON000162-PA	sp|P35520|CBS_HUMAN	0	Homo_sapiens	Cystathionine_beta-synthase
ACON000162	NA	NA	Dab_C_vs.Lab2_C	Field_C_vs.Lab2_C	Dabou_vs.Lab2	-2.47388	0.000296696	***	ACON000162-PA	sp|P35520|CBS_HUMAN	0	Homo_sapiens	Cystathionine_beta-synthase
ACON000162	NA	NA	Tia_C_vs.Lab2_C	Field_C_vs.Lab2_C	Tiassalé_vs.Lab2	-1.71401	0.00442097	**	ACON000162-PA	sp|P35520|CBS_HUMAN	0	Homo_sapiens	Cystathionine_beta-synthase
ACON000162	NA	NA	Agb_D_vs.Lab2_C	Field_D_vs.Lab2_C	Agboville_vs.Lab2	-1.58083	0.030485	*	ACON000162-PA	sp|P35520|CBS_HUMAN	0	Homo_sapiens	Cystathionine_beta-synthase
ACON000162	NA	NA	Dab_D_vs.Lab2_C	Field_D_vs.Lab2_C	Dabou_vs.Lab2	-1.48743	0.0175695	*	ACON000162-PA	sp|P35520|CBS_HUMAN	0	Homo_sapiens	Cystathionine_beta-synthase
ACON000162	NA	NA	Tia_D_vs.Lab2_C	Field_D_vs.Lab2_C	Tiassalé_vs.Lab2	-1.10153	0.0540125	ns	ACON000162-PA	sp|P35520|CBS_HUMAN	0	Homo_sapiens	Cystathionine_beta-synthase
ACON000162	NA	NA	Agb_M_vs.Lab2_C	Field_M_vs.Lab2_C	Agboville_vs.Lab2	-1.90385	0.00147233	**	ACON000162-PA	sp|P35520|CBS_HUMAN	0	Homo_sapiens	Cystathionine_beta-synthase
ACON000162	NA	NA	Dab_M_vs.Lab2_C	Field_M_vs.Lab2_C	Dabou_vs.Lab2	-2.28236	0.000316706	***	ACON000162-PA	sp|P35520|CBS_HUMAN	0	Homo_sapiens	Cystathionine_beta-synthase
ACON000162	NA	NA	Tia_M_vs.Lab2_C	Field_M_vs.Lab2_C	Tiassalé_vs.Lab2	-1.68054	0.00557978	**	ACON000162-PA	sp|P35520|CBS_HUMAN	0	Homo_sapiens	Cystathionine_beta-synthase
ACON004383	GSTD10	GST	Agb_C_vs.Lab2_C	Field_C_vs.Lab2_C	Agboville_vs.Lab2	1.26923	0.298197	ns	ACON004383-PA	sp|Q9VG95|GSTD5_DROME	8e-45	Drosophila_melanogaster	Glutathione_S-transferase_D5
ACON000163	GSTMS2	GST	Dab_C_vs.Lab2_C	Field_C_vs.Lab2_C	Dabou_vs.Lab2	1.14121	0.000214589	***	ACON000163-PA	sp|P10620|MGST1_HUMAN	5e-30	Homo_sapiens	Microsomal_glutathione_S-transferase_1
ACON000163	GSTMS2	GST	Tia_C_vs.Lab2_C	Field_C_vs.Lab2_C	Tiassalé_vs.Lab2	1.29063	3.97187e-05	***	ACON000163-PA	sp|P10620|MGST1_HUMAN	5e-30	Homo_sapiens	Microsomal_glutathione_S-transferase_1
ACON000163	GSTMS2	GST	Agb_D_vs.Lab2_C	Field_D_vs.Lab2_C	Agboville_vs.Lab2	0.841935	0.0146637	*	ACON000163-PA	sp|P10620|MGST1_HUMAN	5e-30	Homo_sapiens	Microsomal_glutathione_S-transferase_1
ACON000163	GSTMS2	GST	Dab_D_vs.Lab2_C	Field_D_vs.Lab2_C	Dabou_vs.Lab2	1.51527	4.52017e-06	***	ACON000163-PA	sp|P10620|MGST1_HUMAN	5e-30	Homo_sapiens	Microsomal_glutathione_S-transferase_1
ACON000163	GSTMS2	GST	Tia_D_vs.Lab2_C	Field_D_vs.Lab2_C	Tiassalé_vs.Lab2	1.66565	4.22472e-07	***	ACON000163-PA	sp|P10620|MGST1_HUMAN	5e-30	Homo_sapiens	Microsomal_glutathione_S-transferase_1
ACON000163	GSTMS2	GST	Agb_M_vs.Lab2_C	Field_M_vs.Lab2_C	Agboville_vs.Lab2	1.73651	1.36828e-07	***	ACON000163-PA	sp|P10620|MGST1_HUMAN	5e-30	Homo_sapiens	Microsomal_glutathione_S-transferase_1
ACON000163	GSTMS2	GST	Dab_M_vs.Lab2_C	Field_M_vs.Lab2_C	Dabou_vs.Lab2	1.80613	7.73869e-08	***	ACON000163-PA	sp|P10620|MGST1_HUMAN	5e-30	Homo_sapiens	Microsomal_glutathione_S-transferase_1
ACON000163	GSTMS2	GST	Tia_M_vs.Lab2_C	Field_M_vs.Lab2_C	Tiassalé_vs.Lab2	1.41671	1.28022e-05	***	ACON000163-PA	sp|P10620|MGST1_HUMAN	5e-30	Homo_sapiens	Microsomal_glutathione_S-transferase_1
ACON004378	GSTD11	GST	Agb_C_vs.Lab2_C	Field_C_vs.Lab2_C	Agboville_vs.Lab2	-1.93679	0.0193993	*	ACON004378-PA	sp|P42860|GSTT1_LUCCU	7e-85	Lucilia_cuprina	Glutathione_S-transferase_1-1
ACON000163	GSTMS2	GST	Dab_C_vs.Lab2_C	Field_C_vs.Lab2_C	Dabou_vs.Lab2	1.14121	0.000214589	***	ACON000163-PB	sp|P10620|MGST1_HUMAN	2e-27	Homo_sapiens	Microsomal_glutathione_S-transferase_1
ACON000163	GSTMS2	GST	Tia_C_vs.Lab2_C	Field_C_vs.Lab2_C	Tiassalé_vs.Lab2	1.29063	3.97187e-05	***	ACON000163-PB	sp|P10620|MGST1_HUMAN	2e-27	Homo_sapiens	Microsomal_glutathione_S-transferase_1
ACON000163	GSTMS2	GST	Agb_D_vs.Lab2_C	Field_D_vs.Lab2_C	Agboville_vs.Lab2	0.841935	0.0146637	*	ACON000163-PB	sp|P10620|MGST1_HUMAN	2e-27	Homo_sapiens	Microsomal_glutathione_S-transferase_1
ACON000163	GSTMS2	GST	Dab_D_vs.Lab2_C	Field_D_vs.Lab2_C	Dabou_vs.Lab2	1.51527	4.52017e-06	***	ACON000163-PB	sp|P10620|MGST1_HUMAN	2e-27	Homo_sapiens	Microsomal_glutathione_S-transferase_1
ACON000163	GSTMS2	GST	Tia_D_vs.Lab2_C	Field_D_vs.Lab2_C	Tiassalé_vs.Lab2	1.66565	4.22472e-07	***	ACON000163-PB	sp|P10620|MGST1_HUMAN	2e-27	Homo_sapiens	Microsomal_glutathione_S-transferase_1
ACON000163	GSTMS2	GST	Agb_M_vs.Lab2_C	Field_M_vs.Lab2_C	Agboville_vs.Lab2	1.73651	1.36828e-07	***	ACON000163-PB	sp|P10620|MGST1_HUMAN	2e-27	Homo_sapiens	Microsomal_glutathione_S-transferase_1
ACON000163	GSTMS2	GST	Dab_M_vs.Lab2_C	Field_M_vs.Lab2_C	Dabou_vs.Lab2	1.80613	7.73869e-08	***	ACON000163-PB	sp|P10620|MGST1_HUMAN	2e-27	Homo_sapiens	Microsomal_glutathione_S-transferase_1
ACON000163	GSTMS2	GST	Tia_M_vs.Lab2_C	Field_M_vs.Lab2_C	Tiassalé_vs.Lab2	1.41671	1.28022e-05	***	ACON000163-PB	sp|P10620|MGST1_HUMAN	2e-27	Homo_sapiens	Microsomal_glutathione_S-transferase_1
ACON000164	NA	NA	Agb_C_vs.Lab2_C	Field_C_vs.Lab2_C	Agboville_vs.Lab2	-0.80847	0.0833555	ns	ACON000164-PA	sp|Q12901|ZN155_HUMAN	3e-30	Homo_sapiens	Zinc_finger_protein_155
ACON000164	NA	NA	Dab_C_vs.Lab2_C	Field_C_vs.Lab2_C	Dabou_vs.Lab2	-0.198034	0.659524	ns	ACON000164-PA	sp|Q12901|ZN155_HUMAN	3e-30	Homo_sapiens	Zinc_finger_protein_155
ACON000164	NA	NA	Tia_C_vs.Lab2_C	Field_C_vs.Lab2_C	Tiassalé_vs.Lab2	-0.517829	0.229982	ns	ACON000164-PA	sp|Q12901|ZN155_HUMAN	3e-30	Homo_sapiens	Zinc_finger_protein_155
ACON000164	NA	NA	Agb_D_vs.Lab2_C	Field_D_vs.Lab2_C	Agboville_vs.Lab2	-0.673249	0.199762	ns	ACON000164-PA	sp|Q12901|ZN155_HUMAN	3e-30	Homo_sapiens	Zinc_finger_protein_155
ACON000164	NA	NA	Dab_D_vs.Lab2_C	Field_D_vs.Lab2_C	Dabou_vs.Lab2	-0.718499	0.110141	ns	ACON000164-PA	sp|Q12901|ZN155_HUMAN	3e-30	Homo_sapiens	Zinc_finger_protein_155
ACON000164	NA	NA	Tia_D_vs.Lab2_C	Field_D_vs.Lab2_C	Tiassalé_vs.Lab2	-0.995982	0.0246713	*	ACON000164-PA	sp|Q12901|ZN155_HUMAN	3e-30	Homo_sapiens	Zinc_finger_protein_155
ACON000164	NA	NA	Agb_M_vs.Lab2_C	Field_M_vs.Lab2_C	Agboville_vs.Lab2	-0.506623	0.225924	ns	ACON000164-PA	sp|Q12901|ZN155_HUMAN	3e-30	Homo_sapiens	Zinc_finger_protein_155
ACON000164	NA	NA	Dab_M_vs.Lab2_C	Field_M_vs.Lab2_C	Dabou_vs.Lab2	-0.438393	0.294057	ns	ACON000164-PA	sp|Q12901|ZN155_HUMAN	3e-30	Homo_sapiens	Zinc_finger_protein_155
ACON000164	NA	NA	Tia_M_vs.Lab2_C	Field_M_vs.Lab2_C	Tiassalé_vs.Lab2	-0.626948	0.148554	ns	ACON000164-PA	sp|Q12901|ZN155_HUMAN	3e-30	Homo_sapiens	Zinc_finger_protein_155
ACON004380	GSTD12	GST	Agb_C_vs.Lab2_C	Field_C_vs.Lab2_C	Agboville_vs.Lab2	1.68897	0.00172105	**	NA	NA	NA	NA	NA
ACON000165	GSTMS1	GST	Dab_C_vs.Lab2_C	Field_C_vs.Lab2_C	Dabou_vs.Lab2	0.815519	0.00812872	**	ACON000165-PA	sp|P10620|MGST1_HUMAN	1e-34	Homo_sapiens	Microsomal_glutathione_S-transferase_1
ACON000165	GSTMS1	GST	Tia_C_vs.Lab2_C	Field_C_vs.Lab2_C	Tiassalé_vs.Lab2	1.02313	0.00109426	**	ACON000165-PA	sp|P10620|MGST1_HUMAN	1e-34	Homo_sapiens	Microsomal_glutathione_S-transferase_1
ACON000165	GSTMS1	GST	Agb_D_vs.Lab2_C	Field_D_vs.Lab2_C	Agboville_vs.Lab2	1.03391	0.0058591	**	ACON000165-PA	sp|P10620|MGST1_HUMAN	1e-34	Homo_sapiens	Microsomal_glutathione_S-transferase_1
ACON000165	GSTMS1	GST	Dab_D_vs.Lab2_C	Field_D_vs.Lab2_C	Dabou_vs.Lab2	1.12358	0.000895748	***	ACON000165-PA	sp|P10620|MGST1_HUMAN	1e-34	Homo_sapiens	Microsomal_glutathione_S-transferase_1
ACON000165	GSTMS1	GST	Tia_D_vs.Lab2_C	Field_D_vs.Lab2_C	Tiassalé_vs.Lab2	1.32206	5.66298e-05	***	ACON000165-PA	sp|P10620|MGST1_HUMAN	1e-34	Homo_sapiens	Microsomal_glutathione_S-transferase_1
ACON000165	GSTMS1	GST	Agb_M_vs.Lab2_C	Field_M_vs.Lab2_C	Agboville_vs.Lab2	1.17452	0.000152336	***	ACON000165-PA	sp|P10620|MGST1_HUMAN	1e-34	Homo_sapiens	Microsomal_glutathione_S-transferase_1
ACON000165	GSTMS1	GST	Dab_M_vs.Lab2_C	Field_M_vs.Lab2_C	Dabou_vs.Lab2	1.07093	0.000482264	***	ACON000165-PA	sp|P10620|MGST1_HUMAN	1e-34	Homo_sapiens	Microsomal_glutathione_S-transferase_1
ACON000165	GSTMS1	GST	Tia_M_vs.Lab2_C	Field_M_vs.Lab2_C	Tiassalé_vs.Lab2	1.10493	0.000541788	***	ACON000165-PA	sp|P10620|MGST1_HUMAN	1e-34	Homo_sapiens	Microsomal_glutathione_S-transferase_1
ACON000166	NA	NA	Agb_C_vs.Lab2_C	Field_C_vs.Lab2_C	Agboville_vs.Lab2	-0.246875	0.794603	ns	ACON000166-PA	sp|Q7M4I5|PA2_APIDO	2e-42	Apis_dorsata	Phospholipase_A2
ACON000166	NA	NA	Dab_C_vs.Lab2_C	Field_C_vs.Lab2_C	Dabou_vs.Lab2	-0.758782	0.340711	ns	ACON000166-PA	sp|Q7M4I5|PA2_APIDO	2e-42	Apis_dorsata	Phospholipase_A2
ACON000166	NA	NA	Tia_C_vs.Lab2_C	Field_C_vs.Lab2_C	Tiassalé_vs.Lab2	-0.574006	0.476572	ns	ACON000166-PA	sp|Q7M4I5|PA2_APIDO	2e-42	Apis_dorsata	Phospholipase_A2
ACON000166	NA	NA	Agb_D_vs.Lab2_C	Field_D_vs.Lab2_C	Agboville_vs.Lab2	-0.291382	0.785011	ns	ACON000166-PA	sp|Q7M4I5|PA2_APIDO	2e-42	Apis_dorsata	Phospholipase_A2
ACON000166	NA	NA	Dab_D_vs.Lab2_C	Field_D_vs.Lab2_C	Dabou_vs.Lab2	0.444345	0.584301	ns	ACON000166-PA	sp|Q7M4I5|PA2_APIDO	2e-42	Apis_dorsata	Phospholipase_A2
ACON000166	NA	NA	Tia_D_vs.Lab2_C	Field_D_vs.Lab2_C	Tiassalé_vs.Lab2	-0.489371	0.548243	ns	ACON000166-PA	sp|Q7M4I5|PA2_APIDO	2e-42	Apis_dorsata	Phospholipase_A2
ACON000166	NA	NA	Agb_M_vs.Lab2_C	Field_M_vs.Lab2_C	Agboville_vs.Lab2	-0.231035	0.774742	ns	ACON000166-PA	sp|Q7M4I5|PA2_APIDO	2e-42	Apis_dorsata	Phospholipase_A2
ACON000166	NA	NA	Dab_M_vs.Lab2_C	Field_M_vs.Lab2_C	Dabou_vs.Lab2	0.909331	0.175924	ns	ACON000166-PA	sp|Q7M4I5|PA2_APIDO	2e-42	Apis_dorsata	Phospholipase_A2
ACON000166	NA	NA	Tia_M_vs.Lab2_C	Field_M_vs.Lab2_C	Tiassalé_vs.Lab2	0.00990278	0.991173	ns	ACON000166-PA	sp|Q7M4I5|PA2_APIDO	2e-42	Apis_dorsata	Phospholipase_A2
ACON000167	NA	NA	Agb_C_vs.Lab2_C	Field_C_vs.Lab2_C	Agboville_vs.Lab2	-0.700408	0.0932695	ns	ACON000167-PA	sp|Q9VXY7|LSD2_DROME	3e-114	Drosophila_melanogaster	Lipid_storage_droplets_surface-binding_protein_2
ACON000167	NA	NA	Dab_C_vs.Lab2_C	Field_C_vs.Lab2_C	Dabou_vs.Lab2	-0.675235	0.0765859	ns	ACON000167-PA	sp|Q9VXY7|LSD2_DROME	3e-114	Drosophila_melanogaster	Lipid_storage_droplets_surface-binding_protein_2
ACON000167	NA	NA	Tia_C_vs.Lab2_C	Field_C_vs.Lab2_C	Tiassalé_vs.Lab2	-0.855324	0.025185	*	ACON000167-PA	sp|Q9VXY7|LSD2_DROME	3e-114	Drosophila_melanogaster	Lipid_storage_droplets_surface-binding_protein_2
ACON000167	NA	NA	Agb_D_vs.Lab2_C	Field_D_vs.Lab2_C	Agboville_vs.Lab2	-0.643792	0.168922	ns	ACON000167-PA	sp|Q9VXY7|LSD2_DROME	3e-114	Drosophila_melanogaster	Lipid_storage_droplets_surface-binding_protein_2
ACON000167	NA	NA	Dab_D_vs.Lab2_C	Field_D_vs.Lab2_C	Dabou_vs.Lab2	-1.1501	0.00670496	**	ACON000167-PA	sp|Q9VXY7|LSD2_DROME	3e-114	Drosophila_melanogaster	Lipid_storage_droplets_surface-binding_protein_2
ACON000167	NA	NA	Tia_D_vs.Lab2_C	Field_D_vs.Lab2_C	Tiassalé_vs.Lab2	-1.09375	0.00589309	**	ACON000167-PA	sp|Q9VXY7|LSD2_DROME	3e-114	Drosophila_melanogaster	Lipid_storage_droplets_surface-binding_protein_2
ACON000167	NA	NA	Agb_M_vs.Lab2_C	Field_M_vs.Lab2_C	Agboville_vs.Lab2	-0.864417	0.0204054	*	ACON000167-PA	sp|Q9VXY7|LSD2_DROME	3e-114	Drosophila_melanogaster	Lipid_storage_droplets_surface-binding_protein_2
ACON000167	NA	NA	Dab_M_vs.Lab2_C	Field_M_vs.Lab2_C	Dabou_vs.Lab2	-0.648833	0.0774285	ns	ACON000167-PA	sp|Q9VXY7|LSD2_DROME	3e-114	Drosophila_melanogaster	Lipid_storage_droplets_surface-binding_protein_2
ACON000167	NA	NA	Tia_M_vs.Lab2_C	Field_M_vs.Lab2_C	Tiassalé_vs.Lab2	-1.0829	0.00647788	**	ACON000167-PA	sp|Q9VXY7|LSD2_DROME	3e-114	Drosophila_melanogaster	Lipid_storage_droplets_surface-binding_protein_2
ACON000168	GPRFZ3	NA	Agb_C_vs.Lab2_C	Field_C_vs.Lab2_C	Agboville_vs.Lab2	-0.468566	0.359985	ns	ACON000168-PA	sp|O77438|FRIZ3_DROME	4e-60	Drosophila_melanogaster	Frizzled-3
ACON000168	GPRFZ3	NA	Dab_C_vs.Lab2_C	Field_C_vs.Lab2_C	Dabou_vs.Lab2	-0.868186	0.0592641	ns	ACON000168-PA	sp|O77438|FRIZ3_DROME	4e-60	Drosophila_melanogaster	Frizzled-3
ACON000168	GPRFZ3	NA	Tia_C_vs.Lab2_C	Field_C_vs.Lab2_C	Tiassalé_vs.Lab2	-0.704763	0.120597	ns	ACON000168-PA	sp|O77438|FRIZ3_DROME	4e-60	Drosophila_melanogaster	Frizzled-3
ACON000168	GPRFZ3	NA	Agb_D_vs.Lab2_C	Field_D_vs.Lab2_C	Agboville_vs.Lab2	-0.722724	0.19591	ns	ACON000168-PA	sp|O77438|FRIZ3_DROME	4e-60	Drosophila_melanogaster	Frizzled-3
ACON000168	GPRFZ3	NA	Dab_D_vs.Lab2_C	Field_D_vs.Lab2_C	Dabou_vs.Lab2	-0.65266	0.175217	ns	ACON000168-PA	sp|O77438|FRIZ3_DROME	4e-60	Drosophila_melanogaster	Frizzled-3
ACON000168	GPRFZ3	NA	Tia_D_vs.Lab2_C	Field_D_vs.Lab2_C	Tiassalé_vs.Lab2	-1.38194	0.00468828	**	ACON000168-PA	sp|O77438|FRIZ3_DROME	4e-60	Drosophila_melanogaster	Frizzled-3
ACON000168	GPRFZ3	NA	Agb_M_vs.Lab2_C	Field_M_vs.Lab2_C	Agboville_vs.Lab2	-0.467088	0.29266	ns	ACON000168-PA	sp|O77438|FRIZ3_DROME	4e-60	Drosophila_melanogaster	Frizzled-3
ACON000168	GPRFZ3	NA	Dab_M_vs.Lab2_C	Field_M_vs.Lab2_C	Dabou_vs.Lab2	-0.880471	0.0481424	*	ACON000168-PA	sp|O77438|FRIZ3_DROME	4e-60	Drosophila_melanogaster	Frizzled-3
ACON000168	GPRFZ3	NA	Tia_M_vs.Lab2_C	Field_M_vs.Lab2_C	Tiassalé_vs.Lab2	-0.794275	0.0836654	ns	ACON000168-PA	sp|O77438|FRIZ3_DROME	4e-60	Drosophila_melanogaster	Frizzled-3
ACON000169	NA	NA	Agb_C_vs.Lab2_C	Field_C_vs.Lab2_C	Agboville_vs.Lab2	-0.269038	0.370557	ns	ACON000169-PA	sp|Q8IYD8|FANCM_HUMAN	2e-136	Homo_sapiens	Fanconi_anemia_group_M_protein
ACON000169	NA	NA	Dab_C_vs.Lab2_C	Field_C_vs.Lab2_C	Dabou_vs.Lab2	-0.429201	0.102814	ns	ACON000169-PA	sp|Q8IYD8|FANCM_HUMAN	2e-136	Homo_sapiens	Fanconi_anemia_group_M_protein
ACON000169	NA	NA	Tia_C_vs.Lab2_C	Field_C_vs.Lab2_C	Tiassalé_vs.Lab2	-0.527242	0.0455538	*	ACON000169-PA	sp|Q8IYD8|FANCM_HUMAN	2e-136	Homo_sapiens	Fanconi_anemia_group_M_protein
ACON000169	NA	NA	Agb_D_vs.Lab2_C	Field_D_vs.Lab2_C	Agboville_vs.Lab2	-0.994014	0.00427861	**	ACON000169-PA	sp|Q8IYD8|FANCM_HUMAN	2e-136	Homo_sapiens	Fanconi_anemia_group_M_protein
ACON000169	NA	NA	Dab_D_vs.Lab2_C	Field_D_vs.Lab2_C	Dabou_vs.Lab2	-0.262889	0.356258	ns	ACON000169-PA	sp|Q8IYD8|FANCM_HUMAN	2e-136	Homo_sapiens	Fanconi_anemia_group_M_protein
ACON000169	NA	NA	Tia_D_vs.Lab2_C	Field_D_vs.Lab2_C	Tiassalé_vs.Lab2	-0.738704	0.00686427	**	ACON000169-PA	sp|Q8IYD8|FANCM_HUMAN	2e-136	Homo_sapiens	Fanconi_anemia_group_M_protein
ACON000169	NA	NA	Agb_M_vs.Lab2_C	Field_M_vs.Lab2_C	Agboville_vs.Lab2	-0.363484	0.15609	ns	ACON000169-PA	sp|Q8IYD8|FANCM_HUMAN	2e-136	Homo_sapiens	Fanconi_anemia_group_M_protein
ACON000169	NA	NA	Dab_M_vs.Lab2_C	Field_M_vs.Lab2_C	Dabou_vs.Lab2	-0.388457	0.127969	ns	ACON000169-PA	sp|Q8IYD8|FANCM_HUMAN	2e-136	Homo_sapiens	Fanconi_anemia_group_M_protein
ACON000169	NA	NA	Tia_M_vs.Lab2_C	Field_M_vs.Lab2_C	Tiassalé_vs.Lab2	-0.577712	0.0304896	*	ACON000169-PA	sp|Q8IYD8|FANCM_HUMAN	2e-136	Homo_sapiens	Fanconi_anemia_group_M_protein
ACON000170	NA	NA	Agb_C_vs.Lab2_C	Field_C_vs.Lab2_C	Agboville_vs.Lab2	0.618783	0.045372	*	ACON000170-PA	sp|P42026|NDUS7_BOVIN	6e-101	Bos_taurus	NADH_dehydrogenase_[ubiquinone]_iron-sulfur_protein_7,_mitochondrial
ACON000170	NA	NA	Dab_C_vs.Lab2_C	Field_C_vs.Lab2_C	Dabou_vs.Lab2	0.646439	0.0227833	*	ACON000170-PA	sp|P42026|NDUS7_BOVIN	6e-101	Bos_taurus	NADH_dehydrogenase_[ubiquinone]_iron-sulfur_protein_7,_mitochondrial
ACON000170	NA	NA	Tia_C_vs.Lab2_C	Field_C_vs.Lab2_C	Tiassalé_vs.Lab2	0.542852	0.0529174	ns	ACON000170-PA	sp|P42026|NDUS7_BOVIN	6e-101	Bos_taurus	NADH_dehydrogenase_[ubiquinone]_iron-sulfur_protein_7,_mitochondrial
ACON000170	NA	NA	Agb_D_vs.Lab2_C	Field_D_vs.Lab2_C	Agboville_vs.Lab2	0.473338	0.169021	ns	ACON000170-PA	sp|P42026|NDUS7_BOVIN	6e-101	Bos_taurus	NADH_dehydrogenase_[ubiquinone]_iron-sulfur_protein_7,_mitochondrial
ACON000170	NA	NA	Dab_D_vs.Lab2_C	Field_D_vs.Lab2_C	Dabou_vs.Lab2	0.312758	0.312168	ns	ACON000170-PA	sp|P42026|NDUS7_BOVIN	6e-101	Bos_taurus	NADH_dehydrogenase_[ubiquinone]_iron-sulfur_protein_7,_mitochondrial
ACON000170	NA	NA	Tia_D_vs.Lab2_C	Field_D_vs.Lab2_C	Tiassalé_vs.Lab2	0.867836	0.00257486	**	ACON000170-PA	sp|P42026|NDUS7_BOVIN	6e-101	Bos_taurus	NADH_dehydrogenase_[ubiquinone]_iron-sulfur_protein_7,_mitochondrial
ACON000170	NA	NA	Agb_M_vs.Lab2_C	Field_M_vs.Lab2_C	Agboville_vs.Lab2	0.953551	0.000734926	***	ACON000170-PA	sp|P42026|NDUS7_BOVIN	6e-101	Bos_taurus	NADH_dehydrogenase_[ubiquinone]_iron-sulfur_protein_7,_mitochondrial
ACON000170	NA	NA	Dab_M_vs.Lab2_C	Field_M_vs.Lab2_C	Dabou_vs.Lab2	0.819264	0.00327779	**	ACON000170-PA	sp|P42026|NDUS7_BOVIN	6e-101	Bos_taurus	NADH_dehydrogenase_[ubiquinone]_iron-sulfur_protein_7,_mitochondrial
ACON000170	NA	NA	Tia_M_vs.Lab2_C	Field_M_vs.Lab2_C	Tiassalé_vs.Lab2	0.966489	0.000995231	***	ACON000170-PA	sp|P42026|NDUS7_BOVIN	6e-101	Bos_taurus	NADH_dehydrogenase_[ubiquinone]_iron-sulfur_protein_7,_mitochondrial
ACON000171	NA	NA	Agb_C_vs.Lab2_C	Field_C_vs.Lab2_C	Agboville_vs.Lab2	-0.850863	0.0234904	*	ACON000171-PA	sp|Q9VX91|UBR1_DROME	0	Drosophila_melanogaster	E3_ubiquitin-protein_ligase_UBR1
ACON000171	NA	NA	Dab_C_vs.Lab2_C	Field_C_vs.Lab2_C	Dabou_vs.Lab2	-0.682154	0.0442939	*	ACON000171-PA	sp|Q9VX91|UBR1_DROME	0	Drosophila_melanogaster	E3_ubiquitin-protein_ligase_UBR1
ACON000171	NA	NA	Tia_C_vs.Lab2_C	Field_C_vs.Lab2_C	Tiassalé_vs.Lab2	-0.87314	0.0109691	*	ACON000171-PA	sp|Q9VX91|UBR1_DROME	0	Drosophila_melanogaster	E3_ubiquitin-protein_ligase_UBR1
ACON000171	NA	NA	Agb_D_vs.Lab2_C	Field_D_vs.Lab2_C	Agboville_vs.Lab2	-0.54998	0.183157	ns	ACON000171-PA	sp|Q9VX91|UBR1_DROME	0	Drosophila_melanogaster	E3_ubiquitin-protein_ligase_UBR1
ACON000171	NA	NA	Dab_D_vs.Lab2_C	Field_D_vs.Lab2_C	Dabou_vs.Lab2	-0.541817	0.12876	ns	ACON000171-PA	sp|Q9VX91|UBR1_DROME	0	Drosophila_melanogaster	E3_ubiquitin-protein_ligase_UBR1
ACON000171	NA	NA	Tia_D_vs.Lab2_C	Field_D_vs.Lab2_C	Tiassalé_vs.Lab2	-0.895285	0.0099884	**	ACON000171-PA	sp|Q9VX91|UBR1_DROME	0	Drosophila_melanogaster	E3_ubiquitin-protein_ligase_UBR1
ACON000171	NA	NA	Agb_M_vs.Lab2_C	Field_M_vs.Lab2_C	Agboville_vs.Lab2	-1.16378	0.000905582	***	ACON000171-PA	sp|Q9VX91|UBR1_DROME	0	Drosophila_melanogaster	E3_ubiquitin-protein_ligase_UBR1
ACON000171	NA	NA	Dab_M_vs.Lab2_C	Field_M_vs.Lab2_C	Dabou_vs.Lab2	-0.666674	0.0417597	*	ACON000171-PA	sp|Q9VX91|UBR1_DROME	0	Drosophila_melanogaster	E3_ubiquitin-protein_ligase_UBR1
ACON000171	NA	NA	Tia_M_vs.Lab2_C	Field_M_vs.Lab2_C	Tiassalé_vs.Lab2	-0.76758	0.0251176	*	ACON000171-PA	sp|Q9VX91|UBR1_DROME	0	Drosophila_melanogaster	E3_ubiquitin-protein_ligase_UBR1
ACON000173	NA	NA	Agb_C_vs.Lab2_C	Field_C_vs.Lab2_C	Agboville_vs.Lab2	-0.0156529	0.942588	ns	ACON000173-PA	sp|Q5SQH8|CF136_HUMAN	4e-27	Homo_sapiens	Uncharacterized_protein_C6orf136
ACON000173	NA	NA	Dab_C_vs.Lab2_C	Field_C_vs.Lab2_C	Dabou_vs.Lab2	0.067107	0.701534	ns	ACON000173-PA	sp|Q5SQH8|CF136_HUMAN	4e-27	Homo_sapiens	Uncharacterized_protein_C6orf136
ACON000173	NA	NA	Tia_C_vs.Lab2_C	Field_C_vs.Lab2_C	Tiassalé_vs.Lab2	0.0531877	0.765567	ns	ACON000173-PA	sp|Q5SQH8|CF136_HUMAN	4e-27	Homo_sapiens	Uncharacterized_protein_C6orf136
ACON000173	NA	NA	Agb_D_vs.Lab2_C	Field_D_vs.Lab2_C	Agboville_vs.Lab2	-0.0661494	0.773815	ns	ACON000173-PA	sp|Q5SQH8|CF136_HUMAN	4e-27	Homo_sapiens	Uncharacterized_protein_C6orf136
ACON000173	NA	NA	Dab_D_vs.Lab2_C	Field_D_vs.Lab2_C	Dabou_vs.Lab2	-0.162916	0.355494	ns	ACON000173-PA	sp|Q5SQH8|CF136_HUMAN	4e-27	Homo_sapiens	Uncharacterized_protein_C6orf136
ACON000173	NA	NA	Tia_D_vs.Lab2_C	Field_D_vs.Lab2_C	Tiassalé_vs.Lab2	-0.0207314	0.915027	ns	ACON000173-PA	sp|Q5SQH8|CF136_HUMAN	4e-27	Homo_sapiens	Uncharacterized_protein_C6orf136
ACON000173	NA	NA	Agb_M_vs.Lab2_C	Field_M_vs.Lab2_C	Agboville_vs.Lab2	0.35957	0.0186701	*	ACON000173-PA	sp|Q5SQH8|CF136_HUMAN	4e-27	Homo_sapiens	Uncharacterized_protein_C6orf136
ACON000173	NA	NA	Dab_M_vs.Lab2_C	Field_M_vs.Lab2_C	Dabou_vs.Lab2	0.414904	0.00722239	**	ACON000173-PA	sp|Q5SQH8|CF136_HUMAN	4e-27	Homo_sapiens	Uncharacterized_protein_C6orf136
ACON000173	NA	NA	Tia_M_vs.Lab2_C	Field_M_vs.Lab2_C	Tiassalé_vs.Lab2	0.301869	0.0571672	ns	ACON000173-PA	sp|Q5SQH8|CF136_HUMAN	4e-27	Homo_sapiens	Uncharacterized_protein_C6orf136
ACON000178	NA	NA	Agb_C_vs.Lab2_C	Field_C_vs.Lab2_C	Agboville_vs.Lab2	-0.263997	0.123277	ns	ACON000178-PA	sp|O75533|SF3B1_HUMAN	0	Homo_sapiens	Splicing_factor_3B_subunit_1
ACON000178	NA	NA	Dab_C_vs.Lab2_C	Field_C_vs.Lab2_C	Dabou_vs.Lab2	-0.0865842	0.60491	ns	ACON000178-PA	sp|O75533|SF3B1_HUMAN	0	Homo_sapiens	Splicing_factor_3B_subunit_1
ACON000178	NA	NA	Tia_C_vs.Lab2_C	Field_C_vs.Lab2_C	Tiassalé_vs.Lab2	-0.235653	0.13287	ns	ACON000178-PA	sp|O75533|SF3B1_HUMAN	0	Homo_sapiens	Splicing_factor_3B_subunit_1
ACON000178	NA	NA	Agb_D_vs.Lab2_C	Field_D_vs.Lab2_C	Agboville_vs.Lab2	-0.205737	0.293892	ns	ACON000178-PA	sp|O75533|SF3B1_HUMAN	0	Homo_sapiens	Splicing_factor_3B_subunit_1
ACON000178	NA	NA	Dab_D_vs.Lab2_C	Field_D_vs.Lab2_C	Dabou_vs.Lab2	-0.241292	0.147657	ns	ACON000178-PA	sp|O75533|SF3B1_HUMAN	0	Homo_sapiens	Splicing_factor_3B_subunit_1
ACON000178	NA	NA	Tia_D_vs.Lab2_C	Field_D_vs.Lab2_C	Tiassalé_vs.Lab2	-0.240918	0.125888	ns	ACON000178-PA	sp|O75533|SF3B1_HUMAN	0	Homo_sapiens	Splicing_factor_3B_subunit_1
ACON000178	NA	NA	Agb_M_vs.Lab2_C	Field_M_vs.Lab2_C	Agboville_vs.Lab2	-0.253669	0.095596	ns	ACON000178-PA	sp|O75533|SF3B1_HUMAN	0	Homo_sapiens	Splicing_factor_3B_subunit_1
ACON000178	NA	NA	Dab_M_vs.Lab2_C	Field_M_vs.Lab2_C	Dabou_vs.Lab2	-0.0172252	0.922238	ns	ACON000178-PA	sp|O75533|SF3B1_HUMAN	0	Homo_sapiens	Splicing_factor_3B_subunit_1
ACON000178	NA	NA	Tia_M_vs.Lab2_C	Field_M_vs.Lab2_C	Tiassalé_vs.Lab2	-0.230494	0.145978	ns	ACON000178-PA	sp|O75533|SF3B1_HUMAN	0	Homo_sapiens	Splicing_factor_3B_subunit_1
ACON000179	NA	NA	Agb_C_vs.Lab2_C	Field_C_vs.Lab2_C	Agboville_vs.Lab2	0.155493	0.819451	ns	ACON000179-PA	sp|Q27601|PUR1_DROME	0	Drosophila_melanogaster	Amidophosphoribosyltransferase
ACON000179	NA	NA	Dab_C_vs.Lab2_C	Field_C_vs.Lab2_C	Dabou_vs.Lab2	0.118649	0.841209	ns	ACON000179-PA	sp|Q27601|PUR1_DROME	0	Drosophila_melanogaster	Amidophosphoribosyltransferase
ACON000179	NA	NA	Tia_C_vs.Lab2_C	Field_C_vs.Lab2_C	Tiassalé_vs.Lab2	-0.813221	0.134384	ns	ACON000179-PA	sp|Q27601|PUR1_DROME	0	Drosophila_melanogaster	Amidophosphoribosyltransferase
ACON000179	NA	NA	Agb_D_vs.Lab2_C	Field_D_vs.Lab2_C	Agboville_vs.Lab2	0.639201	0.316895	ns	ACON000179-PA	sp|Q27601|PUR1_DROME	0	Drosophila_melanogaster	Amidophosphoribosyltransferase
ACON000179	NA	NA	Dab_D_vs.Lab2_C	Field_D_vs.Lab2_C	Dabou_vs.Lab2	0.753309	0.16755	ns	ACON000179-PA	sp|Q27601|PUR1_DROME	0	Drosophila_melanogaster	Amidophosphoribosyltransferase
ACON000179	NA	NA	Tia_D_vs.Lab2_C	Field_D_vs.Lab2_C	Tiassalé_vs.Lab2	0.50219	0.344714	ns	ACON000179-PA	sp|Q27601|PUR1_DROME	0	Drosophila_melanogaster	Amidophosphoribosyltransferase
ACON000179	NA	NA	Agb_M_vs.Lab2_C	Field_M_vs.Lab2_C	Agboville_vs.Lab2	0.774692	0.117186	ns	ACON000179-PA	sp|Q27601|PUR1_DROME	0	Drosophila_melanogaster	Amidophosphoribosyltransferase
ACON000179	NA	NA	Dab_M_vs.Lab2_C	Field_M_vs.Lab2_C	Dabou_vs.Lab2	0.0671214	0.909311	ns	ACON000179-PA	sp|Q27601|PUR1_DROME	0	Drosophila_melanogaster	Amidophosphoribosyltransferase
ACON000179	NA	NA	Tia_M_vs.Lab2_C	Field_M_vs.Lab2_C	Tiassalé_vs.Lab2	0.276128	0.6247	ns	ACON000179-PA	sp|Q27601|PUR1_DROME	0	Drosophila_melanogaster	Amidophosphoribosyltransferase
ACON000179	NA	NA	Agb_C_vs.Lab2_C	Field_C_vs.Lab2_C	Agboville_vs.Lab2	0.155493	0.819451	ns	ACON000179-PB	sp|Q27601|PUR1_DROME	0	Drosophila_melanogaster	Amidophosphoribosyltransferase
ACON000179	NA	NA	Dab_C_vs.Lab2_C	Field_C_vs.Lab2_C	Dabou_vs.Lab2	0.118649	0.841209	ns	ACON000179-PB	sp|Q27601|PUR1_DROME	0	Drosophila_melanogaster	Amidophosphoribosyltransferase
ACON000179	NA	NA	Tia_C_vs.Lab2_C	Field_C_vs.Lab2_C	Tiassalé_vs.Lab2	-0.813221	0.134384	ns	ACON000179-PB	sp|Q27601|PUR1_DROME	0	Drosophila_melanogaster	Amidophosphoribosyltransferase
ACON000179	NA	NA	Agb_D_vs.Lab2_C	Field_D_vs.Lab2_C	Agboville_vs.Lab2	0.639201	0.316895	ns	ACON000179-PB	sp|Q27601|PUR1_DROME	0	Drosophila_melanogaster	Amidophosphoribosyltransferase
ACON000179	NA	NA	Dab_D_vs.Lab2_C	Field_D_vs.Lab2_C	Dabou_vs.Lab2	0.753309	0.16755	ns	ACON000179-PB	sp|Q27601|PUR1_DROME	0	Drosophila_melanogaster	Amidophosphoribosyltransferase
ACON000179	NA	NA	Tia_D_vs.Lab2_C	Field_D_vs.Lab2_C	Tiassalé_vs.Lab2	0.50219	0.344714	ns	ACON000179-PB	sp|Q27601|PUR1_DROME	0	Drosophila_melanogaster	Amidophosphoribosyltransferase
ACON000179	NA	NA	Agb_M_vs.Lab2_C	Field_M_vs.Lab2_C	Agboville_vs.Lab2	0.774692	0.117186	ns	ACON000179-PB	sp|Q27601|PUR1_DROME	0	Drosophila_melanogaster	Amidophosphoribosyltransferase
ACON000179	NA	NA	Dab_M_vs.Lab2_C	Field_M_vs.Lab2_C	Dabou_vs.Lab2	0.0671214	0.909311	ns	ACON000179-PB	sp|Q27601|PUR1_DROME	0	Drosophila_melanogaster	Amidophosphoribosyltransferase
ACON000179	NA	NA	Tia_M_vs.Lab2_C	Field_M_vs.Lab2_C	Tiassalé_vs.Lab2	0.276128	0.6247	ns	ACON000179-PB	sp|Q27601|PUR1_DROME	0	Drosophila_melanogaster	Amidophosphoribosyltransferase
ACON000179	NA	NA	Agb_C_vs.Lab2_C	Field_C_vs.Lab2_C	Agboville_vs.Lab2	0.155493	0.819451	ns	ACON000179-PC	sp|Q27601|PUR1_DROME	0	Drosophila_melanogaster	Amidophosphoribosyltransferase
ACON000179	NA	NA	Dab_C_vs.Lab2_C	Field_C_vs.Lab2_C	Dabou_vs.Lab2	0.118649	0.841209	ns	ACON000179-PC	sp|Q27601|PUR1_DROME	0	Drosophila_melanogaster	Amidophosphoribosyltransferase
ACON000179	NA	NA	Tia_C_vs.Lab2_C	Field_C_vs.Lab2_C	Tiassalé_vs.Lab2	-0.813221	0.134384	ns	ACON000179-PC	sp|Q27601|PUR1_DROME	0	Drosophila_melanogaster	Amidophosphoribosyltransferase
ACON000179	NA	NA	Agb_D_vs.Lab2_C	Field_D_vs.Lab2_C	Agboville_vs.Lab2	0.639201	0.316895	ns	ACON000179-PC	sp|Q27601|PUR1_DROME	0	Drosophila_melanogaster	Amidophosphoribosyltransferase
ACON000179	NA	NA	Dab_D_vs.Lab2_C	Field_D_vs.Lab2_C	Dabou_vs.Lab2	0.753309	0.16755	ns	ACON000179-PC	sp|Q27601|PUR1_DROME	0	Drosophila_melanogaster	Amidophosphoribosyltransferase
ACON000179	NA	NA	Tia_D_vs.Lab2_C	Field_D_vs.Lab2_C	Tiassalé_vs.Lab2	0.50219	0.344714	ns	ACON000179-PC	sp|Q27601|PUR1_DROME	0	Drosophila_melanogaster	Amidophosphoribosyltransferase
ACON000179	NA	NA	Agb_M_vs.Lab2_C	Field_M_vs.Lab2_C	Agboville_vs.Lab2	0.774692	0.117186	ns	ACON000179-PC	sp|Q27601|PUR1_DROME	0	Drosophila_melanogaster	Amidophosphoribosyltransferase
ACON000179	NA	NA	Dab_M_vs.Lab2_C	Field_M_vs.Lab2_C	Dabou_vs.Lab2	0.0671214	0.909311	ns	ACON000179-PC	sp|Q27601|PUR1_DROME	0	Drosophila_melanogaster	Amidophosphoribosyltransferase
ACON000179	NA	NA	Tia_M_vs.Lab2_C	Field_M_vs.Lab2_C	Tiassalé_vs.Lab2	0.276128	0.6247	ns	ACON000179-PC	sp|Q27601|PUR1_DROME	0	Drosophila_melanogaster	Amidophosphoribosyltransferase
ACON000180	NA	NA	Agb_C_vs.Lab2_C	Field_C_vs.Lab2_C	Agboville_vs.Lab2	0.435698	0.521261	ns	ACON000180-PA	sp|Q9I7S8|PUR6_DROME	0	Drosophila_melanogaster	Multifunctional_protein_ADE2
ACON000180	NA	NA	Dab_C_vs.Lab2_C	Field_C_vs.Lab2_C	Dabou_vs.Lab2	0.478574	0.418204	ns	ACON000180-PA	sp|Q9I7S8|PUR6_DROME	0	Drosophila_melanogaster	Multifunctional_protein_ADE2
ACON000180	NA	NA	Tia_C_vs.Lab2_C	Field_C_vs.Lab2_C	Tiassalé_vs.Lab2	-0.437278	0.477571	ns	ACON000180-PA	sp|Q9I7S8|PUR6_DROME	0	Drosophila_melanogaster	Multifunctional_protein_ADE2
ACON000180	NA	NA	Agb_D_vs.Lab2_C	Field_D_vs.Lab2_C	Agboville_vs.Lab2	0.509765	0.493937	ns	ACON000180-PA	sp|Q9I7S8|PUR6_DROME	0	Drosophila_melanogaster	Multifunctional_protein_ADE2
ACON000180	NA	NA	Dab_D_vs.Lab2_C	Field_D_vs.Lab2_C	Dabou_vs.Lab2	0.904689	0.130763	ns	ACON000180-PA	sp|Q9I7S8|PUR6_DROME	0	Drosophila_melanogaster	Multifunctional_protein_ADE2
ACON000180	NA	NA	Tia_D_vs.Lab2_C	Field_D_vs.Lab2_C	Tiassalé_vs.Lab2	0.93502	0.0967828	ns	ACON000180-PA	sp|Q9I7S8|PUR6_DROME	0	Drosophila_melanogaster	Multifunctional_protein_ADE2
ACON000180	NA	NA	Agb_M_vs.Lab2_C	Field_M_vs.Lab2_C	Agboville_vs.Lab2	1.23787	0.0222727	*	ACON000180-PA	sp|Q9I7S8|PUR6_DROME	0	Drosophila_melanogaster	Multifunctional_protein_ADE2
ACON000180	NA	NA	Dab_M_vs.Lab2_C	Field_M_vs.Lab2_C	Dabou_vs.Lab2	0.0835464	0.897383	ns	ACON000180-PA	sp|Q9I7S8|PUR6_DROME	0	Drosophila_melanogaster	Multifunctional_protein_ADE2
ACON000180	NA	NA	Tia_M_vs.Lab2_C	Field_M_vs.Lab2_C	Tiassalé_vs.Lab2	0.499396	0.399454	ns	ACON000180-PA	sp|Q9I7S8|PUR6_DROME	0	Drosophila_melanogaster	Multifunctional_protein_ADE2
ACON000181	NA	NA	Agb_C_vs.Lab2_C	Field_C_vs.Lab2_C	Agboville_vs.Lab2	-1.78098	0.0657725	ns	ACON000181-PA	sp|B5X4H8|RFT2_SALSA	2e-87	Salmo_salar	Riboflavin_transporter_2
ACON000181	NA	NA	Dab_C_vs.Lab2_C	Field_C_vs.Lab2_C	Dabou_vs.Lab2	-1.31477	0.127858	ns	ACON000181-PA	sp|B5X4H8|RFT2_SALSA	2e-87	Salmo_salar	Riboflavin_transporter_2
ACON000181	NA	NA	Tia_C_vs.Lab2_C	Field_C_vs.Lab2_C	Tiassalé_vs.Lab2	-1.43372	0.0970154	ns	ACON000181-PA	sp|B5X4H8|RFT2_SALSA	2e-87	Salmo_salar	Riboflavin_transporter_2
ACON000181	NA	NA	Agb_D_vs.Lab2_C	Field_D_vs.Lab2_C	Agboville_vs.Lab2	-1.23119	0.251274	ns	ACON000181-PA	sp|B5X4H8|RFT2_SALSA	2e-87	Salmo_salar	Riboflavin_transporter_2
ACON000181	NA	NA	Dab_D_vs.Lab2_C	Field_D_vs.Lab2_C	Dabou_vs.Lab2	-0.820772	0.369652	ns	ACON000181-PA	sp|B5X4H8|RFT2_SALSA	2e-87	Salmo_salar	Riboflavin_transporter_2
ACON000181	NA	NA	Tia_D_vs.Lab2_C	Field_D_vs.Lab2_C	Tiassalé_vs.Lab2	-0.90752	0.292089	ns	ACON000181-PA	sp|B5X4H8|RFT2_SALSA	2e-87	Salmo_salar	Riboflavin_transporter_2
ACON000181	NA	NA	Agb_M_vs.Lab2_C	Field_M_vs.Lab2_C	Agboville_vs.Lab2	-2.00175	0.0229699	*	ACON000181-PA	sp|B5X4H8|RFT2_SALSA	2e-87	Salmo_salar	Riboflavin_transporter_2
ACON000181	NA	NA	Dab_M_vs.Lab2_C	Field_M_vs.Lab2_C	Dabou_vs.Lab2	-2.66537	0.00448991	**	ACON000181-PA	sp|B5X4H8|RFT2_SALSA	2e-87	Salmo_salar	Riboflavin_transporter_2
ACON000181	NA	NA	Tia_M_vs.Lab2_C	Field_M_vs.Lab2_C	Tiassalé_vs.Lab2	-1.51256	0.0843001	ns	ACON000181-PA	sp|B5X4H8|RFT2_SALSA	2e-87	Salmo_salar	Riboflavin_transporter_2
ACON000182	NA	NA	Agb_C_vs.Lab2_C	Field_C_vs.Lab2_C	Agboville_vs.Lab2	-0.820733	0.170746	ns	ACON000182-PA	sp|Q14B25|PRS48_MOUSE	2e-14	Mus_musculus	Serine_protease_48
ACON000182	NA	NA	Dab_C_vs.Lab2_C	Field_C_vs.Lab2_C	Dabou_vs.Lab2	-1.14436	0.0390283	*	ACON000182-PA	sp|Q14B25|PRS48_MOUSE	2e-14	Mus_musculus	Serine_protease_48
ACON000182	NA	NA	Tia_C_vs.Lab2_C	Field_C_vs.Lab2_C	Tiassalé_vs.Lab2	-1.18473	0.0314924	*	ACON000182-PA	sp|Q14B25|PRS48_MOUSE	2e-14	Mus_musculus	Serine_protease_48
ACON000182	NA	NA	Agb_D_vs.Lab2_C	Field_D_vs.Lab2_C	Agboville_vs.Lab2	-1.07097	0.111781	ns	ACON000182-PA	sp|Q14B25|PRS48_MOUSE	2e-14	Mus_musculus	Serine_protease_48
ACON000182	NA	NA	Dab_D_vs.Lab2_C	Field_D_vs.Lab2_C	Dabou_vs.Lab2	-1.08101	0.063401	ns	ACON000182-PA	sp|Q14B25|PRS48_MOUSE	2e-14	Mus_musculus	Serine_protease_48
ACON000182	NA	NA	Tia_D_vs.Lab2_C	Field_D_vs.Lab2_C	Tiassalé_vs.Lab2	-1.23164	0.0273822	*	ACON000182-PA	sp|Q14B25|PRS48_MOUSE	2e-14	Mus_musculus	Serine_protease_48
ACON000182	NA	NA	Agb_M_vs.Lab2_C	Field_M_vs.Lab2_C	Agboville_vs.Lab2	-2.03461	0.000630504	***	ACON000182-PA	sp|Q14B25|PRS48_MOUSE	2e-14	Mus_musculus	Serine_protease_48
ACON000182	NA	NA	Dab_M_vs.Lab2_C	Field_M_vs.Lab2_C	Dabou_vs.Lab2	-1.26989	0.0189178	*	ACON000182-PA	sp|Q14B25|PRS48_MOUSE	2e-14	Mus_musculus	Serine_protease_48
ACON000182	NA	NA	Tia_M_vs.Lab2_C	Field_M_vs.Lab2_C	Tiassalé_vs.Lab2	-1.47309	0.010381	*	ACON000182-PA	sp|Q14B25|PRS48_MOUSE	2e-14	Mus_musculus	Serine_protease_48
ACON000183	NA	NA	Agb_C_vs.Lab2_C	Field_C_vs.Lab2_C	Agboville_vs.Lab2	-1.16691	0.21703	ns	ACON000183-PA	NA	NA	NA	NA
ACON000183	NA	NA	Dab_C_vs.Lab2_C	Field_C_vs.Lab2_C	Dabou_vs.Lab2	-1.38931	0.106162	ns	ACON000183-PA	NA	NA	NA	NA
ACON000183	NA	NA	Tia_C_vs.Lab2_C	Field_C_vs.Lab2_C	Tiassalé_vs.Lab2	-0.577276	0.502015	ns	ACON000183-PA	NA	NA	NA	NA
ACON000183	NA	NA	Agb_D_vs.Lab2_C	Field_D_vs.Lab2_C	Agboville_vs.Lab2	-1.12131	0.294794	ns	ACON000183-PA	NA	NA	NA	NA
ACON000183	NA	NA	Dab_D_vs.Lab2_C	Field_D_vs.Lab2_C	Dabou_vs.Lab2	-2.17023	0.024605	*	ACON000183-PA	NA	NA	NA	NA
ACON000183	NA	NA	Tia_D_vs.Lab2_C	Field_D_vs.Lab2_C	Tiassalé_vs.Lab2	-2.16132	0.0183219	*	ACON000183-PA	NA	NA	NA	NA
ACON000183	NA	NA	Agb_M_vs.Lab2_C	Field_M_vs.Lab2_C	Agboville_vs.Lab2	-2.5778	0.00529706	**	ACON000183-PA	NA	NA	NA	NA
ACON000183	NA	NA	Dab_M_vs.Lab2_C	Field_M_vs.Lab2_C	Dabou_vs.Lab2	-1.70184	0.0454324	*	ACON000183-PA	NA	NA	NA	NA
ACON000183	NA	NA	Tia_M_vs.Lab2_C	Field_M_vs.Lab2_C	Tiassalé_vs.Lab2	-2.83127	0.00404029	**	ACON000183-PA	NA	NA	NA	NA
ACON000184	NA	NA	Agb_C_vs.Lab2_C	Field_C_vs.Lab2_C	Agboville_vs.Lab2	-0.52809	0.315546	ns	ACON000184-PA	sp|P13697|MAOX_RAT	0	Rattus_norvegicus	NADP-dependent_malic_enzyme
ACON000184	NA	NA	Dab_C_vs.Lab2_C	Field_C_vs.Lab2_C	Dabou_vs.Lab2	-0.70828	0.128479	ns	ACON000184-PA	sp|P13697|MAOX_RAT	0	Rattus_norvegicus	NADP-dependent_malic_enzyme
ACON000184	NA	NA	Tia_C_vs.Lab2_C	Field_C_vs.Lab2_C	Tiassalé_vs.Lab2	-0.738822	0.110601	ns	ACON000184-PA	sp|P13697|MAOX_RAT	0	Rattus_norvegicus	NADP-dependent_malic_enzyme
ACON000184	NA	NA	Agb_D_vs.Lab2_C	Field_D_vs.Lab2_C	Agboville_vs.Lab2	-0.379379	0.532591	ns	ACON000184-PA	sp|P13697|MAOX_RAT	0	Rattus_norvegicus	NADP-dependent_malic_enzyme
ACON000184	NA	NA	Dab_D_vs.Lab2_C	Field_D_vs.Lab2_C	Dabou_vs.Lab2	-1.01924	0.0426111	*	ACON000184-PA	sp|P13697|MAOX_RAT	0	Rattus_norvegicus	NADP-dependent_malic_enzyme
ACON000184	NA	NA	Tia_D_vs.Lab2_C	Field_D_vs.Lab2_C	Tiassalé_vs.Lab2	-0.301037	0.538373	ns	ACON000184-PA	sp|P13697|MAOX_RAT	0	Rattus_norvegicus	NADP-dependent_malic_enzyme
ACON000184	NA	NA	Agb_M_vs.Lab2_C	Field_M_vs.Lab2_C	Agboville_vs.Lab2	-1.12697	0.0146607	*	ACON000184-PA	sp|P13697|MAOX_RAT	0	Rattus_norvegicus	NADP-dependent_malic_enzyme
ACON000184	NA	NA	Dab_M_vs.Lab2_C	Field_M_vs.Lab2_C	Dabou_vs.Lab2	-0.847711	0.0612679	ns	ACON000184-PA	sp|P13697|MAOX_RAT	0	Rattus_norvegicus	NADP-dependent_malic_enzyme
ACON000184	NA	NA	Tia_M_vs.Lab2_C	Field_M_vs.Lab2_C	Tiassalé_vs.Lab2	-0.72151	0.124336	ns	ACON000184-PA	sp|P13697|MAOX_RAT	0	Rattus_norvegicus	NADP-dependent_malic_enzyme
ACON000184	NA	NA	Agb_C_vs.Lab2_C	Field_C_vs.Lab2_C	Agboville_vs.Lab2	-0.52809	0.315546	ns	ACON000184-PB	sp|P13697|MAOX_RAT	0	Rattus_norvegicus	NADP-dependent_malic_enzyme
ACON000184	NA	NA	Dab_C_vs.Lab2_C	Field_C_vs.Lab2_C	Dabou_vs.Lab2	-0.70828	0.128479	ns	ACON000184-PB	sp|P13697|MAOX_RAT	0	Rattus_norvegicus	NADP-dependent_malic_enzyme
ACON000184	NA	NA	Tia_C_vs.Lab2_C	Field_C_vs.Lab2_C	Tiassalé_vs.Lab2	-0.738822	0.110601	ns	ACON000184-PB	sp|P13697|MAOX_RAT	0	Rattus_norvegicus	NADP-dependent_malic_enzyme
ACON000184	NA	NA	Agb_D_vs.Lab2_C	Field_D_vs.Lab2_C	Agboville_vs.Lab2	-0.379379	0.532591	ns	ACON000184-PB	sp|P13697|MAOX_RAT	0	Rattus_norvegicus	NADP-dependent_malic_enzyme
ACON000184	NA	NA	Dab_D_vs.Lab2_C	Field_D_vs.Lab2_C	Dabou_vs.Lab2	-1.01924	0.0426111	*	ACON000184-PB	sp|P13697|MAOX_RAT	0	Rattus_norvegicus	NADP-dependent_malic_enzyme
ACON000184	NA	NA	Tia_D_vs.Lab2_C	Field_D_vs.Lab2_C	Tiassalé_vs.Lab2	-0.301037	0.538373	ns	ACON000184-PB	sp|P13697|MAOX_RAT	0	Rattus_norvegicus	NADP-dependent_malic_enzyme
ACON000184	NA	NA	Agb_M_vs.Lab2_C	Field_M_vs.Lab2_C	Agboville_vs.Lab2	-1.12697	0.0146607	*	ACON000184-PB	sp|P13697|MAOX_RAT	0	Rattus_norvegicus	NADP-dependent_malic_enzyme
ACON000184	NA	NA	Dab_M_vs.Lab2_C	Field_M_vs.Lab2_C	Dabou_vs.Lab2	-0.847711	0.0612679	ns	ACON000184-PB	sp|P13697|MAOX_RAT	0	Rattus_norvegicus	NADP-dependent_malic_enzyme
ACON000184	NA	NA	Tia_M_vs.Lab2_C	Field_M_vs.Lab2_C	Tiassalé_vs.Lab2	-0.72151	0.124336	ns	ACON000184-PB	sp|P13697|MAOX_RAT	0	Rattus_norvegicus	NADP-dependent_malic_enzyme
ACON000185	NA	NA	Agb_C_vs.Lab2_C	Field_C_vs.Lab2_C	Agboville_vs.Lab2	-0.831805	0.0497515	*	ACON000185-PA	sp|Q9NII1|ADAR_DROME	2e-136	Drosophila_melanogaster	Double-stranded_RNA-specific_editase_Adar
ACON000185	NA	NA	Dab_C_vs.Lab2_C	Field_C_vs.Lab2_C	Dabou_vs.Lab2	-1.27032	0.00227697	**	ACON000185-PA	sp|Q9NII1|ADAR_DROME	2e-136	Drosophila_melanogaster	Double-stranded_RNA-specific_editase_Adar
ACON000185	NA	NA	Tia_C_vs.Lab2_C	Field_C_vs.Lab2_C	Tiassalé_vs.Lab2	-1.36199	0.00114771	**	ACON000185-PA	sp|Q9NII1|ADAR_DROME	2e-136	Drosophila_melanogaster	Double-stranded_RNA-specific_editase_Adar
ACON000185	NA	NA	Agb_D_vs.Lab2_C	Field_D_vs.Lab2_C	Agboville_vs.Lab2	-0.812779	0.0850284	ns	ACON000185-PA	sp|Q9NII1|ADAR_DROME	2e-136	Drosophila_melanogaster	Double-stranded_RNA-specific_editase_Adar
ACON000185	NA	NA	Dab_D_vs.Lab2_C	Field_D_vs.Lab2_C	Dabou_vs.Lab2	-0.921942	0.0265745	*	ACON000185-PA	sp|Q9NII1|ADAR_DROME	2e-136	Drosophila_melanogaster	Double-stranded_RNA-specific_editase_Adar
ACON000185	NA	NA	Tia_D_vs.Lab2_C	Field_D_vs.Lab2_C	Tiassalé_vs.Lab2	-1.67427	0.000144752	***	ACON000185-PA	sp|Q9NII1|ADAR_DROME	2e-136	Drosophila_melanogaster	Double-stranded_RNA-specific_editase_Adar
ACON000185	NA	NA	Agb_M_vs.Lab2_C	Field_M_vs.Lab2_C	Agboville_vs.Lab2	-1.50872	0.000288386	***	ACON000185-PA	sp|Q9NII1|ADAR_DROME	2e-136	Drosophila_melanogaster	Double-stranded_RNA-specific_editase_Adar
ACON000185	NA	NA	Dab_M_vs.Lab2_C	Field_M_vs.Lab2_C	Dabou_vs.Lab2	-1.50073	0.000324329	***	ACON000185-PA	sp|Q9NII1|ADAR_DROME	2e-136	Drosophila_melanogaster	Double-stranded_RNA-specific_editase_Adar
ACON000185	NA	NA	Tia_M_vs.Lab2_C	Field_M_vs.Lab2_C	Tiassalé_vs.Lab2	-1.53799	0.000419385	***	ACON000185-PA	sp|Q9NII1|ADAR_DROME	2e-136	Drosophila_melanogaster	Double-stranded_RNA-specific_editase_Adar
ACON000187	NA	NA	Agb_C_vs.Lab2_C	Field_C_vs.Lab2_C	Agboville_vs.Lab2	0.12913	0.423058	ns	ACON000187-PA	sp|Q26626|KIFA3_STRPU	1e-149	Strongylocentrotus_purpuratus	Kinesin-associated_protein_3
ACON000187	NA	NA	Dab_C_vs.Lab2_C	Field_C_vs.Lab2_C	Dabou_vs.Lab2	0.15905	0.257298	ns	ACON000187-PA	sp|Q26626|KIFA3_STRPU	1e-149	Strongylocentrotus_purpuratus	Kinesin-associated_protein_3
ACON000187	NA	NA	Tia_C_vs.Lab2_C	Field_C_vs.Lab2_C	Tiassalé_vs.Lab2	0.106421	0.4606	ns	ACON000187-PA	sp|Q26626|KIFA3_STRPU	1e-149	Strongylocentrotus_purpuratus	Kinesin-associated_protein_3
ACON000187	NA	NA	Agb_D_vs.Lab2_C	Field_D_vs.Lab2_C	Agboville_vs.Lab2	0.0517662	0.797109	ns	ACON000187-PA	sp|Q26626|KIFA3_STRPU	1e-149	Strongylocentrotus_purpuratus	Kinesin-associated_protein_3
ACON000187	NA	NA	Dab_D_vs.Lab2_C	Field_D_vs.Lab2_C	Dabou_vs.Lab2	0.175634	0.238347	ns	ACON000187-PA	sp|Q26626|KIFA3_STRPU	1e-149	Strongylocentrotus_purpuratus	Kinesin-associated_protein_3
ACON000187	NA	NA	Tia_D_vs.Lab2_C	Field_D_vs.Lab2_C	Tiassalé_vs.Lab2	0.214358	0.121202	ns	ACON000187-PA	sp|Q26626|KIFA3_STRPU	1e-149	Strongylocentrotus_purpuratus	Kinesin-associated_protein_3
ACON000187	NA	NA	Agb_M_vs.Lab2_C	Field_M_vs.Lab2_C	Agboville_vs.Lab2	0.215497	0.106371	ns	ACON000187-PA	sp|Q26626|KIFA3_STRPU	1e-149	Strongylocentrotus_purpuratus	Kinesin-associated_protein_3
ACON000187	NA	NA	Dab_M_vs.Lab2_C	Field_M_vs.Lab2_C	Dabou_vs.Lab2	0.249976	0.0602581	ns	ACON000187-PA	sp|Q26626|KIFA3_STRPU	1e-149	Strongylocentrotus_purpuratus	Kinesin-associated_protein_3
ACON000187	NA	NA	Tia_M_vs.Lab2_C	Field_M_vs.Lab2_C	Tiassalé_vs.Lab2	0.20246	0.146455	ns	ACON000187-PA	sp|Q26626|KIFA3_STRPU	1e-149	Strongylocentrotus_purpuratus	Kinesin-associated_protein_3
ACON000188	NA	NA	Agb_C_vs.Lab2_C	Field_C_vs.Lab2_C	Agboville_vs.Lab2	0.101068	0.857343	ns	ACON000188-PA	sp|Q16831|UPP1_HUMAN	4e-112	Homo_sapiens	Uridine_phosphorylase_1
ACON000188	NA	NA	Dab_C_vs.Lab2_C	Field_C_vs.Lab2_C	Dabou_vs.Lab2	1.00778	0.0153908	*	ACON000188-PA	sp|Q16831|UPP1_HUMAN	4e-112	Homo_sapiens	Uridine_phosphorylase_1
ACON000188	NA	NA	Tia_C_vs.Lab2_C	Field_C_vs.Lab2_C	Tiassalé_vs.Lab2	0.959311	0.0195811	*	ACON000188-PA	sp|Q16831|UPP1_HUMAN	4e-112	Homo_sapiens	Uridine_phosphorylase_1
ACON000188	NA	NA	Agb_D_vs.Lab2_C	Field_D_vs.Lab2_C	Agboville_vs.Lab2	0.303601	0.59086	ns	ACON000188-PA	sp|Q16831|UPP1_HUMAN	4e-112	Homo_sapiens	Uridine_phosphorylase_1
ACON000188	NA	NA	Dab_D_vs.Lab2_C	Field_D_vs.Lab2_C	Dabou_vs.Lab2	0.0877918	0.869529	ns	ACON000188-PA	sp|Q16831|UPP1_HUMAN	4e-112	Homo_sapiens	Uridine_phosphorylase_1
ACON000188	NA	NA	Tia_D_vs.Lab2_C	Field_D_vs.Lab2_C	Tiassalé_vs.Lab2	0.00896411	0.987148	ns	ACON000188-PA	sp|Q16831|UPP1_HUMAN	4e-112	Homo_sapiens	Uridine_phosphorylase_1
ACON000188	NA	NA	Agb_M_vs.Lab2_C	Field_M_vs.Lab2_C	Agboville_vs.Lab2	0.415272	0.317405	ns	ACON000188-PA	sp|Q16831|UPP1_HUMAN	4e-112	Homo_sapiens	Uridine_phosphorylase_1
ACON000188	NA	NA	Dab_M_vs.Lab2_C	Field_M_vs.Lab2_C	Dabou_vs.Lab2	0.748802	0.0614748	ns	ACON000188-PA	sp|Q16831|UPP1_HUMAN	4e-112	Homo_sapiens	Uridine_phosphorylase_1
ACON000188	NA	NA	Tia_M_vs.Lab2_C	Field_M_vs.Lab2_C	Tiassalé_vs.Lab2	0.250797	0.581345	ns	ACON000188-PA	sp|Q16831|UPP1_HUMAN	4e-112	Homo_sapiens	Uridine_phosphorylase_1
ACON000188	NA	NA	Agb_C_vs.Lab2_C	Field_C_vs.Lab2_C	Agboville_vs.Lab2	0.101068	0.857343	ns	ACON000188-PB	sp|Q16831|UPP1_HUMAN	6e-113	Homo_sapiens	Uridine_phosphorylase_1
ACON000188	NA	NA	Dab_C_vs.Lab2_C	Field_C_vs.Lab2_C	Dabou_vs.Lab2	1.00778	0.0153908	*	ACON000188-PB	sp|Q16831|UPP1_HUMAN	6e-113	Homo_sapiens	Uridine_phosphorylase_1
ACON000188	NA	NA	Tia_C_vs.Lab2_C	Field_C_vs.Lab2_C	Tiassalé_vs.Lab2	0.959311	0.0195811	*	ACON000188-PB	sp|Q16831|UPP1_HUMAN	6e-113	Homo_sapiens	Uridine_phosphorylase_1
ACON000188	NA	NA	Agb_D_vs.Lab2_C	Field_D_vs.Lab2_C	Agboville_vs.Lab2	0.303601	0.59086	ns	ACON000188-PB	sp|Q16831|UPP1_HUMAN	6e-113	Homo_sapiens	Uridine_phosphorylase_1
ACON000188	NA	NA	Dab_D_vs.Lab2_C	Field_D_vs.Lab2_C	Dabou_vs.Lab2	0.0877918	0.869529	ns	ACON000188-PB	sp|Q16831|UPP1_HUMAN	6e-113	Homo_sapiens	Uridine_phosphorylase_1
ACON000188	NA	NA	Tia_D_vs.Lab2_C	Field_D_vs.Lab2_C	Tiassalé_vs.Lab2	0.00896411	0.987148	ns	ACON000188-PB	sp|Q16831|UPP1_HUMAN	6e-113	Homo_sapiens	Uridine_phosphorylase_1
ACON000188	NA	NA	Agb_M_vs.Lab2_C	Field_M_vs.Lab2_C	Agboville_vs.Lab2	0.415272	0.317405	ns	ACON000188-PB	sp|Q16831|UPP1_HUMAN	6e-113	Homo_sapiens	Uridine_phosphorylase_1
ACON000188	NA	NA	Dab_M_vs.Lab2_C	Field_M_vs.Lab2_C	Dabou_vs.Lab2	0.748802	0.0614748	ns	ACON000188-PB	sp|Q16831|UPP1_HUMAN	6e-113	Homo_sapiens	Uridine_phosphorylase_1
ACON000188	NA	NA	Tia_M_vs.Lab2_C	Field_M_vs.Lab2_C	Tiassalé_vs.Lab2	0.250797	0.581345	ns	ACON000188-PB	sp|Q16831|UPP1_HUMAN	6e-113	Homo_sapiens	Uridine_phosphorylase_1
ACON000189	NA	NA	Agb_C_vs.Lab2_C	Field_C_vs.Lab2_C	Agboville_vs.Lab2	-0.128735	0.607209	ns	ACON000189-PA	sp|Q5F489|TAF3_CHICK	2e-34	Gallus_gallus	Transcription_initiation_factor_TFIID_subunit_3
ACON000189	NA	NA	Dab_C_vs.Lab2_C	Field_C_vs.Lab2_C	Dabou_vs.Lab2	-0.140788	0.519855	ns	ACON000189-PA	sp|Q5F489|TAF3_CHICK	2e-34	Gallus_gallus	Transcription_initiation_factor_TFIID_subunit_3
ACON000189	NA	NA	Tia_C_vs.Lab2_C	Field_C_vs.Lab2_C	Tiassalé_vs.Lab2	-0.334674	0.105261	ns	ACON000189-PA	sp|Q5F489|TAF3_CHICK	2e-34	Gallus_gallus	Transcription_initiation_factor_TFIID_subunit_3
ACON000189	NA	NA	Agb_D_vs.Lab2_C	Field_D_vs.Lab2_C	Agboville_vs.Lab2	0.0374979	0.908787	ns	ACON000189-PA	sp|Q5F489|TAF3_CHICK	2e-34	Gallus_gallus	Transcription_initiation_factor_TFIID_subunit_3
ACON000189	NA	NA	Dab_D_vs.Lab2_C	Field_D_vs.Lab2_C	Dabou_vs.Lab2	-0.276369	0.216284	ns	ACON000189-PA	sp|Q5F489|TAF3_CHICK	2e-34	Gallus_gallus	Transcription_initiation_factor_TFIID_subunit_3
ACON000189	NA	NA	Tia_D_vs.Lab2_C	Field_D_vs.Lab2_C	Tiassalé_vs.Lab2	-0.0700145	0.764393	ns	ACON000189-PA	sp|Q5F489|TAF3_CHICK	2e-34	Gallus_gallus	Transcription_initiation_factor_TFIID_subunit_3
ACON000189	NA	NA	Agb_M_vs.Lab2_C	Field_M_vs.Lab2_C	Agboville_vs.Lab2	-0.183303	0.373979	ns	ACON000189-PA	sp|Q5F489|TAF3_CHICK	2e-34	Gallus_gallus	Transcription_initiation_factor_TFIID_subunit_3
ACON000189	NA	NA	Dab_M_vs.Lab2_C	Field_M_vs.Lab2_C	Dabou_vs.Lab2	-0.304554	0.1308	ns	ACON000189-PA	sp|Q5F489|TAF3_CHICK	2e-34	Gallus_gallus	Transcription_initiation_factor_TFIID_subunit_3
ACON000189	NA	NA	Tia_M_vs.Lab2_C	Field_M_vs.Lab2_C	Tiassalé_vs.Lab2	-0.178103	0.408503	ns	ACON000189-PA	sp|Q5F489|TAF3_CHICK	2e-34	Gallus_gallus	Transcription_initiation_factor_TFIID_subunit_3
ACON000190	NA	NA	Agb_C_vs.Lab2_C	Field_C_vs.Lab2_C	Agboville_vs.Lab2	-1.48128	0.0672314	ns	ACON000190-PA	sp|O18400|PITX_DROME	7e-147	Drosophila_melanogaster	Pituitary_homeobox_homolog_Ptx1
ACON000190	NA	NA	Dab_C_vs.Lab2_C	Field_C_vs.Lab2_C	Dabou_vs.Lab2	-1.07437	0.138238	ns	ACON000190-PA	sp|O18400|PITX_DROME	7e-147	Drosophila_melanogaster	Pituitary_homeobox_homolog_Ptx1
ACON000190	NA	NA	Tia_C_vs.Lab2_C	Field_C_vs.Lab2_C	Tiassalé_vs.Lab2	-2.31396	0.00463226	**	ACON000190-PA	sp|O18400|PITX_DROME	7e-147	Drosophila_melanogaster	Pituitary_homeobox_homolog_Ptx1
ACON000190	NA	NA	Agb_D_vs.Lab2_C	Field_D_vs.Lab2_C	Agboville_vs.Lab2	-0.637838	0.491975	ns	ACON000190-PA	sp|O18400|PITX_DROME	7e-147	Drosophila_melanogaster	Pituitary_homeobox_homolog_Ptx1
ACON000190	NA	NA	Dab_D_vs.Lab2_C	Field_D_vs.Lab2_C	Dabou_vs.Lab2	-0.829095	0.279501	ns	ACON000190-PA	sp|O18400|PITX_DROME	7e-147	Drosophila_melanogaster	Pituitary_homeobox_homolog_Ptx1
ACON000190	NA	NA	Tia_D_vs.Lab2_C	Field_D_vs.Lab2_C	Tiassalé_vs.Lab2	-1.75077	0.0228156	*	ACON000190-PA	sp|O18400|PITX_DROME	7e-147	Drosophila_melanogaster	Pituitary_homeobox_homolog_Ptx1
ACON000190	NA	NA	Agb_M_vs.Lab2_C	Field_M_vs.Lab2_C	Agboville_vs.Lab2	-2.35445	0.00320899	**	ACON000190-PA	sp|O18400|PITX_DROME	7e-147	Drosophila_melanogaster	Pituitary_homeobox_homolog_Ptx1
ACON000190	NA	NA	Dab_M_vs.Lab2_C	Field_M_vs.Lab2_C	Dabou_vs.Lab2	-2.17359	0.0052858	**	ACON000190-PA	sp|O18400|PITX_DROME	7e-147	Drosophila_melanogaster	Pituitary_homeobox_homolog_Ptx1
ACON000190	NA	NA	Tia_M_vs.Lab2_C	Field_M_vs.Lab2_C	Tiassalé_vs.Lab2	-1.53177	0.0414021	*	ACON000190-PA	sp|O18400|PITX_DROME	7e-147	Drosophila_melanogaster	Pituitary_homeobox_homolog_Ptx1
ACON000191	NA	NA	Agb_C_vs.Lab2_C	Field_C_vs.Lab2_C	Agboville_vs.Lab2	1.7111	0.0145389	*	ACON000191-PA	NA	NA	NA	NA
ACON000191	NA	NA	Dab_C_vs.Lab2_C	Field_C_vs.Lab2_C	Dabou_vs.Lab2	1.7569	0.00705056	**	ACON000191-PA	NA	NA	NA	NA
ACON000191	NA	NA	Tia_C_vs.Lab2_C	Field_C_vs.Lab2_C	Tiassalé_vs.Lab2	1.60501	0.0122309	*	ACON000191-PA	NA	NA	NA	NA
ACON000191	NA	NA	Agb_D_vs.Lab2_C	Field_D_vs.Lab2_C	Agboville_vs.Lab2	1.54875	0.0420368	*	ACON000191-PA	NA	NA	NA	NA
ACON000191	NA	NA	Dab_D_vs.Lab2_C	Field_D_vs.Lab2_C	Dabou_vs.Lab2	2.02283	0.00368408	**	ACON000191-PA	NA	NA	NA	NA
ACON000191	NA	NA	Tia_D_vs.Lab2_C	Field_D_vs.Lab2_C	Tiassalé_vs.Lab2	1.76104	0.00661922	**	ACON000191-PA	NA	NA	NA	NA
ACON000191	NA	NA	Agb_M_vs.Lab2_C	Field_M_vs.Lab2_C	Agboville_vs.Lab2	1.77121	0.00463041	**	ACON000191-PA	NA	NA	NA	NA
ACON000191	NA	NA	Dab_M_vs.Lab2_C	Field_M_vs.Lab2_C	Dabou_vs.Lab2	1.76327	0.00507463	**	ACON000191-PA	NA	NA	NA	NA
ACON000191	NA	NA	Tia_M_vs.Lab2_C	Field_M_vs.Lab2_C	Tiassalé_vs.Lab2	1.49941	0.020725	*	ACON000191-PA	NA	NA	NA	NA
ACON000192	CYP4C26	P450	Agb_C_vs.Lab2_C	Field_C_vs.Lab2_C	Agboville_vs.Lab2	-2.5592	0.132182	ns	ACON000192-PA	sp|Q9VA27|CP4C3_DROME	0	Drosophila_melanogaster	Cytochrome_P450_4c3
ACON000192	CYP4C26	P450	Dab_C_vs.Lab2_C	Field_C_vs.Lab2_C	Dabou_vs.Lab2	-3.03828	0.0673368	ns	ACON000192-PA	sp|Q9VA27|CP4C3_DROME	0	Drosophila_melanogaster	Cytochrome_P450_4c3
ACON000192	CYP4C26	P450	Tia_C_vs.Lab2_C	Field_C_vs.Lab2_C	Tiassalé_vs.Lab2	-4.34543	0.0247895	*	ACON000192-PA	sp|Q9VA27|CP4C3_DROME	0	Drosophila_melanogaster	Cytochrome_P450_4c3
ACON000192	CYP4C26	P450	Agb_D_vs.Lab2_C	Field_D_vs.Lab2_C	Agboville_vs.Lab2	-2.0678	0.270344	ns	ACON000192-PA	sp|Q9VA27|CP4C3_DROME	0	Drosophila_melanogaster	Cytochrome_P450_4c3
ACON000192	CYP4C26	P450	Dab_D_vs.Lab2_C	Field_D_vs.Lab2_C	Dabou_vs.Lab2	-2.01321	0.204976	ns	ACON000192-PA	sp|Q9VA27|CP4C3_DROME	0	Drosophila_melanogaster	Cytochrome_P450_4c3
ACON000192	CYP4C26	P450	Tia_D_vs.Lab2_C	Field_D_vs.Lab2_C	Tiassalé_vs.Lab2	-3.00557	0.0700033	ns	ACON000192-PA	sp|Q9VA27|CP4C3_DROME	0	Drosophila_melanogaster	Cytochrome_P450_4c3
ACON000192	CYP4C26	P450	Agb_M_vs.Lab2_C	Field_M_vs.Lab2_C	Agboville_vs.Lab2	-1.93395	0.187501	ns	ACON000192-PA	sp|Q9VA27|CP4C3_DROME	0	Drosophila_melanogaster	Cytochrome_P450_4c3
ACON000192	CYP4C26	P450	Dab_M_vs.Lab2_C	Field_M_vs.Lab2_C	Dabou_vs.Lab2	-0.198939	0.89156	ns	ACON000192-PA	sp|Q9VA27|CP4C3_DROME	0	Drosophila_melanogaster	Cytochrome_P450_4c3
ACON000192	CYP4C26	P450	Tia_M_vs.Lab2_C	Field_M_vs.Lab2_C	Tiassalé_vs.Lab2	-2.26991	0.145605	ns	ACON000192-PA	sp|Q9VA27|CP4C3_DROME	0	Drosophila_melanogaster	Cytochrome_P450_4c3
ACON000194	CYP4C25	P450	Agb_C_vs.Lab2_C	Field_C_vs.Lab2_C	Agboville_vs.Lab2	1.96281	0.00113195	**	ACON000194-PA	sp|Q9VA27|CP4C3_DROME	0	Drosophila_melanogaster	Cytochrome_P450_4c3
ACON000194	CYP4C25	P450	Dab_C_vs.Lab2_C	Field_C_vs.Lab2_C	Dabou_vs.Lab2	1.61736	0.00413123	**	ACON000194-PA	sp|Q9VA27|CP4C3_DROME	0	Drosophila_melanogaster	Cytochrome_P450_4c3
ACON000194	CYP4C25	P450	Tia_C_vs.Lab2_C	Field_C_vs.Lab2_C	Tiassalé_vs.Lab2	1.09896	0.0520399	ns	ACON000194-PA	sp|Q9VA27|CP4C3_DROME	0	Drosophila_melanogaster	Cytochrome_P450_4c3
ACON000194	CYP4C25	P450	Agb_D_vs.Lab2_C	Field_D_vs.Lab2_C	Agboville_vs.Lab2	1.74584	0.00850897	**	ACON000194-PA	sp|Q9VA27|CP4C3_DROME	0	Drosophila_melanogaster	Cytochrome_P450_4c3
ACON000194	CYP4C25	P450	Dab_D_vs.Lab2_C	Field_D_vs.Lab2_C	Dabou_vs.Lab2	1.58324	0.00699475	**	ACON000194-PA	sp|Q9VA27|CP4C3_DROME	0	Drosophila_melanogaster	Cytochrome_P450_4c3
ACON000194	CYP4C25	P450	Tia_D_vs.Lab2_C	Field_D_vs.Lab2_C	Tiassalé_vs.Lab2	1.8688	0.00086227	***	ACON000194-PA	sp|Q9VA27|CP4C3_DROME	0	Drosophila_melanogaster	Cytochrome_P450_4c3
ACON000194	CYP4C25	P450	Agb_M_vs.Lab2_C	Field_M_vs.Lab2_C	Agboville_vs.Lab2	2.20188	8.16342e-05	***	ACON000194-PA	sp|Q9VA27|CP4C3_DROME	0	Drosophila_melanogaster	Cytochrome_P450_4c3
ACON000194	CYP4C25	P450	Dab_M_vs.Lab2_C	Field_M_vs.Lab2_C	Dabou_vs.Lab2	2.40141	2.94451e-05	***	ACON000194-PA	sp|Q9VA27|CP4C3_DROME	0	Drosophila_melanogaster	Cytochrome_P450_4c3
ACON000194	CYP4C25	P450	Tia_M_vs.Lab2_C	Field_M_vs.Lab2_C	Tiassalé_vs.Lab2	2.17581	0.000178678	***	ACON000194-PA	sp|Q9VA27|CP4C3_DROME	0	Drosophila_melanogaster	Cytochrome_P450_4c3
ACON000195	NA	NA	Agb_C_vs.Lab2_C	Field_C_vs.Lab2_C	Agboville_vs.Lab2	-0.431207	0.0581512	ns	ACON000195-PA	sp|Q9VF87|CYFIP_DROME	0	Drosophila_melanogaster	Cytoplasmic_FMR1-interacting_protein
ACON000195	NA	NA	Dab_C_vs.Lab2_C	Field_C_vs.Lab2_C	Dabou_vs.Lab2	-0.158832	0.461191	ns	ACON000195-PA	sp|Q9VF87|CYFIP_DROME	0	Drosophila_melanogaster	Cytoplasmic_FMR1-interacting_protein
ACON000195	NA	NA	Tia_C_vs.Lab2_C	Field_C_vs.Lab2_C	Tiassalé_vs.Lab2	-0.052907	0.822243	ns	ACON000195-PA	sp|Q9VF87|CYFIP_DROME	0	Drosophila_melanogaster	Cytoplasmic_FMR1-interacting_protein
ACON000195	NA	NA	Agb_D_vs.Lab2_C	Field_D_vs.Lab2_C	Agboville_vs.Lab2	-0.216578	0.415556	ns	ACON000195-PA	sp|Q9VF87|CYFIP_DROME	0	Drosophila_melanogaster	Cytoplasmic_FMR1-interacting_protein
ACON000195	NA	NA	Dab_D_vs.Lab2_C	Field_D_vs.Lab2_C	Dabou_vs.Lab2	-0.0108022	0.967273	ns	ACON000195-PA	sp|Q9VF87|CYFIP_DROME	0	Drosophila_melanogaster	Cytoplasmic_FMR1-interacting_protein
ACON000195	NA	NA	Tia_D_vs.Lab2_C	Field_D_vs.Lab2_C	Tiassalé_vs.Lab2	-0.342182	0.0995088	ns	ACON000195-PA	sp|Q9VF87|CYFIP_DROME	0	Drosophila_melanogaster	Cytoplasmic_FMR1-interacting_protein
ACON000195	NA	NA	Agb_M_vs.Lab2_C	Field_M_vs.Lab2_C	Agboville_vs.Lab2	-0.500918	0.0138259	*	ACON000195-PA	sp|Q9VF87|CYFIP_DROME	0	Drosophila_melanogaster	Cytoplasmic_FMR1-interacting_protein
ACON000195	NA	NA	Dab_M_vs.Lab2_C	Field_M_vs.Lab2_C	Dabou_vs.Lab2	-0.233265	0.250319	ns	ACON000195-PA	sp|Q9VF87|CYFIP_DROME	0	Drosophila_melanogaster	Cytoplasmic_FMR1-interacting_protein
ACON000195	NA	NA	Tia_M_vs.Lab2_C	Field_M_vs.Lab2_C	Tiassalé_vs.Lab2	-0.263676	0.209055	ns	ACON000195-PA	sp|Q9VF87|CYFIP_DROME	0	Drosophila_melanogaster	Cytoplasmic_FMR1-interacting_protein
ACON000196	NA	NA	Agb_C_vs.Lab2_C	Field_C_vs.Lab2_C	Agboville_vs.Lab2	0.257767	0.516313	ns	ACON000196-PA	sp|Q9U405|GRAU_DROME	4e-51	Drosophila_melanogaster	Transcription_factor_grauzone
ACON000196	NA	NA	Dab_C_vs.Lab2_C	Field_C_vs.Lab2_C	Dabou_vs.Lab2	-0.432303	0.221012	ns	ACON000196-PA	sp|Q9U405|GRAU_DROME	4e-51	Drosophila_melanogaster	Transcription_factor_grauzone
ACON000196	NA	NA	Tia_C_vs.Lab2_C	Field_C_vs.Lab2_C	Tiassalé_vs.Lab2	-0.705274	0.0470929	*	ACON000196-PA	sp|Q9U405|GRAU_DROME	4e-51	Drosophila_melanogaster	Transcription_factor_grauzone
ACON000196	NA	NA	Agb_D_vs.Lab2_C	Field_D_vs.Lab2_C	Agboville_vs.Lab2	-0.401647	0.364229	ns	ACON000196-PA	sp|Q9U405|GRAU_DROME	4e-51	Drosophila_melanogaster	Transcription_factor_grauzone
ACON000196	NA	NA	Dab_D_vs.Lab2_C	Field_D_vs.Lab2_C	Dabou_vs.Lab2	-0.0478779	0.913017	ns	ACON000196-PA	sp|Q9U405|GRAU_DROME	4e-51	Drosophila_melanogaster	Transcription_factor_grauzone
ACON000196	NA	NA	Tia_D_vs.Lab2_C	Field_D_vs.Lab2_C	Tiassalé_vs.Lab2	-0.136021	0.72563	ns	ACON000196-PA	sp|Q9U405|GRAU_DROME	4e-51	Drosophila_melanogaster	Transcription_factor_grauzone
ACON000196	NA	NA	Agb_M_vs.Lab2_C	Field_M_vs.Lab2_C	Agboville_vs.Lab2	-0.219402	0.534165	ns	ACON000196-PA	sp|Q9U405|GRAU_DROME	4e-51	Drosophila_melanogaster	Transcription_factor_grauzone
ACON000196	NA	NA	Dab_M_vs.Lab2_C	Field_M_vs.Lab2_C	Dabou_vs.Lab2	-0.302215	0.383747	ns	ACON000196-PA	sp|Q9U405|GRAU_DROME	4e-51	Drosophila_melanogaster	Transcription_factor_grauzone
ACON000196	NA	NA	Tia_M_vs.Lab2_C	Field_M_vs.Lab2_C	Tiassalé_vs.Lab2	-0.174564	0.641823	ns	ACON000196-PA	sp|Q9U405|GRAU_DROME	4e-51	Drosophila_melanogaster	Transcription_factor_grauzone
ACON000198	CHT5-5	chitinase	Agb_C_vs.Lab2_C	Field_C_vs.Lab2_C	Agboville_vs.Lab2	0.207842	0.683627	ns	ACON000198-PA	sp|Q95M17|CHIA_BOVIN	8e-101	Bos_taurus	Acidic_mammalian_chitinase
ACON000198	CHT5-5	chitinase	Dab_C_vs.Lab2_C	Field_C_vs.Lab2_C	Dabou_vs.Lab2	0.675647	0.0929682	ns	ACON000198-PA	sp|Q95M17|CHIA_BOVIN	8e-101	Bos_taurus	Acidic_mammalian_chitinase
ACON000198	CHT5-5	chitinase	Tia_C_vs.Lab2_C	Field_C_vs.Lab2_C	Tiassalé_vs.Lab2	0.730184	0.0671359	ns	ACON000198-PA	sp|Q95M17|CHIA_BOVIN	8e-101	Bos_taurus	Acidic_mammalian_chitinase
ACON000198	CHT5-5	chitinase	Agb_D_vs.Lab2_C	Field_D_vs.Lab2_C	Agboville_vs.Lab2	0.472973	0.354512	ns	ACON000198-PA	sp|Q95M17|CHIA_BOVIN	8e-101	Bos_taurus	Acidic_mammalian_chitinase
ACON000198	CHT5-5	chitinase	Dab_D_vs.Lab2_C	Field_D_vs.Lab2_C	Dabou_vs.Lab2	0.64239	0.132334	ns	ACON000198-PA	sp|Q95M17|CHIA_BOVIN	8e-101	Bos_taurus	Acidic_mammalian_chitinase
ACON000198	CHT5-5	chitinase	Tia_D_vs.Lab2_C	Field_D_vs.Lab2_C	Tiassalé_vs.Lab2	0.274679	0.531164	ns	ACON000198-PA	sp|Q95M17|CHIA_BOVIN	8e-101	Bos_taurus	Acidic_mammalian_chitinase
ACON000198	CHT5-5	chitinase	Agb_M_vs.Lab2_C	Field_M_vs.Lab2_C	Agboville_vs.Lab2	0.00678492	0.98967	ns	ACON000198-PA	sp|Q95M17|CHIA_BOVIN	8e-101	Bos_taurus	Acidic_mammalian_chitinase
ACON000198	CHT5-5	chitinase	Dab_M_vs.Lab2_C	Field_M_vs.Lab2_C	Dabou_vs.Lab2	0.608809	0.119541	ns	ACON000198-PA	sp|Q95M17|CHIA_BOVIN	8e-101	Bos_taurus	Acidic_mammalian_chitinase
ACON000198	CHT5-5	chitinase	Tia_M_vs.Lab2_C	Field_M_vs.Lab2_C	Tiassalé_vs.Lab2	0.494319	0.230944	ns	ACON000198-PA	sp|Q95M17|CHIA_BOVIN	8e-101	Bos_taurus	Acidic_mammalian_chitinase
ACON000199	NA	NA	Agb_C_vs.Lab2_C	Field_C_vs.Lab2_C	Agboville_vs.Lab2	0.211839	0.162041	ns	ACON000199-PA	sp|Q6PB03|PLD3_XENLA	7e-135	Xenopus_laevis	5'-3'_exonuclease_PLD3
ACON000199	NA	NA	Dab_C_vs.Lab2_C	Field_C_vs.Lab2_C	Dabou_vs.Lab2	0.290756	0.0339188	*	ACON000199-PA	sp|Q6PB03|PLD3_XENLA	7e-135	Xenopus_laevis	5'-3'_exonuclease_PLD3
ACON000199	NA	NA	Tia_C_vs.Lab2_C	Field_C_vs.Lab2_C	Tiassalé_vs.Lab2	0.08125	0.580504	ns	ACON000199-PA	sp|Q6PB03|PLD3_XENLA	7e-135	Xenopus_laevis	5'-3'_exonuclease_PLD3
ACON000199	NA	NA	Agb_D_vs.Lab2_C	Field_D_vs.Lab2_C	Agboville_vs.Lab2	0.0722459	0.709711	ns	ACON000199-PA	sp|Q6PB03|PLD3_XENLA	7e-135	Xenopus_laevis	5'-3'_exonuclease_PLD3
ACON000199	NA	NA	Dab_D_vs.Lab2_C	Field_D_vs.Lab2_C	Dabou_vs.Lab2	0.30917	0.0338113	*	ACON000199-PA	sp|Q6PB03|PLD3_XENLA	7e-135	Xenopus_laevis	5'-3'_exonuclease_PLD3
ACON000199	NA	NA	Tia_D_vs.Lab2_C	Field_D_vs.Lab2_C	Tiassalé_vs.Lab2	0.25389	0.063679	ns	ACON000199-PA	sp|Q6PB03|PLD3_XENLA	7e-135	Xenopus_laevis	5'-3'_exonuclease_PLD3
ACON000199	NA	NA	Agb_M_vs.Lab2_C	Field_M_vs.Lab2_C	Agboville_vs.Lab2	0.322548	0.0151825	*	ACON000199-PA	sp|Q6PB03|PLD3_XENLA	7e-135	Xenopus_laevis	5'-3'_exonuclease_PLD3
ACON000199	NA	NA	Dab_M_vs.Lab2_C	Field_M_vs.Lab2_C	Dabou_vs.Lab2	0.350625	0.00868193	**	ACON000199-PA	sp|Q6PB03|PLD3_XENLA	7e-135	Xenopus_laevis	5'-3'_exonuclease_PLD3
ACON000199	NA	NA	Tia_M_vs.Lab2_C	Field_M_vs.Lab2_C	Tiassalé_vs.Lab2	0.126893	0.37604	ns	ACON000199-PA	sp|Q6PB03|PLD3_XENLA	7e-135	Xenopus_laevis	5'-3'_exonuclease_PLD3
ACON000199	NA	NA	Agb_C_vs.Lab2_C	Field_C_vs.Lab2_C	Agboville_vs.Lab2	0.211839	0.162041	ns	ACON000199-PB	sp|Q6PB03|PLD3_XENLA	7e-135	Xenopus_laevis	5'-3'_exonuclease_PLD3
ACON000199	NA	NA	Dab_C_vs.Lab2_C	Field_C_vs.Lab2_C	Dabou_vs.Lab2	0.290756	0.0339188	*	ACON000199-PB	sp|Q6PB03|PLD3_XENLA	7e-135	Xenopus_laevis	5'-3'_exonuclease_PLD3
ACON000199	NA	NA	Tia_C_vs.Lab2_C	Field_C_vs.Lab2_C	Tiassalé_vs.Lab2	0.08125	0.580504	ns	ACON000199-PB	sp|Q6PB03|PLD3_XENLA	7e-135	Xenopus_laevis	5'-3'_exonuclease_PLD3
ACON000199	NA	NA	Agb_D_vs.Lab2_C	Field_D_vs.Lab2_C	Agboville_vs.Lab2	0.0722459	0.709711	ns	ACON000199-PB	sp|Q6PB03|PLD3_XENLA	7e-135	Xenopus_laevis	5'-3'_exonuclease_PLD3
ACON000199	NA	NA	Dab_D_vs.Lab2_C	Field_D_vs.Lab2_C	Dabou_vs.Lab2	0.30917	0.0338113	*	ACON000199-PB	sp|Q6PB03|PLD3_XENLA	7e-135	Xenopus_laevis	5'-3'_exonuclease_PLD3
ACON000199	NA	NA	Tia_D_vs.Lab2_C	Field_D_vs.Lab2_C	Tiassalé_vs.Lab2	0.25389	0.063679	ns	ACON000199-PB	sp|Q6PB03|PLD3_XENLA	7e-135	Xenopus_laevis	5'-3'_exonuclease_PLD3
ACON000199	NA	NA	Agb_M_vs.Lab2_C	Field_M_vs.Lab2_C	Agboville_vs.Lab2	0.322548	0.0151825	*	ACON000199-PB	sp|Q6PB03|PLD3_XENLA	7e-135	Xenopus_laevis	5'-3'_exonuclease_PLD3
ACON000199	NA	NA	Dab_M_vs.Lab2_C	Field_M_vs.Lab2_C	Dabou_vs.Lab2	0.350625	0.00868193	**	ACON000199-PB	sp|Q6PB03|PLD3_XENLA	7e-135	Xenopus_laevis	5'-3'_exonuclease_PLD3
ACON000199	NA	NA	Tia_M_vs.Lab2_C	Field_M_vs.Lab2_C	Tiassalé_vs.Lab2	0.126893	0.37604	ns	ACON000199-PB	sp|Q6PB03|PLD3_XENLA	7e-135	Xenopus_laevis	5'-3'_exonuclease_PLD3
ACON000200	NA	NA	Agb_C_vs.Lab2_C	Field_C_vs.Lab2_C	Agboville_vs.Lab2	0.120425	0.851884	ns	ACON000200-PA	sp|Q9VAT2|DCA10_DROME	3e-93	Drosophila_melanogaster	DDB1-_and_CUL4-associated_factor_10_homolog
ACON000200	NA	NA	Dab_C_vs.Lab2_C	Field_C_vs.Lab2_C	Dabou_vs.Lab2	0.560966	0.246293	ns	ACON000200-PA	sp|Q9VAT2|DCA10_DROME	3e-93	Drosophila_melanogaster	DDB1-_and_CUL4-associated_factor_10_homolog
ACON000200	NA	NA	Tia_C_vs.Lab2_C	Field_C_vs.Lab2_C	Tiassalé_vs.Lab2	-0.36154	0.500604	ns	ACON000200-PA	sp|Q9VAT2|DCA10_DROME	3e-93	Drosophila_melanogaster	DDB1-_and_CUL4-associated_factor_10_homolog
ACON000200	NA	NA	Agb_D_vs.Lab2_C	Field_D_vs.Lab2_C	Agboville_vs.Lab2	0.248845	0.713813	ns	ACON000200-PA	sp|Q9VAT2|DCA10_DROME	3e-93	Drosophila_melanogaster	DDB1-_and_CUL4-associated_factor_10_homolog
ACON000200	NA	NA	Dab_D_vs.Lab2_C	Field_D_vs.Lab2_C	Dabou_vs.Lab2	0.127001	0.833767	ns	ACON000200-PA	sp|Q9VAT2|DCA10_DROME	3e-93	Drosophila_melanogaster	DDB1-_and_CUL4-associated_factor_10_homolog
ACON000200	NA	NA	Tia_D_vs.Lab2_C	Field_D_vs.Lab2_C	Tiassalé_vs.Lab2	0.78374	0.0972342	ns	ACON000200-PA	sp|Q9VAT2|DCA10_DROME	3e-93	Drosophila_melanogaster	DDB1-_and_CUL4-associated_factor_10_homolog
ACON000200	NA	NA	Agb_M_vs.Lab2_C	Field_M_vs.Lab2_C	Agboville_vs.Lab2	0.502295	0.291618	ns	ACON000200-PA	sp|Q9VAT2|DCA10_DROME	3e-93	Drosophila_melanogaster	DDB1-_and_CUL4-associated_factor_10_homolog
ACON000200	NA	NA	Dab_M_vs.Lab2_C	Field_M_vs.Lab2_C	Dabou_vs.Lab2	0.372374	0.447612	ns	ACON000200-PA	sp|Q9VAT2|DCA10_DROME	3e-93	Drosophila_melanogaster	DDB1-_and_CUL4-associated_factor_10_homolog
ACON000200	NA	NA	Tia_M_vs.Lab2_C	Field_M_vs.Lab2_C	Tiassalé_vs.Lab2	-0.0150459	0.981084	ns	ACON000200-PA	sp|Q9VAT2|DCA10_DROME	3e-93	Drosophila_melanogaster	DDB1-_and_CUL4-associated_factor_10_homolog
ACON000201	NA	NA	Agb_C_vs.Lab2_C	Field_C_vs.Lab2_C	Agboville_vs.Lab2	-0.224495	0.295998	ns	ACON000201-PA	sp|O00233|PSMD9_HUMAN	3e-35	Homo_sapiens	26S_proteasome_non-ATPase_regulatory_subunit_9
ACON000201	NA	NA	Dab_C_vs.Lab2_C	Field_C_vs.Lab2_C	Dabou_vs.Lab2	-0.321079	0.0921707	ns	ACON000201-PA	sp|O00233|PSMD9_HUMAN	3e-35	Homo_sapiens	26S_proteasome_non-ATPase_regulatory_subunit_9
ACON000201	NA	NA	Tia_C_vs.Lab2_C	Field_C_vs.Lab2_C	Tiassalé_vs.Lab2	-0.595066	0.00271773	**	ACON000201-PA	sp|O00233|PSMD9_HUMAN	3e-35	Homo_sapiens	26S_proteasome_non-ATPase_regulatory_subunit_9
ACON000201	NA	NA	Agb_D_vs.Lab2_C	Field_D_vs.Lab2_C	Agboville_vs.Lab2	-0.0570458	0.837333	ns	ACON000201-PA	sp|O00233|PSMD9_HUMAN	3e-35	Homo_sapiens	26S_proteasome_non-ATPase_regulatory_subunit_9
ACON000201	NA	NA	Dab_D_vs.Lab2_C	Field_D_vs.Lab2_C	Dabou_vs.Lab2	-0.181721	0.382301	ns	ACON000201-PA	sp|O00233|PSMD9_HUMAN	3e-35	Homo_sapiens	26S_proteasome_non-ATPase_regulatory_subunit_9
ACON000201	NA	NA	Tia_D_vs.Lab2_C	Field_D_vs.Lab2_C	Tiassalé_vs.Lab2	-0.223749	0.246489	ns	ACON000201-PA	sp|O00233|PSMD9_HUMAN	3e-35	Homo_sapiens	26S_proteasome_non-ATPase_regulatory_subunit_9
ACON000201	NA	NA	Agb_M_vs.Lab2_C	Field_M_vs.Lab2_C	Agboville_vs.Lab2	-0.0645946	0.748362	ns	ACON000201-PA	sp|O00233|PSMD9_HUMAN	3e-35	Homo_sapiens	26S_proteasome_non-ATPase_regulatory_subunit_9
ACON000201	NA	NA	Dab_M_vs.Lab2_C	Field_M_vs.Lab2_C	Dabou_vs.Lab2	-0.357477	0.0530276	ns	ACON000201-PA	sp|O00233|PSMD9_HUMAN	3e-35	Homo_sapiens	26S_proteasome_non-ATPase_regulatory_subunit_9
ACON000201	NA	NA	Tia_M_vs.Lab2_C	Field_M_vs.Lab2_C	Tiassalé_vs.Lab2	-0.4147	0.0311841	*	ACON000201-PA	sp|O00233|PSMD9_HUMAN	3e-35	Homo_sapiens	26S_proteasome_non-ATPase_regulatory_subunit_9
ACON000202	NA	NA	Agb_C_vs.Lab2_C	Field_C_vs.Lab2_C	Agboville_vs.Lab2	0.127101	0.543635	ns	ACON000202-PA	NA	NA	NA	NA
ACON000202	NA	NA	Dab_C_vs.Lab2_C	Field_C_vs.Lab2_C	Dabou_vs.Lab2	0.181928	0.309022	ns	ACON000202-PA	NA	NA	NA	NA
ACON000202	NA	NA	Tia_C_vs.Lab2_C	Field_C_vs.Lab2_C	Tiassalé_vs.Lab2	0.168511	0.348361	ns	ACON000202-PA	NA	NA	NA	NA
ACON000202	NA	NA	Agb_D_vs.Lab2_C	Field_D_vs.Lab2_C	Agboville_vs.Lab2	0.256535	0.2304	ns	ACON000202-PA	NA	NA	NA	NA
ACON000202	NA	NA	Dab_D_vs.Lab2_C	Field_D_vs.Lab2_C	Dabou_vs.Lab2	0.264059	0.153957	ns	ACON000202-PA	NA	NA	NA	NA
ACON000202	NA	NA	Tia_D_vs.Lab2_C	Field_D_vs.Lab2_C	Tiassalé_vs.Lab2	0.26013	0.137146	ns	ACON000202-PA	NA	NA	NA	NA
ACON000202	NA	NA	Agb_M_vs.Lab2_C	Field_M_vs.Lab2_C	Agboville_vs.Lab2	0.463724	0.0060601	**	ACON000202-PA	NA	NA	NA	NA
ACON000202	NA	NA	Dab_M_vs.Lab2_C	Field_M_vs.Lab2_C	Dabou_vs.Lab2	0.370831	0.0273076	*	ACON000202-PA	NA	NA	NA	NA
ACON000202	NA	NA	Tia_M_vs.Lab2_C	Field_M_vs.Lab2_C	Tiassalé_vs.Lab2	0.456039	0.00967935	**	ACON000202-PA	NA	NA	NA	NA
ACON000203	NA	NA	Agb_C_vs.Lab2_C	Field_C_vs.Lab2_C	Agboville_vs.Lab2	-0.0107723	0.976811	ns	ACON000203-PA	sp|Q14642|I5P1_HUMAN	1e-122	Homo_sapiens	Inositol_polyphosphate-5-phosphatase_A
ACON000203	NA	NA	Dab_C_vs.Lab2_C	Field_C_vs.Lab2_C	Dabou_vs.Lab2	0.0926987	0.751656	ns	ACON000203-PA	sp|Q14642|I5P1_HUMAN	1e-122	Homo_sapiens	Inositol_polyphosphate-5-phosphatase_A
ACON000203	NA	NA	Tia_C_vs.Lab2_C	Field_C_vs.Lab2_C	Tiassalé_vs.Lab2	0.482915	0.0643952	ns	ACON000203-PA	sp|Q14642|I5P1_HUMAN	1e-122	Homo_sapiens	Inositol_polyphosphate-5-phosphatase_A
ACON000203	NA	NA	Agb_D_vs.Lab2_C	Field_D_vs.Lab2_C	Agboville_vs.Lab2	0.0719334	0.856948	ns	ACON000203-PA	sp|Q14642|I5P1_HUMAN	1e-122	Homo_sapiens	Inositol_polyphosphate-5-phosphatase_A
ACON000203	NA	NA	Dab_D_vs.Lab2_C	Field_D_vs.Lab2_C	Dabou_vs.Lab2	-0.142856	0.652918	ns	ACON000203-PA	sp|Q14642|I5P1_HUMAN	1e-122	Homo_sapiens	Inositol_polyphosphate-5-phosphatase_A
ACON000203	NA	NA	Tia_D_vs.Lab2_C	Field_D_vs.Lab2_C	Tiassalé_vs.Lab2	0.204114	0.465605	ns	ACON000203-PA	sp|Q14642|I5P1_HUMAN	1e-122	Homo_sapiens	Inositol_polyphosphate-5-phosphatase_A
ACON000203	NA	NA	Agb_M_vs.Lab2_C	Field_M_vs.Lab2_C	Agboville_vs.Lab2	-0.461293	0.0823368	ns	ACON000203-PA	sp|Q14642|I5P1_HUMAN	1e-122	Homo_sapiens	Inositol_polyphosphate-5-phosphatase_A
ACON000203	NA	NA	Dab_M_vs.Lab2_C	Field_M_vs.Lab2_C	Dabou_vs.Lab2	-0.188141	0.494339	ns	ACON000203-PA	sp|Q14642|I5P1_HUMAN	1e-122	Homo_sapiens	Inositol_polyphosphate-5-phosphatase_A
ACON000203	NA	NA	Tia_M_vs.Lab2_C	Field_M_vs.Lab2_C	Tiassalé_vs.Lab2	0.114507	0.698017	ns	ACON000203-PA	sp|Q14642|I5P1_HUMAN	1e-122	Homo_sapiens	Inositol_polyphosphate-5-phosphatase_A
ACON000203	NA	NA	Agb_C_vs.Lab2_C	Field_C_vs.Lab2_C	Agboville_vs.Lab2	-0.0107723	0.976811	ns	ACON000203-PB	sp|Q14642|I5P1_HUMAN	3e-126	Homo_sapiens	Inositol_polyphosphate-5-phosphatase_A
ACON000203	NA	NA	Dab_C_vs.Lab2_C	Field_C_vs.Lab2_C	Dabou_vs.Lab2	0.0926987	0.751656	ns	ACON000203-PB	sp|Q14642|I5P1_HUMAN	3e-126	Homo_sapiens	Inositol_polyphosphate-5-phosphatase_A
ACON000203	NA	NA	Tia_C_vs.Lab2_C	Field_C_vs.Lab2_C	Tiassalé_vs.Lab2	0.482915	0.0643952	ns	ACON000203-PB	sp|Q14642|I5P1_HUMAN	3e-126	Homo_sapiens	Inositol_polyphosphate-5-phosphatase_A
ACON000203	NA	NA	Agb_D_vs.Lab2_C	Field_D_vs.Lab2_C	Agboville_vs.Lab2	0.0719334	0.856948	ns	ACON000203-PB	sp|Q14642|I5P1_HUMAN	3e-126	Homo_sapiens	Inositol_polyphosphate-5-phosphatase_A
ACON000203	NA	NA	Dab_D_vs.Lab2_C	Field_D_vs.Lab2_C	Dabou_vs.Lab2	-0.142856	0.652918	ns	ACON000203-PB	sp|Q14642|I5P1_HUMAN	3e-126	Homo_sapiens	Inositol_polyphosphate-5-phosphatase_A
ACON000203	NA	NA	Tia_D_vs.Lab2_C	Field_D_vs.Lab2_C	Tiassalé_vs.Lab2	0.204114	0.465605	ns	ACON000203-PB	sp|Q14642|I5P1_HUMAN	3e-126	Homo_sapiens	Inositol_polyphosphate-5-phosphatase_A
ACON000203	NA	NA	Agb_M_vs.Lab2_C	Field_M_vs.Lab2_C	Agboville_vs.Lab2	-0.461293	0.0823368	ns	ACON000203-PB	sp|Q14642|I5P1_HUMAN	3e-126	Homo_sapiens	Inositol_polyphosphate-5-phosphatase_A
ACON000203	NA	NA	Dab_M_vs.Lab2_C	Field_M_vs.Lab2_C	Dabou_vs.Lab2	-0.188141	0.494339	ns	ACON000203-PB	sp|Q14642|I5P1_HUMAN	3e-126	Homo_sapiens	Inositol_polyphosphate-5-phosphatase_A
ACON000203	NA	NA	Tia_M_vs.Lab2_C	Field_M_vs.Lab2_C	Tiassalé_vs.Lab2	0.114507	0.698017	ns	ACON000203-PB	sp|Q14642|I5P1_HUMAN	3e-126	Homo_sapiens	Inositol_polyphosphate-5-phosphatase_A
ACON000204	NA	NA	Agb_C_vs.Lab2_C	Field_C_vs.Lab2_C	Agboville_vs.Lab2	1.17391	0.0282727	*	ACON000204-PA	NA	NA	NA	NA
ACON000204	NA	NA	Dab_C_vs.Lab2_C	Field_C_vs.Lab2_C	Dabou_vs.Lab2	1.61068	0.00151983	**	ACON000204-PA	NA	NA	NA	NA
ACON000204	NA	NA	Tia_C_vs.Lab2_C	Field_C_vs.Lab2_C	Tiassalé_vs.Lab2	0.921682	0.06044	ns	ACON000204-PA	NA	NA	NA	NA
ACON000204	NA	NA	Agb_D_vs.Lab2_C	Field_D_vs.Lab2_C	Agboville_vs.Lab2	1.62129	0.00642827	**	ACON000204-PA	NA	NA	NA	NA
ACON000204	NA	NA	Dab_D_vs.Lab2_C	Field_D_vs.Lab2_C	Dabou_vs.Lab2	1.57395	0.00319088	**	ACON000204-PA	NA	NA	NA	NA
ACON000204	NA	NA	Tia_D_vs.Lab2_C	Field_D_vs.Lab2_C	Tiassalé_vs.Lab2	1.38578	0.00514802	**	ACON000204-PA	NA	NA	NA	NA
ACON000204	NA	NA	Agb_M_vs.Lab2_C	Field_M_vs.Lab2_C	Agboville_vs.Lab2	1.24408	0.00895711	**	ACON000204-PA	NA	NA	NA	NA
ACON000204	NA	NA	Dab_M_vs.Lab2_C	Field_M_vs.Lab2_C	Dabou_vs.Lab2	1.45714	0.00256606	**	ACON000204-PA	NA	NA	NA	NA
ACON000204	NA	NA	Tia_M_vs.Lab2_C	Field_M_vs.Lab2_C	Tiassalé_vs.Lab2	0.680612	0.178808	ns	ACON000204-PA	NA	NA	NA	NA
ACON000205	NA	NA	Agb_C_vs.Lab2_C	Field_C_vs.Lab2_C	Agboville_vs.Lab2	-0.438988	0.25051	ns	ACON000205-PA	sp|Q8BL06|UBP54_MOUSE	2e-82	Mus_musculus	Inactive_ubiquitin_carboxyl-terminal_hydrolase_54
ACON000205	NA	NA	Dab_C_vs.Lab2_C	Field_C_vs.Lab2_C	Dabou_vs.Lab2	-0.545376	0.110929	ns	ACON000205-PA	sp|Q8BL06|UBP54_MOUSE	2e-82	Mus_musculus	Inactive_ubiquitin_carboxyl-terminal_hydrolase_54
ACON000205	NA	NA	Tia_C_vs.Lab2_C	Field_C_vs.Lab2_C	Tiassalé_vs.Lab2	-0.777229	0.0246173	*	ACON000205-PA	sp|Q8BL06|UBP54_MOUSE	2e-82	Mus_musculus	Inactive_ubiquitin_carboxyl-terminal_hydrolase_54
ACON000205	NA	NA	Agb_D_vs.Lab2_C	Field_D_vs.Lab2_C	Agboville_vs.Lab2	-0.51703	0.221317	ns	ACON000205-PA	sp|Q8BL06|UBP54_MOUSE	2e-82	Mus_musculus	Inactive_ubiquitin_carboxyl-terminal_hydrolase_54
ACON000205	NA	NA	Dab_D_vs.Lab2_C	Field_D_vs.Lab2_C	Dabou_vs.Lab2	-0.275412	0.464944	ns	ACON000205-PA	sp|Q8BL06|UBP54_MOUSE	2e-82	Mus_musculus	Inactive_ubiquitin_carboxyl-terminal_hydrolase_54
ACON000205	NA	NA	Tia_D_vs.Lab2_C	Field_D_vs.Lab2_C	Tiassalé_vs.Lab2	-0.853297	0.0153811	*	ACON000205-PA	sp|Q8BL06|UBP54_MOUSE	2e-82	Mus_musculus	Inactive_ubiquitin_carboxyl-terminal_hydrolase_54
ACON000205	NA	NA	Agb_M_vs.Lab2_C	Field_M_vs.Lab2_C	Agboville_vs.Lab2	-0.673839	0.044069	*	ACON000205-PA	sp|Q8BL06|UBP54_MOUSE	2e-82	Mus_musculus	Inactive_ubiquitin_carboxyl-terminal_hydrolase_54
ACON000205	NA	NA	Dab_M_vs.Lab2_C	Field_M_vs.Lab2_C	Dabou_vs.Lab2	-0.582606	0.0795729	ns	ACON000205-PA	sp|Q8BL06|UBP54_MOUSE	2e-82	Mus_musculus	Inactive_ubiquitin_carboxyl-terminal_hydrolase_54
ACON000205	NA	NA	Tia_M_vs.Lab2_C	Field_M_vs.Lab2_C	Tiassalé_vs.Lab2	-0.571787	0.0973783	ns	ACON000205-PA	sp|Q8BL06|UBP54_MOUSE	2e-82	Mus_musculus	Inactive_ubiquitin_carboxyl-terminal_hydrolase_54
ACON000205	NA	NA	Agb_C_vs.Lab2_C	Field_C_vs.Lab2_C	Agboville_vs.Lab2	-0.438988	0.25051	ns	ACON000205-PB	sp|Q8BL06|UBP54_MOUSE	3e-109	Mus_musculus	Inactive_ubiquitin_carboxyl-terminal_hydrolase_54
ACON000205	NA	NA	Dab_C_vs.Lab2_C	Field_C_vs.Lab2_C	Dabou_vs.Lab2	-0.545376	0.110929	ns	ACON000205-PB	sp|Q8BL06|UBP54_MOUSE	3e-109	Mus_musculus	Inactive_ubiquitin_carboxyl-terminal_hydrolase_54
ACON000205	NA	NA	Tia_C_vs.Lab2_C	Field_C_vs.Lab2_C	Tiassalé_vs.Lab2	-0.777229	0.0246173	*	ACON000205-PB	sp|Q8BL06|UBP54_MOUSE	3e-109	Mus_musculus	Inactive_ubiquitin_carboxyl-terminal_hydrolase_54
ACON000205	NA	NA	Agb_D_vs.Lab2_C	Field_D_vs.Lab2_C	Agboville_vs.Lab2	-0.51703	0.221317	ns	ACON000205-PB	sp|Q8BL06|UBP54_MOUSE	3e-109	Mus_musculus	Inactive_ubiquitin_carboxyl-terminal_hydrolase_54
ACON000205	NA	NA	Dab_D_vs.Lab2_C	Field_D_vs.Lab2_C	Dabou_vs.Lab2	-0.275412	0.464944	ns	ACON000205-PB	sp|Q8BL06|UBP54_MOUSE	3e-109	Mus_musculus	Inactive_ubiquitin_carboxyl-terminal_hydrolase_54
ACON000205	NA	NA	Tia_D_vs.Lab2_C	Field_D_vs.Lab2_C	Tiassalé_vs.Lab2	-0.853297	0.0153811	*	ACON000205-PB	sp|Q8BL06|UBP54_MOUSE	3e-109	Mus_musculus	Inactive_ubiquitin_carboxyl-terminal_hydrolase_54
ACON000205	NA	NA	Agb_M_vs.Lab2_C	Field_M_vs.Lab2_C	Agboville_vs.Lab2	-0.673839	0.044069	*	ACON000205-PB	sp|Q8BL06|UBP54_MOUSE	3e-109	Mus_musculus	Inactive_ubiquitin_carboxyl-terminal_hydrolase_54
ACON000205	NA	NA	Dab_M_vs.Lab2_C	Field_M_vs.Lab2_C	Dabou_vs.Lab2	-0.582606	0.0795729	ns	ACON000205-PB	sp|Q8BL06|UBP54_MOUSE	3e-109	Mus_musculus	Inactive_ubiquitin_carboxyl-terminal_hydrolase_54
ACON000205	NA	NA	Tia_M_vs.Lab2_C	Field_M_vs.Lab2_C	Tiassalé_vs.Lab2	-0.571787	0.0973783	ns	ACON000205-PB	sp|Q8BL06|UBP54_MOUSE	3e-109	Mus_musculus	Inactive_ubiquitin_carboxyl-terminal_hydrolase_54
ACON000209	NA	NA	Agb_C_vs.Lab2_C	Field_C_vs.Lab2_C	Agboville_vs.Lab2	0.520989	0.0526548	ns	ACON000209-PA	sp|Q9WTW1|GRIP2_RAT	2e-46	Rattus_norvegicus	Glutamate_receptor-interacting_protein_2
ACON000209	NA	NA	Dab_C_vs.Lab2_C	Field_C_vs.Lab2_C	Dabou_vs.Lab2	1.10029	6.03412e-05	***	ACON000209-PA	sp|Q9WTW1|GRIP2_RAT	2e-46	Rattus_norvegicus	Glutamate_receptor-interacting_protein_2
ACON000209	NA	NA	Tia_C_vs.Lab2_C	Field_C_vs.Lab2_C	Tiassalé_vs.Lab2	0.845531	0.000912874	***	ACON000209-PA	sp|Q9WTW1|GRIP2_RAT	2e-46	Rattus_norvegicus	Glutamate_receptor-interacting_protein_2
ACON000209	NA	NA	Agb_D_vs.Lab2_C	Field_D_vs.Lab2_C	Agboville_vs.Lab2	0.783459	0.00969274	**	ACON000209-PA	sp|Q9WTW1|GRIP2_RAT	2e-46	Rattus_norvegicus	Glutamate_receptor-interacting_protein_2
ACON000209	NA	NA	Dab_D_vs.Lab2_C	Field_D_vs.Lab2_C	Dabou_vs.Lab2	1.17652	3.43928e-05	***	ACON000209-PA	sp|Q9WTW1|GRIP2_RAT	2e-46	Rattus_norvegicus	Glutamate_receptor-interacting_protein_2
ACON000209	NA	NA	Tia_D_vs.Lab2_C	Field_D_vs.Lab2_C	Tiassalé_vs.Lab2	0.752542	0.00269366	**	ACON000209-PA	sp|Q9WTW1|GRIP2_RAT	2e-46	Rattus_norvegicus	Glutamate_receptor-interacting_protein_2
ACON000209	NA	NA	Agb_M_vs.Lab2_C	Field_M_vs.Lab2_C	Agboville_vs.Lab2	0.939472	0.000180683	***	ACON000209-PA	sp|Q9WTW1|GRIP2_RAT	2e-46	Rattus_norvegicus	Glutamate_receptor-interacting_protein_2
ACON000209	NA	NA	Dab_M_vs.Lab2_C	Field_M_vs.Lab2_C	Dabou_vs.Lab2	1.21447	7.11407e-06	***	ACON000209-PA	sp|Q9WTW1|GRIP2_RAT	2e-46	Rattus_norvegicus	Glutamate_receptor-interacting_protein_2
ACON000209	NA	NA	Tia_M_vs.Lab2_C	Field_M_vs.Lab2_C	Tiassalé_vs.Lab2	0.841522	0.000995975	***	ACON000209-PA	sp|Q9WTW1|GRIP2_RAT	2e-46	Rattus_norvegicus	Glutamate_receptor-interacting_protein_2
ACON000210	NA	NA	Agb_C_vs.Lab2_C	Field_C_vs.Lab2_C	Agboville_vs.Lab2	-0.633598	0.40129	ns	ACON000210-PA	sp|P00591|LIPP_PIG	1e-66	Sus_scrofa	Pancreatic_triacylglycerol_lipase
ACON000210	NA	NA	Dab_C_vs.Lab2_C	Field_C_vs.Lab2_C	Dabou_vs.Lab2	-0.362735	0.598421	ns	ACON000210-PA	sp|P00591|LIPP_PIG	1e-66	Sus_scrofa	Pancreatic_triacylglycerol_lipase
ACON000210	NA	NA	Tia_C_vs.Lab2_C	Field_C_vs.Lab2_C	Tiassalé_vs.Lab2	-1.06198	0.108978	ns	ACON000210-PA	sp|P00591|LIPP_PIG	1e-66	Sus_scrofa	Pancreatic_triacylglycerol_lipase
ACON000210	NA	NA	Agb_D_vs.Lab2_C	Field_D_vs.Lab2_C	Agboville_vs.Lab2	0.383014	0.652968	ns	ACON000210-PA	sp|P00591|LIPP_PIG	1e-66	Sus_scrofa	Pancreatic_triacylglycerol_lipase
ACON000210	NA	NA	Dab_D_vs.Lab2_C	Field_D_vs.Lab2_C	Dabou_vs.Lab2	0.273188	0.715825	ns	ACON000210-PA	sp|P00591|LIPP_PIG	1e-66	Sus_scrofa	Pancreatic_triacylglycerol_lipase
ACON000210	NA	NA	Tia_D_vs.Lab2_C	Field_D_vs.Lab2_C	Tiassalé_vs.Lab2	-1.19038	0.0766145	ns	ACON000210-PA	sp|P00591|LIPP_PIG	1e-66	Sus_scrofa	Pancreatic_triacylglycerol_lipase
ACON000210	NA	NA	Agb_M_vs.Lab2_C	Field_M_vs.Lab2_C	Agboville_vs.Lab2	-0.0782223	0.912216	ns	ACON000210-PA	sp|P00591|LIPP_PIG	1e-66	Sus_scrofa	Pancreatic_triacylglycerol_lipase
ACON000210	NA	NA	Dab_M_vs.Lab2_C	Field_M_vs.Lab2_C	Dabou_vs.Lab2	-0.326887	0.625009	ns	ACON000210-PA	sp|P00591|LIPP_PIG	1e-66	Sus_scrofa	Pancreatic_triacylglycerol_lipase
ACON000210	NA	NA	Tia_M_vs.Lab2_C	Field_M_vs.Lab2_C	Tiassalé_vs.Lab2	0.600361	0.346272	ns	ACON000210-PA	sp|P00591|LIPP_PIG	1e-66	Sus_scrofa	Pancreatic_triacylglycerol_lipase
ACON000211	NA	NA	Agb_C_vs.Lab2_C	Field_C_vs.Lab2_C	Agboville_vs.Lab2	-0.682939	0.401458	ns	ACON000211-PA	sp|Q64425|LIPP_MYOCO	1e-73	Myocastor_coypus	Pancreatic_triacylglycerol_lipase_(Fragment)
ACON000211	NA	NA	Dab_C_vs.Lab2_C	Field_C_vs.Lab2_C	Dabou_vs.Lab2	-1.25	0.0827679	ns	ACON000211-PA	sp|Q64425|LIPP_MYOCO	1e-73	Myocastor_coypus	Pancreatic_triacylglycerol_lipase_(Fragment)
ACON000211	NA	NA	Tia_C_vs.Lab2_C	Field_C_vs.Lab2_C	Tiassalé_vs.Lab2	-2.08205	0.00639562	**	ACON000211-PA	sp|Q64425|LIPP_MYOCO	1e-73	Myocastor_coypus	Pancreatic_triacylglycerol_lipase_(Fragment)
ACON000211	NA	NA	Agb_D_vs.Lab2_C	Field_D_vs.Lab2_C	Agboville_vs.Lab2	-0.213452	0.832584	ns	ACON000211-PA	sp|Q64425|LIPP_MYOCO	1e-73	Myocastor_coypus	Pancreatic_triacylglycerol_lipase_(Fragment)
ACON000211	NA	NA	Dab_D_vs.Lab2_C	Field_D_vs.Lab2_C	Dabou_vs.Lab2	-0.406858	0.610941	ns	ACON000211-PA	sp|Q64425|LIPP_MYOCO	1e-73	Myocastor_coypus	Pancreatic_triacylglycerol_lipase_(Fragment)
ACON000211	NA	NA	Tia_D_vs.Lab2_C	Field_D_vs.Lab2_C	Tiassalé_vs.Lab2	-0.356508	0.639307	ns	ACON000211-PA	sp|Q64425|LIPP_MYOCO	1e-73	Myocastor_coypus	Pancreatic_triacylglycerol_lipase_(Fragment)
ACON000211	NA	NA	Agb_M_vs.Lab2_C	Field_M_vs.Lab2_C	Agboville_vs.Lab2	-1.08476	0.116766	ns	ACON000211-PA	sp|Q64425|LIPP_MYOCO	1e-73	Myocastor_coypus	Pancreatic_triacylglycerol_lipase_(Fragment)
ACON000211	NA	NA	Dab_M_vs.Lab2_C	Field_M_vs.Lab2_C	Dabou_vs.Lab2	-2.01472	0.00651231	**	ACON000211-PA	sp|Q64425|LIPP_MYOCO	1e-73	Myocastor_coypus	Pancreatic_triacylglycerol_lipase_(Fragment)
ACON000211	NA	NA	Tia_M_vs.Lab2_C	Field_M_vs.Lab2_C	Tiassalé_vs.Lab2	-0.379385	0.612457	ns	ACON000211-PA	sp|Q64425|LIPP_MYOCO	1e-73	Myocastor_coypus	Pancreatic_triacylglycerol_lipase_(Fragment)
ACON000213	NA	NA	Agb_C_vs.Lab2_C	Field_C_vs.Lab2_C	Agboville_vs.Lab2	0.688869	0.242448	ns	ACON000213-PA	NA	NA	NA	NA
ACON000213	NA	NA	Dab_C_vs.Lab2_C	Field_C_vs.Lab2_C	Dabou_vs.Lab2	0.839459	0.107864	ns	ACON000213-PA	NA	NA	NA	NA
ACON000213	NA	NA	Tia_C_vs.Lab2_C	Field_C_vs.Lab2_C	Tiassalé_vs.Lab2	2.59749	1.09196e-05	***	ACON000213-PA	NA	NA	NA	NA
ACON000213	NA	NA	Agb_D_vs.Lab2_C	Field_D_vs.Lab2_C	Agboville_vs.Lab2	0.0679001	0.939246	ns	ACON000213-PA	NA	NA	NA	NA
ACON000213	NA	NA	Dab_D_vs.Lab2_C	Field_D_vs.Lab2_C	Dabou_vs.Lab2	-0.327451	0.608005	ns	ACON000213-PA	NA	NA	NA	NA
ACON000213	NA	NA	Tia_D_vs.Lab2_C	Field_D_vs.Lab2_C	Tiassalé_vs.Lab2	1.36739	0.00882855	**	ACON000213-PA	NA	NA	NA	NA
ACON000213	NA	NA	Agb_M_vs.Lab2_C	Field_M_vs.Lab2_C	Agboville_vs.Lab2	-0.409133	0.47104	ns	ACON000213-PA	NA	NA	NA	NA
ACON000213	NA	NA	Dab_M_vs.Lab2_C	Field_M_vs.Lab2_C	Dabou_vs.Lab2	0.113394	0.851553	ns	ACON000213-PA	NA	NA	NA	NA
ACON000213	NA	NA	Tia_M_vs.Lab2_C	Field_M_vs.Lab2_C	Tiassalé_vs.Lab2	0.31784	0.582353	ns	ACON000213-PA	NA	NA	NA	NA
ACON000214	NA	NA	Agb_C_vs.Lab2_C	Field_C_vs.Lab2_C	Agboville_vs.Lab2	0.244435	0.483457	ns	ACON000214-PA	sp|P16068|GCYB1_BOVIN	0	Bos_taurus	Guanylate_cyclase_soluble_subunit_beta-1
ACON000214	NA	NA	Dab_C_vs.Lab2_C	Field_C_vs.Lab2_C	Dabou_vs.Lab2	0.533481	0.0685935	ns	ACON000214-PA	sp|P16068|GCYB1_BOVIN	0	Bos_taurus	Guanylate_cyclase_soluble_subunit_beta-1
ACON000214	NA	NA	Tia_C_vs.Lab2_C	Field_C_vs.Lab2_C	Tiassalé_vs.Lab2	0.788827	0.0070001	**	ACON000214-PA	sp|P16068|GCYB1_BOVIN	0	Bos_taurus	Guanylate_cyclase_soluble_subunit_beta-1
ACON000214	NA	NA	Agb_D_vs.Lab2_C	Field_D_vs.Lab2_C	Agboville_vs.Lab2	0.321423	0.393587	ns	ACON000214-PA	sp|P16068|GCYB1_BOVIN	0	Bos_taurus	Guanylate_cyclase_soluble_subunit_beta-1
ACON000214	NA	NA	Dab_D_vs.Lab2_C	Field_D_vs.Lab2_C	Dabou_vs.Lab2	0.138199	0.697876	ns	ACON000214-PA	sp|P16068|GCYB1_BOVIN	0	Bos_taurus	Guanylate_cyclase_soluble_subunit_beta-1
ACON000214	NA	NA	Tia_D_vs.Lab2_C	Field_D_vs.Lab2_C	Tiassalé_vs.Lab2	0.779364	0.00820145	**	ACON000214-PA	sp|P16068|GCYB1_BOVIN	0	Bos_taurus	Guanylate_cyclase_soluble_subunit_beta-1
ACON000214	NA	NA	Agb_M_vs.Lab2_C	Field_M_vs.Lab2_C	Agboville_vs.Lab2	0.69463	0.0141372	*	ACON000214-PA	sp|P16068|GCYB1_BOVIN	0	Bos_taurus	Guanylate_cyclase_soluble_subunit_beta-1
ACON000214	NA	NA	Dab_M_vs.Lab2_C	Field_M_vs.Lab2_C	Dabou_vs.Lab2	0.465421	0.101294	ns	ACON000214-PA	sp|P16068|GCYB1_BOVIN	0	Bos_taurus	Guanylate_cyclase_soluble_subunit_beta-1
ACON000214	NA	NA	Tia_M_vs.Lab2_C	Field_M_vs.Lab2_C	Tiassalé_vs.Lab2	0.701588	0.0172625	*	ACON000214-PA	sp|P16068|GCYB1_BOVIN	0	Bos_taurus	Guanylate_cyclase_soluble_subunit_beta-1
ACON000215	NA	NA	Agb_C_vs.Lab2_C	Field_C_vs.Lab2_C	Agboville_vs.Lab2	0.0693213	0.88475	ns	ACON000215-PA	sp|P22810|HMOC_DROME	3e-59	Drosophila_melanogaster	Homeotic_protein_ocelliless
ACON000215	NA	NA	Dab_C_vs.Lab2_C	Field_C_vs.Lab2_C	Dabou_vs.Lab2	0.246374	0.503298	ns	ACON000215-PA	sp|P22810|HMOC_DROME	3e-59	Drosophila_melanogaster	Homeotic_protein_ocelliless
ACON000215	NA	NA	Tia_C_vs.Lab2_C	Field_C_vs.Lab2_C	Tiassalé_vs.Lab2	0.77923	0.0218588	*	ACON000215-PA	sp|P22810|HMOC_DROME	3e-59	Drosophila_melanogaster	Homeotic_protein_ocelliless
ACON000215	NA	NA	Agb_D_vs.Lab2_C	Field_D_vs.Lab2_C	Agboville_vs.Lab2	0.163989	0.738793	ns	ACON000215-PA	sp|P22810|HMOC_DROME	3e-59	Drosophila_melanogaster	Homeotic_protein_ocelliless
ACON000215	NA	NA	Dab_D_vs.Lab2_C	Field_D_vs.Lab2_C	Dabou_vs.Lab2	-0.356732	0.364683	ns	ACON000215-PA	sp|P22810|HMOC_DROME	3e-59	Drosophila_melanogaster	Homeotic_protein_ocelliless
ACON000215	NA	NA	Tia_D_vs.Lab2_C	Field_D_vs.Lab2_C	Tiassalé_vs.Lab2	5.88804e-05	0.999914	ns	ACON000215-PA	sp|P22810|HMOC_DROME	3e-59	Drosophila_melanogaster	Homeotic_protein_ocelliless
ACON000215	NA	NA	Agb_M_vs.Lab2_C	Field_M_vs.Lab2_C	Agboville_vs.Lab2	0.552026	0.0978936	ns	ACON000215-PA	sp|P22810|HMOC_DROME	3e-59	Drosophila_melanogaster	Homeotic_protein_ocelliless
ACON000215	NA	NA	Dab_M_vs.Lab2_C	Field_M_vs.Lab2_C	Dabou_vs.Lab2	0.0604355	0.879633	ns	ACON000215-PA	sp|P22810|HMOC_DROME	3e-59	Drosophila_melanogaster	Homeotic_protein_ocelliless
ACON000215	NA	NA	Tia_M_vs.Lab2_C	Field_M_vs.Lab2_C	Tiassalé_vs.Lab2	0.263695	0.4745	ns	ACON000215-PA	sp|P22810|HMOC_DROME	3e-59	Drosophila_melanogaster	Homeotic_protein_ocelliless
ACON000217	NA	NA	Agb_C_vs.Lab2_C	Field_C_vs.Lab2_C	Agboville_vs.Lab2	-0.0896519	0.870621	ns	ACON000217-PA	sp|Q08180|ICCR_DROME	0	Drosophila_melanogaster	Irregular_chiasm_C-roughest_protein
ACON000217	NA	NA	Dab_C_vs.Lab2_C	Field_C_vs.Lab2_C	Dabou_vs.Lab2	-0.0915316	0.845318	ns	ACON000217-PA	sp|Q08180|ICCR_DROME	0	Drosophila_melanogaster	Irregular_chiasm_C-roughest_protein
ACON000217	NA	NA	Tia_C_vs.Lab2_C	Field_C_vs.Lab2_C	Tiassalé_vs.Lab2	0.262131	0.541618	ns	ACON000217-PA	sp|Q08180|ICCR_DROME	0	Drosophila_melanogaster	Irregular_chiasm_C-roughest_protein
ACON000217	NA	NA	Agb_D_vs.Lab2_C	Field_D_vs.Lab2_C	Agboville_vs.Lab2	-0.0494784	0.941357	ns	ACON000217-PA	sp|Q08180|ICCR_DROME	0	Drosophila_melanogaster	Irregular_chiasm_C-roughest_protein
ACON000217	NA	NA	Dab_D_vs.Lab2_C	Field_D_vs.Lab2_C	Dabou_vs.Lab2	-0.761222	0.092097	ns	ACON000217-PA	sp|Q08180|ICCR_DROME	0	Drosophila_melanogaster	Irregular_chiasm_C-roughest_protein
ACON000217	NA	NA	Tia_D_vs.Lab2_C	Field_D_vs.Lab2_C	Tiassalé_vs.Lab2	0.261216	0.547811	ns	ACON000217-PA	sp|Q08180|ICCR_DROME	0	Drosophila_melanogaster	Irregular_chiasm_C-roughest_protein
ACON000217	NA	NA	Agb_M_vs.Lab2_C	Field_M_vs.Lab2_C	Agboville_vs.Lab2	-0.857892	0.0415811	*	ACON000217-PA	sp|Q08180|ICCR_DROME	0	Drosophila_melanogaster	Irregular_chiasm_C-roughest_protein
ACON000217	NA	NA	Dab_M_vs.Lab2_C	Field_M_vs.Lab2_C	Dabou_vs.Lab2	-0.403764	0.333016	ns	ACON000217-PA	sp|Q08180|ICCR_DROME	0	Drosophila_melanogaster	Irregular_chiasm_C-roughest_protein
ACON000217	NA	NA	Tia_M_vs.Lab2_C	Field_M_vs.Lab2_C	Tiassalé_vs.Lab2	0.106406	0.819536	ns	ACON000217-PA	sp|Q08180|ICCR_DROME	0	Drosophila_melanogaster	Irregular_chiasm_C-roughest_protein
ACON000218	NA	NA	Agb_C_vs.Lab2_C	Field_C_vs.Lab2_C	Agboville_vs.Lab2	-0.757873	0.04637	*	ACON000218-PA	sp|Q08180|ICCR_DROME	0	Drosophila_melanogaster	Irregular_chiasm_C-roughest_protein
ACON000218	NA	NA	Dab_C_vs.Lab2_C	Field_C_vs.Lab2_C	Dabou_vs.Lab2	-0.83657	0.0181394	*	ACON000218-PA	sp|Q08180|ICCR_DROME	0	Drosophila_melanogaster	Irregular_chiasm_C-roughest_protein
ACON000218	NA	NA	Tia_C_vs.Lab2_C	Field_C_vs.Lab2_C	Tiassalé_vs.Lab2	-0.577531	0.0927736	ns	ACON000218-PA	sp|Q08180|ICCR_DROME	0	Drosophila_melanogaster	Irregular_chiasm_C-roughest_protein
ACON000218	NA	NA	Agb_D_vs.Lab2_C	Field_D_vs.Lab2_C	Agboville_vs.Lab2	-0.575594	0.173401	ns	ACON000218-PA	sp|Q08180|ICCR_DROME	0	Drosophila_melanogaster	Irregular_chiasm_C-roughest_protein
ACON000218	NA	NA	Dab_D_vs.Lab2_C	Field_D_vs.Lab2_C	Dabou_vs.Lab2	-0.597922	0.101249	ns	ACON000218-PA	sp|Q08180|ICCR_DROME	0	Drosophila_melanogaster	Irregular_chiasm_C-roughest_protein
ACON000218	NA	NA	Tia_D_vs.Lab2_C	Field_D_vs.Lab2_C	Tiassalé_vs.Lab2	-0.707772	0.0421772	*	ACON000218-PA	sp|Q08180|ICCR_DROME	0	Drosophila_melanogaster	Irregular_chiasm_C-roughest_protein
ACON000218	NA	NA	Agb_M_vs.Lab2_C	Field_M_vs.Lab2_C	Agboville_vs.Lab2	-1.14418	0.00142235	**	ACON000218-PA	sp|Q08180|ICCR_DROME	0	Drosophila_melanogaster	Irregular_chiasm_C-roughest_protein
ACON000218	NA	NA	Dab_M_vs.Lab2_C	Field_M_vs.Lab2_C	Dabou_vs.Lab2	-0.704358	0.0367573	*	ACON000218-PA	sp|Q08180|ICCR_DROME	0	Drosophila_melanogaster	Irregular_chiasm_C-roughest_protein
ACON000218	NA	NA	Tia_M_vs.Lab2_C	Field_M_vs.Lab2_C	Tiassalé_vs.Lab2	-0.967525	0.00738162	**	ACON000218-PA	sp|Q08180|ICCR_DROME	0	Drosophila_melanogaster	Irregular_chiasm_C-roughest_protein
ACON000219	NA	NA	Agb_C_vs.Lab2_C	Field_C_vs.Lab2_C	Agboville_vs.Lab2	0.33668	0.420121	ns	ACON000219-PA	sp|A6H782|TEKT3_BOVIN	2e-125	Bos_taurus	Tektin-3
ACON000219	NA	NA	Dab_C_vs.Lab2_C	Field_C_vs.Lab2_C	Dabou_vs.Lab2	0.870796	0.0141813	*	ACON000219-PA	sp|A6H782|TEKT3_BOVIN	2e-125	Bos_taurus	Tektin-3
ACON000219	NA	NA	Tia_C_vs.Lab2_C	Field_C_vs.Lab2_C	Tiassalé_vs.Lab2	0.918129	0.00943205	**	ACON000219-PA	sp|A6H782|TEKT3_BOVIN	2e-125	Bos_taurus	Tektin-3
ACON000219	NA	NA	Agb_D_vs.Lab2_C	Field_D_vs.Lab2_C	Agboville_vs.Lab2	0.648427	0.128195	ns	ACON000219-PA	sp|A6H782|TEKT3_BOVIN	2e-125	Bos_taurus	Tektin-3
ACON000219	NA	NA	Dab_D_vs.Lab2_C	Field_D_vs.Lab2_C	Dabou_vs.Lab2	0.509546	0.180138	ns	ACON000219-PA	sp|A6H782|TEKT3_BOVIN	2e-125	Bos_taurus	Tektin-3
ACON000219	NA	NA	Tia_D_vs.Lab2_C	Field_D_vs.Lab2_C	Tiassalé_vs.Lab2	0.861776	0.0151026	*	ACON000219-PA	sp|A6H782|TEKT3_BOVIN	2e-125	Bos_taurus	Tektin-3
ACON000219	NA	NA	Agb_M_vs.Lab2_C	Field_M_vs.Lab2_C	Agboville_vs.Lab2	1.23683	0.000469982	***	ACON000219-PA	sp|A6H782|TEKT3_BOVIN	2e-125	Bos_taurus	Tektin-3
ACON000219	NA	NA	Dab_M_vs.Lab2_C	Field_M_vs.Lab2_C	Dabou_vs.Lab2	1.04843	0.00261257	**	ACON000219-PA	sp|A6H782|TEKT3_BOVIN	2e-125	Bos_taurus	Tektin-3
ACON000219	NA	NA	Tia_M_vs.Lab2_C	Field_M_vs.Lab2_C	Tiassalé_vs.Lab2	0.810671	0.0226536	*	ACON000219-PA	sp|A6H782|TEKT3_BOVIN	2e-125	Bos_taurus	Tektin-3
ACON000220	NA	NA	Agb_C_vs.Lab2_C	Field_C_vs.Lab2_C	Agboville_vs.Lab2	0.12098	0.82754	ns	ACON000220-PA	sp|O75191|XYLB_HUMAN	2e-154	Homo_sapiens	Xylulose_kinase
ACON000220	NA	NA	Dab_C_vs.Lab2_C	Field_C_vs.Lab2_C	Dabou_vs.Lab2	0.0880342	0.856112	ns	ACON000220-PA	sp|O75191|XYLB_HUMAN	2e-154	Homo_sapiens	Xylulose_kinase
ACON000220	NA	NA	Tia_C_vs.Lab2_C	Field_C_vs.Lab2_C	Tiassalé_vs.Lab2	-0.472145	0.286316	ns	ACON000220-PA	sp|O75191|XYLB_HUMAN	2e-154	Homo_sapiens	Xylulose_kinase
ACON000220	NA	NA	Agb_D_vs.Lab2_C	Field_D_vs.Lab2_C	Agboville_vs.Lab2	0.183297	0.760629	ns	ACON000220-PA	sp|O75191|XYLB_HUMAN	2e-154	Homo_sapiens	Xylulose_kinase
ACON000220	NA	NA	Dab_D_vs.Lab2_C	Field_D_vs.Lab2_C	Dabou_vs.Lab2	-0.420763	0.378021	ns	ACON000220-PA	sp|O75191|XYLB_HUMAN	2e-154	Homo_sapiens	Xylulose_kinase
ACON000220	NA	NA	Tia_D_vs.Lab2_C	Field_D_vs.Lab2_C	Tiassalé_vs.Lab2	0.106094	0.829572	ns	ACON000220-PA	sp|O75191|XYLB_HUMAN	2e-154	Homo_sapiens	Xylulose_kinase
ACON000220	NA	NA	Agb_M_vs.Lab2_C	Field_M_vs.Lab2_C	Agboville_vs.Lab2	-0.45587	0.288961	ns	ACON000220-PA	sp|O75191|XYLB_HUMAN	2e-154	Homo_sapiens	Xylulose_kinase
ACON000220	NA	NA	Dab_M_vs.Lab2_C	Field_M_vs.Lab2_C	Dabou_vs.Lab2	-0.562925	0.1865	ns	ACON000220-PA	sp|O75191|XYLB_HUMAN	2e-154	Homo_sapiens	Xylulose_kinase
ACON000220	NA	NA	Tia_M_vs.Lab2_C	Field_M_vs.Lab2_C	Tiassalé_vs.Lab2	-0.296097	0.520139	ns	ACON000220-PA	sp|O75191|XYLB_HUMAN	2e-154	Homo_sapiens	Xylulose_kinase
ACON000222	NA	NA	Agb_C_vs.Lab2_C	Field_C_vs.Lab2_C	Agboville_vs.Lab2	-0.102531	0.853107	ns	ACON000222-PA	sp|Q86BA1|MICAL_DROME	0	Drosophila_melanogaster	[F-actin]-monooxygenase_Mical
ACON000222	NA	NA	Dab_C_vs.Lab2_C	Field_C_vs.Lab2_C	Dabou_vs.Lab2	0.0507427	0.91696	ns	ACON000222-PA	sp|Q86BA1|MICAL_DROME	0	Drosophila_melanogaster	[F-actin]-monooxygenase_Mical
ACON000222	NA	NA	Tia_C_vs.Lab2_C	Field_C_vs.Lab2_C	Tiassalé_vs.Lab2	-0.48156	0.261276	ns	ACON000222-PA	sp|Q86BA1|MICAL_DROME	0	Drosophila_melanogaster	[F-actin]-monooxygenase_Mical
ACON000222	NA	NA	Agb_D_vs.Lab2_C	Field_D_vs.Lab2_C	Agboville_vs.Lab2	0.213419	0.711345	ns	ACON000222-PA	sp|Q86BA1|MICAL_DROME	0	Drosophila_melanogaster	[F-actin]-monooxygenase_Mical
ACON000222	NA	NA	Dab_D_vs.Lab2_C	Field_D_vs.Lab2_C	Dabou_vs.Lab2	0.0596943	0.910711	ns	ACON000222-PA	sp|Q86BA1|MICAL_DROME	0	Drosophila_melanogaster	[F-actin]-monooxygenase_Mical
ACON000222	NA	NA	Tia_D_vs.Lab2_C	Field_D_vs.Lab2_C	Tiassalé_vs.Lab2	-0.263984	0.558876	ns	ACON000222-PA	sp|Q86BA1|MICAL_DROME	0	Drosophila_melanogaster	[F-actin]-monooxygenase_Mical
ACON000222	NA	NA	Agb_M_vs.Lab2_C	Field_M_vs.Lab2_C	Agboville_vs.Lab2	-0.156472	0.722768	ns	ACON000222-PA	sp|Q86BA1|MICAL_DROME	0	Drosophila_melanogaster	[F-actin]-monooxygenase_Mical
ACON000222	NA	NA	Dab_M_vs.Lab2_C	Field_M_vs.Lab2_C	Dabou_vs.Lab2	-0.125941	0.780318	ns	ACON000222-PA	sp|Q86BA1|MICAL_DROME	0	Drosophila_melanogaster	[F-actin]-monooxygenase_Mical
ACON000222	NA	NA	Tia_M_vs.Lab2_C	Field_M_vs.Lab2_C	Tiassalé_vs.Lab2	-0.412548	0.344332	ns	ACON000222-PA	sp|Q86BA1|MICAL_DROME	0	Drosophila_melanogaster	[F-actin]-monooxygenase_Mical
ACON000222	NA	NA	Agb_C_vs.Lab2_C	Field_C_vs.Lab2_C	Agboville_vs.Lab2	-0.102531	0.853107	ns	ACON000222-PB	sp|Q86BA1|MICAL_DROME	0	Drosophila_melanogaster	[F-actin]-monooxygenase_Mical
ACON000222	NA	NA	Dab_C_vs.Lab2_C	Field_C_vs.Lab2_C	Dabou_vs.Lab2	0.0507427	0.91696	ns	ACON000222-PB	sp|Q86BA1|MICAL_DROME	0	Drosophila_melanogaster	[F-actin]-monooxygenase_Mical
ACON000222	NA	NA	Tia_C_vs.Lab2_C	Field_C_vs.Lab2_C	Tiassalé_vs.Lab2	-0.48156	0.261276	ns	ACON000222-PB	sp|Q86BA1|MICAL_DROME	0	Drosophila_melanogaster	[F-actin]-monooxygenase_Mical
ACON000222	NA	NA	Agb_D_vs.Lab2_C	Field_D_vs.Lab2_C	Agboville_vs.Lab2	0.213419	0.711345	ns	ACON000222-PB	sp|Q86BA1|MICAL_DROME	0	Drosophila_melanogaster	[F-actin]-monooxygenase_Mical
ACON000222	NA	NA	Dab_D_vs.Lab2_C	Field_D_vs.Lab2_C	Dabou_vs.Lab2	0.0596943	0.910711	ns	ACON000222-PB	sp|Q86BA1|MICAL_DROME	0	Drosophila_melanogaster	[F-actin]-monooxygenase_Mical
ACON000222	NA	NA	Tia_D_vs.Lab2_C	Field_D_vs.Lab2_C	Tiassalé_vs.Lab2	-0.263984	0.558876	ns	ACON000222-PB	sp|Q86BA1|MICAL_DROME	0	Drosophila_melanogaster	[F-actin]-monooxygenase_Mical
ACON000222	NA	NA	Agb_M_vs.Lab2_C	Field_M_vs.Lab2_C	Agboville_vs.Lab2	-0.156472	0.722768	ns	ACON000222-PB	sp|Q86BA1|MICAL_DROME	0	Drosophila_melanogaster	[F-actin]-monooxygenase_Mical
ACON000222	NA	NA	Dab_M_vs.Lab2_C	Field_M_vs.Lab2_C	Dabou_vs.Lab2	-0.125941	0.780318	ns	ACON000222-PB	sp|Q86BA1|MICAL_DROME	0	Drosophila_melanogaster	[F-actin]-monooxygenase_Mical
ACON000222	NA	NA	Tia_M_vs.Lab2_C	Field_M_vs.Lab2_C	Tiassalé_vs.Lab2	-0.412548	0.344332	ns	ACON000222-PB	sp|Q86BA1|MICAL_DROME	0	Drosophila_melanogaster	[F-actin]-monooxygenase_Mical
ACON000223	NA	NA	Agb_C_vs.Lab2_C	Field_C_vs.Lab2_C	Agboville_vs.Lab2	-0.619429	0.0165093	*	ACON000223-PA	sp|Q9NZQ3|SPN90_HUMAN	3e-88	Homo_sapiens	NCK-interacting_protein_with_SH3_domain
ACON000223	NA	NA	Dab_C_vs.Lab2_C	Field_C_vs.Lab2_C	Dabou_vs.Lab2	-0.451799	0.0531136	ns	ACON000223-PA	sp|Q9NZQ3|SPN90_HUMAN	3e-88	Homo_sapiens	NCK-interacting_protein_with_SH3_domain
ACON000223	NA	NA	Tia_C_vs.Lab2_C	Field_C_vs.Lab2_C	Tiassalé_vs.Lab2	-0.584236	0.0131204	*	ACON000223-PA	sp|Q9NZQ3|SPN90_HUMAN	3e-88	Homo_sapiens	NCK-interacting_protein_with_SH3_domain
ACON000223	NA	NA	Agb_D_vs.Lab2_C	Field_D_vs.Lab2_C	Agboville_vs.Lab2	-0.395918	0.163586	ns	ACON000223-PA	sp|Q9NZQ3|SPN90_HUMAN	3e-88	Homo_sapiens	NCK-interacting_protein_with_SH3_domain
ACON000223	NA	NA	Dab_D_vs.Lab2_C	Field_D_vs.Lab2_C	Dabou_vs.Lab2	-0.699233	0.00643307	**	ACON000223-PA	sp|Q9NZQ3|SPN90_HUMAN	3e-88	Homo_sapiens	NCK-interacting_protein_with_SH3_domain
ACON000223	NA	NA	Tia_D_vs.Lab2_C	Field_D_vs.Lab2_C	Tiassalé_vs.Lab2	-0.895849	0.000384163	***	ACON000223-PA	sp|Q9NZQ3|SPN90_HUMAN	3e-88	Homo_sapiens	NCK-interacting_protein_with_SH3_domain
ACON000223	NA	NA	Agb_M_vs.Lab2_C	Field_M_vs.Lab2_C	Agboville_vs.Lab2	-0.402684	0.0736038	ns	ACON000223-PA	sp|Q9NZQ3|SPN90_HUMAN	3e-88	Homo_sapiens	NCK-interacting_protein_with_SH3_domain
ACON000223	NA	NA	Dab_M_vs.Lab2_C	Field_M_vs.Lab2_C	Dabou_vs.Lab2	-0.696906	0.0030998	**	ACON000223-PA	sp|Q9NZQ3|SPN90_HUMAN	3e-88	Homo_sapiens	NCK-interacting_protein_with_SH3_domain
ACON000223	NA	NA	Tia_M_vs.Lab2_C	Field_M_vs.Lab2_C	Tiassalé_vs.Lab2	-0.668466	0.00571721	**	ACON000223-PA	sp|Q9NZQ3|SPN90_HUMAN	3e-88	Homo_sapiens	NCK-interacting_protein_with_SH3_domain
ACON000225	NA	NA	Agb_C_vs.Lab2_C	Field_C_vs.Lab2_C	Agboville_vs.Lab2	0.396575	0.428335	ns	ACON000225-PA	sp|Q24567|NETA_DROME	0	Drosophila_melanogaster	Netrin-A
ACON000225	NA	NA	Dab_C_vs.Lab2_C	Field_C_vs.Lab2_C	Dabou_vs.Lab2	0.978066	0.0209591	*	ACON000225-PA	sp|Q24567|NETA_DROME	0	Drosophila_melanogaster	Netrin-A
ACON000225	NA	NA	Tia_C_vs.Lab2_C	Field_C_vs.Lab2_C	Tiassalé_vs.Lab2	1.09741	0.00940313	**	ACON000225-PA	sp|Q24567|NETA_DROME	0	Drosophila_melanogaster	Netrin-A
ACON000225	NA	NA	Agb_D_vs.Lab2_C	Field_D_vs.Lab2_C	Agboville_vs.Lab2	0.500006	0.355184	ns	ACON000225-PA	sp|Q24567|NETA_DROME	0	Drosophila_melanogaster	Netrin-A
ACON000225	NA	NA	Dab_D_vs.Lab2_C	Field_D_vs.Lab2_C	Dabou_vs.Lab2	0.401033	0.398847	ns	ACON000225-PA	sp|Q24567|NETA_DROME	0	Drosophila_melanogaster	Netrin-A
ACON000225	NA	NA	Tia_D_vs.Lab2_C	Field_D_vs.Lab2_C	Tiassalé_vs.Lab2	0.397222	0.376289	ns	ACON000225-PA	sp|Q24567|NETA_DROME	0	Drosophila_melanogaster	Netrin-A
ACON000225	NA	NA	Agb_M_vs.Lab2_C	Field_M_vs.Lab2_C	Agboville_vs.Lab2	0.578793	0.167946	ns	ACON000225-PA	sp|Q24567|NETA_DROME	0	Drosophila_melanogaster	Netrin-A
ACON000225	NA	NA	Dab_M_vs.Lab2_C	Field_M_vs.Lab2_C	Dabou_vs.Lab2	0.73344	0.0748981	ns	ACON000225-PA	sp|Q24567|NETA_DROME	0	Drosophila_melanogaster	Netrin-A
ACON000225	NA	NA	Tia_M_vs.Lab2_C	Field_M_vs.Lab2_C	Tiassalé_vs.Lab2	0.477419	0.282347	ns	ACON000225-PA	sp|Q24567|NETA_DROME	0	Drosophila_melanogaster	Netrin-A
ACON000228	NA	NA	Agb_C_vs.Lab2_C	Field_C_vs.Lab2_C	Agboville_vs.Lab2	-0.0109466	0.977129	ns	ACON000228-PA	sp|Q24567|NETA_DROME	0	Drosophila_melanogaster	Netrin-A
ACON000228	NA	NA	Dab_C_vs.Lab2_C	Field_C_vs.Lab2_C	Dabou_vs.Lab2	0.489287	0.0738478	ns	ACON000228-PA	sp|Q24567|NETA_DROME	0	Drosophila_melanogaster	Netrin-A
ACON000228	NA	NA	Tia_C_vs.Lab2_C	Field_C_vs.Lab2_C	Tiassalé_vs.Lab2	0.547972	0.0432141	*	ACON000228-PA	sp|Q24567|NETA_DROME	0	Drosophila_melanogaster	Netrin-A
ACON000228	NA	NA	Agb_D_vs.Lab2_C	Field_D_vs.Lab2_C	Agboville_vs.Lab2	0.0245907	0.957787	ns	ACON000228-PA	sp|Q24567|NETA_DROME	0	Drosophila_melanogaster	Netrin-A
ACON000228	NA	NA	Dab_D_vs.Lab2_C	Field_D_vs.Lab2_C	Dabou_vs.Lab2	0.36394	0.218265	ns	ACON000228-PA	sp|Q24567|NETA_DROME	0	Drosophila_melanogaster	Netrin-A
ACON000228	NA	NA	Tia_D_vs.Lab2_C	Field_D_vs.Lab2_C	Tiassalé_vs.Lab2	0.0432599	0.897784	ns	ACON000228-PA	sp|Q24567|NETA_DROME	0	Drosophila_melanogaster	Netrin-A
ACON000228	NA	NA	Agb_M_vs.Lab2_C	Field_M_vs.Lab2_C	Agboville_vs.Lab2	0.186802	0.507065	ns	ACON000228-PA	sp|Q24567|NETA_DROME	0	Drosophila_melanogaster	Netrin-A
ACON000228	NA	NA	Dab_M_vs.Lab2_C	Field_M_vs.Lab2_C	Dabou_vs.Lab2	0.364734	0.173112	ns	ACON000228-PA	sp|Q24567|NETA_DROME	0	Drosophila_melanogaster	Netrin-A
ACON000228	NA	NA	Tia_M_vs.Lab2_C	Field_M_vs.Lab2_C	Tiassalé_vs.Lab2	0.247269	0.390078	ns	ACON000228-PA	sp|Q24567|NETA_DROME	0	Drosophila_melanogaster	Netrin-A
ACON000232	NA	NA	Agb_C_vs.Lab2_C	Field_C_vs.Lab2_C	Agboville_vs.Lab2	-0.822907	0.0935949	ns	ACON000232-PA	sp|P49805|RGS9_RAT	6e-117	Rattus_norvegicus	Regulator_of_G-protein_signaling_9
ACON000232	NA	NA	Dab_C_vs.Lab2_C	Field_C_vs.Lab2_C	Dabou_vs.Lab2	-0.514503	0.251988	ns	ACON000232-PA	sp|P49805|RGS9_RAT	6e-117	Rattus_norvegicus	Regulator_of_G-protein_signaling_9
ACON000232	NA	NA	Tia_C_vs.Lab2_C	Field_C_vs.Lab2_C	Tiassalé_vs.Lab2	-0.507397	0.260808	ns	ACON000232-PA	sp|P49805|RGS9_RAT	6e-117	Rattus_norvegicus	Regulator_of_G-protein_signaling_9
ACON000232	NA	NA	Agb_D_vs.Lab2_C	Field_D_vs.Lab2_C	Agboville_vs.Lab2	-0.288389	0.630069	ns	ACON000232-PA	sp|P49805|RGS9_RAT	6e-117	Rattus_norvegicus	Regulator_of_G-protein_signaling_9
ACON000232	NA	NA	Dab_D_vs.Lab2_C	Field_D_vs.Lab2_C	Dabou_vs.Lab2	-0.650383	0.170654	ns	ACON000232-PA	sp|P49805|RGS9_RAT	6e-117	Rattus_norvegicus	Regulator_of_G-protein_signaling_9
ACON000232	NA	NA	Tia_D_vs.Lab2_C	Field_D_vs.Lab2_C	Tiassalé_vs.Lab2	-1.0066	0.0282059	*	ACON000232-PA	sp|P49805|RGS9_RAT	6e-117	Rattus_norvegicus	Regulator_of_G-protein_signaling_9
ACON000232	NA	NA	Agb_M_vs.Lab2_C	Field_M_vs.Lab2_C	Agboville_vs.Lab2	-0.657971	0.130194	ns	ACON000232-PA	sp|P49805|RGS9_RAT	6e-117	Rattus_norvegicus	Regulator_of_G-protein_signaling_9
ACON000232	NA	NA	Dab_M_vs.Lab2_C	Field_M_vs.Lab2_C	Dabou_vs.Lab2	-1.15639	0.0104408	*	ACON000232-PA	sp|P49805|RGS9_RAT	6e-117	Rattus_norvegicus	Regulator_of_G-protein_signaling_9
ACON000232	NA	NA	Tia_M_vs.Lab2_C	Field_M_vs.Lab2_C	Tiassalé_vs.Lab2	-1.0149	0.0271859	*	ACON000232-PA	sp|P49805|RGS9_RAT	6e-117	Rattus_norvegicus	Regulator_of_G-protein_signaling_9
ACON000232	NA	NA	Agb_C_vs.Lab2_C	Field_C_vs.Lab2_C	Agboville_vs.Lab2	-0.822907	0.0935949	ns	ACON000232-PB	sp|P49805|RGS9_RAT	1e-116	Rattus_norvegicus	Regulator_of_G-protein_signaling_9
ACON000232	NA	NA	Dab_C_vs.Lab2_C	Field_C_vs.Lab2_C	Dabou_vs.Lab2	-0.514503	0.251988	ns	ACON000232-PB	sp|P49805|RGS9_RAT	1e-116	Rattus_norvegicus	Regulator_of_G-protein_signaling_9
ACON000232	NA	NA	Tia_C_vs.Lab2_C	Field_C_vs.Lab2_C	Tiassalé_vs.Lab2	-0.507397	0.260808	ns	ACON000232-PB	sp|P49805|RGS9_RAT	1e-116	Rattus_norvegicus	Regulator_of_G-protein_signaling_9
ACON000232	NA	NA	Agb_D_vs.Lab2_C	Field_D_vs.Lab2_C	Agboville_vs.Lab2	-0.288389	0.630069	ns	ACON000232-PB	sp|P49805|RGS9_RAT	1e-116	Rattus_norvegicus	Regulator_of_G-protein_signaling_9
ACON000232	NA	NA	Dab_D_vs.Lab2_C	Field_D_vs.Lab2_C	Dabou_vs.Lab2	-0.650383	0.170654	ns	ACON000232-PB	sp|P49805|RGS9_RAT	1e-116	Rattus_norvegicus	Regulator_of_G-protein_signaling_9
ACON000232	NA	NA	Tia_D_vs.Lab2_C	Field_D_vs.Lab2_C	Tiassalé_vs.Lab2	-1.0066	0.0282059	*	ACON000232-PB	sp|P49805|RGS9_RAT	1e-116	Rattus_norvegicus	Regulator_of_G-protein_signaling_9
ACON000232	NA	NA	Agb_M_vs.Lab2_C	Field_M_vs.Lab2_C	Agboville_vs.Lab2	-0.657971	0.130194	ns	ACON000232-PB	sp|P49805|RGS9_RAT	1e-116	Rattus_norvegicus	Regulator_of_G-protein_signaling_9
ACON000232	NA	NA	Dab_M_vs.Lab2_C	Field_M_vs.Lab2_C	Dabou_vs.Lab2	-1.15639	0.0104408	*	ACON000232-PB	sp|P49805|RGS9_RAT	1e-116	Rattus_norvegicus	Regulator_of_G-protein_signaling_9
ACON000232	NA	NA	Tia_M_vs.Lab2_C	Field_M_vs.Lab2_C	Tiassalé_vs.Lab2	-1.0149	0.0271859	*	ACON000232-PB	sp|P49805|RGS9_RAT	1e-116	Rattus_norvegicus	Regulator_of_G-protein_signaling_9
ACON000233	NA	NA	Agb_C_vs.Lab2_C	Field_C_vs.Lab2_C	Agboville_vs.Lab2	0.0373303	0.925462	ns	ACON000233-PA	sp|A0JMG1|SPOLB_DANRE	3e-11	Danio_rerio	Speckle-type_POZ_protein-like_B
ACON000233	NA	NA	Dab_C_vs.Lab2_C	Field_C_vs.Lab2_C	Dabou_vs.Lab2	0.577479	0.0436236	*	ACON000233-PA	sp|A0JMG1|SPOLB_DANRE	3e-11	Danio_rerio	Speckle-type_POZ_protein-like_B
ACON000233	NA	NA	Tia_C_vs.Lab2_C	Field_C_vs.Lab2_C	Tiassalé_vs.Lab2	0.719981	0.0116431	*	ACON000233-PA	sp|A0JMG1|SPOLB_DANRE	3e-11	Danio_rerio	Speckle-type_POZ_protein-like_B
ACON000233	NA	NA	Agb_D_vs.Lab2_C	Field_D_vs.Lab2_C	Agboville_vs.Lab2	0.315778	0.391762	ns	ACON000233-PA	sp|A0JMG1|SPOLB_DANRE	3e-11	Danio_rerio	Speckle-type_POZ_protein-like_B
ACON000233	NA	NA	Dab_D_vs.Lab2_C	Field_D_vs.Lab2_C	Dabou_vs.Lab2	0.152959	0.655846	ns	ACON000233-PA	sp|A0JMG1|SPOLB_DANRE	3e-11	Danio_rerio	Speckle-type_POZ_protein-like_B
ACON000233	NA	NA	Tia_D_vs.Lab2_C	Field_D_vs.Lab2_C	Tiassalé_vs.Lab2	0.402627	0.164743	ns	ACON000233-PA	sp|A0JMG1|SPOLB_DANRE	3e-11	Danio_rerio	Speckle-type_POZ_protein-like_B
ACON000233	NA	NA	Agb_M_vs.Lab2_C	Field_M_vs.Lab2_C	Agboville_vs.Lab2	0.322717	0.257402	ns	ACON000233-PA	sp|A0JMG1|SPOLB_DANRE	3e-11	Danio_rerio	Speckle-type_POZ_protein-like_B
ACON000233	NA	NA	Dab_M_vs.Lab2_C	Field_M_vs.Lab2_C	Dabou_vs.Lab2	0.32633	0.250999	ns	ACON000233-PA	sp|A0JMG1|SPOLB_DANRE	3e-11	Danio_rerio	Speckle-type_POZ_protein-like_B
ACON000233	NA	NA	Tia_M_vs.Lab2_C	Field_M_vs.Lab2_C	Tiassalé_vs.Lab2	0.405541	0.164534	ns	ACON000233-PA	sp|A0JMG1|SPOLB_DANRE	3e-11	Danio_rerio	Speckle-type_POZ_protein-like_B
ACON000233	NA	NA	Agb_C_vs.Lab2_C	Field_C_vs.Lab2_C	Agboville_vs.Lab2	0.0373303	0.925462	ns	ACON000233-PB	sp|A0JMG1|SPOLB_DANRE	3e-11	Danio_rerio	Speckle-type_POZ_protein-like_B
ACON000233	NA	NA	Dab_C_vs.Lab2_C	Field_C_vs.Lab2_C	Dabou_vs.Lab2	0.577479	0.0436236	*	ACON000233-PB	sp|A0JMG1|SPOLB_DANRE	3e-11	Danio_rerio	Speckle-type_POZ_protein-like_B
ACON000233	NA	NA	Tia_C_vs.Lab2_C	Field_C_vs.Lab2_C	Tiassalé_vs.Lab2	0.719981	0.0116431	*	ACON000233-PB	sp|A0JMG1|SPOLB_DANRE	3e-11	Danio_rerio	Speckle-type_POZ_protein-like_B
ACON000233	NA	NA	Agb_D_vs.Lab2_C	Field_D_vs.Lab2_C	Agboville_vs.Lab2	0.315778	0.391762	ns	ACON000233-PB	sp|A0JMG1|SPOLB_DANRE	3e-11	Danio_rerio	Speckle-type_POZ_protein-like_B
ACON000233	NA	NA	Dab_D_vs.Lab2_C	Field_D_vs.Lab2_C	Dabou_vs.Lab2	0.152959	0.655846	ns	ACON000233-PB	sp|A0JMG1|SPOLB_DANRE	3e-11	Danio_rerio	Speckle-type_POZ_protein-like_B
ACON000233	NA	NA	Tia_D_vs.Lab2_C	Field_D_vs.Lab2_C	Tiassalé_vs.Lab2	0.402627	0.164743	ns	ACON000233-PB	sp|A0JMG1|SPOLB_DANRE	3e-11	Danio_rerio	Speckle-type_POZ_protein-like_B
ACON000233	NA	NA	Agb_M_vs.Lab2_C	Field_M_vs.Lab2_C	Agboville_vs.Lab2	0.322717	0.257402	ns	ACON000233-PB	sp|A0JMG1|SPOLB_DANRE	3e-11	Danio_rerio	Speckle-type_POZ_protein-like_B
ACON000233	NA	NA	Dab_M_vs.Lab2_C	Field_M_vs.Lab2_C	Dabou_vs.Lab2	0.32633	0.250999	ns	ACON000233-PB	sp|A0JMG1|SPOLB_DANRE	3e-11	Danio_rerio	Speckle-type_POZ_protein-like_B
ACON000233	NA	NA	Tia_M_vs.Lab2_C	Field_M_vs.Lab2_C	Tiassalé_vs.Lab2	0.405541	0.164534	ns	ACON000233-PB	sp|A0JMG1|SPOLB_DANRE	3e-11	Danio_rerio	Speckle-type_POZ_protein-like_B
ACON000234	NA	NA	Agb_C_vs.Lab2_C	Field_C_vs.Lab2_C	Agboville_vs.Lab2	-0.016293	0.948308	ns	ACON000234-PA	sp|Q9VWQ2|S6KL_DROME	1e-92	Drosophila_melanogaster	Serine/threonine-protein_kinase_S6KL
ACON000234	NA	NA	Dab_C_vs.Lab2_C	Field_C_vs.Lab2_C	Dabou_vs.Lab2	0.122637	0.529795	ns	ACON000234-PA	sp|Q9VWQ2|S6KL_DROME	1e-92	Drosophila_melanogaster	Serine/threonine-protein_kinase_S6KL
ACON000234	NA	NA	Tia_C_vs.Lab2_C	Field_C_vs.Lab2_C	Tiassalé_vs.Lab2	0.318867	0.0781549	ns	ACON000234-PA	sp|Q9VWQ2|S6KL_DROME	1e-92	Drosophila_melanogaster	Serine/threonine-protein_kinase_S6KL
ACON000234	NA	NA	Agb_D_vs.Lab2_C	Field_D_vs.Lab2_C	Agboville_vs.Lab2	0.0332253	0.910536	ns	ACON000234-PA	sp|Q9VWQ2|S6KL_DROME	1e-92	Drosophila_melanogaster	Serine/threonine-protein_kinase_S6KL
ACON000234	NA	NA	Dab_D_vs.Lab2_C	Field_D_vs.Lab2_C	Dabou_vs.Lab2	0.0140556	0.954245	ns	ACON000234-PA	sp|Q9VWQ2|S6KL_DROME	1e-92	Drosophila_melanogaster	Serine/threonine-protein_kinase_S6KL
ACON000234	NA	NA	Tia_D_vs.Lab2_C	Field_D_vs.Lab2_C	Tiassalé_vs.Lab2	0.175403	0.3549	ns	ACON000234-PA	sp|Q9VWQ2|S6KL_DROME	1e-92	Drosophila_melanogaster	Serine/threonine-protein_kinase_S6KL
ACON000234	NA	NA	Agb_M_vs.Lab2_C	Field_M_vs.Lab2_C	Agboville_vs.Lab2	0.0773557	0.690898	ns	ACON000234-PA	sp|Q9VWQ2|S6KL_DROME	1e-92	Drosophila_melanogaster	Serine/threonine-protein_kinase_S6KL
ACON000234	NA	NA	Dab_M_vs.Lab2_C	Field_M_vs.Lab2_C	Dabou_vs.Lab2	0.0528421	0.792775	ns	ACON000234-PA	sp|Q9VWQ2|S6KL_DROME	1e-92	Drosophila_melanogaster	Serine/threonine-protein_kinase_S6KL
ACON000234	NA	NA	Tia_M_vs.Lab2_C	Field_M_vs.Lab2_C	Tiassalé_vs.Lab2	0.0269819	0.900673	ns	ACON000234-PA	sp|Q9VWQ2|S6KL_DROME	1e-92	Drosophila_melanogaster	Serine/threonine-protein_kinase_S6KL
ACON000235	NA	NA	Agb_C_vs.Lab2_C	Field_C_vs.Lab2_C	Agboville_vs.Lab2	-0.608395	0.0652236	ns	ACON000235-PA	sp|O17389|TYB_CAEEL	4e-13	Caenorhabditis_elegans	Thymosin_beta
ACON000235	NA	NA	Dab_C_vs.Lab2_C	Field_C_vs.Lab2_C	Dabou_vs.Lab2	-1.02322	0.00169632	**	ACON000235-PA	sp|O17389|TYB_CAEEL	4e-13	Caenorhabditis_elegans	Thymosin_beta
ACON000235	NA	NA	Tia_C_vs.Lab2_C	Field_C_vs.Lab2_C	Tiassalé_vs.Lab2	-0.878704	0.00482943	**	ACON000235-PA	sp|O17389|TYB_CAEEL	4e-13	Caenorhabditis_elegans	Thymosin_beta
ACON000235	NA	NA	Agb_D_vs.Lab2_C	Field_D_vs.Lab2_C	Agboville_vs.Lab2	-0.57186	0.120216	ns	ACON000235-PA	sp|O17389|TYB_CAEEL	4e-13	Caenorhabditis_elegans	Thymosin_beta
ACON000235	NA	NA	Dab_D_vs.Lab2_C	Field_D_vs.Lab2_C	Dabou_vs.Lab2	-0.604951	0.0589177	ns	ACON000235-PA	sp|O17389|TYB_CAEEL	4e-13	Caenorhabditis_elegans	Thymosin_beta
ACON000235	NA	NA	Tia_D_vs.Lab2_C	Field_D_vs.Lab2_C	Tiassalé_vs.Lab2	-0.705936	0.0210858	*	ACON000235-PA	sp|O17389|TYB_CAEEL	4e-13	Caenorhabditis_elegans	Thymosin_beta
ACON000235	NA	NA	Agb_M_vs.Lab2_C	Field_M_vs.Lab2_C	Agboville_vs.Lab2	-1.0998	0.000519593	***	ACON000235-PA	sp|O17389|TYB_CAEEL	4e-13	Caenorhabditis_elegans	Thymosin_beta
ACON000235	NA	NA	Dab_M_vs.Lab2_C	Field_M_vs.Lab2_C	Dabou_vs.Lab2	-0.920424	0.00274513	**	ACON000235-PA	sp|O17389|TYB_CAEEL	4e-13	Caenorhabditis_elegans	Thymosin_beta
ACON000235	NA	NA	Tia_M_vs.Lab2_C	Field_M_vs.Lab2_C	Tiassalé_vs.Lab2	-0.997764	0.00192447	**	ACON000235-PA	sp|O17389|TYB_CAEEL	4e-13	Caenorhabditis_elegans	Thymosin_beta
ACON000236	NA	NA	Agb_C_vs.Lab2_C	Field_C_vs.Lab2_C	Agboville_vs.Lab2	0.0354563	0.924542	ns	ACON000236-PA	sp|P12252|PDE4B_DROME	0	Drosophila_melanogaster	cAMP-specific_3',5'-cyclic_phosphodiesterase
ACON000236	NA	NA	Dab_C_vs.Lab2_C	Field_C_vs.Lab2_C	Dabou_vs.Lab2	0.249053	0.375122	ns	ACON000236-PA	sp|P12252|PDE4B_DROME	0	Drosophila_melanogaster	cAMP-specific_3',5'-cyclic_phosphodiesterase
ACON000236	NA	NA	Tia_C_vs.Lab2_C	Field_C_vs.Lab2_C	Tiassalé_vs.Lab2	0.198966	0.485296	ns	ACON000236-PA	sp|P12252|PDE4B_DROME	0	Drosophila_melanogaster	cAMP-specific_3',5'-cyclic_phosphodiesterase
ACON000236	NA	NA	Agb_D_vs.Lab2_C	Field_D_vs.Lab2_C	Agboville_vs.Lab2	0.367959	0.272438	ns	ACON000236-PA	sp|P12252|PDE4B_DROME	0	Drosophila_melanogaster	cAMP-specific_3',5'-cyclic_phosphodiesterase
ACON000236	NA	NA	Dab_D_vs.Lab2_C	Field_D_vs.Lab2_C	Dabou_vs.Lab2	-0.0179709	0.960029	ns	ACON000236-PA	sp|P12252|PDE4B_DROME	0	Drosophila_melanogaster	cAMP-specific_3',5'-cyclic_phosphodiesterase
ACON000236	NA	NA	Tia_D_vs.Lab2_C	Field_D_vs.Lab2_C	Tiassalé_vs.Lab2	-0.00359906	0.99153	ns	ACON000236-PA	sp|P12252|PDE4B_DROME	0	Drosophila_melanogaster	cAMP-specific_3',5'-cyclic_phosphodiesterase
ACON000236	NA	NA	Agb_M_vs.Lab2_C	Field_M_vs.Lab2_C	Agboville_vs.Lab2	0.178018	0.521788	ns	ACON000236-PA	sp|P12252|PDE4B_DROME	0	Drosophila_melanogaster	cAMP-specific_3',5'-cyclic_phosphodiesterase
ACON000236	NA	NA	Dab_M_vs.Lab2_C	Field_M_vs.Lab2_C	Dabou_vs.Lab2	0.463622	0.0751687	ns	ACON000236-PA	sp|P12252|PDE4B_DROME	0	Drosophila_melanogaster	cAMP-specific_3',5'-cyclic_phosphodiesterase
ACON000236	NA	NA	Tia_M_vs.Lab2_C	Field_M_vs.Lab2_C	Tiassalé_vs.Lab2	0.282854	0.313775	ns	ACON000236-PA	sp|P12252|PDE4B_DROME	0	Drosophila_melanogaster	cAMP-specific_3',5'-cyclic_phosphodiesterase
ACON000236	NA	NA	Agb_C_vs.Lab2_C	Field_C_vs.Lab2_C	Agboville_vs.Lab2	0.0354563	0.924542	ns	ACON000236-PB	sp|P12252|PDE4B_DROME	0	Drosophila_melanogaster	cAMP-specific_3',5'-cyclic_phosphodiesterase
ACON000236	NA	NA	Dab_C_vs.Lab2_C	Field_C_vs.Lab2_C	Dabou_vs.Lab2	0.249053	0.375122	ns	ACON000236-PB	sp|P12252|PDE4B_DROME	0	Drosophila_melanogaster	cAMP-specific_3',5'-cyclic_phosphodiesterase
ACON000236	NA	NA	Tia_C_vs.Lab2_C	Field_C_vs.Lab2_C	Tiassalé_vs.Lab2	0.198966	0.485296	ns	ACON000236-PB	sp|P12252|PDE4B_DROME	0	Drosophila_melanogaster	cAMP-specific_3',5'-cyclic_phosphodiesterase
ACON000236	NA	NA	Agb_D_vs.Lab2_C	Field_D_vs.Lab2_C	Agboville_vs.Lab2	0.367959	0.272438	ns	ACON000236-PB	sp|P12252|PDE4B_DROME	0	Drosophila_melanogaster	cAMP-specific_3',5'-cyclic_phosphodiesterase
ACON000236	NA	NA	Dab_D_vs.Lab2_C	Field_D_vs.Lab2_C	Dabou_vs.Lab2	-0.0179709	0.960029	ns	ACON000236-PB	sp|P12252|PDE4B_DROME	0	Drosophila_melanogaster	cAMP-specific_3',5'-cyclic_phosphodiesterase
ACON000236	NA	NA	Tia_D_vs.Lab2_C	Field_D_vs.Lab2_C	Tiassalé_vs.Lab2	-0.00359906	0.99153	ns	ACON000236-PB	sp|P12252|PDE4B_DROME	0	Drosophila_melanogaster	cAMP-specific_3',5'-cyclic_phosphodiesterase
ACON000236	NA	NA	Agb_M_vs.Lab2_C	Field_M_vs.Lab2_C	Agboville_vs.Lab2	0.178018	0.521788	ns	ACON000236-PB	sp|P12252|PDE4B_DROME	0	Drosophila_melanogaster	cAMP-specific_3',5'-cyclic_phosphodiesterase
ACON000236	NA	NA	Dab_M_vs.Lab2_C	Field_M_vs.Lab2_C	Dabou_vs.Lab2	0.463622	0.0751687	ns	ACON000236-PB	sp|P12252|PDE4B_DROME	0	Drosophila_melanogaster	cAMP-specific_3',5'-cyclic_phosphodiesterase
ACON000236	NA	NA	Tia_M_vs.Lab2_C	Field_M_vs.Lab2_C	Tiassalé_vs.Lab2	0.282854	0.313775	ns	ACON000236-PB	sp|P12252|PDE4B_DROME	0	Drosophila_melanogaster	cAMP-specific_3',5'-cyclic_phosphodiesterase
ACON000236	NA	NA	Agb_C_vs.Lab2_C	Field_C_vs.Lab2_C	Agboville_vs.Lab2	0.0354563	0.924542	ns	ACON000236-PC	sp|P12252|PDE4B_DROME	0	Drosophila_melanogaster	cAMP-specific_3',5'-cyclic_phosphodiesterase
ACON000236	NA	NA	Dab_C_vs.Lab2_C	Field_C_vs.Lab2_C	Dabou_vs.Lab2	0.249053	0.375122	ns	ACON000236-PC	sp|P12252|PDE4B_DROME	0	Drosophila_melanogaster	cAMP-specific_3',5'-cyclic_phosphodiesterase
ACON000236	NA	NA	Tia_C_vs.Lab2_C	Field_C_vs.Lab2_C	Tiassalé_vs.Lab2	0.198966	0.485296	ns	ACON000236-PC	sp|P12252|PDE4B_DROME	0	Drosophila_melanogaster	cAMP-specific_3',5'-cyclic_phosphodiesterase
ACON000236	NA	NA	Agb_D_vs.Lab2_C	Field_D_vs.Lab2_C	Agboville_vs.Lab2	0.367959	0.272438	ns	ACON000236-PC	sp|P12252|PDE4B_DROME	0	Drosophila_melanogaster	cAMP-specific_3',5'-cyclic_phosphodiesterase
ACON000236	NA	NA	Dab_D_vs.Lab2_C	Field_D_vs.Lab2_C	Dabou_vs.Lab2	-0.0179709	0.960029	ns	ACON000236-PC	sp|P12252|PDE4B_DROME	0	Drosophila_melanogaster	cAMP-specific_3',5'-cyclic_phosphodiesterase
ACON000236	NA	NA	Tia_D_vs.Lab2_C	Field_D_vs.Lab2_C	Tiassalé_vs.Lab2	-0.00359906	0.99153	ns	ACON000236-PC	sp|P12252|PDE4B_DROME	0	Drosophila_melanogaster	cAMP-specific_3',5'-cyclic_phosphodiesterase
ACON000236	NA	NA	Agb_M_vs.Lab2_C	Field_M_vs.Lab2_C	Agboville_vs.Lab2	0.178018	0.521788	ns	ACON000236-PC	sp|P12252|PDE4B_DROME	0	Drosophila_melanogaster	cAMP-specific_3',5'-cyclic_phosphodiesterase
ACON000236	NA	NA	Dab_M_vs.Lab2_C	Field_M_vs.Lab2_C	Dabou_vs.Lab2	0.463622	0.0751687	ns	ACON000236-PC	sp|P12252|PDE4B_DROME	0	Drosophila_melanogaster	cAMP-specific_3',5'-cyclic_phosphodiesterase
ACON000236	NA	NA	Tia_M_vs.Lab2_C	Field_M_vs.Lab2_C	Tiassalé_vs.Lab2	0.282854	0.313775	ns	ACON000236-PC	sp|P12252|PDE4B_DROME	0	Drosophila_melanogaster	cAMP-specific_3',5'-cyclic_phosphodiesterase
ACON000237	NA	NA	Agb_C_vs.Lab2_C	Field_C_vs.Lab2_C	Agboville_vs.Lab2	-0.335794	0.200706	ns	ACON000237-PA	sp|Q9VWW0|CREBB_DROME	7e-40	Drosophila_melanogaster	Cyclic_AMP_response_element-binding_protein_B
ACON000237	NA	NA	Dab_C_vs.Lab2_C	Field_C_vs.Lab2_C	Dabou_vs.Lab2	-0.519516	0.0295819	*	ACON000237-PA	sp|Q9VWW0|CREBB_DROME	7e-40	Drosophila_melanogaster	Cyclic_AMP_response_element-binding_protein_B
ACON000237	NA	NA	Tia_C_vs.Lab2_C	Field_C_vs.Lab2_C	Tiassalé_vs.Lab2	-0.607915	0.0113413	*	ACON000237-PA	sp|Q9VWW0|CREBB_DROME	7e-40	Drosophila_melanogaster	Cyclic_AMP_response_element-binding_protein_B
ACON000237	NA	NA	Agb_D_vs.Lab2_C	Field_D_vs.Lab2_C	Agboville_vs.Lab2	-0.234379	0.44347	ns	ACON000237-PA	sp|Q9VWW0|CREBB_DROME	7e-40	Drosophila_melanogaster	Cyclic_AMP_response_element-binding_protein_B
ACON000237	NA	NA	Dab_D_vs.Lab2_C	Field_D_vs.Lab2_C	Dabou_vs.Lab2	-0.42584	0.0893754	ns	ACON000237-PA	sp|Q9VWW0|CREBB_DROME	7e-40	Drosophila_melanogaster	Cyclic_AMP_response_element-binding_protein_B
ACON000237	NA	NA	Tia_D_vs.Lab2_C	Field_D_vs.Lab2_C	Tiassalé_vs.Lab2	-0.516355	0.0304313	*	ACON000237-PA	sp|Q9VWW0|CREBB_DROME	7e-40	Drosophila_melanogaster	Cyclic_AMP_response_element-binding_protein_B
ACON000237	NA	NA	Agb_M_vs.Lab2_C	Field_M_vs.Lab2_C	Agboville_vs.Lab2	-0.675235	0.00427186	**	ACON000237-PA	sp|Q9VWW0|CREBB_DROME	7e-40	Drosophila_melanogaster	Cyclic_AMP_response_element-binding_protein_B
ACON000237	NA	NA	Dab_M_vs.Lab2_C	Field_M_vs.Lab2_C	Dabou_vs.Lab2	-0.543264	0.0190373	*	ACON000237-PA	sp|Q9VWW0|CREBB_DROME	7e-40	Drosophila_melanogaster	Cyclic_AMP_response_element-binding_protein_B
ACON000237	NA	NA	Tia_M_vs.Lab2_C	Field_M_vs.Lab2_C	Tiassalé_vs.Lab2	-0.563007	0.0196126	*	ACON000237-PA	sp|Q9VWW0|CREBB_DROME	7e-40	Drosophila_melanogaster	Cyclic_AMP_response_element-binding_protein_B
ACON000238	NA	NA	Agb_C_vs.Lab2_C	Field_C_vs.Lab2_C	Agboville_vs.Lab2	-0.0768585	0.84148	ns	ACON000238-PA	sp|O73753|NBL1_XENLA	3e-22	Xenopus_laevis	Neuroblastoma_suppressor_of_tumorigenicity_1
ACON000238	NA	NA	Dab_C_vs.Lab2_C	Field_C_vs.Lab2_C	Dabou_vs.Lab2	0.296559	0.310137	ns	ACON000238-PA	sp|O73753|NBL1_XENLA	3e-22	Xenopus_laevis	Neuroblastoma_suppressor_of_tumorigenicity_1
ACON000238	NA	NA	Tia_C_vs.Lab2_C	Field_C_vs.Lab2_C	Tiassalé_vs.Lab2	0.224575	0.451077	ns	ACON000238-PA	sp|O73753|NBL1_XENLA	3e-22	Xenopus_laevis	Neuroblastoma_suppressor_of_tumorigenicity_1
ACON000238	NA	NA	Agb_D_vs.Lab2_C	Field_D_vs.Lab2_C	Agboville_vs.Lab2	0.00659604	0.988626	ns	ACON000238-PA	sp|O73753|NBL1_XENLA	3e-22	Xenopus_laevis	Neuroblastoma_suppressor_of_tumorigenicity_1
ACON000238	NA	NA	Dab_D_vs.Lab2_C	Field_D_vs.Lab2_C	Dabou_vs.Lab2	-0.0411425	0.912504	ns	ACON000238-PA	sp|O73753|NBL1_XENLA	3e-22	Xenopus_laevis	Neuroblastoma_suppressor_of_tumorigenicity_1
ACON000238	NA	NA	Tia_D_vs.Lab2_C	Field_D_vs.Lab2_C	Tiassalé_vs.Lab2	0.135959	0.669936	ns	ACON000238-PA	sp|O73753|NBL1_XENLA	3e-22	Xenopus_laevis	Neuroblastoma_suppressor_of_tumorigenicity_1
ACON000238	NA	NA	Agb_M_vs.Lab2_C	Field_M_vs.Lab2_C	Agboville_vs.Lab2	-0.238079	0.416003	ns	ACON000238-PA	sp|O73753|NBL1_XENLA	3e-22	Xenopus_laevis	Neuroblastoma_suppressor_of_tumorigenicity_1
ACON000238	NA	NA	Dab_M_vs.Lab2_C	Field_M_vs.Lab2_C	Dabou_vs.Lab2	0.0658739	0.837434	ns	ACON000238-PA	sp|O73753|NBL1_XENLA	3e-22	Xenopus_laevis	Neuroblastoma_suppressor_of_tumorigenicity_1
ACON000238	NA	NA	Tia_M_vs.Lab2_C	Field_M_vs.Lab2_C	Tiassalé_vs.Lab2	-0.0423902	0.900523	ns	ACON000238-PA	sp|O73753|NBL1_XENLA	3e-22	Xenopus_laevis	Neuroblastoma_suppressor_of_tumorigenicity_1
ACON000239	NA	NA	Agb_C_vs.Lab2_C	Field_C_vs.Lab2_C	Agboville_vs.Lab2	-0.784578	0.600965	ns	ACON000239-PA	sp|P32375|ALN_YEAST	3e-125	Saccharomyces_cerevisiae_(strain_ATCC_204508_/_S288c)	Allantoinase
ACON000239	NA	NA	Dab_C_vs.Lab2_C	Field_C_vs.Lab2_C	Dabou_vs.Lab2	-0.612252	0.647379	ns	ACON000239-PA	sp|P32375|ALN_YEAST	3e-125	Saccharomyces_cerevisiae_(strain_ATCC_204508_/_S288c)	Allantoinase
ACON000239	NA	NA	Tia_C_vs.Lab2_C	Field_C_vs.Lab2_C	Tiassalé_vs.Lab2	-1.19857	0.377315	ns	ACON000239-PA	sp|P32375|ALN_YEAST	3e-125	Saccharomyces_cerevisiae_(strain_ATCC_204508_/_S288c)	Allantoinase
ACON000239	NA	NA	Agb_D_vs.Lab2_C	Field_D_vs.Lab2_C	Agboville_vs.Lab2	-1.55989	0.361451	ns	ACON000239-PA	sp|P32375|ALN_YEAST	3e-125	Saccharomyces_cerevisiae_(strain_ATCC_204508_/_S288c)	Allantoinase
ACON000239	NA	NA	Dab_D_vs.Lab2_C	Field_D_vs.Lab2_C	Dabou_vs.Lab2	-1.78156	0.22436	ns	ACON000239-PA	sp|P32375|ALN_YEAST	3e-125	Saccharomyces_cerevisiae_(strain_ATCC_204508_/_S288c)	Allantoinase
ACON000239	NA	NA	Tia_D_vs.Lab2_C	Field_D_vs.Lab2_C	Tiassalé_vs.Lab2	0.40625	0.754555	ns	ACON000239-PA	sp|P32375|ALN_YEAST	3e-125	Saccharomyces_cerevisiae_(strain_ATCC_204508_/_S288c)	Allantoinase
ACON000239	NA	NA	Agb_M_vs.Lab2_C	Field_M_vs.Lab2_C	Agboville_vs.Lab2	-0.855254	0.512726	ns	ACON000239-PA	sp|P32375|ALN_YEAST	3e-125	Saccharomyces_cerevisiae_(strain_ATCC_204508_/_S288c)	Allantoinase
ACON000239	NA	NA	Dab_M_vs.Lab2_C	Field_M_vs.Lab2_C	Dabou_vs.Lab2	-2.09626	0.133056	ns	ACON000239-PA	sp|P32375|ALN_YEAST	3e-125	Saccharomyces_cerevisiae_(strain_ATCC_204508_/_S288c)	Allantoinase
ACON000239	NA	NA	Tia_M_vs.Lab2_C	Field_M_vs.Lab2_C	Tiassalé_vs.Lab2	-0.200672	0.885369	ns	ACON000239-PA	sp|P32375|ALN_YEAST	3e-125	Saccharomyces_cerevisiae_(strain_ATCC_204508_/_S288c)	Allantoinase
ACON000240	NA	NA	Agb_C_vs.Lab2_C	Field_C_vs.Lab2_C	Agboville_vs.Lab2	0.199571	0.407714	ns	ACON000240-PA	sp|B4JTT7|HTRA2_DROGR	1e-152	Drosophila_grimshawi	Serine_protease_HTRA2,_mitochondrial
ACON000240	NA	NA	Dab_C_vs.Lab2_C	Field_C_vs.Lab2_C	Dabou_vs.Lab2	0.24332	0.246975	ns	ACON000240-PA	sp|B4JTT7|HTRA2_DROGR	1e-152	Drosophila_grimshawi	Serine_protease_HTRA2,_mitochondrial
ACON000240	NA	NA	Tia_C_vs.Lab2_C	Field_C_vs.Lab2_C	Tiassalé_vs.Lab2	-0.0924403	0.68698	ns	ACON000240-PA	sp|B4JTT7|HTRA2_DROGR	1e-152	Drosophila_grimshawi	Serine_protease_HTRA2,_mitochondrial
ACON000240	NA	NA	Agb_D_vs.Lab2_C	Field_D_vs.Lab2_C	Agboville_vs.Lab2	0.340415	0.174185	ns	ACON000240-PA	sp|B4JTT7|HTRA2_DROGR	1e-152	Drosophila_grimshawi	Serine_protease_HTRA2,_mitochondrial
ACON000240	NA	NA	Dab_D_vs.Lab2_C	Field_D_vs.Lab2_C	Dabou_vs.Lab2	0.219006	0.33281	ns	ACON000240-PA	sp|B4JTT7|HTRA2_DROGR	1e-152	Drosophila_grimshawi	Serine_protease_HTRA2,_mitochondrial
ACON000240	NA	NA	Tia_D_vs.Lab2_C	Field_D_vs.Lab2_C	Tiassalé_vs.Lab2	0.181121	0.402392	ns	ACON000240-PA	sp|B4JTT7|HTRA2_DROGR	1e-152	Drosophila_grimshawi	Serine_protease_HTRA2,_mitochondrial
ACON000240	NA	NA	Agb_M_vs.Lab2_C	Field_M_vs.Lab2_C	Agboville_vs.Lab2	-0.0643525	0.776705	ns	ACON000240-PA	sp|B4JTT7|HTRA2_DROGR	1e-152	Drosophila_grimshawi	Serine_protease_HTRA2,_mitochondrial
ACON000240	NA	NA	Dab_M_vs.Lab2_C	Field_M_vs.Lab2_C	Dabou_vs.Lab2	0.0513071	0.825406	ns	ACON000240-PA	sp|B4JTT7|HTRA2_DROGR	1e-152	Drosophila_grimshawi	Serine_protease_HTRA2,_mitochondrial
ACON000240	NA	NA	Tia_M_vs.Lab2_C	Field_M_vs.Lab2_C	Tiassalé_vs.Lab2	0.0601777	0.8025	ns	ACON000240-PA	sp|B4JTT7|HTRA2_DROGR	1e-152	Drosophila_grimshawi	Serine_protease_HTRA2,_mitochondrial
ACON000241	NA	NA	Agb_C_vs.Lab2_C	Field_C_vs.Lab2_C	Agboville_vs.Lab2	-0.197517	0.701181	ns	ACON000241-PA	sp|Q9UJ70|NAGK_HUMAN	9e-84	Homo_sapiens	N-acetyl-D-glucosamine_kinase
ACON000241	NA	NA	Dab_C_vs.Lab2_C	Field_C_vs.Lab2_C	Dabou_vs.Lab2	-0.767175	0.0724851	ns	ACON000241-PA	sp|Q9UJ70|NAGK_HUMAN	9e-84	Homo_sapiens	N-acetyl-D-glucosamine_kinase
ACON000241	NA	NA	Tia_C_vs.Lab2_C	Field_C_vs.Lab2_C	Tiassalé_vs.Lab2	-0.938335	0.0291815	*	ACON000241-PA	sp|Q9UJ70|NAGK_HUMAN	9e-84	Homo_sapiens	N-acetyl-D-glucosamine_kinase
ACON000241	NA	NA	Agb_D_vs.Lab2_C	Field_D_vs.Lab2_C	Agboville_vs.Lab2	-0.488569	0.360305	ns	ACON000241-PA	sp|Q9UJ70|NAGK_HUMAN	9e-84	Homo_sapiens	N-acetyl-D-glucosamine_kinase
ACON000241	NA	NA	Dab_D_vs.Lab2_C	Field_D_vs.Lab2_C	Dabou_vs.Lab2	-0.182043	0.71348	ns	ACON000241-PA	sp|Q9UJ70|NAGK_HUMAN	9e-84	Homo_sapiens	N-acetyl-D-glucosamine_kinase
ACON000241	NA	NA	Tia_D_vs.Lab2_C	Field_D_vs.Lab2_C	Tiassalé_vs.Lab2	-1.21788	0.00660771	**	ACON000241-PA	sp|Q9UJ70|NAGK_HUMAN	9e-84	Homo_sapiens	N-acetyl-D-glucosamine_kinase
ACON000241	NA	NA	Agb_M_vs.Lab2_C	Field_M_vs.Lab2_C	Agboville_vs.Lab2	-0.96774	0.0213951	*	ACON000241-PA	sp|Q9UJ70|NAGK_HUMAN	9e-84	Homo_sapiens	N-acetyl-D-glucosamine_kinase
ACON000241	NA	NA	Dab_M_vs.Lab2_C	Field_M_vs.Lab2_C	Dabou_vs.Lab2	-1.10399	0.00980395	**	ACON000241-PA	sp|Q9UJ70|NAGK_HUMAN	9e-84	Homo_sapiens	N-acetyl-D-glucosamine_kinase
ACON000241	NA	NA	Tia_M_vs.Lab2_C	Field_M_vs.Lab2_C	Tiassalé_vs.Lab2	-1.01511	0.0202939	*	ACON000241-PA	sp|Q9UJ70|NAGK_HUMAN	9e-84	Homo_sapiens	N-acetyl-D-glucosamine_kinase
ACON000242	NA	NA	Agb_C_vs.Lab2_C	Field_C_vs.Lab2_C	Agboville_vs.Lab2	-0.454289	0.203371	ns	ACON000242-PA	sp|Q6QD59|SEC20_MOUSE	1e-21	Mus_musculus	Vesicle_transport_protein_SEC20
ACON000242	NA	NA	Dab_C_vs.Lab2_C	Field_C_vs.Lab2_C	Dabou_vs.Lab2	-0.772581	0.0189942	*	ACON000242-PA	sp|Q6QD59|SEC20_MOUSE	1e-21	Mus_musculus	Vesicle_transport_protein_SEC20
ACON000242	NA	NA	Tia_C_vs.Lab2_C	Field_C_vs.Lab2_C	Tiassalé_vs.Lab2	-0.775831	0.0174369	*	ACON000242-PA	sp|Q6QD59|SEC20_MOUSE	1e-21	Mus_musculus	Vesicle_transport_protein_SEC20
ACON000242	NA	NA	Agb_D_vs.Lab2_C	Field_D_vs.Lab2_C	Agboville_vs.Lab2	-0.654174	0.0974032	ns	ACON000242-PA	sp|Q6QD59|SEC20_MOUSE	1e-21	Mus_musculus	Vesicle_transport_protein_SEC20
ACON000242	NA	NA	Dab_D_vs.Lab2_C	Field_D_vs.Lab2_C	Dabou_vs.Lab2	-0.5486	0.108152	ns	ACON000242-PA	sp|Q6QD59|SEC20_MOUSE	1e-21	Mus_musculus	Vesicle_transport_protein_SEC20
ACON000242	NA	NA	Tia_D_vs.Lab2_C	Field_D_vs.Lab2_C	Tiassalé_vs.Lab2	-0.790993	0.0163261	*	ACON000242-PA	sp|Q6QD59|SEC20_MOUSE	1e-21	Mus_musculus	Vesicle_transport_protein_SEC20
ACON000242	NA	NA	Agb_M_vs.Lab2_C	Field_M_vs.Lab2_C	Agboville_vs.Lab2	-0.798766	0.0122434	*	ACON000242-PA	sp|Q6QD59|SEC20_MOUSE	1e-21	Mus_musculus	Vesicle_transport_protein_SEC20
ACON000242	NA	NA	Dab_M_vs.Lab2_C	Field_M_vs.Lab2_C	Dabou_vs.Lab2	-0.663065	0.0349974	*	ACON000242-PA	sp|Q6QD59|SEC20_MOUSE	1e-21	Mus_musculus	Vesicle_transport_protein_SEC20
ACON000242	NA	NA	Tia_M_vs.Lab2_C	Field_M_vs.Lab2_C	Tiassalé_vs.Lab2	-1.10171	0.00152525	**	ACON000242-PA	sp|Q6QD59|SEC20_MOUSE	1e-21	Mus_musculus	Vesicle_transport_protein_SEC20
ACON000243	NA	NA	Agb_C_vs.Lab2_C	Field_C_vs.Lab2_C	Agboville_vs.Lab2	0.264009	0.287372	ns	ACON000243-PA	sp|Q8BWR8|RHPN2_MOUSE	8e-130	Mus_musculus	Rhophilin-2
ACON000243	NA	NA	Dab_C_vs.Lab2_C	Field_C_vs.Lab2_C	Dabou_vs.Lab2	0.186758	0.413235	ns	ACON000243-PA	sp|Q8BWR8|RHPN2_MOUSE	8e-130	Mus_musculus	Rhophilin-2
ACON000243	NA	NA	Tia_C_vs.Lab2_C	Field_C_vs.Lab2_C	Tiassalé_vs.Lab2	0.419245	0.0528116	ns	ACON000243-PA	sp|Q8BWR8|RHPN2_MOUSE	8e-130	Mus_musculus	Rhophilin-2
ACON000243	NA	NA	Agb_D_vs.Lab2_C	Field_D_vs.Lab2_C	Agboville_vs.Lab2	0.3236	0.227519	ns	ACON000243-PA	sp|Q8BWR8|RHPN2_MOUSE	8e-130	Mus_musculus	Rhophilin-2
ACON000243	NA	NA	Dab_D_vs.Lab2_C	Field_D_vs.Lab2_C	Dabou_vs.Lab2	0.276002	0.241714	ns	ACON000243-PA	sp|Q8BWR8|RHPN2_MOUSE	8e-130	Mus_musculus	Rhophilin-2
ACON000243	NA	NA	Tia_D_vs.Lab2_C	Field_D_vs.Lab2_C	Tiassalé_vs.Lab2	0.243	0.277993	ns	ACON000243-PA	sp|Q8BWR8|RHPN2_MOUSE	8e-130	Mus_musculus	Rhophilin-2
ACON000243	NA	NA	Agb_M_vs.Lab2_C	Field_M_vs.Lab2_C	Agboville_vs.Lab2	0.0314626	0.899257	ns	ACON000243-PA	sp|Q8BWR8|RHPN2_MOUSE	8e-130	Mus_musculus	Rhophilin-2
ACON000243	NA	NA	Dab_M_vs.Lab2_C	Field_M_vs.Lab2_C	Dabou_vs.Lab2	0.343062	0.104858	ns	ACON000243-PA	sp|Q8BWR8|RHPN2_MOUSE	8e-130	Mus_musculus	Rhophilin-2
ACON000243	NA	NA	Tia_M_vs.Lab2_C	Field_M_vs.Lab2_C	Tiassalé_vs.Lab2	0.178919	0.437287	ns	ACON000243-PA	sp|Q8BWR8|RHPN2_MOUSE	8e-130	Mus_musculus	Rhophilin-2
ACON000243	NA	NA	Agb_C_vs.Lab2_C	Field_C_vs.Lab2_C	Agboville_vs.Lab2	0.264009	0.287372	ns	ACON000243-PB	sp|Q8BWR8|RHPN2_MOUSE	1e-129	Mus_musculus	Rhophilin-2
ACON000243	NA	NA	Dab_C_vs.Lab2_C	Field_C_vs.Lab2_C	Dabou_vs.Lab2	0.186758	0.413235	ns	ACON000243-PB	sp|Q8BWR8|RHPN2_MOUSE	1e-129	Mus_musculus	Rhophilin-2
ACON000243	NA	NA	Tia_C_vs.Lab2_C	Field_C_vs.Lab2_C	Tiassalé_vs.Lab2	0.419245	0.0528116	ns	ACON000243-PB	sp|Q8BWR8|RHPN2_MOUSE	1e-129	Mus_musculus	Rhophilin-2
ACON000243	NA	NA	Agb_D_vs.Lab2_C	Field_D_vs.Lab2_C	Agboville_vs.Lab2	0.3236	0.227519	ns	ACON000243-PB	sp|Q8BWR8|RHPN2_MOUSE	1e-129	Mus_musculus	Rhophilin-2
ACON000243	NA	NA	Dab_D_vs.Lab2_C	Field_D_vs.Lab2_C	Dabou_vs.Lab2	0.276002	0.241714	ns	ACON000243-PB	sp|Q8BWR8|RHPN2_MOUSE	1e-129	Mus_musculus	Rhophilin-2
ACON000243	NA	NA	Tia_D_vs.Lab2_C	Field_D_vs.Lab2_C	Tiassalé_vs.Lab2	0.243	0.277993	ns	ACON000243-PB	sp|Q8BWR8|RHPN2_MOUSE	1e-129	Mus_musculus	Rhophilin-2
ACON000243	NA	NA	Agb_M_vs.Lab2_C	Field_M_vs.Lab2_C	Agboville_vs.Lab2	0.0314626	0.899257	ns	ACON000243-PB	sp|Q8BWR8|RHPN2_MOUSE	1e-129	Mus_musculus	Rhophilin-2
ACON000243	NA	NA	Dab_M_vs.Lab2_C	Field_M_vs.Lab2_C	Dabou_vs.Lab2	0.343062	0.104858	ns	ACON000243-PB	sp|Q8BWR8|RHPN2_MOUSE	1e-129	Mus_musculus	Rhophilin-2
ACON000243	NA	NA	Tia_M_vs.Lab2_C	Field_M_vs.Lab2_C	Tiassalé_vs.Lab2	0.178919	0.437287	ns	ACON000243-PB	sp|Q8BWR8|RHPN2_MOUSE	1e-129	Mus_musculus	Rhophilin-2
ACON000245	NA	NA	Agb_C_vs.Lab2_C	Field_C_vs.Lab2_C	Agboville_vs.Lab2	0.272106	0.150037	ns	ACON000245-PA	NA	NA	NA	NA
ACON000245	NA	NA	Dab_C_vs.Lab2_C	Field_C_vs.Lab2_C	Dabou_vs.Lab2	0.333212	0.0531136	ns	ACON000245-PA	NA	NA	NA	NA
ACON000245	NA	NA	Tia_C_vs.Lab2_C	Field_C_vs.Lab2_C	Tiassalé_vs.Lab2	0.446373	0.00946131	**	ACON000245-PA	NA	NA	NA	NA
ACON000245	NA	NA	Agb_D_vs.Lab2_C	Field_D_vs.Lab2_C	Agboville_vs.Lab2	0.0384201	0.887395	ns	ACON000245-PA	NA	NA	NA	NA
ACON000245	NA	NA	Dab_D_vs.Lab2_C	Field_D_vs.Lab2_C	Dabou_vs.Lab2	0.277933	0.128314	ns	ACON000245-PA	NA	NA	NA	NA
ACON000245	NA	NA	Tia_D_vs.Lab2_C	Field_D_vs.Lab2_C	Tiassalé_vs.Lab2	0.335785	0.0506316	ns	ACON000245-PA	NA	NA	NA	NA
ACON000245	NA	NA	Agb_M_vs.Lab2_C	Field_M_vs.Lab2_C	Agboville_vs.Lab2	-0.0264134	0.892613	ns	ACON000245-PA	NA	NA	NA	NA
ACON000245	NA	NA	Dab_M_vs.Lab2_C	Field_M_vs.Lab2_C	Dabou_vs.Lab2	0.105383	0.555607	ns	ACON000245-PA	NA	NA	NA	NA
ACON000245	NA	NA	Tia_M_vs.Lab2_C	Field_M_vs.Lab2_C	Tiassalé_vs.Lab2	0.148457	0.411952	ns	ACON000245-PA	NA	NA	NA	NA
ACON000246	NA	NA	Agb_C_vs.Lab2_C	Field_C_vs.Lab2_C	Agboville_vs.Lab2	0.989223	0.0302731	*	ACON000246-PA	sp|Q8R3P7|CLUA1_MOUSE	1e-61	Mus_musculus	Clusterin-associated_protein_1
ACON000246	NA	NA	Dab_C_vs.Lab2_C	Field_C_vs.Lab2_C	Dabou_vs.Lab2	0.525008	0.220311	ns	ACON000246-PA	sp|Q8R3P7|CLUA1_MOUSE	1e-61	Mus_musculus	Clusterin-associated_protein_1
ACON000246	NA	NA	Tia_C_vs.Lab2_C	Field_C_vs.Lab2_C	Tiassalé_vs.Lab2	0.433736	0.317042	ns	ACON000246-PA	sp|Q8R3P7|CLUA1_MOUSE	1e-61	Mus_musculus	Clusterin-associated_protein_1
ACON000246	NA	NA	Agb_D_vs.Lab2_C	Field_D_vs.Lab2_C	Agboville_vs.Lab2	0.709039	0.16198	ns	ACON000246-PA	sp|Q8R3P7|CLUA1_MOUSE	1e-61	Mus_musculus	Clusterin-associated_protein_1
ACON000246	NA	NA	Dab_D_vs.Lab2_C	Field_D_vs.Lab2_C	Dabou_vs.Lab2	0.883486	0.0461501	*	ACON000246-PA	sp|Q8R3P7|CLUA1_MOUSE	1e-61	Mus_musculus	Clusterin-associated_protein_1
ACON000246	NA	NA	Tia_D_vs.Lab2_C	Field_D_vs.Lab2_C	Tiassalé_vs.Lab2	1.71603	0.000107815	***	ACON000246-PA	sp|Q8R3P7|CLUA1_MOUSE	1e-61	Mus_musculus	Clusterin-associated_protein_1
ACON000246	NA	NA	Agb_M_vs.Lab2_C	Field_M_vs.Lab2_C	Agboville_vs.Lab2	0.346189	0.420912	ns	ACON000246-PA	sp|Q8R3P7|CLUA1_MOUSE	1e-61	Mus_musculus	Clusterin-associated_protein_1
ACON000246	NA	NA	Dab_M_vs.Lab2_C	Field_M_vs.Lab2_C	Dabou_vs.Lab2	0.00861217	0.986459	ns	ACON000246-PA	sp|Q8R3P7|CLUA1_MOUSE	1e-61	Mus_musculus	Clusterin-associated_protein_1
ACON000246	NA	NA	Tia_M_vs.Lab2_C	Field_M_vs.Lab2_C	Tiassalé_vs.Lab2	1.12994	0.00756272	**	ACON000246-PA	sp|Q8R3P7|CLUA1_MOUSE	1e-61	Mus_musculus	Clusterin-associated_protein_1
ACON000247	NA	NA	Agb_C_vs.Lab2_C	Field_C_vs.Lab2_C	Agboville_vs.Lab2	0.689696	0.106528	ns	ACON000247-PA	NA	NA	NA	NA
ACON000247	NA	NA	Dab_C_vs.Lab2_C	Field_C_vs.Lab2_C	Dabou_vs.Lab2	0.803787	0.0400725	*	ACON000247-PA	NA	NA	NA	NA
ACON000247	NA	NA	Tia_C_vs.Lab2_C	Field_C_vs.Lab2_C	Tiassalé_vs.Lab2	0.721195	0.0644691	ns	ACON000247-PA	NA	NA	NA	NA
ACON000247	NA	NA	Agb_D_vs.Lab2_C	Field_D_vs.Lab2_C	Agboville_vs.Lab2	0.388936	0.450614	ns	ACON000247-PA	NA	NA	NA	NA
ACON000247	NA	NA	Dab_D_vs.Lab2_C	Field_D_vs.Lab2_C	Dabou_vs.Lab2	1.11985	0.00724358	**	ACON000247-PA	NA	NA	NA	NA
ACON000247	NA	NA	Tia_D_vs.Lab2_C	Field_D_vs.Lab2_C	Tiassalé_vs.Lab2	1.1101	0.00488037	**	ACON000247-PA	NA	NA	NA	NA
ACON000247	NA	NA	Agb_M_vs.Lab2_C	Field_M_vs.Lab2_C	Agboville_vs.Lab2	0.359517	0.369566	ns	ACON000247-PA	NA	NA	NA	NA
ACON000247	NA	NA	Dab_M_vs.Lab2_C	Field_M_vs.Lab2_C	Dabou_vs.Lab2	0.51794	0.180599	ns	ACON000247-PA	NA	NA	NA	NA
ACON000247	NA	NA	Tia_M_vs.Lab2_C	Field_M_vs.Lab2_C	Tiassalé_vs.Lab2	1.01221	0.0102781	*	ACON000247-PA	NA	NA	NA	NA
ACON000248	NA	NA	Agb_C_vs.Lab2_C	Field_C_vs.Lab2_C	Agboville_vs.Lab2	-0.297002	0.203606	ns	ACON000248-PA	sp|Q05AL2|PPM1H_DANRE	3e-99	Danio_rerio	Protein_phosphatase_1H
ACON000248	NA	NA	Dab_C_vs.Lab2_C	Field_C_vs.Lab2_C	Dabou_vs.Lab2	-0.402122	0.0569847	ns	ACON000248-PA	sp|Q05AL2|PPM1H_DANRE	3e-99	Danio_rerio	Protein_phosphatase_1H
ACON000248	NA	NA	Tia_C_vs.Lab2_C	Field_C_vs.Lab2_C	Tiassalé_vs.Lab2	0.0365493	0.879856	ns	ACON000248-PA	sp|Q05AL2|PPM1H_DANRE	3e-99	Danio_rerio	Protein_phosphatase_1H
ACON000248	NA	NA	Agb_D_vs.Lab2_C	Field_D_vs.Lab2_C	Agboville_vs.Lab2	-0.0434654	0.89466	ns	ACON000248-PA	sp|Q05AL2|PPM1H_DANRE	3e-99	Danio_rerio	Protein_phosphatase_1H
ACON000248	NA	NA	Dab_D_vs.Lab2_C	Field_D_vs.Lab2_C	Dabou_vs.Lab2	-0.424205	0.0575509	ns	ACON000248-PA	sp|Q05AL2|PPM1H_DANRE	3e-99	Danio_rerio	Protein_phosphatase_1H
ACON000248	NA	NA	Tia_D_vs.Lab2_C	Field_D_vs.Lab2_C	Tiassalé_vs.Lab2	-0.33726	0.109369	ns	ACON000248-PA	sp|Q05AL2|PPM1H_DANRE	3e-99	Danio_rerio	Protein_phosphatase_1H
ACON000248	NA	NA	Agb_M_vs.Lab2_C	Field_M_vs.Lab2_C	Agboville_vs.Lab2	-0.577982	0.00563363	**	ACON000248-PA	sp|Q05AL2|PPM1H_DANRE	3e-99	Danio_rerio	Protein_phosphatase_1H
ACON000248	NA	NA	Dab_M_vs.Lab2_C	Field_M_vs.Lab2_C	Dabou_vs.Lab2	-0.476153	0.020519	*	ACON000248-PA	sp|Q05AL2|PPM1H_DANRE	3e-99	Danio_rerio	Protein_phosphatase_1H
ACON000248	NA	NA	Tia_M_vs.Lab2_C	Field_M_vs.Lab2_C	Tiassalé_vs.Lab2	-0.285587	0.178463	ns	ACON000248-PA	sp|Q05AL2|PPM1H_DANRE	3e-99	Danio_rerio	Protein_phosphatase_1H
ACON000249	NA	NA	Agb_C_vs.Lab2_C	Field_C_vs.Lab2_C	Agboville_vs.Lab2	0.169825	0.679742	ns	ACON000249-PA	sp|Q8NFI3|ENASE_HUMAN	4e-79	Homo_sapiens	Cytosolic_endo-beta-N-acetylglucosaminidase
ACON000249	NA	NA	Dab_C_vs.Lab2_C	Field_C_vs.Lab2_C	Dabou_vs.Lab2	0.769196	0.0182668	*	ACON000249-PA	sp|Q8NFI3|ENASE_HUMAN	4e-79	Homo_sapiens	Cytosolic_endo-beta-N-acetylglucosaminidase
ACON000249	NA	NA	Tia_C_vs.Lab2_C	Field_C_vs.Lab2_C	Tiassalé_vs.Lab2	0.681709	0.0337452	*	ACON000249-PA	sp|Q8NFI3|ENASE_HUMAN	4e-79	Homo_sapiens	Cytosolic_endo-beta-N-acetylglucosaminidase
ACON000249	NA	NA	Agb_D_vs.Lab2_C	Field_D_vs.Lab2_C	Agboville_vs.Lab2	0.594277	0.12861	ns	ACON000249-PA	sp|Q8NFI3|ENASE_HUMAN	4e-79	Homo_sapiens	Cytosolic_endo-beta-N-acetylglucosaminidase
ACON000249	NA	NA	Dab_D_vs.Lab2_C	Field_D_vs.Lab2_C	Dabou_vs.Lab2	0.518891	0.133592	ns	ACON000249-PA	sp|Q8NFI3|ENASE_HUMAN	4e-79	Homo_sapiens	Cytosolic_endo-beta-N-acetylglucosaminidase
ACON000249	NA	NA	Tia_D_vs.Lab2_C	Field_D_vs.Lab2_C	Tiassalé_vs.Lab2	0.580297	0.0742448	ns	ACON000249-PA	sp|Q8NFI3|ENASE_HUMAN	4e-79	Homo_sapiens	Cytosolic_endo-beta-N-acetylglucosaminidase
ACON000249	NA	NA	Agb_M_vs.Lab2_C	Field_M_vs.Lab2_C	Agboville_vs.Lab2	0.249108	0.452404	ns	ACON000249-PA	sp|Q8NFI3|ENASE_HUMAN	4e-79	Homo_sapiens	Cytosolic_endo-beta-N-acetylglucosaminidase
ACON000249	NA	NA	Dab_M_vs.Lab2_C	Field_M_vs.Lab2_C	Dabou_vs.Lab2	0.48973	0.120598	ns	ACON000249-PA	sp|Q8NFI3|ENASE_HUMAN	4e-79	Homo_sapiens	Cytosolic_endo-beta-N-acetylglucosaminidase
ACON000249	NA	NA	Tia_M_vs.Lab2_C	Field_M_vs.Lab2_C	Tiassalé_vs.Lab2	0.481305	0.143499	ns	ACON000249-PA	sp|Q8NFI3|ENASE_HUMAN	4e-79	Homo_sapiens	Cytosolic_endo-beta-N-acetylglucosaminidase
ACON000250	NA	NA	Agb_C_vs.Lab2_C	Field_C_vs.Lab2_C	Agboville_vs.Lab2	0.0671055	0.764984	ns	ACON000250-PA	NA	NA	NA	NA
ACON000250	NA	NA	Dab_C_vs.Lab2_C	Field_C_vs.Lab2_C	Dabou_vs.Lab2	0.184155	0.302271	ns	ACON000250-PA	NA	NA	NA	NA
ACON000250	NA	NA	Tia_C_vs.Lab2_C	Field_C_vs.Lab2_C	Tiassalé_vs.Lab2	0.582224	0.00115144	**	ACON000250-PA	NA	NA	NA	NA
ACON000250	NA	NA	Agb_D_vs.Lab2_C	Field_D_vs.Lab2_C	Agboville_vs.Lab2	0.0432318	0.871193	ns	ACON000250-PA	NA	NA	NA	NA
ACON000250	NA	NA	Dab_D_vs.Lab2_C	Field_D_vs.Lab2_C	Dabou_vs.Lab2	0.194422	0.304242	ns	ACON000250-PA	NA	NA	NA	NA
ACON000250	NA	NA	Tia_D_vs.Lab2_C	Field_D_vs.Lab2_C	Tiassalé_vs.Lab2	0.238196	0.174763	ns	ACON000250-PA	NA	NA	NA	NA
ACON000250	NA	NA	Agb_M_vs.Lab2_C	Field_M_vs.Lab2_C	Agboville_vs.Lab2	0.212933	0.213889	ns	ACON000250-PA	NA	NA	NA	NA
ACON000250	NA	NA	Dab_M_vs.Lab2_C	Field_M_vs.Lab2_C	Dabou_vs.Lab2	0.0726993	0.696741	ns	ACON000250-PA	NA	NA	NA	NA
ACON000250	NA	NA	Tia_M_vs.Lab2_C	Field_M_vs.Lab2_C	Tiassalé_vs.Lab2	0.0749186	0.700106	ns	ACON000250-PA	NA	NA	NA	NA
ACON000251	NA	NA	Agb_C_vs.Lab2_C	Field_C_vs.Lab2_C	Agboville_vs.Lab2	-0.186812	0.376247	ns	ACON000251-PA	sp|Q80U56|AVL9_MOUSE	1e-130	Mus_musculus	Late_secretory_pathway_protein_AVL9_homolog
ACON000251	NA	NA	Dab_C_vs.Lab2_C	Field_C_vs.Lab2_C	Dabou_vs.Lab2	-0.30658	0.0960647	ns	ACON000251-PA	sp|Q80U56|AVL9_MOUSE	1e-130	Mus_musculus	Late_secretory_pathway_protein_AVL9_homolog
ACON000251	NA	NA	Tia_C_vs.Lab2_C	Field_C_vs.Lab2_C	Tiassalé_vs.Lab2	-0.196834	0.292208	ns	ACON000251-PA	sp|Q80U56|AVL9_MOUSE	1e-130	Mus_musculus	Late_secretory_pathway_protein_AVL9_homolog
ACON000251	NA	NA	Agb_D_vs.Lab2_C	Field_D_vs.Lab2_C	Agboville_vs.Lab2	-0.293671	0.194501	ns	ACON000251-PA	sp|Q80U56|AVL9_MOUSE	1e-130	Mus_musculus	Late_secretory_pathway_protein_AVL9_homolog
ACON000251	NA	NA	Dab_D_vs.Lab2_C	Field_D_vs.Lab2_C	Dabou_vs.Lab2	-0.258779	0.188231	ns	ACON000251-PA	sp|Q80U56|AVL9_MOUSE	1e-130	Mus_musculus	Late_secretory_pathway_protein_AVL9_homolog
ACON000251	NA	NA	Tia_D_vs.Lab2_C	Field_D_vs.Lab2_C	Tiassalé_vs.Lab2	-0.257265	0.164943	ns	ACON000251-PA	sp|Q80U56|AVL9_MOUSE	1e-130	Mus_musculus	Late_secretory_pathway_protein_AVL9_homolog
ACON000251	NA	NA	Agb_M_vs.Lab2_C	Field_M_vs.Lab2_C	Agboville_vs.Lab2	-0.252905	0.158703	ns	ACON000251-PA	sp|Q80U56|AVL9_MOUSE	1e-130	Mus_musculus	Late_secretory_pathway_protein_AVL9_homolog
ACON000251	NA	NA	Dab_M_vs.Lab2_C	Field_M_vs.Lab2_C	Dabou_vs.Lab2	-0.310178	0.0822322	ns	ACON000251-PA	sp|Q80U56|AVL9_MOUSE	1e-130	Mus_musculus	Late_secretory_pathway_protein_AVL9_homolog
ACON000251	NA	NA	Tia_M_vs.Lab2_C	Field_M_vs.Lab2_C	Tiassalé_vs.Lab2	-0.345792	0.0627936	ns	ACON000251-PA	sp|Q80U56|AVL9_MOUSE	1e-130	Mus_musculus	Late_secretory_pathway_protein_AVL9_homolog
ACON000252	NA	NA	Agb_C_vs.Lab2_C	Field_C_vs.Lab2_C	Agboville_vs.Lab2	0.180999	0.546753	ns	ACON000252-PA	sp|Q949P2|COPDA_ARATH	6e-97	Arabidopsis_thaliana	Probable_cytosolic_oligopeptidase_A
ACON000252	NA	NA	Dab_C_vs.Lab2_C	Field_C_vs.Lab2_C	Dabou_vs.Lab2	0.286909	0.257671	ns	ACON000252-PA	sp|Q949P2|COPDA_ARATH	6e-97	Arabidopsis_thaliana	Probable_cytosolic_oligopeptidase_A
ACON000252	NA	NA	Tia_C_vs.Lab2_C	Field_C_vs.Lab2_C	Tiassalé_vs.Lab2	-0.0991941	0.720615	ns	ACON000252-PA	sp|Q949P2|COPDA_ARATH	6e-97	Arabidopsis_thaliana	Probable_cytosolic_oligopeptidase_A
ACON000252	NA	NA	Agb_D_vs.Lab2_C	Field_D_vs.Lab2_C	Agboville_vs.Lab2	0.185752	0.579356	ns	ACON000252-PA	sp|Q949P2|COPDA_ARATH	6e-97	Arabidopsis_thaliana	Probable_cytosolic_oligopeptidase_A
ACON000252	NA	NA	Dab_D_vs.Lab2_C	Field_D_vs.Lab2_C	Dabou_vs.Lab2	0.0225959	0.945916	ns	ACON000252-PA	sp|Q949P2|COPDA_ARATH	6e-97	Arabidopsis_thaliana	Probable_cytosolic_oligopeptidase_A
ACON000252	NA	NA	Tia_D_vs.Lab2_C	Field_D_vs.Lab2_C	Tiassalé_vs.Lab2	0.302886	0.231891	ns	ACON000252-PA	sp|Q949P2|COPDA_ARATH	6e-97	Arabidopsis_thaliana	Probable_cytosolic_oligopeptidase_A
ACON000252	NA	NA	Agb_M_vs.Lab2_C	Field_M_vs.Lab2_C	Agboville_vs.Lab2	0.243674	0.326035	ns	ACON000252-PA	sp|Q949P2|COPDA_ARATH	6e-97	Arabidopsis_thaliana	Probable_cytosolic_oligopeptidase_A
ACON000252	NA	NA	Dab_M_vs.Lab2_C	Field_M_vs.Lab2_C	Dabou_vs.Lab2	0.270841	0.270744	ns	ACON000252-PA	sp|Q949P2|COPDA_ARATH	6e-97	Arabidopsis_thaliana	Probable_cytosolic_oligopeptidase_A
ACON000252	NA	NA	Tia_M_vs.Lab2_C	Field_M_vs.Lab2_C	Tiassalé_vs.Lab2	0.315825	0.21248	ns	ACON000252-PA	sp|Q949P2|COPDA_ARATH	6e-97	Arabidopsis_thaliana	Probable_cytosolic_oligopeptidase_A
ACON000253	NA	NA	Agb_C_vs.Lab2_C	Field_C_vs.Lab2_C	Agboville_vs.Lab2	1.17004	0.0023429	**	ACON000253-PA	sp|A3KPP4|S2535_DANRE	2e-82	Danio_rerio	Solute_carrier_family_25_member_35
ACON000253	NA	NA	Dab_C_vs.Lab2_C	Field_C_vs.Lab2_C	Dabou_vs.Lab2	1.32663	0.000359205	***	ACON000253-PA	sp|A3KPP4|S2535_DANRE	2e-82	Danio_rerio	Solute_carrier_family_25_member_35
ACON000253	NA	NA	Tia_C_vs.Lab2_C	Field_C_vs.Lab2_C	Tiassalé_vs.Lab2	1.06106	0.00250479	**	ACON000253-PA	sp|A3KPP4|S2535_DANRE	2e-82	Danio_rerio	Solute_carrier_family_25_member_35
ACON000253	NA	NA	Agb_D_vs.Lab2_C	Field_D_vs.Lab2_C	Agboville_vs.Lab2	0.700609	0.0908306	ns	ACON000253-PA	sp|A3KPP4|S2535_DANRE	2e-82	Danio_rerio	Solute_carrier_family_25_member_35
ACON000253	NA	NA	Dab_D_vs.Lab2_C	Field_D_vs.Lab2_C	Dabou_vs.Lab2	1.00025	0.0070596	**	ACON000253-PA	sp|A3KPP4|S2535_DANRE	2e-82	Danio_rerio	Solute_carrier_family_25_member_35
ACON000253	NA	NA	Tia_D_vs.Lab2_C	Field_D_vs.Lab2_C	Tiassalé_vs.Lab2	1.14575	0.00121862	**	ACON000253-PA	sp|A3KPP4|S2535_DANRE	2e-82	Danio_rerio	Solute_carrier_family_25_member_35
ACON000253	NA	NA	Agb_M_vs.Lab2_C	Field_M_vs.Lab2_C	Agboville_vs.Lab2	1.56242	1.95112e-05	***	ACON000253-PA	sp|A3KPP4|S2535_DANRE	2e-82	Danio_rerio	Solute_carrier_family_25_member_35
ACON000253	NA	NA	Dab_M_vs.Lab2_C	Field_M_vs.Lab2_C	Dabou_vs.Lab2	1.91003	1.11501e-06	***	ACON000253-PA	sp|A3KPP4|S2535_DANRE	2e-82	Danio_rerio	Solute_carrier_family_25_member_35
ACON000253	NA	NA	Tia_M_vs.Lab2_C	Field_M_vs.Lab2_C	Tiassalé_vs.Lab2	1.4798	8.80299e-05	***	ACON000253-PA	sp|A3KPP4|S2535_DANRE	2e-82	Danio_rerio	Solute_carrier_family_25_member_35
ACON000254	NA	NA	Agb_C_vs.Lab2_C	Field_C_vs.Lab2_C	Agboville_vs.Lab2	0.38196	0.306643	ns	ACON000254-PA	sp|P08510|KCNAS_DROME	6e-156	Drosophila_melanogaster	Potassium_voltage-gated_channel_protein_Shaker
ACON000254	NA	NA	Dab_C_vs.Lab2_C	Field_C_vs.Lab2_C	Dabou_vs.Lab2	-0.0350101	0.929228	ns	ACON000254-PA	sp|P08510|KCNAS_DROME	6e-156	Drosophila_melanogaster	Potassium_voltage-gated_channel_protein_Shaker
ACON000254	NA	NA	Tia_C_vs.Lab2_C	Field_C_vs.Lab2_C	Tiassalé_vs.Lab2	0.203439	0.563232	ns	ACON000254-PA	sp|P08510|KCNAS_DROME	6e-156	Drosophila_melanogaster	Potassium_voltage-gated_channel_protein_Shaker
ACON000254	NA	NA	Agb_D_vs.Lab2_C	Field_D_vs.Lab2_C	Agboville_vs.Lab2	0.182689	0.693557	ns	ACON000254-PA	sp|P08510|KCNAS_DROME	6e-156	Drosophila_melanogaster	Potassium_voltage-gated_channel_protein_Shaker
ACON000254	NA	NA	Dab_D_vs.Lab2_C	Field_D_vs.Lab2_C	Dabou_vs.Lab2	-0.123337	0.764814	ns	ACON000254-PA	sp|P08510|KCNAS_DROME	6e-156	Drosophila_melanogaster	Potassium_voltage-gated_channel_protein_Shaker
ACON000254	NA	NA	Tia_D_vs.Lab2_C	Field_D_vs.Lab2_C	Tiassalé_vs.Lab2	-0.108424	0.777389	ns	ACON000254-PA	sp|P08510|KCNAS_DROME	6e-156	Drosophila_melanogaster	Potassium_voltage-gated_channel_protein_Shaker
ACON000254	NA	NA	Agb_M_vs.Lab2_C	Field_M_vs.Lab2_C	Agboville_vs.Lab2	-0.0876586	0.8117	ns	ACON000254-PA	sp|P08510|KCNAS_DROME	6e-156	Drosophila_melanogaster	Potassium_voltage-gated_channel_protein_Shaker
ACON000254	NA	NA	Dab_M_vs.Lab2_C	Field_M_vs.Lab2_C	Dabou_vs.Lab2	0.0640238	0.86371	ns	ACON000254-PA	sp|P08510|KCNAS_DROME	6e-156	Drosophila_melanogaster	Potassium_voltage-gated_channel_protein_Shaker
ACON000254	NA	NA	Tia_M_vs.Lab2_C	Field_M_vs.Lab2_C	Tiassalé_vs.Lab2	0.044996	0.909419	ns	ACON000254-PA	sp|P08510|KCNAS_DROME	6e-156	Drosophila_melanogaster	Potassium_voltage-gated_channel_protein_Shaker
ACON000255	NA	NA	Agb_C_vs.Lab2_C	Field_C_vs.Lab2_C	Agboville_vs.Lab2	-0.205706	0.250171	ns	ACON000255-PA	sp|P31007|DLG1_DROME	0	Drosophila_melanogaster	Disks_large_1_tumor_suppressor_protein
ACON000255	NA	NA	Dab_C_vs.Lab2_C	Field_C_vs.Lab2_C	Dabou_vs.Lab2	-0.152112	0.350818	ns	ACON000255-PA	sp|P31007|DLG1_DROME	0	Drosophila_melanogaster	Disks_large_1_tumor_suppressor_protein
ACON000255	NA	NA	Tia_C_vs.Lab2_C	Field_C_vs.Lab2_C	Tiassalé_vs.Lab2	-0.234108	0.14131	ns	ACON000255-PA	sp|P31007|DLG1_DROME	0	Drosophila_melanogaster	Disks_large_1_tumor_suppressor_protein
ACON000255	NA	NA	Agb_D_vs.Lab2_C	Field_D_vs.Lab2_C	Agboville_vs.Lab2	-0.127207	0.546656	ns	ACON000255-PA	sp|P31007|DLG1_DROME	0	Drosophila_melanogaster	Disks_large_1_tumor_suppressor_protein
ACON000255	NA	NA	Dab_D_vs.Lab2_C	Field_D_vs.Lab2_C	Dabou_vs.Lab2	-0.0714728	0.707321	ns	ACON000255-PA	sp|P31007|DLG1_DROME	0	Drosophila_melanogaster	Disks_large_1_tumor_suppressor_protein
ACON000255	NA	NA	Tia_D_vs.Lab2_C	Field_D_vs.Lab2_C	Tiassalé_vs.Lab2	-0.349515	0.0294525	*	ACON000255-PA	sp|P31007|DLG1_DROME	0	Drosophila_melanogaster	Disks_large_1_tumor_suppressor_protein
ACON000255	NA	NA	Agb_M_vs.Lab2_C	Field_M_vs.Lab2_C	Agboville_vs.Lab2	-0.249859	0.105355	ns	ACON000255-PA	sp|P31007|DLG1_DROME	0	Drosophila_melanogaster	Disks_large_1_tumor_suppressor_protein
ACON000255	NA	NA	Dab_M_vs.Lab2_C	Field_M_vs.Lab2_C	Dabou_vs.Lab2	-0.00388278	0.983149	ns	ACON000255-PA	sp|P31007|DLG1_DROME	0	Drosophila_melanogaster	Disks_large_1_tumor_suppressor_protein
ACON000255	NA	NA	Tia_M_vs.Lab2_C	Field_M_vs.Lab2_C	Tiassalé_vs.Lab2	-0.380871	0.018844	*	ACON000255-PA	sp|P31007|DLG1_DROME	0	Drosophila_melanogaster	Disks_large_1_tumor_suppressor_protein
ACON000255	NA	NA	Agb_C_vs.Lab2_C	Field_C_vs.Lab2_C	Agboville_vs.Lab2	-0.205706	0.250171	ns	ACON000255-PB	sp|P31007|DLG1_DROME	0	Drosophila_melanogaster	Disks_large_1_tumor_suppressor_protein
ACON000255	NA	NA	Dab_C_vs.Lab2_C	Field_C_vs.Lab2_C	Dabou_vs.Lab2	-0.152112	0.350818	ns	ACON000255-PB	sp|P31007|DLG1_DROME	0	Drosophila_melanogaster	Disks_large_1_tumor_suppressor_protein
ACON000255	NA	NA	Tia_C_vs.Lab2_C	Field_C_vs.Lab2_C	Tiassalé_vs.Lab2	-0.234108	0.14131	ns	ACON000255-PB	sp|P31007|DLG1_DROME	0	Drosophila_melanogaster	Disks_large_1_tumor_suppressor_protein
ACON000255	NA	NA	Agb_D_vs.Lab2_C	Field_D_vs.Lab2_C	Agboville_vs.Lab2	-0.127207	0.546656	ns	ACON000255-PB	sp|P31007|DLG1_DROME	0	Drosophila_melanogaster	Disks_large_1_tumor_suppressor_protein
ACON000255	NA	NA	Dab_D_vs.Lab2_C	Field_D_vs.Lab2_C	Dabou_vs.Lab2	-0.0714728	0.707321	ns	ACON000255-PB	sp|P31007|DLG1_DROME	0	Drosophila_melanogaster	Disks_large_1_tumor_suppressor_protein
ACON000255	NA	NA	Tia_D_vs.Lab2_C	Field_D_vs.Lab2_C	Tiassalé_vs.Lab2	-0.349515	0.0294525	*	ACON000255-PB	sp|P31007|DLG1_DROME	0	Drosophila_melanogaster	Disks_large_1_tumor_suppressor_protein
ACON000255	NA	NA	Agb_M_vs.Lab2_C	Field_M_vs.Lab2_C	Agboville_vs.Lab2	-0.249859	0.105355	ns	ACON000255-PB	sp|P31007|DLG1_DROME	0	Drosophila_melanogaster	Disks_large_1_tumor_suppressor_protein
ACON000255	NA	NA	Dab_M_vs.Lab2_C	Field_M_vs.Lab2_C	Dabou_vs.Lab2	-0.00388278	0.983149	ns	ACON000255-PB	sp|P31007|DLG1_DROME	0	Drosophila_melanogaster	Disks_large_1_tumor_suppressor_protein
ACON000255	NA	NA	Tia_M_vs.Lab2_C	Field_M_vs.Lab2_C	Tiassalé_vs.Lab2	-0.380871	0.018844	*	ACON000255-PB	sp|P31007|DLG1_DROME	0	Drosophila_melanogaster	Disks_large_1_tumor_suppressor_protein
ACON000255	NA	NA	Agb_C_vs.Lab2_C	Field_C_vs.Lab2_C	Agboville_vs.Lab2	-0.205706	0.250171	ns	ACON000255-PC	sp|P31007|DLG1_DROME	0	Drosophila_melanogaster	Disks_large_1_tumor_suppressor_protein
ACON000255	NA	NA	Dab_C_vs.Lab2_C	Field_C_vs.Lab2_C	Dabou_vs.Lab2	-0.152112	0.350818	ns	ACON000255-PC	sp|P31007|DLG1_DROME	0	Drosophila_melanogaster	Disks_large_1_tumor_suppressor_protein
ACON000255	NA	NA	Tia_C_vs.Lab2_C	Field_C_vs.Lab2_C	Tiassalé_vs.Lab2	-0.234108	0.14131	ns	ACON000255-PC	sp|P31007|DLG1_DROME	0	Drosophila_melanogaster	Disks_large_1_tumor_suppressor_protein
ACON000255	NA	NA	Agb_D_vs.Lab2_C	Field_D_vs.Lab2_C	Agboville_vs.Lab2	-0.127207	0.546656	ns	ACON000255-PC	sp|P31007|DLG1_DROME	0	Drosophila_melanogaster	Disks_large_1_tumor_suppressor_protein
ACON000255	NA	NA	Dab_D_vs.Lab2_C	Field_D_vs.Lab2_C	Dabou_vs.Lab2	-0.0714728	0.707321	ns	ACON000255-PC	sp|P31007|DLG1_DROME	0	Drosophila_melanogaster	Disks_large_1_tumor_suppressor_protein
ACON000255	NA	NA	Tia_D_vs.Lab2_C	Field_D_vs.Lab2_C	Tiassalé_vs.Lab2	-0.349515	0.0294525	*	ACON000255-PC	sp|P31007|DLG1_DROME	0	Drosophila_melanogaster	Disks_large_1_tumor_suppressor_protein
ACON000255	NA	NA	Agb_M_vs.Lab2_C	Field_M_vs.Lab2_C	Agboville_vs.Lab2	-0.249859	0.105355	ns	ACON000255-PC	sp|P31007|DLG1_DROME	0	Drosophila_melanogaster	Disks_large_1_tumor_suppressor_protein
ACON000255	NA	NA	Dab_M_vs.Lab2_C	Field_M_vs.Lab2_C	Dabou_vs.Lab2	-0.00388278	0.983149	ns	ACON000255-PC	sp|P31007|DLG1_DROME	0	Drosophila_melanogaster	Disks_large_1_tumor_suppressor_protein
ACON000255	NA	NA	Tia_M_vs.Lab2_C	Field_M_vs.Lab2_C	Tiassalé_vs.Lab2	-0.380871	0.018844	*	ACON000255-PC	sp|P31007|DLG1_DROME	0	Drosophila_melanogaster	Disks_large_1_tumor_suppressor_protein
[truncated: 109,350 more rows]
