# Supplementary material for: Multi-insecticide resistant malaria vectors in the field remain susceptible to malathion, despite the presence of Ace1 point mutations
Source: PLoS Genet. 2022 Feb 10;18(2):e1009963. doi: 10.1371/journal.pgen.1009963 (PMC8830663; doi:10.1371/journal.pgen.1009963)
Supplement: S5 Table — The housekeeping gene encoding the ribosomal protein S7 (RPS7) internal calibrator in each triplex reaction. Expression levels were analysed using the REST 2009 software v2.0.13. (XLSX) [file pgen.1009963.s009.xlsx]

## Sheet: S5_Table
S5 Table. Expression levels of eight metabolic resistance loci in the three multi-resistant field populations from Côte d'Ivoire relative to two susceptible laboratory colonies measured with RT-qPCR. The housekeeping gene encoding the ribosomal protein S7 (RPS7) internal calibrator in each triplex reaction. Expression levels were analysed using the REST 2009 software v2.0.13.
sample_group	comparison_group	comparison	assay	gene_name	qPCR_FC	P_H1	result
Agb_C	Lab2_C	Agb_Lab2	DetoxA	CYP6P3	23.296	0.0001	UP
Agb_C	Lab2_C	Agb_Lab2	DetoxA	CYP6M2	17.292	0.0001	UP
Agb_C	Lab2_C	Agb_Lab2	DetoxB	CYP9K1	8.953	0.0001	UP
Agb_C	Lab2_C	Agb_Lab2	DetoxB	CYP6P4	16.843	0.0001	UP
Agb_C	Lab2_C	Agb_Lab2	DetoxC	CYP6Z1	3.306	0.0001	UP
Agb_C	Lab2_C	Agb_Lab2	DetoxC	GSTE2	1.077	0.887	ns
Agb_C	Lab2_C	Agb_Lab2	DetoxD	CYP6P1	3.732	0.026	UP
Agb_C	Lab2_C	Agb_Lab2	DetoxD	CYP4G16	0.844	0.575	ns
Dab_C	Lab2_C	Dab_Lab2	DetoxA	CYP6P3	46.826	0.0001	UP
Dab_C	Lab2_C	Dab_Lab2	DetoxA	CYP6M2	14.794	0.0001	UP
Dab_C	Lab2_C	Dab_Lab2	DetoxB	CYP9K1	13.849	0.0001	UP
Dab_C	Lab2_C	Dab_Lab2	DetoxB	CYP6P4	21.28	0.0001	UP
Dab_C	Lab2_C	Dab_Lab2	DetoxC	CYP6Z1	4.398	0.0001	UP
Dab_C	Lab2_C	Dab_Lab2	DetoxC	GSTE2	2.742	0.09	ns
Dab_C	Lab2_C	Dab_Lab2	DetoxD	CYP6P1	5.633	0.005	UP
Dab_C	Lab2_C	Dab_Lab2	DetoxD	CYP4G16	1.02	0.935	ns
Tia_C	Lab2_C	Tia_Lab2	DetoxA	CYP6P3	47.92	0.0001	UP
Tia_C	Lab2_C	Tia_Lab2	DetoxA	CYP6M2	7.173	0.007	UP
Tia_C	Lab2_C	Tia_Lab2	DetoxB	CYP9K1	5.925	0.003	UP
Tia_C	Lab2_C	Tia_Lab2	DetoxB	CYP6P4	27.308	0.0001	UP
Tia_C	Lab2_C	Tia_Lab2	DetoxC	CYP6Z1	2.3	0.001	UP
Tia_C	Lab2_C	Tia_Lab2	DetoxC	GSTE2	1.492	0.491	ns
Tia_C	Lab2_C	Tia_Lab2	DetoxD	CYP6P1	4.028	0.017	UP
Tia_C	Lab2_C	Tia_Lab2	DetoxD	CYP4G16	1.143	0.687	ns
