# Supplementary material for: Multi-insecticide resistant malaria vectors in the field remain susceptible to malathion, despite the presence of Ace1 point mutations
Source: PLoS Genet. 2022 Feb 10;18(2):e1009963. doi: 10.1371/journal.pgen.1009963 (PMC8830663; doi:10.1371/journal.pgen.1009963)
Supplement: S6 Table — Highlighted in red is the individual (ID: 01_Agb_D02) that we excluded from the RNA-seq analysis because we obtained a low number of reads and low mapping rates in both sequencing runs. (XLSX) [file pgen.1009963.s010.xlsx]

## Sheet: S6_Table
S6 Table. Genotype of each individual mosquito for all analysed insecticide resistance loci. Highlighted in red is the individual (ID: 01_Agb_D02) that we excluded from the RNA-seq analysis because we obtained a low number of reads and low mapping rates in both sequencing runs.
ID	Site	Insecticide	exposure_date	RNAseq	qPCR_Vgsc_L995ForS	qPCR_Vgsc_N1570Y	qPCR_Ace1_G280S	qPCR_G280S_nt	RNAseq_G280S_nt	RNASeq_ID
Agb_C08	Agboville	Control	2018-06-25	1	FF	NN	GG	G/G	./.	11_Agb_C08_S11.GT
Agb_C14	Agboville	Control	2018-06-25	1	FF	NN	GS	G/A	G/A	12_Agb_C14_S12.GT
Agb_C32	Agboville	Control	2018-07-07	1	LL	NN	GS	G/A	G/A	13_Agb_C32_S13.GT
Agb_C37	Agboville	Control	2018-07-07	1	LF	NN	GS	G/A	G/A	14_Agb_C37_S14.GT
Agb_C40	Agboville	Control	2018-07-07	1	FF	NN	SS	A/A	A/A	15_Agb_C40_S15.GT
Agb_D02	Agboville	Deltamethrin	2018-07-10	1	LF	NN	GS	G/A	G/A	01_Agb_D02_S1.GT
Agb_D03	Agboville	Deltamethrin	2018-07-10	1	FF	NN	GS	G/A	./.	02_Agb_D03_S2.GT
Agb_D04	Agboville	Deltamethrin	2018-07-10	1	LF	NN	GG	G/G	./.	03_Agb_D04_S3.GT
Agb_D06	Agboville	Deltamethrin	2018-06-26	1	LL	NN	GG	G/G	./.	04_Agb_D06_S4.GT
Agb_D11	Agboville	Deltamethrin	2018-06-27	1	LL	NN	GS	G/A	G/A	05_Agb_D11_S5.GT
Agb_M01	Agboville	Malathion	2018-06-26	1	LF	NN	GS	G/A	G/A	06_Agb_M01_S6.GT
Agb_M02	Agboville	Malathion	2018-06-26	1	FF	NN	GS	G/A	G/A	07_Agb_M02_S7.GT
Agb_M06	Agboville	Malathion	2018-06-27	1	FF	NN	GS	G/A	./.	08_Agb_M06_S8.GT
Agb_M08	Agboville	Malathion	2018-07-10	1	FF	NN	GS	G/A	G/A	09_Agb_M08_S9.GT
Agb_M12	Agboville	Malathion	2018-07-10	1	LF	NN	GS	G/A	G/A	10_Agb_M12_S10.GT
Dab_C08	Dabou	Control	2018-08-01	1	FF	NN	GS	G/A	A/A	26_Dab_C08_S26.GT
Dab_C15	Dabou	Control	2018-08-01	1	LF	NN	GS	G/A	G/A	27_Dab_C15_S27.GT
Dab_C20	Dabou	Control	2018-08-02	1	LF	NN	GS	G/A	G/A	28_Dab_C20_S28.GT
Dab_C24	Dabou	Control	2018-08-02	1	FF	NN	GS	G/A	G/A	29_Dab_C24_S29.GT
Dab_C33	Dabou	Control	2018-08-06	1	LF	NN	GS	G/A	G/A	30_Dab_C33_S30.GT
Dab_D02	Dabou	Deltamethrin	2018-08-01	1	FF	NN	GS	G/A	G/A	16_Dab_D02_S16.GT
Dab_D04	Dabou	Deltamethrin	2018-08-02	1	FF	NN	GS	G/A	G/A	17_Dab_D04_S17.GT
Dab_D05	Dabou	Deltamethrin	2018-08-02	1	LF	NN	GS	G/A	./.	18_Dab_D05_S18.GT
Dab_D10	Dabou	Deltamethrin	2018-08-06	1	LF	NN	GS	G/A	G/A	19_Dab_D10_S19.GT
Dab_D11	Dabou	Deltamethrin	2018-08-06	1	LF	NN	GS	G/A	A/A	20_Dab_D11_S20.GT
Dab_M01	Dabou	Malathion	2018-06-14	1	LF	NN	GS	G/A	./.	21_Dab_M01_S21.GT
Dab_M03	Dabou	Malathion	2018-08-15	1	FF	NN	GS	G/A	A/A	22_Dab_M03_S22.GT
Dab_M05	Dabou	Malathion	2018-08-01	1	FF	NN	GS	G/A	G/A	23_Dab_M05_S23.GT
Dab_M06	Dabou	Malathion	2018-08-01	1	FF	NN	GS	G/A	G/A	24_Dab_M06_S24.GT
Dab_M08	Dabou	Malathion	2018-08-02	1	LF	NN	GS	G/A	A/A	25_Dab_M08_S25.GT
Ng_C02	Ngousso	Control	2019-09-17	1	LL	NN	GG	G/G	./.	46_Ng_C02_S46.GT
Ng_C20	Ngousso	Control	2019-09-26	1	LL	NN	GG	G/G	./.	47_Ng_C20_S47.GT
Ng_C27	Ngousso	Control	2019-09-30	1	LL	NN	GG	G/G	./.	48_Ng_C27_S48.GT
Ng_C32	Ngousso	Control	2019-09-30	1	LL	NN	GG	G/G	G/G	49_Ng_C32_S49.GT
Ng_C33	Ngousso	Control	2019-09-30	1	LL	NN	GG	G/G	./.	50_Ng_C33_S50.GT
Ma_C01	Mali-NIH	Control	2020-01-06	1	LL	NN	GG	G/G	G/G	51_Ma_C01_S51.GT
Ma_C03	Mali-NIH	Control	2020-01-06	1	LL	NN	GG	G/G	./.	52_Ma_C03_S52.GT
Ma_C04	Mali-NIH	Control	2020-01-06	1	LL	NN	GG	G/G	./.	53_Ma_C04_S53.GT
Ma_C06	Mali-NIH	Control	2020-01-06	1	LL	NN	GG	G/G	G/G	54_Ma_C06_S54.GT
Ma_C09	Mali-NIH	Control	2020-01-03	1	LL	NN	GG	G/G	G/G	55_Ma_C09_S55.GT
Tia_C02	Tiassale	Control	2018-06-12	1	LF	NN	GS	G/A	G/A	41_Tia_C02_S41.GT
Tia_C13	Tiassale	Control	2018-07-10	1	LF	NN	GS	G/A	G/A	42_Tia_C13_S42.GT
Tia_C26	Tiassale	Control	2018-07-25	1	LL	NN	GS	G/A	G/A	43_Tia_C26_S43.GT
Tia_C38	Tiassale	Control	2018-07-28	1	LF	NN	GS	G/A	G/A	44_Tia_C38_S44.GT
Tia_C40	Tiassale	Control	2018-07-28	1	FF	NN	GS	G/A	G/A	45_Tia_C40_S45.GT
Tia_D03	Tiassale	Deltamethrin	2018-07-25	1	FF	NN	GS	G/A	G/A	31_Tia_D03_S31.GT
Tia_D05	Tiassale	Deltamethrin	2018-07-25	1	LF	NN	GS	G/A	G/A	32_Tia_D05_S32.GT
Tia_D06	Tiassale	Deltamethrin	2018-07-25	1	FF	NN	GS	G/A	G/A	33_Tia_D06_S33.GT
Tia_D09	Tiassale	Deltamethrin	2018-07-25	1	LF	NN	GS	G/A	G/A	34_Tia_D09_S34.GT
Tia_D12	Tiassale	Deltamethrin	2018-07-28	1	LL	NN	GG	G/G	./.	35_Tia_D12_S35.GT
Tia_M02	Tiassale	Malathion	2018-07-25	1	LF	NN	GS	G/A	G/A	36_Tia_M02_S36.GT
Tia_M05	Tiassale	Malathion	2018-07-25	1	FF	NN	GS	G/A	G/A	37_Tia_M05_S37.GT
Tia_M06	Tiassale	Malathion	2018-07-28	1	LF	NN	GS	G/A	A/A	38_Tia_M06_S38.GT
Tia_M08	Tiassale	Malathion	2018-08-30	1	LL	NN	GS	G/A	G/A	39_Tia_M08_S39.GT
Tia_M12	Tiassale	Malathion	2018-08-30	1	LF	NN	SS	A/A	A/A	40_Tia_M12_S40.GT
Agb_C01	Agboville	Control	2018-06-25	0	FF	NN	GS	G/A	NA	NA
Agb_C02	Agboville	Control	2018-06-25	0	LL	NN	GG	G/G	NA	NA
Agb_C03	Agboville	Control	2018-06-25	0	LF	NN	GS	G/A	NA	NA
Agb_C04	Agboville	Control	2018-06-25	0	FF	NN	GS	G/A	NA	NA
Agb_C05	Agboville	Control	2018-06-25	0	LF	NN	GS	G/A	NA	NA
Agb_C06	Agboville	Control	2018-06-25	0	LF	NN	GS	G/A	NA	NA
Agb_C07	Agboville	Control	2018-06-25	0	LF	NN	GS	G/A	NA	NA
Agb_C09	Agboville	Control	2018-06-25	0	LF	NN	GS	G/A	NA	NA
Agb_C10	Agboville	Control	2018-06-25	0	LL	NN	GS	G/A	NA	NA
Agb_C11	Agboville	Control	2018-06-25	0	LF	NN	GS	G/A	NA	NA
Agb_C12	Agboville	Control	2018-06-25	0	LF	NN	SS	A/A	NA	NA
Agb_C13	Agboville	Control	2018-06-25	0	LF	NN	GS	G/A	NA	NA
Agb_C15	Agboville	Control	2018-06-25	0	LF	NN	GS	G/A	NA	NA
Agb_C16	Agboville	Control	2018-06-25	0	LF	NN	GS	G/A	NA	NA
Agb_C17	Agboville	Control	2018-06-25	0	LL	NN	GS	G/A	NA	NA
Agb_C18	Agboville	Control	2018-06-25	0	LL	NN	GS	G/A	NA	NA
Agb_C19	Agboville	Control	2018-06-25	0	LF	NN	GS	G/A	NA	NA
Agb_C20	Agboville	Control	2018-06-25	0	LF	NN	GG	G/G	NA	NA
Agb_C21	Agboville	Control	2018-06-25	0	FF	NN	GS	G/A	NA	NA
Agb_C22	Agboville	Control	2018-06-25	0	LF	NN	GS	G/A	NA	NA
Agb_C23	Agboville	Control	2018-06-25	0	LF	NN	SS	A/A	NA	NA
Agb_C24	Agboville	Control	2018-06-25	0	FF	NN	GS	G/A	NA	NA
Agb_C25	Agboville	Control	2018-06-25	0	LF	NN	SS	A/A	NA	NA
Agb_C26	Agboville	Control	2018-06-25	0	FF	NN	GS	G/A	NA	NA
Agb_C27	Agboville	Control	2018-06-25	0	LF	NN	SS	A/A	NA	NA
Agb_C28	Agboville	Control	2018-06-25	0	LF	NN	GS	G/A	NA	NA
Agb_C29	Agboville	Control	2018-07-07	0	FF	NN	GS	G/A	NA	NA
Agb_C30	Agboville	Control	2018-07-07	0	LF	NN	GG	G/G	NA	NA
Agb_C31	Agboville	Control	2018-07-07	0	LL	NN	GS	G/A	NA	NA
Agb_C33	Agboville	Control	2018-07-07	0	LL	NN	GS	G/A	NA	NA
Agb_C34	Agboville	Control	2018-07-07	0	LL	NN	GS	G/A	NA	NA
Agb_C35	Agboville	Control	2018-07-07	0	LF	NN	SS	A/A	NA	NA
Agb_C36	Agboville	Control	2018-07-07	0	LF	NN	GS	G/A	NA	NA
Agb_C38	Agboville	Control	2018-07-07	0	FF	NN	GS	G/A	NA	NA
Agb_C39	Agboville	Control	2018-07-07	0	LF	NN	SS	A/A	NA	NA
Dab_C01	Dabou	Control	2018-06-14	0	LF	NN	GS	G/A	NA	NA
Dab_C02	Dabou	Control	2018-06-14	0	FF	NN	GS	G/A	NA	NA
Dab_C03	Dabou	Control	2018-06-14	0	LF	NN	GS	G/A	NA	NA
Dab_C04	Dabou	Control	2018-06-14	0	FF	NN	GS	G/A	NA	NA
Dab_C05	Dabou	Control	2018-06-14	0	LF	NN	GS	G/A	NA	NA
Dab_C06	Dabou	Control	2018-06-15	0	FF	NN	GS	G/A	NA	NA
Dab_C07	Dabou	Control	2018-06-15	0	LF	NN	GS	G/A	NA	NA
Dab_C09	Dabou	Control	2018-08-01	0	LF	NN	GS	G/A	NA	NA
Dab_C10	Dabou	Control	2018-08-01	0	FF	NN	GS	G/A	NA	NA
Dab_C11	Dabou	Control	2018-08-01	0	FF	NN	GS	G/A	NA	NA
Dab_C12	Dabou	Control	2018-08-01	0	LF	NN	GS	G/A	NA	NA
Dab_C13	Dabou	Control	2018-08-01	0	FF	NN	GS	G/A	NA	NA
Dab_C14	Dabou	Control	2018-08-01	0	LF	NN	GS	G/A	NA	NA
Dab_C16	Dabou	Control	2018-08-01	0	FF	NN	GS	G/A	NA	NA
Dab_C17	Dabou	Control	2018-08-01	0	FF	NN	GS	G/A	NA	NA
Dab_C18	Dabou	Control	2018-08-02	0	FF	NN	GS	G/A	NA	NA
Dab_C19	Dabou	Control	2018-08-02	0	LF	NN	SS	A/A	NA	NA
Dab_C21	Dabou	Control	2018-08-02	0	FF	NN	GS	G/A	NA	NA
Dab_C22	Dabou	Control	2018-08-02	0	LF	NN	GS	G/A	NA	NA
Dab_C23	Dabou	Control	2018-08-02	0	FF	NN	GS	G/A	NA	NA
Dab_C25	Dabou	Control	2018-08-02	0	FF	NN	GS	G/A	NA	NA
Dab_C26	Dabou	Control	2018-08-06	0	LF	NN	SS	A/A	NA	NA
Dab_C27	Dabou	Control	2018-08-06	0	FF	NN	GS	G/A	NA	NA
Dab_C28	Dabou	Control	2018-08-06	0	LL	NN	GS	G/A	NA	NA
Dab_C29	Dabou	Control	2018-08-06	0	LF	NN	GS	G/A	NA	NA
Dab_C30	Dabou	Control	2018-08-06	0	LL	NN	GS	G/A	NA	NA
Dab_C31	Dabou	Control	2018-08-06	0	FF	NN	GS	G/A	NA	NA
Dab_C32	Dabou	Control	2018-08-06	0	LF	NN	GS	G/A	NA	NA
Dab_C34	Dabou	Control	2018-08-06	0	FF	NN	SS	A/A	NA	NA
Dab_C35	Dabou	Control	2018-08-06	0	FF	NN	GS	G/A	NA	NA
Dab_C36	Dabou	Control	2018-08-06	0	FF	NN	GS	G/A	NA	NA
Dab_C37	Dabou	Control	2018-08-06	0	FF	NN	GS	G/A	NA	NA
Dab_C38	Dabou	Control	2018-08-06	0	FF	NN	GS	G/A	NA	NA
Dab_C39	Dabou	Control	2018-08-06	0	LF	NN	GS	G/A	NA	NA
Dab_C40	Dabou	Control	2018-08-06	0	FF	NN	GS	G/A	NA	NA
Tia_C01	Tiassale	Control	2018-06-12	0	LF	NN	GS	G/A	NA	NA
Tia_C03	Tiassale	Control	2018-06-12	0	FF	NN	GS	G/A	NA	NA
Tia_C04	Tiassale	Control	2018-06-12	0	LF	NN	GS	G/A	NA	NA
Tia_C05	Tiassale	Control	2018-07-07	0	FF	NN	GS	G/A	NA	NA
Tia_C06	Tiassale	Control	2018-07-07	0	LF	NN	GS	G/A	NA	NA
Tia_C07	Tiassale	Control	2018-07-07	0	LF	NN	GS	G/A	NA	NA
Tia_C08	Tiassale	Control	2018-07-07	0	LF	NN	GS	G/A	NA	NA
Tia_C09	Tiassale	Control	2018-07-07	0	LF	NN	GG	G/G	NA	NA
Tia_C10	Tiassale	Control	2018-07-07	0	FF	NN	GS	G/A	NA	NA
Tia_C11	Tiassale	Control	2018-07-10	0	FF	NN	GS	G/A	NA	NA
Tia_C12	Tiassale	Control	2018-07-10	0	FF	NN	GS	G/A	NA	NA
Tia_C14	Tiassale	Control	2018-07-10	0	FF	NN	GS	G/A	NA	NA
Tia_C15	Tiassale	Control	2018-07-14	0	FF	NN	GS	G/A	NA	NA
Tia_C16	Tiassale	Control	2018-07-14	0	LF	NN	GS	G/A	NA	NA
Tia_C17	Tiassale	Control	2018-07-25	0	LF	NN	GS	G/A	NA	NA
Tia_C18	Tiassale	Control	2018-07-25	0	FF	NN	GG	G/G	NA	NA
Tia_C19	Tiassale	Control	2018-07-25	0	LF	NN	GG	G/G	NA	NA
Tia_C20	Tiassale	Control	2018-07-25	0	LF	NN	GS	G/A	NA	NA
Tia_C21	Tiassale	Control	2018-07-25	0	LF	NN	GG	G/G	NA	NA
Tia_C22	Tiassale	Control	2018-07-25	0	LF	NN	GS	G/A	NA	NA
Tia_C23	Tiassale	Control	2018-07-25	0	LF	NN	GS	G/A	NA	NA
Tia_C24	Tiassale	Control	2018-07-25	0	LL	NN	GS	G/A	NA	NA
Tia_C25	Tiassale	Control	2018-07-25	0	FF	NN	GS	G/A	NA	NA
Tia_C27	Tiassale	Control	2018-07-25	0	LL	NN	GG	G/G	NA	NA
Tia_C28	Tiassale	Control	2018-07-28	0	FF	NN	GS	G/A	NA	NA
Tia_C29	Tiassale	Control	2018-07-28	0	LF	NN	GS	G/A	NA	NA
Tia_C30	Tiassale	Control	2018-07-28	0	LF	NN	GS	G/A	NA	NA
Tia_C31	Tiassale	Control	2018-07-28	0	LF	NN	GS	G/A	NA	NA
Tia_C32	Tiassale	Control	2018-07-28	0	FF	NN	GS	G/A	NA	NA
Tia_C33	Tiassale	Control	2018-07-28	0	LL	NN	GS	G/A	NA	NA
Tia_C34	Tiassale	Control	2018-07-28	0	LF	NN	GS	G/A	NA	NA
Tia_C35	Tiassale	Control	2018-07-28	0	LF	NN	GS	G/A	NA	NA
Tia_C36	Tiassale	Control	2018-07-28	0	LF	NN	GS	G/A	NA	NA
Tia_C37	Tiassale	Control	2018-07-28	0	LL	NN	GS	G/A	NA	NA
Tia_C39	Tiassale	Control	2018-07-28	0	FF	NN	GS	G/A	NA	NA
