# Supplementary material for: Multi-insecticide resistant malaria vectors in the field remain susceptible to malathion, despite the presence of Ace1 point mutations
Source: PLoS Genet. 2022 Feb 10;18(2):e1009963. doi: 10.1371/journal.pgen.1009963 (PMC8830663; doi:10.1371/journal.pgen.1009963)
Supplement: S7 Table — (A) Bioassay data using WHO discriminating concentrations to measure phenotypic insecticide resistance in Anopheles coluzzii from southern Côte d’Ivoire. Note that for the Tiassalé population we observed 100% mortality 24 h post malathion exposure, but in order to estimate a 95% CI with GLMs, we artificially added one survivor highlighted in red in this model input data set. (B) Outcome of the standard WHO insecticide susceptibility tests using discriminating concentrations of four insecticides. Numeric data of average mortalities and their 95% confidence intervals (CIs) as estimated with GLMs and plotted in Fig 2A. (C) Data of dose-response bioassay to measure the degree of phenotypic insecticide resistance against deltamethrin and malathion in Anopheles coluzzii from southern Côte d’Ivoire. (XLSX) [file pgen.1009963.s011.xlsx]

## Sheet: S7A_Table
S7A Table. Bioassay data using WHO discriminating concentrations to measure phenotypic insecticide resistance in Anopheles coluzzii from southern Côte d'Ivoire. Note that for the Tiassalé population we observed 100% mortality 24 h post malathion exposure, but in order to estimate a 95% CI with GLMs, we artificially added one survivor highlighted in red in this model input data set.
Site	Insecticide	Date	Conc	kd_60min	Exposed	Dead	Alive
Agboville	Bendiocarb	2018-06-25	0.1	3	22	2	20
Agboville	Bendiocarb	2018-06-25	0.1	1	24	0	24
Agboville	Bendiocarb	2018-06-25	0.1	2	24	3	21
Agboville	Bendiocarb	2018-06-25	0.1	4	25	3	22
Agboville	DDT	2018-06-25	4	2	21	1	20
Agboville	DDT	2018-06-25	4	2	25	0	25
Agboville	DDT	2018-06-25	4	2	24	1	23
Agboville	DDT	2018-06-25	4	1	26	0	26
Agboville	Deltamethrin	2018-06-25	0.05	4	26	1	25
Agboville	Deltamethrin	2018-06-25	0.05	4	23	1	22
Agboville	Deltamethrin	2018-06-25	0.05	5	24	1	23
Agboville	Deltamethrin	2018-06-25	0.05	4	25	0	25
Agboville	Malathion	2018-06-25	5	8	22	21	1
Agboville	Malathion	2018-06-25	5	7	22	22	0
Agboville	Malathion	2018-06-25	5	8	24	23	1
Agboville	Malathion	2018-06-25	5	4	24	24	0
Dabou	Bendiocarb	2018-06-14	0.1	0	19	0	19
Dabou	Bendiocarb	2018-06-14	0.1	2	24	2	22
Dabou	Bendiocarb	2018-06-15	0.1	1	27	1	26
Dabou	Bendiocarb	2018-06-15	0.1	0	24	0	24
Dabou	DDT	2018-06-14	4	3	22	0	22
Dabou	DDT	2018-06-14	4	1	25	0	25
Dabou	DDT	2018-06-15	4	3	24	1	23
Dabou	DDT	2018-06-15	4	4	22	1	21
Dabou	Deltamethrin	2018-06-14	0.05	8	25	1	24
Dabou	Deltamethrin	2018-06-14	0.05	7	20	0	20
Dabou	Deltamethrin	2018-06-15	0.05	3	21	4	17
Dabou	Deltamethrin	2018-06-15	0.05	4	27	0	27
Dabou	Malathion	2018-06-14	5	2	22	17	5
Dabou	Malathion	2018-06-14	5	3	25	24	1
Dabou	Malathion	2018-06-15	5	1	20	16	4
Dabou	Malathion	2018-06-15	5	2	26	18	8
Tiassalé	Bendiocarb	2018-06-12	0.1	7	24	6	18
Tiassalé	Bendiocarb	2018-06-12	0.1	6	23	7	16
Tiassalé	Bendiocarb	2018-06-13	0.1	4	24	3	21
Tiassalé	Bendiocarb	2018-06-13	0.1	5	24	7	17
Tiassalé	DDT	2018-06-12	4	0	21	0	21
Tiassalé	DDT	2018-06-12	4	0	24	2	22
Tiassalé	DDT	2018-06-13	4	0	23	5	18
Tiassalé	DDT	2018-06-13	4	0	24	4	20
Tiassalé	Deltamethrin	2018-06-12	0.05	2	18	2	16
Tiassalé	Deltamethrin	2018-06-12	0.05	2	24	0	24
Tiassalé	Deltamethrin	2018-06-13	0.05	1	25	5	20
Tiassalé	Deltamethrin	2018-06-13	0.05	2	23	2	21
Tiassalé	Malathion	2018-06-12	5	17	21	21	0
Tiassalé	Malathion	2018-06-12	5	13	23	23	0
Tiassalé	Malathion	2018-06-13	5	11	24	24	0
Tiassalé	Malathion	2018-06-13	5	18	25	24	1

## Sheet: S7B_Table
S7B Table. Outcome of the standard WHO insecticide susceptibility tests using discriminating concentrations of four insecticides. Numeric data of average mortalities and their 95% confidence intervals (CIs) as estimated with GLMs and plotted in Fig 2A.
Insecticide	Site	Exposed	AVG.mortality	CI.low	CI.high
0.1% Bendiocarb (CB)	Agboville	95	0.0842105	0.0426725	0.159448
0.1% Bendiocarb (CB)	Dabou	94	0.0319149	0.0103296	0.0943075
0.1% Bendiocarb (CB)	Tiassalé	95	0.242105	0.166503	0.338111
4% DDT (OC)	Agboville	96	0.0208333	0.00521627	0.0794713
4% DDT (OC)	Dabou	93	0.0215054	0.00538473	0.0819129
4% DDT (OC)	Tiassalé	92	0.119565	0.0674607	0.203147
0.05% Deltamethrin (PY)	Agboville	98	0.0306122	0.00990658	0.0906331
0.05% Deltamethrin (PY)	Dabou	93	0.0537634	0.0225548	0.122733
0.05% Deltamethrin (PY)	Tiassalé	90	0.1	0.0528551	0.181154
5% Malathion (OP)	Agboville	92	0.978261	0.91724	0.994557
5% Malathion (OP)	Dabou	93	0.806452	0.713549	0.874522
5% Malathion (OP)	Tiassalé	93	0.989247	0.927653	0.998487

## Sheet: S7C_Table
S7C Table. Data of dose-response bioassay to measure the degree of phenotypic insecticide resistance against deltamethrin and malathion in Anopheles coluzzii from southern Côte d'Ivoire.
Site	Insecticide	Date	Conc	kd_60min	Exposed	Dead	Alive
Agboville	Deltamethrin	07.07.2018	0.0062	0	22	0	22
Agboville	Deltamethrin	07.07.2018	0.0062	0	24	1	23
Agboville	Deltamethrin	10.07.2018	0.0062	0	23	0	23
Agboville	Deltamethrin	10.07.2018	0.0062	3	23	2	21
Agboville	Deltamethrin	26.06.2018	0.0125	1	22	0	22
Agboville	Deltamethrin	27.06.2018	0.0125	0	24	0	24
Agboville	Deltamethrin	26.06.2018	0.025	2	22	3	19
Agboville	Deltamethrin	27.06.2018	0.025	2	23	2	21
Agboville	Deltamethrin	25.06.2018	0.05	4	26	1	25
Agboville	Deltamethrin	25.06.2018	0.05	4	23	1	22
Agboville	Deltamethrin	25.06.2018	0.05	5	24	1	23
Agboville	Deltamethrin	25.06.2018	0.05	4	25	0	25
Agboville	Deltamethrin	26.06.2018	0.1	7	24	3	21
Agboville	Deltamethrin	27.06.2018	0.1	5	22	3	19
Agboville	Deltamethrin	10.07.2018	0.1	4	25	0	25
Agboville	Deltamethrin	10.07.2018	0.1	3	23	0	23
Agboville	Deltamethrin	26.06.2018	0.2	8	21	6	15
Agboville	Deltamethrin	27.06.2018	0.2	10	24	13	11
Agboville	Deltamethrin	26.06.2018	0.4	18	20	13	7
Agboville	Deltamethrin	27.06.2018	0.4	17	22	20	2
Agboville	Deltamethrin	07.07.2018	0.4	20	26	24	2
Agboville	Deltamethrin	10.07.2018	0.4	16	25	7	18
Agboville	Deltamethrin	26.06.2018	0.8	18	25	17	8
Agboville	Deltamethrin	27.06.2018	0.8	16	22	12	10
Agboville	Deltamethrin	07.07.2018	6.4	21	24	24	0
Agboville	Deltamethrin	07.07.2018	6.4	21	24	23	1
Agboville	Deltamethrin	10.07.2018	6.4	20	24	23	1
Agboville	Deltamethrin	10.07.2018	6.4	19	22	19	3
Dabou	Deltamethrin	14.06.2018	0.0125	0	22	1	21
Dabou	Deltamethrin	15.06.2018	0.0125	2	21	1	20
Dabou	Deltamethrin	14.06.2018	0.025	5	21	1	20
Dabou	Deltamethrin	15.06.2018	0.025	4	24	0	24
Dabou	Deltamethrin	01.08.2018	0.025	0	26	1	25
Dabou	Deltamethrin	01.08.2018	0.025	1	25	0	25
Dabou	Deltamethrin	14.06.2018	0.05	8	25	1	24
Dabou	Deltamethrin	14.06.2018	0.05	7	20	0	20
Dabou	Deltamethrin	15.06.2018	0.05	3	21	4	17
Dabou	Deltamethrin	15.06.2018	0.05	4	27	0	27
Dabou	Deltamethrin	01.08.2018	0.1	3	22	9	13
Dabou	Deltamethrin	01.08.2018	0.1	1	20	0	20
Dabou	Deltamethrin	02.08.2018	0.1	0	23	2	21
Dabou	Deltamethrin	02.08.2018	0.1	1	23	2	21
Dabou	Deltamethrin	02.08.2018	0.1	0	21	0	21
Dabou	Deltamethrin	02.08.2018	0.1	0	26	1	25
Dabou	Deltamethrin	06.08.2018	0.1	4	21	1	20
Dabou	Deltamethrin	06.08.2018	0.1	4	25	0	25
Dabou	Deltamethrin	06.08.2018	0.1	3	24	0	24
Dabou	Deltamethrin	06.08.2018	0.1	7	25	2	23
Dabou	Deltamethrin	14.06.2018	0.2	19	23	4	19
Dabou	Deltamethrin	15.06.2018	0.2	16	18	7	11
Dabou	Deltamethrin	15.06.2018	0.4	18	22	11	11
Dabou	Deltamethrin	01.08.2018	0.4	11	21	8	13
Dabou	Deltamethrin	01.08.2018	0.4	13	24	15	9
Dabou	Deltamethrin	14.06.2018	0.8	25	24	12	12
Dabou	Deltamethrin	15.06.2018	0.8	19	22	10	12
Dabou	Deltamethrin	01.08.2018	1.6	20	23	18	5
Dabou	Deltamethrin	01.08.2018	1.6	5	25	15	10
Dabou	Deltamethrin	02.08.2018	1.6	18	26	15	11
Dabou	Deltamethrin	02.08.2018	1.6	19	20	18	2
Dabou	Deltamethrin	01.08.2018	6.4	16	21	15	6
Dabou	Deltamethrin	01.08.2018	6.4	21	25	23	2
Dabou	Deltamethrin	02.08.2018	6.4	16	25	18	7
Dabou	Deltamethrin	02.08.2018	6.4	19	25	23	2
Dabou	Deltamethrin	02.08.2018	6.4	18	26	21	5
Dabou	Deltamethrin	02.08.2018	6.4	21	23	17	6
Dabou	Deltamethrin	06.08.2018	6.4	24	25	20	5
Dabou	Deltamethrin	01.08.2018	12.8	18	25	22	3
Dabou	Deltamethrin	01.08.2018	12.8	24	22	17	5
Dabou	Deltamethrin	02.08.2018	12.8	16	26	19	7
Dabou	Deltamethrin	02.08.2018	12.8	16	23	16	7
Ngousso	Deltamethrin	17.09.2019	0.0001	0	25	2	23
Ngousso	Deltamethrin	17.09.2019	0.0001	0	25	1	24
Ngousso	Deltamethrin	28.09.2019	0.0001	0	23	0	23
Ngousso	Deltamethrin	30.09.2019	0.0001	0	26	2	24
Ngousso	Deltamethrin	17.09.2019	0.0004	1	25	4	21
Ngousso	Deltamethrin	17.09.2019	0.0004	1	25	2	23
Ngousso	Deltamethrin	28.09.2019	0.0004	0	22	2	20
Ngousso	Deltamethrin	30.09.2019	0.0004	0	25	5	20
Ngousso	Deltamethrin	28.09.2019	0.0008	1	20	0	20
Ngousso	Deltamethrin	28.09.2019	0.0008	2	22	4	18
Ngousso	Deltamethrin	30.09.2019	0.0008	4	29	9	20
Ngousso	Deltamethrin	30.09.2019	0.0008	4	25	10	15
Ngousso	Deltamethrin	17.09.2019	0.0016	18	26	25	1
Ngousso	Deltamethrin	17.09.2019	0.0016	25	25	20	5
Ngousso	Deltamethrin	28.09.2019	0.0016	10	22	19	3
Ngousso	Deltamethrin	30.09.2019	0.0016	12	24	23	1
Ngousso	Deltamethrin	11.09.2019	0.0125	25	25	25	0
Ngousso	Deltamethrin	11.09.2019	0.0125	22	22	22	0
Ngousso	Deltamethrin	17.09.2019	0.0125	26	26	26	0
Ngousso	Deltamethrin	17.09.2019	0.0125	24	24	24	0
Tiassale	Deltamethrin	13.06.2018	0.0125	NA	22	0	22
Tiassale	Deltamethrin	13.06.2018	0.0125	NA	25	0	25
Tiassale	Deltamethrin	07.07.2018	0.0125	NA	27	0	27
Tiassale	Deltamethrin	07.07.2018	0.0125	NA	25	2	23
Tiassale	Deltamethrin	12.06.2018	0.025	NA	25	2	23
Tiassale	Deltamethrin	13.06.2018	0.025	NA	22	1	21
Tiassale	Deltamethrin	12.06.2018	0.05	NA	18	2	16
Tiassale	Deltamethrin	12.06.2018	0.05	NA	24	0	24
Tiassale	Deltamethrin	13.06.2018	0.05	NA	25	5	20
Tiassale	Deltamethrin	13.06.2018	0.05	NA	23	2	21
Tiassale	Deltamethrin	12.06.2018	0.1	NA	23	1	22
Tiassale	Deltamethrin	13.06.2018	0.1	NA	26	7	19
Tiassale	Deltamethrin	25.07.2018	0.1	NA	25	3	22
Tiassale	Deltamethrin	28.07.2018	0.1	NA	24	1	23
Tiassale	Deltamethrin	28.07.2018	0.1	NA	25	0	25
Tiassale	Deltamethrin	28.07.2018	0.1	NA	25	0	25
Tiassale	Deltamethrin	28.07.2018	0.1	NA	25	4	21
Tiassale	Deltamethrin	30.07.2018	0.1	NA	23	0	23
Tiassale	Deltamethrin	30.07.2018	0.1	NA	23	0	23
Tiassale	Deltamethrin	30.07.2018	0.1	NA	24	1	23
Tiassale	Deltamethrin	30.07.2018	0.1	NA	23	2	21
Tiassale	Deltamethrin	30.07.2018	0.1	NA	21	2	19
Tiassale	Deltamethrin	12.06.2018	0.2	NA	23	2	21
Tiassale	Deltamethrin	13.06.2018	0.2	NA	24	3	21
Tiassale	Deltamethrin	07.07.2018	0.2	NA	26	2	24
Tiassale	Deltamethrin	07.07.2018	0.2	NA	24	7	17
Tiassale	Deltamethrin	18.07.2018	0.2	NA	20	0	20
Tiassale	Deltamethrin	12.06.2018	0.4	NA	25	9	16
Tiassale	Deltamethrin	13.06.2018	0.4	NA	24	5	19
Tiassale	Deltamethrin	13.06.2018	0.8	NA	25	21	4
Tiassale	Deltamethrin	13.06.2018	0.8	NA	25	22	3
Tiassale	Deltamethrin	07.07.2018	0.8	NA	24	5	19
Tiassale	Deltamethrin	07.07.2018	0.8	NA	27	17	10
Tiassale	Deltamethrin	18.07.2018	0.8	NA	19	5	14
Tiassale	Deltamethrin	25.07.2018	6.4	NA	25	19	6
Tiassale	Deltamethrin	25.07.2018	6.4	NA	25	21	4
Tiassale	Deltamethrin	25.07.2018	6.4	NA	25	17	8
Tiassale	Deltamethrin	28.07.2018	6.4	NA	23	18	5
Tiassale	Deltamethrin	28.07.2018	6.4	NA	25	22	3
Tiassale	Deltamethrin	07.07.2018	12.8	NA	24	18	6
Tiassale	Deltamethrin	07.07.2018	12.8	NA	25	19	6
Tiassale	Deltamethrin	10.07.2018	12.8	NA	25	16	9
Tiassale	Deltamethrin	10.07.2018	12.8	NA	21	7	14
Agboville	Malathion	26.06.2018	0.1563	0	23	3	20
Agboville	Malathion	27.06.2018	0.1563	0	23	0	23
Agboville	Malathion	01.07.2018	0.1563	2	24	3	21
Agboville	Malathion	01.07.2018	0.1563	1	24	2	22
Agboville	Malathion	26.06.2018	0.3125	0	23	0	23
Agboville	Malathion	27.06.2018	0.3125	0	21	0	21
Agboville	Malathion	26.06.2018	0.625	0	21	0	21
Agboville	Malathion	27.06.2018	0.625	0	23	0	23
Agboville	Malathion	26.06.2018	1.25	0	21	1	20
Agboville	Malathion	27.06.2018	1.25	2	25	7	18
Agboville	Malathion	10.07.2018	1.25	0	25	3	22
Agboville	Malathion	10.07.2018	1.25	0	25	3	22
Agboville	Malathion	26.06.2018	2.5	2	23	12	11
Agboville	Malathion	27.06.2018	2.5	5	25	15	10
Agboville	Malathion	10.07.2018	2.5	4	26	14	12
Agboville	Malathion	10.07.2018	2.5	1	22	9	13
Agboville	Malathion	25.06.2018	5	8	22	21	1
Agboville	Malathion	25.06.2018	5	7	22	22	0
Agboville	Malathion	25.06.2018	5	8	24	23	1
Agboville	Malathion	25.06.2018	5	4	24	24	0
Agboville	Malathion	10.07.2018	20	13	25	25	0
Agboville	Malathion	10.07.2018	20	8	24	24	0
Agboville	Malathion	14.07.2018	20	13	22	22	0
Agboville	Malathion	14.07.2018	20	19	24	24	0
Dabou	Malathion	14.06.2018	0.1563	1	22	2	20
Dabou	Malathion	15.06.2018	0.1563	0	24	0	24
Dabou	Malathion	01.08.2018	0.1563	0	24	0	24
Dabou	Malathion	02.08.2018	0.1563	0	25	0	25
Dabou	Malathion	14.06.2018	0.3125	0	23	1	22
Dabou	Malathion	15.06.2018	0.3125	0	24	1	23
Dabou	Malathion	14.06.2018	0.625	0	24	0	24
Dabou	Malathion	15.06.2018	0.625	0	25	1	24
Dabou	Malathion	14.06.2018	1.25	1	25	2	23
Dabou	Malathion	15.06.2018	1.25	0	27	4	23
Dabou	Malathion	01.08.2018	1.25	0	26	1	25
Dabou	Malathion	01.08.2018	1.25	0	25	2	23
Dabou	Malathion	02.08.2018	1.25	0	23	2	21
Dabou	Malathion	02.08.2018	1.25	0	24	0	24
Dabou	Malathion	06.08.2018	1.25	0	24	5	19
Dabou	Malathion	06.08.2018	1.25	0	25	0	25
Dabou	Malathion	06.08.2018	1.25	0	25	2	23
Dabou	Malathion	06.08.2018	1.25	0	25	1	24
Dabou	Malathion	06.08.2018	1.25	0	25	1	24
Dabou	Malathion	06.08.2018	1.25	0	25	2	23
Dabou	Malathion	14.06.2018	2.5	2	25	7	18
Dabou	Malathion	15.06.2018	2.5	0	25	16	9
Dabou	Malathion	01.08.2018	2.5	0	21	4	17
Dabou	Malathion	01.08.2018	2.5	1	21	10	11
Dabou	Malathion	02.08.2018	2.5	0	24	8	16
Dabou	Malathion	02.08.2018	2.5	2	24	5	19
Dabou	Malathion	14.06.2018	5	2	22	17	5
Dabou	Malathion	14.06.2018	5	3	25	24	1
Dabou	Malathion	15.06.2018	5	1	20	16	4
Dabou	Malathion	15.06.2018	5	2	26	18	8
Dabou	Malathion	01.08.2018	20	3	23	23	0
Dabou	Malathion	01.08.2018	20	8	22	22	0
Dabou	Malathion	02.08.2018	20	2	25	25	0
Dabou	Malathion	02.08.2018	20	3	25	25	0
Ngousso	Malathion	30.09.2019	0.0391	0	25	0	25
Ngousso	Malathion	30.09.2019	0.0391	0	24	2	22
Ngousso	Malathion	30.09.2019	0.0391	0	26	5	21
Ngousso	Malathion	30.09.2019	0.0391	0	26	2	24
Ngousso	Malathion	26.09.2019	0.1563	0	24	1	23
Ngousso	Malathion	26.09.2019	0.1563	0	24	1	23
Ngousso	Malathion	28.09.2019	0.1563	0	22	3	19
Ngousso	Malathion	30.09.2019	0.1563	0	25	0	25
Ngousso	Malathion	28.09.2019	0.3125	0	21	8	13
Ngousso	Malathion	28.09.2019	0.3125	0	23	10	13
Ngousso	Malathion	30.09.2019	0.3125	1	25	12	13
Ngousso	Malathion	30.09.2019	0.3125	0	25	11	14
Ngousso	Malathion	26.09.2019	0.625	3	24	14	10
Ngousso	Malathion	26.09.2019	0.625	1	23	18	5
Ngousso	Malathion	28.09.2019	0.625	4	23	17	6
Ngousso	Malathion	30.09.2019	0.625	3	23	21	2
Ngousso	Malathion	10.09.2019	2.5	6	25	25	0
Ngousso	Malathion	10.09.2019	2.5	9	25	25	0
Ngousso	Malathion	26.09.2019	2.5	17	24	24	0
Ngousso	Malathion	30.09.2019	2.5	22	25	25	0
Tiassale	Malathion	13.06.2018	0.1563	NA	20	1	19
Tiassale	Malathion	13.06.2018	0.1563	NA	22	1	21
Tiassale	Malathion	10.07.2018	0.1563	NA	25	0	25
Tiassale	Malathion	10.07.2018	0.1563	NA	25	0	25
Tiassale	Malathion	14.07.2018	0.1563	NA	22	1	21
Tiassale	Malathion	12.06.2018	0.3125	NA	19	1	18
Tiassale	Malathion	12.06.2018	0.3125	NA	23	0	23
Tiassale	Malathion	12.06.2018	0.625	NA	22	9	13
Tiassale	Malathion	12.06.2018	0.625	NA	21	9	12
Tiassale	Malathion	10.07.2018	0.625	NA	24	1	23
Tiassale	Malathion	10.07.2018	0.625	NA	25	0	25
Tiassale	Malathion	12.06.2018	1.25	NA	24	22	2
Tiassale	Malathion	14.07.2018	1.25	NA	24	20	4
Tiassale	Malathion	14.07.2018	1.25	NA	24	20	4
Tiassale	Malathion	25.07.2018	1.25	NA	25	8	17
Tiassale	Malathion	28.07.2018	1.25	NA	24	19	5
Tiassale	Malathion	28.07.2018	1.25	NA	24	12	12
Tiassale	Malathion	28.07.2018	1.25	NA	25	14	11
Tiassale	Malathion	28.07.2018	1.25	NA	26	22	4
Tiassale	Malathion	28.07.2018	1.25	NA	25	21	4
Tiassale	Malathion	12.06.2018	2.5	NA	25	25	0
Tiassale	Malathion	25.07.2018	2.5	NA	24	17	7
Tiassale	Malathion	28.07.2018	2.5	NA	24	22	2
Tiassale	Malathion	28.07.2018	2.5	NA	25	25	0
Tiassale	Malathion	28.07.2018	2.5	NA	26	24	2
Tiassale	Malathion	30.07.2018	2.5	NA	27	24	3
Tiassale	Malathion	30.07.2018	2.5	NA	26	25	1
Tiassale	Malathion	30.07.2018	2.5	NA	23	22	1
Tiassale	Malathion	12.06.2018	5	NA	21	21	0
Tiassale	Malathion	12.06.2018	5	NA	23	23	0
Tiassale	Malathion	13.06.2018	5	NA	24	24	0
Tiassale	Malathion	13.06.2018	5	NA	25	25	0
