# Supplementary material for: Multi-insecticide resistant malaria vectors in the field remain susceptible to malathion, despite the presence of Ace1 point mutations
Source: PLoS Genet. 2022 Feb 10;18(2):e1009963. doi: 10.1371/journal.pgen.1009963 (PMC8830663; doi:10.1371/journal.pgen.1009963)
Supplement: S1 Data — Raw read counts for each of the 13,299 ACON genes and technical replicate of the 55 biological mosquito samples (n = 110). (TXT) [file pgen.1009963.s012.txt]

1_Agb_D02_S1_001	2_Agb_D03_S2_001	3_Agb_D04_S3_001	4_Agb_D06_S4_001	5_Agb_D11_S5_001	6_Agb_M01_S6_001	7_Agb_M02_S7_001	8_Agb_M06_S8_001	9_Agb_M08_S9_001	10_Agb_M12_S10_001	11_Agb_C08_S11_001	12_Agb_C14_S12_001	13_Agb_C32_S13_001	14_Agb_C37_S14_001	15_Agb_C40_S15_001	16_Dab_D02_S16_001	17_Dab_D04_S17_001	18_Dab_D05_S18_001	19_Dab_D10_S19_001	20_Dab_D11_S20_001	21_Dab_M01_S21_001	22_Dab_M03_S22_001	23_Dab_M05_S23_001	24_Dab_M06_S24_001	25_Dab_M08_S25_001	26_Dab_C08_S26_001	27_Dab_C15_S27_001	28_Dab_C20_S28_001	29_Dab_C24_S29_001	30_Dab_C33_S30_001	31_Tia_D03_S31_001	32_Tia_D05_S32_001	33_Tia_D06_S33_001	34_Tia_D09_S34_001	35_Tia_D12_S35_001	36_Tia_M02_S36_001	37_Tia_M05_S37_001	38_Tia_M06_S38_001	39_Tia_M08_S39_001	40_Tia_M12_S40_001	41_Tia_C02_S41_001	42_Tia_C13_S42_001	43_Tia_C26_S43_001	44_Tia_C38_S44_001	45_Tia_C40_S45_001	46_Ng_C02_S46_001	47_Ng_C20_S47_001	48_Ng_C27_S48_001	49_Ng_C32_S49_001	50_Ng_C33_S50_001
6	55	51	25	52	19	28	16	27	40	48	51	30	31	45	33	49	30	43	47	24	38	26	12	29	21	24	43	46	65	24	30	25	22	35	26	19	17	43	40	25	26	21	30	37	22	34	40	100	69
0	22	16	4	12	3	4	6	9	7	11	16	9	11	11	2	10	3	4	8	14	16	10	3	3	7	7	12	12	6	10	5	9	8	7	3	1	7	20	13	22	18	5	6	8	3	10	13	10	5
80	900	1212	717	807	536	594	571	795	889	721	1118	950	692	806	973	1577	680	1138	1490	612	1124	901	637	775	509	626	764	769	1101	673	588	670	580	658	597	444	603	832	777	508	710	541	814	690	758	597	669	1038	931
0	5	3	3	0	1	5	0	3	2	3	3	5	1	2	2	8	1	7	3	5	3	1	1	1	0	0	2	3	3	1	5	3	2	6	0	4	2	1	2	3	0	1	3	0	3	3	1	4	5
45	410	396	252	392	107	258	194	185	185	331	432	344	400	383	252	407	191	432	451	200	367	278	133	190	189	304	450	273	333	294	224	286	226	250	224	258	214	377	366	132	245	307	266	299	295	351	347	1033	833
15	134	144	132	140	117	126	136	118	117	146	147	163	153	182	184	195	99	291	156	109	128	141	98	106	113	146	223	142	141	128	80	178	159	153	157	68	89	165	193	78	122	92	142	217	170	175	179	199	189
34	181	207	137	167	179	143	127	136	151	143	175	95	165	222	177	495	105	169	200	159	216	102	171	118	204	78	291	165	282	223	137	131	184	151	136	40	151	151	180	152	188	160	256	136	109	152	142	255	201
0	0	1	0	0	0	0	0	0	1	0	0	0	1	0	1	0	0	0	0	0	0	0	2	0	0	0	0	0	1	0	0	0	0	0	0	0	0	0	1	0	0	0	0	0	1	0	0	0	1
0	0	0	0	0	0	0	0	0	0	0	0	0	1	0	0	0	0	0	0	0	0	0	1	1	0	0	1	0	0	0	0	0	0	0	0	0	0	0	0	0	0	0	0	0	0	0	0	0	0
5	42	13	19	48	17	36	41	15	36	28	30	30	20	24	31	39	12	49	47	36	44	29	27	28	16	22	25	24	16	30	29	13	27	44	33	19	33	39	31	28	127	31	27	31	52	63	62	80	45
6	60	37	29	72	38	43	65	31	39	51	60	58	38	57	45	63	28	65	42	38	49	40	56	37	40	35	50	39	24	34	30	42	59	59	49	32	67	51	41	26	61	49	52	52	115	92	72	106	92
152	1226	553	287	940	337	689	489	153	140	499	1572	158	668	637	1061	629	399	788	785	757	1233	786	204	365	562	370	551	195	288	363	222	67	200	1260	346	288	338	1340	580	224	554	418	569	802	1692	657	354	603	744
10	64	65	40	56	21	33	25	34	28	59	60	52	49	65	54	55	14	75	80	16	53	48	33	21	14	40	59	43	45	46	23	42	39	46	29	23	32	42	37	22	34	28	43	49	55	71	45	190	188
15	160	161	122	125	80	94	68	104	145	152	182	87	139	139	99	167	86	200	260	142	201	127	52	101	99	112	134	159	165	142	83	79	70	103	95	100	81	126	151	57	135	101	141	133	130	119	170	388	286
17	132	141	77	118	66	89	131	70	97	122	89	166	157	123	99	169	76	136	175	68	153	99	72	69	110	87	117	121	112	124	111	194	123	128	75	89	125	119	125	56	112	106	113	109	116	121	96	189	122
0	1	1	1	0	7	11	6	1	1	3	1	4	1	0	7	12	1	6	2	2	4	6	2	12	2	3	0	12	0	1	11	11	5	4	8	0	7	4	3	16	0	1	0	3	1	3	2	1	0
0	0	0	0	0	0	0	0	0	0	0	0	0	0	0	0	1	0	0	0	0	0	0	0	0	0	0	0	0	0	1	0	0	1	0	0	0	0	0	0	0	0	0	0	0	0	0	0	0	0
8	66	83	31	42	32	26	27	46	36	40	53	24	30	25	36	58	24	51	57	74	134	49	40	59	17	54	55	90	39	31	42	31	28	17	40	24	22	44	36	99	70	40	35	26	11	23	38	20	35
0	2	3	2	0	3	2	0	1	5	1	3	1	0	0	0	4	2	3	1	1	2	1	3	0	1	3	0	3	1	1	1	2	1	1	7	1	1	2	3	0	0	3	1	0	0	1	1	2	0
0	0	0	0	0	0	0	0	0	0	0	0	0	0	2	0	2	1	0	0	1	3	0	0	0	0	0	0	0	0	0	0	0	0	0	0	0	0	0	0	0	0	0	0	1	0	0	0	0	0
0	0	0	0	0	0	0	0	0	0	0	0	0	0	0	1	0	0	0	0	1	0	0	0	0	0	0	0	0	0	0	0	0	0	0	0	0	0	0	0	0	0	0	0	0	0	0	0	0	0
39	204	117	20	113	14	109	126	23	16	113	184	91	72	132	123	142	43	145	121	38	263	49	24	43	45	68	122	40	57	60	42	30	76	73	33	43	41	128	96	42	86	50	33	67	82	104	56	395	243
1	0	1	0	2	1	1	0	0	0	2	2	0	0	1	0	1	0	1	1	0	2	0	4	0	0	0	0	0	0	0	0	0	0	1	0	1	6	1	0	2	1	1	0	0	2	0	3	4	2
0	2	0	0	0	1	0	3	0	0	0	0	1	0	0	0	0	0	0	0	0	0	0	0	0	0	0	0	0	1	0	2	0	0	0	0	0	0	0	0	0	1	0	1	0	0	0	0	0	0
0	0	0	0	1	0	0	0	0	0	0	0	0	0	0	0	0	0	0	0	0	0	0	0	0	0	0	0	0	0	0	0	0	0	0	0	0	0	0	0	0	0	0	0	0	5	0	3	6	0
1	10	11	8	26	13	13	6	8	5	20	36	8	20	15	18	32	5	18	12	5	10	12	5	8	7	9	20	4	8	11	5	8	10	13	6	0	21	14	16	0	14	7	18	11	17	26	22	35	30
104	1026	852	839	1448	696	833	782	744	881	1055	1176	1014	1173	1170	1016	1414	883	1045	982	854	1157	899	534	814	946	753	1058	913	939	971	635	1021	992	801	1062	916	671	875	802	497	860	1039	1100	897	1014	837	1135	1083	1308
27	487	202	119	299	112	143	270	78	153	130	132	280	397	196	191	117	118	508	455	58	94	262	104	120	191	123	139	116	207	286	215	322	343	242	127	67	113	195	264	50	161	220	128	135	385	181	238	266	219
95	671	895	646	1280	527	566	941	466	885	601	495	888	1336	773	710	577	535	945	711	320	373	834	468	588	706	699	616	525	813	824	568	1030	942	823	910	503	376	655	604	139	599	619	472	869	1043	549	1063	712	1260
9	168	113	159	179	123	134	199	105	149	175	259	197	133	178	176	166	113	157	150	86	199	128	131	127	131	149	146	129	134	140	112	116	172	133	167	87	168	178	143	82	129	138	150	144	290	224	219	385	296
24	266	269	420	303	242	255	232	254	196	306	385	331	416	226	228	210	181	278	242	320	335	280	196	153	255	397	224	245	187	294	149	304	312	204	236	212	202	328	233	67	181	187	270	192	213	249	312	261	278
10	73	47	37	121	53	50	76	53	49	62	80	87	96	74	80	83	53	85	68	29	80	61	40	76	49	46	71	52	54	44	75	84	82	62	58	50	86	54	93	39	34	60	37	67	130	115	96	132	96
34	316	333	263	286	154	194	193	206	306	245	244	326	340	281	224	291	210	339	253	186	222	174	141	155	191	285	213	192	266	259	183	372	253	220	221	201	184	228	268	137	189	190	255	228	336	226	256	369	361
6	69	44	50	72	57	56	68	59	56	64	61	79	69	86	39	62	35	66	46	37	49	43	50	55	57	70	72	44	47	45	46	120	64	56	40	38	64	46	48	32	29	52	49	68	153	175	153	166	120
43	284	129	179	187	165	124	164	103	313	169	180	179	415	227	147	176	147	317	179	126	224	111	147	97	127	98	177	120	117	165	150	338	199	156	154	123	153	140	161	246	128	158	157	125	358	231	246	195	253
4	94	42	55	94	80	90	61	69	93	63	91	72	129	117	82	68	41	116	103	58	86	48	54	71	75	57	87	78	54	80	73	86	74	86	93	70	77	64	93	34	67	85	90	72	158	108	143	128	117
12	249	226	205	208	116	150	150	137	165	176	225	222	211	271	176	219	107	241	227	125	226	162	122	113	138	223	217	177	160	214	204	202	167	205	165	96	153	235	205	153	175	167	213	204	223	181	212	431	366
7	23	15	13	18	25	4	14	14	12	28	29	19	9	19	18	27	8	17	18	19	30	12	28	16	7	21	13	20	12	19	19	13	18	17	15	9	15	19	16	23	15	10	11	12	16	14	26	83	55
20	149	72	70	189	59	157	171	62	75	84	149	86	92	130	117	126	52	89	107	61	118	96	109	60	47	77	118	63	70	69	54	52	124	135	80	69	118	174	148	32	84	83	89	70	125	147	138	177	116
22	222	189	203	242	160	148	284	157	246	204	213	198	188	227	240	299	173	256	254	176	192	175	236	230	184	169	219	206	253	220	193	150	230	239	272	134	234	235	212	180	186	211	273	247	511	374	461	346	339
6	91	56	35	99	24	34	85	53	34	89	106	63	47	91	66	77	32	80	67	29	80	32	34	31	35	40	88	51	53	42	45	35	46	56	38	30	67	71	37	30	53	43	30	41	95	107	88	269	180
0	6	4	5	17	3	0	2	5	1	11	7	4	6	7	1	10	4	6	6	4	10	5	6	1	6	2	13	6	4	7	3	3	5	10	10	5	5	5	7	3	4	9	12	5	13	15	5	23	8
10	104	110	82	94	37	56	53	51	39	92	102	69	119	89	81	142	38	156	232	54	99	87	71	73	57	87	94	70	127	92	89	80	74	87	97	37	93	93	102	45	65	70	87	83	76	74	141	201	204
151	1198	1280	135	2679	268	1446	2300	1342	2028	2118	203	3123	3434	1786	3095	3021	2097	156	532	246	1447	373	1167	1884	913	1130	835	240	586	599	270	198	1365	680	1413	318	12	1342	1913	42	711	179	147	365	375	619	358	311	1155
2	37	27	36	19	36	32	16	35	27	26	33	46	40	41	16	36	21	42	54	29	44	26	20	18	31	37	48	39	32	29	27	48	42	51	37	23	45	32	28	69	21	55	35	32	39	25	38	100	64
0	0	0	0	0	0	0	0	0	0	0	0	0	0	0	0	0	0	0	0	0	0	0	0	0	0	0	0	0	0	0	0	0	0	0	0	0	0	0	0	0	0	0	0	0	0	0	0	0	0
31	244	191	161	287	180	174	214	146	218	295	181	207	280	256	250	250	150	248	249	155	251	188	180	143	148	177	239	178	188	235	152	213	224	157	205	150	219	209	286	73	117	189	225	187	337	281	269	370	294
1	0	1	0	0	1	0	0	1	0	0	0	3	0	1	0	0	1	0	1	0	0	0	0	0	1	1	0	0	1	0	0	0	0	0	0	0	1	2	0	0	0	0	1	2	0	1	0	0	0
0	0	0	0	2	0	0	0	0	0	0	0	1	2	0	0	0	2	2	0	1	1	1	0	1	1	2	0	0	4	0	1	1	3	0	2	0	3	2	3	1	1	1	0	0	2	2	0	0	0
11	113	65	81	111	83	88	94	60	85	97	132	84	103	120	92	100	48	144	93	54	98	82	58	96	72	81	88	87	75	90	80	111	112	107	103	73	102	88	82	52	63	92	113	79	158	136	129	151	128
53	390	598	344	365	188	278	198	314	307	297	369	429	428	430	283	558	238	634	689	235	367	376	238	286	166	321	491	272	456	255	244	260	239	291	271	274	276	350	353	158	412	280	244	305	336	445	757	1433	1214
0	0	0	0	0	0	0	0	0	0	0	0	0	0	0	0	0	0	0	0	0	0	0	1	0	0	0	0	0	0	0	0	0	0	0	0	0	0	0	1	0	0	0	0	0	0	0	0	0	0
9	93	29	45	130	38	50	134	43	35	70	95	60	60	92	69	79	41	44	65	40	78	52	40	54	48	56	48	38	37	41	43	41	39	57	49	26	100	77	61	9	29	50	55	49	158	183	120	159	143
0	0	0	0	0	0	0	0	0	0	0	0	0	0	0	0	0	0	0	0	0	0	0	0	0	0	0	0	0	0	0	0	0	0	0	0	1	0	0	0	0	0	0	0	0	0	0	0	0	0
0	1	0	0	0	0	0	0	0	0	0	1	0	1	1	0	2	0	0	0	0	2	0	0	0	0	0	0	0	1	0	0	0	0	0	0	0	0	0	0	0	0	0	2	0	0	0	0	0	0
0	0	0	1	0	0	0	0	0	0	0	0	0	0	0	0	0	0	0	0	0	0	0	0	1	0	0	1	0	0	0	0	0	0	1	0	0	0	0	0	1	0	0	0	1	0	0	1	0	0
0	0	0	0	0	0	0	0	0	0	0	0	0	0	0	0	0	0	0	0	0	0	0	0	0	0	0	0	0	0	0	0	0	0	0	0	0	0	0	0	0	0	0	0	0	0	0	0	0	0
0	0	0	0	0	0	0	0	0	0	0	0	0	0	0	0	0	0	0	0	0	0	0	0	0	0	0	0	0	0	0	0	0	0	0	0	0	0	0	0	0	0	0	0	0	0	0	0	0	0
0	0	0	0	0	0	0	0	0	0	0	0	0	0	0	0	0	0	0	0	0	0	0	0	0	0	0	1	1	0	0	0	0	0	0	0	0	0	0	0	0	0	0	0	0	0	0	0	0	0
0	0	0	0	0	0	0	0	0	0	0	0	0	0	1	0	0	0	0	0	0	0	0	0	0	0	0	0	0	0	0	0	0	0	0	0	0	0	0	0	0	0	0	0	0	0	0	0	0	0
0	0	0	0	0	0	0	0	0	0	0	0	0	0	0	0	0	0	0	0	0	0	0	0	0	0	0	0	0	0	0	0	0	0	0	0	0	0	0	0	0	0	0	0	0	0	0	0	0	0
0	0	0	0	0	0	0	0	0	0	0	0	0	0	0	0	0	0	0	0	0	1	0	0	0	0	0	0	0	0	0	0	0	0	0	0	0	0	0	0	0	0	0	0	5	0	0	0	0	0
23	257	153	45	170	30	61	151	52	42	220	207	109	114	196	138	179	73	200	201	59	229	76	47	76	61	88	190	70	94	90	47	82	82	98	73	51	87	136	150	41	110	70	61	84	247	369	190	1080	780
4	95	62	70	90	47	67	120	51	69	78	89	112	68	69	79	77	55	72	71	50	88	55	69	62	67	47	82	59	58	69	66	71	76	79	78	56	84	91	61	58	57	73	96	97	175	153	186	123	87
16	191	134	143	147	132	149	115	139	143	136	140	104	99	96	143	223	105	136	127	148	138	112	146	147	146	115	123	135	116	111	105	130	125	104	105	90	126	122	158	128	121	117	103	112	149	123	124	104	99
62	438	615	424	311	300	370	216	354	350	422	636	507	1237	297	355	519	180	636	531	379	681	494	264	277	417	282	691	425	444	432	338	449	343	467	478	487	609	540	466	415	482	396	253	285	257	326	418	627	525
5	111	67	50	90	34	62	94	50	47	69	87	100	63	85	82	86	66	87	72	46	125	40	72	50	39	35	74	52	46	60	59	67	107	89	68	37	40	80	59	43	42	66	46	61	62	68	85	103	75
5	23	45	28	15	23	17	13	20	23	25	21	19	29	24	10	37	12	19	30	24	23	25	12	11	26	24	39	23	39	15	8	14	10	13	23	6	20	29	24	37	31	16	19	19	14	18	35	19	41
1	27	22	9	19	13	14	21	11	17	22	34	14	19	25	18	18	10	15	26	6	31	13	10	13	16	12	17	8	16	18	8	21	22	22	15	8	11	13	15	16	19	10	12	8	41	54	31	59	34
198	1574	3983	866	1036	591	1147	753	1043	1773	1151	1064	1414	1318	1068	2404	1577	2970	2340	1635	1129	876	1728	141	2737	319	1681	662	1742	936	2148	1464	797	98	1817	1099	1028	639	3127	1670	4	1929	1103	1293	1378	550	283	326	406	475
133	959	1377	421	699	468	590	404	789	1037	1014	923	629	1315	1098	1521	1719	957	1060	1065	956	626	1022	77	1612	224	1271	635	1349	621	803	814	580	68	1151	726	395	348	1148	663	20	1066	837	1563	1390	721	217	257	711	462
9	75	145	139	81	56	71	32	206	159	109	228	191	139	97	138	270	118	91	162	148	89	75	115	137	62	49	158	106	275	114	51	138	33	103	100	52	95	50	98	124	110	120	122	68	97	101	76	83	67
0	0	0	0	0	0	0	0	0	0	0	0	0	0	0	0	0	0	0	0	1	1	0	1	0	0	0	0	0	0	0	0	0	0	0	0	0	0	0	0	0	1	0	0	0	0	0	0	0	0
0	1	1	1	0	0	1	1	0	0	1	1	2	2	1	1	3	2	0	1	1	2	1	0	1	1	0	0	1	2	2	0	1	0	0	1	0	1	0	2	0	2	1	1	2	1	1	0	1	0
0	1	1	0	2	1	0	0	4	1	1	5	4	0	2	3	1	0	1	1	2	0	0	1	2	1	1	1	4	3	0	0	2	0	0	3	0	1	0	1	2	0	1	1	1	2	1	0	0	0
0	0	0	0	0	0	1	0	0	0	0	0	0	0	0	0	0	0	0	0	0	0	0	0	1	0	0	0	1	2	0	0	0	0	0	1	0	0	0	0	0	0	0	0	0	0	0	0	1	0
0	1	0	0	0	0	0	0	0	0	0	0	0	0	0	0	1	0	0	0	0	0	0	0	0	0	0	1	0	0	0	0	0	0	0	1	0	0	0	0	0	0	0	0	0	0	0	0	0	0
0	0	0	0	0	0	0	0	0	0	0	0	0	0	0	0	0	0	0	0	0	0	0	0	0	0	0	0	0	0	0	0	0	0	0	0	0	0	0	0	0	0	0	0	0	0	0	0	0	0
0	0	0	0	1	1	0	0	0	0	0	0	0	0	0	0	0	0	0	0	0	1	0	0	0	0	0	2	1	1	0	0	0	0	0	0	0	0	0	0	0	0	0	0	0	0	0	1	0	1
0	0	0	0	0	0	0	0	0	0	0	0	0	0	0	0	0	0	0	0	0	0	0	0	0	0	0	0	0	0	0	0	0	0	0	0	0	1	0	0	0	0	0	0	1	0	0	0	0	0
0	0	0	0	1	1	0	0	0	1	0	0	1	0	0	0	0	1	0	0	0	0	0	1	0	0	0	0	0	0	1	0	0	0	0	0	0	0	0	0	0	0	2	1	1	1	0	0	1	0
0	0	0	0	0	0	0	0	0	0	0	0	0	1	0	0	0	0	0	0	0	0	0	0	0	0	0	0	0	0	0	0	0	0	0	0	0	0	0	0	0	0	0	0	0	0	0	0	0	0
0	0	0	0	1	0	0	0	0	0	0	0	0	0	0	0	0	0	0	0	0	0	0	0	0	0	0	0	0	1	0	0	0	0	0	0	0	0	0	0	0	0	0	0	0	0	0	0	0	0
0	0	0	0	0	0	0	0	1	0	0	0	0	0	0	0	0	0	0	0	0	1	0	0	0	0	0	0	1	0	0	0	0	0	0	0	0	0	0	0	1	0	0	0	0	0	0	0	0	0
0	2	0	1	0	0	0	0	0	1	0	0	1	0	0	2	1	2	0	2	1	1	0	0	0	2	0	0	1	0	0	0	0	1	2	1	0	0	1	1	1	0	0	0	0	0	0	0	0	0
0	0	1	0	0	0	1	0	0	1	1	0	0	0	0	0	0	1	0	0	3	1	0	0	0	0	0	0	0	0	0	0	0	0	0	0	0	0	0	0	0	1	1	0	0	1	0	0	0	0
0	0	0	0	0	0	0	0	0	0	0	0	0	0	0	0	0	0	0	0	0	0	0	0	0	0	0	0	0	0	0	0	0	0	0	0	0	0	0	0	0	0	0	0	0	0	0	0	0	0
0	0	0	0	0	0	0	0	0	0	0	0	0	0	0	0	0	0	0	0	0	0	0	0	0	0	0	0	0	0	0	0	0	0	0	0	0	0	0	0	0	0	0	0	0	0	0	0	0	0
0	0	0	0	0	0	0	0	0	0	0	0	0	0	0	0	0	0	0	0	0	0	0	0	0	0	0	0	0	0	0	0	0	0	0	0	0	0	0	0	0	0	0	0	0	0	0	0	0	0
0	0	0	0	1	0	0	0	0	0	0	0	0	0	3	0	0	0	0	1	0	0	1	1	0	0	0	0	3	0	0	0	0	0	0	0	0	0	0	0	0	0	1	1	0	0	0	0	0	0
0	0	0	0	0	0	0	0	0	0	0	0	0	0	0	0	0	0	0	0	0	0	0	0	0	0	0	0	0	0	0	0	0	0	0	0	0	0	0	0	0	0	0	0	0	0	0	0	0	0
0	0	0	0	0	0	0	0	0	0	0	0	0	0	0	0	0	0	0	0	0	0	0	0	0	0	0	0	0	0	0	0	0	0	0	0	0	0	0	0	0	0	0	0	0	0	0	0	0	0
0	0	0	0	0	0	0	0	0	0	0	0	0	0	0	0	0	0	0	0	0	0	1	0	0	0	0	0	0	0	0	0	0	0	0	0	0	1	0	0	0	0	0	0	0	0	0	1	0	0
0	0	0	0	0	0	0	1	0	0	0	0	0	0	0	0	0	0	0	0	0	0	0	0	0	0	0	0	0	0	0	0	0	0	1	0	0	0	0	0	0	0	0	0	0	1	0	0	0	0
0	0	0	0	0	0	0	0	0	0	0	0	0	1	0	0	0	0	0	0	0	0	0	0	0	0	0	2	0	0	0	0	0	0	0	0	0	0	0	0	1	0	0	0	0	0	0	0	0	0
0	0	0	0	0	0	0	0	0	0	0	1	0	0	0	0	0	0	0	0	0	0	0	0	0	0	0	0	0	0	0	0	0	0	0	0	0	0	0	0	0	0	0	0	0	0	0	0	0	0
0	0	0	1	0	0	0	0	0	0	0	0	0	0	1	0	0	0	0	0	0	0	0	0	0	0	0	0	0	0	0	0	0	0	0	0	0	0	0	0	0	0	0	0	2	0	0	0	0	0
0	18	14	2	3	25	5	4	13	22	7	3	3	1	2	7	23	9	59	193	155	75	8	15	14	4	6	4	16	16	5	14	24	3	7	4	21	5	3	1	407	7	8	0	2	2	3	9	4	7
3	449	741	148	14	444	150	76	700	351	18	122	40	13	37	75	153	352	193	1709	3492	2662	55	303	74	11	48	74	1371	732	26	42	16	69	15	213	113	5	42	12	6248	173	29	3	3	3	68	57	20	29
0	0	3	0	0	0	0	0	1	0	0	0	0	0	0	0	1	0	0	0	4	0	0	1	0	5	0	0	1	2	0	0	0	2	1	0	0	0	0	0	8	0	0	0	0	0	0	0	0	0
0	117	90	4	0	32	35	2	54	82	5	3	4	2	2	0	4	12	38	215	468	472	0	2	10	1	3	3	75	79	2	5	1	2	1	1	5	0	6	1	339	25	2	0	0	0	0	0	0	0
2	138	88	17	2	77	118	2	54	105	11	17	19	14	13	6	34	32	128	289	411	499	15	9	51	10	16	14	194	125	18	28	8	8	5	30	23	3	21	4	721	48	14	4	2	11	1	8	3	1
1	52	8	1	0	4	9	2	14	14	0	3	2	0	0	3	3	12	16	41	71	42	0	0	6	1	1	5	24	55	3	3	10	1	0	3	1	0	0	0	42	32	12	0	0	2	0	1	0	0
1	3	5	4	0	3	7	3	4	2	0	3	3	4	0	4	1	0	0	4	4	11	2	0	5	1	5	4	5	0	2	4	0	0	0	2	1	1	2	1	33	3	6	0	1	2	4	6	3	0
178	5153	5025	2003	709	2380	995	911	6085	4391	422	2580	780	527	453	2090	3066	1749	1845	7657	13973	13425	668	3162	3987	478	651	1353	6597	2420	893	4837	94	766	911	2873	1494	355	154	1556	13398	4558	1874	759	621	1747	2214	4491	2474	2592
0	8	2	3	1	4	0	0	3	3	0	1	0	0	0	3	1	0	0	8	17	22	1	3	1	0	0	0	2	1	1	2	1	0	0	1	2	0	0	0	73	3	2	0	1	0	0	3	0	0
1	4	9	11	3	10	4	7	6	18	4	8	6	4	5	9	12	1	8	5	11	9	6	23	15	2	1	8	10	10	1	4	4	4	8	6	4	6	5	6	26	9	3	2	3	5	4	9	7	3
6	64	104	84	41	75	47	51	60	58	62	39	68	59	75	41	62	32	66	100	60	53	40	70	43	39	43	81	37	70	39	50	72	58	73	94	48	59	64	71	83	47	54	44	55	54	45	96	43	49
1	10	32	30	85	6	9	41	16	10	30	13	17	37	37	33	25	23	14	7	12	22	14	5	30	23	69	85	57	40	89	50	44	32	23	30	16	47	41	28	45	6	28	36	40	54	35	45	36	13
5	91	34	8	28	24	18	22	59	37	11	78	21	13	17	30	50	37	1541	57	59	90	9	14	46	10	19	12	19	55	30	9	52	18	10	20	33	20	25	25	10	23	13	20	50	522	50	42	138	46
57	439	601	393	493	246	273	216	289	339	476	594	501	497	637	372	671	187	673	808	214	531	464	254	268	273	691	542	600	405	533	559	600	404	673	358	255	544	455	558	475	364	613	656	769	427	401	413	791	778
209	1062	807	916	1146	996	1190	969	1026	905	1706	1711	1401	2913	1222	772	1935	740	2494	1177	679	1010	1256	1021	860	742	1671	1932	1373	1550	1415	1129	3092	1662	1264	1980	1056	1744	1052	1112	185	910	2222	2181	1348	1113	1028	1076	950	1030
3	44	26	8	34	15	17	15	9	19	24	18	18	60	20	17	26	20	16	37	13	28	15	19	15	10	14	24	31	17	12	32	13	28	15	18	17	11	32	38	16	18	21	18	19	38	15	24	10	13
0	5	3	1	7	2	1	2	0	0	1	3	3	5	5	1	8	0	0	4	1	9	1	1	0	1	13	0	2	1	0	1	2	1	2	0	0	3	0	2	0	0	1	2	1	40	3	4	8	21
9	53	117	62	42	39	34	35	56	40	65	65	51	58	71	80	85	31	83	112	24	80	44	47	35	29	63	83	91	65	61	32	58	28	46	41	32	51	63	70	59	68	75	48	55	30	62	71	200	142
36	275	503	350	579	233	367	400	213	360	395	239	736	949	554	352	497	219	478	798	91	322	239	388	152	259	200	173	220	714	542	525	174	411	159	252	58	296	202	315	33	354	557	283	308	274	101	480	272	498
52	238	650	133	482	96	406	297	307	294	296	239	338	439	380	555	433	277	416	666	77	377	133	146	246	153	258	213	109	725	238	162	70	157	209	129	68	116	335	388	37	416	219	65	241	77	63	225	213	386
0	0	0	0	0	0	0	0	0	0	0	0	0	0	0	0	0	0	0	0	0	0	0	0	0	0	0	0	0	0	0	0	0	0	0	0	0	0	0	0	0	0	0	0	0	0	0	0	0	0
16	373	633	430	191	257	612	152	206	205	301	156	520	371	642	183	374	179	408	558	94	314	118	246	91	154	215	146	212	551	445	380	240	171	110	233	359	291	324	345	65	250	235	127	114	70	52	177	95	147
27	251	302	816	255	326	700	201	129	197	203	267	857	108	244	147	284	118	167	312	54	247	159	245	119	82	156	241	57	459	677	335	260	191	231	281	37	277	160	220	24	208	265	161	280	214	261	3381	1756	709
4	52	96	80	62	62	57	36	81	57	39	62	59	87	63	37	113	47	62	79	56	54	61	63	52	38	59	88	81	85	24	49	77	54	53	70	57	51	54	46	63	74	34	49	49	47	75	104	58	71
0	0	0	0	0	0	0	0	0	0	0	0	0	0	0	0	0	0	0	0	0	0	0	0	0	0	0	0	0	0	0	0	0	0	0	0	0	0	0	0	0	0	0	0	0	0	0	0	0	0
73	670	626	477	677	468	482	531	573	617	556	800	663	628	630	703	1056	596	663	882	505	624	881	555	574	420	535	691	709	758	498	499	474	581	633	474	408	651	660	490	314	563	465	613	510	568	568	868	1335	935
246	2036	2141	1975	3104	1902	1732	1990	1817	2343	2327	1740	2945	2641	2678	3132	3583	1125	3023	3391	1378	2637	2119	2329	1657	2160	2249	2349	2764	2740	3396	3326	2718	1980	3585	2991	2359	1919	2490	2122	1482	1553	3124	2941	2145	3802	1987	2543	2248	2237
2	42	35	37	55	40	58	54	38	56	53	42	54	33	45	42	66	22	53	49	30	42	27	38	46	62	53	37	36	38	50	38	47	37	42	62	38	53	43	36	47	28	54	52	52	101	71	71	49	36
2	18	17	7	15	17	10	7	10	11	16	9	12	11	10	9	28	9	15	20	19	11	11	17	9	12	13	23	22	18	20	9	14	6	16	15	2	11	13	18	19	7	6	10	19	19	22	27	27	19
1	26	12	6	19	10	10	16	13	17	13	27	21	11	16	22	26	5	16	11	9	17	21	16	15	10	7	16	10	12	23	16	17	16	21	15	16	18	11	11	8	11	10	21	15	41	42	40	52	43
0	51	21	8	44	9	13	49	24	19	14	29	36	28	25	37	27	16	20	20	16	13	12	25	21	21	13	35	9	16	25	16	14	41	22	15	12	19	35	38	7	16	26	15	17	84	90	74	91	90
21	231	122	86	270	74	117	176	93	100	149	220	205	159	195	223	149	86	186	182	98	223	114	112	96	109	86	133	94	117	121	85	198	108	125	148	62	114	180	162	47	93	118	127	151	169	240	219	345	267
4	77	45	30	93	20	35	81	12	28	77	69	80	53	59	50	80	27	68	65	20	47	44	43	32	43	26	46	41	43	42	47	66	62	38	31	21	71	79	63	21	24	56	46	59	145	144	102	185	149
16	152	99	125	153	106	132	146	101	92	80	170	101	132	146	121	121	102	128	146	167	167	153	143	173	158	141	154	159	126	103	104	104	155	138	154	98	109	166	153	100	125	147	123	131	136	141	123	122	105
6	65	36	32	72	27	53	74	39	35	60	45	47	39	44	53	75	40	55	54	25	60	45	47	46	43	31	30	25	37	46	37	38	35	42	50	26	30	51	73	17	27	39	39	42	88	69	74	79	57
5	130	51	59	87	61	58	87	85	73	94	92	74	102	97	104	81	60	123	81	54	49	97	71	47	40	90	72	60	66	68	69	98	91	86	52	46	52	86	70	43	69	80	81	78	140	104	96	145	79
40	353	329	176	324	95	222	131	116	133	242	374	180	275	268	219	249	114	367	377	165	356	199	86	161	153	131	285	132	161	167	81	119	172	151	133	180	93	260	234	59	171	141	129	145	189	237	207	998	817
20	276	205	248	312	231	229	271	247	206	197	269	108	233	200	193	382	150	229	219	250	291	202	262	258	269	231	257	268	199	189	172	233	234	220	279	202	222	239	222	231	175	226	301	246	406	312	293	297	264
0	0	1	0	0	0	1	0	0	0	0	0	0	0	0	0	1	1	0	0	0	1	0	0	1	0	0	0	0	0	0	1	0	0	0	0	1	1	0	0	1	0	0	0	0	0	0	0	0	0
3	27	15	6	42	15	16	29	16	28	32	19	31	17	18	29	18	8	21	18	9	37	12	21	30	16	17	22	14	22	14	17	12	21	14	21	14	29	17	26	9	16	18	32	18	97	79	53	55	39
19	253	266	193	276	179	136	159	166	189	158	258	257	287	327	203	291	156	291	279	203	279	176	174	164	236	210	229	231	185	258	195	248	234	230	153	159	225	257	269	271	228	218	205	217	156	172	209	229	218
8	24	31	27	22	9	20	16	25	26	25	32	21	24	30	17	26	10	73	53	12	41	24	15	11	21	20	37	32	25	24	20	28	21	24	21	9	23	26	32	25	30	31	25	24	39	50	30	125	108
5	75	42	17	92	10	26	75	27	19	55	76	58	43	70	62	38	26	46	37	16	52	26	14	25	45	34	53	15	21	41	46	24	54	47	24	17	75	67	42	9	22	37	32	39	140	141	89	165	152
1	3	6	9	9	3	2	3	5	6	2	9	4	14	10	3	10	1	8	10	6	7	8	2	6	3	12	10	4	8	6	3	8	3	4	2	5	4	9	9	6	13	1	7	3	8	0	1	2	6
0	16	11	36	13	10	10	9	22	18	19	14	17	23	30	21	25	11	13	15	16	21	24	14	16	10	18	31	19	16	17	12	12	19	39	15	11	10	8	23	13	27	12	20	28	16	10	25	6	11
6	77	76	72	101	48	54	91	67	77	76	85	95	89	90	75	115	58	77	94	53	113	55	73	76	83	85	88	99	61	63	75	113	70	81	74	58	93	81	77	46	66	77	75	72	85	74	71	96	94
8	67	55	42	44	47	48	31	41	55	49	54	64	68	49	46	45	26	87	39	41	45	36	33	45	46	38	30	45	25	61	35	97	64	57	41	32	35	55	53	22	36	37	52	45	40	33	25	54	32
11	83	90	46	49	79	73	59	75	91	91	96	82	86	65	62	86	60	167	66	50	66	59	77	63	76	54	67	59	70	77	81	87	94	72	61	77	79	76	76	54	40	63	96	46	127	76	72	91	90
9	27	20	14	34	17	14	23	19	10	41	40	18	38	55	27	29	11	44	35	16	30	12	9	19	10	22	34	12	20	15	20	17	12	28	18	10	17	29	18	6	29	11	16	26	36	29	21	105	108
35	243	265	364	254	102	268	116	174	186	206	222	253	231	250	188	217	134	261	265	239	277	234	138	176	175	179	270	201	265	173	195	180	159	198	200	152	189	193	199	83	207	205	203	187	141	171	190	306	317
9	106	148	83	118	67	76	85	84	83	79	93	127	175	105	99	115	64	121	153	89	112	87	65	54	65	86	129	74	119	82	109	95	78	127	105	69	89	112	104	43	85	93	89	93	139	185	161	238	244
20	86	27	5	258	10	10	379	3	7	134	139	78	59	103	117	79	48	56	45	5	89	10	10	16	39	39	77	11	14	71	54	10	34	89	22	28	188	80	36	0	33	51	65	30	523	492	473	462	350
13	127	170	70	142	40	80	60	55	75	146	128	114	101	152	151	143	64	167	173	54	129	71	65	75	51	95	138	80	190	138	74	69	110	49	73	78	65	123	157	22	162	70	73	112	88	100	175	170	312
83	744	898	529	838	317	452	579	476	611	698	709	635	686	657	757	808	558	700	912	382	691	429	481	521	422	630	631	376	1066	824	537	469	639	395	505	290	343	645	783	227	926	531	476	556	566	498	766	608	1146
19	154	149	44	79	58	56	49	81	84	100	107	90	79	123	111	214	73	158	207	63	131	89	100	97	58	112	126	118	116	93	83	61	62	76	83	50	64	131	138	26	100	79	89	103	57	59	80	125	96
9	148	123	88	109	91	89	110	89	80	167	104	89	190	140	106	168	75	114	164	86	135	69	101	67	85	79	88	128	108	87	106	129	92	102	137	59	75	110	101	93	97	133	86	155	120	118	91	125	138
25	346	281	368	319	279	290	254	331	207	208	263	239	297	329	253	242	189	311	293	271	273	224	292	264	232	291	327	246	288	282	189	187	319	274	352	315	230	227	318	87	234	260	339	244	270	328	312	312	316
12	61	19	16	108	14	23	138	16	37	17	32	59	75	32	27	56	11	195	165	51	105	31	25	18	44	46	84	35	19	94	102	9	38	199	49	52	18	39	275	32	90	31	9	33	408	380	306	257	342
5	38	31	21	26	32	33	40	21	36	24	42	55	26	30	32	46	9	187	127	11	56	30	28	27	13	44	48	33	51	71	62	18	44	88	51	42	35	22	56	43	23	29	54	43	383	55	122	68	97
0	5	1	1	0	0	0	1	1	1	0	1	0	2	0	1	0	4	9	1	0	0	0	2	0	0	0	1	0	1	3	2	4	0	0	0	0	3	1	0	2	1	0	0	2	0	2	4	2	1
21	196	168	146	179	146	179	186	287	294	203	170	244	232	272	164	294	221	91	199	299	224	167	244	263	190	141	186	183	256	177	190	127	209	158	256	356	119	155	178	188	203	231	161	138	131	116	153	107	105
5	88	134	15	72	49	26	47	39	91	33	61	61	71	22	40	65	62	31	35	89	79	4	29	45	45	17	20	49	28	80	23	35	63	39	63	20	59	74	35	25	109	45	21	35	47	47	34	30	55
20	107	114	93	84	71	86	56	115	87	114	89	117	73	136	90	201	86	133	101	102	112	117	107	129	68	104	149	76	101	89	66	62	71	103	77	95	45	127	77	48	111	60	101	91	116	63	87	86	54
3	44	32	34	27	36	28	33	32	19	34	25	50	21	36	23	70	23	30	31	20	38	22	35	28	15	30	43	43	33	26	60	42	34	22	39	14	34	26	30	24	34	35	43	37	17	9	16	21	21
15	123	155	104	132	112	120	130	123	143	151	172	229	141	181	143	238	172	222	167	109	164	229	133	137	111	117	198	167	141	88	103	161	146	139	174	67	108	163	162	197	244	116	131	161	240	191	181	251	266
0	2	2	3	6	2	3	4	7	7	5	2	4	8	3	3	15	9	2	4	2	5	8	6	3	2	2	4	4	8	3	4	3	3	2	3	2	2	2	4	12	5	5	3	4	7	4	5	5	5
0	0	0	0	0	0	0	0	0	0	0	0	0	0	0	0	0	0	0	0	0	0	0	0	0	0	0	0	0	0	0	0	0	0	0	0	0	0	0	0	0	0	0	0	0	0	0	0	0	0
0	0	0	0	0	0	0	0	0	0	0	0	0	0	0	0	0	0	0	1	0	1	0	0	0	0	1	0	0	0	0	0	0	0	0	0	1	0	0	1	2	0	0	0	0	0	0	0	0	0
0	0	0	0	0	0	0	0	1	0	0	0	0	0	0	0	0	0	0	0	0	0	0	0	0	1	0	0	0	0	0	1	0	0	0	0	0	0	0	1	0	0	0	0	0	0	0	0	0	0
6	147	109	87	122	89	95	165	109	94	128	110	120	99	99	143	122	78	121	108	91	71	80	118	90	111	65	86	72	111	105	115	162	104	107	125	81	152	88	87	45	88	93	142	111	133	160	185	157	121
30	223	204	225	221	229	160	155	141	180	202	114	119	271	224	214	202	169	345	237	169	226	194	155	136	244	173	188	200	121	208	179	594	238	229	205	151	207	203	191	75	118	252	244	219	187	144	165	184	159
17	192	133	191	103	133	166	115	150	156	99	195	155	231	147	128	152	130	546	74	163	248	139	173	162	118	164	140	156	126	110	75	856	132	95	298	175	140	120	86	37	102	224	168	158	153	46	58	34	57
3	33	27	31	37	32	32	39	29	40	40	32	34	44	31	34	52	26	43	42	27	24	47	32	36	23	19	29	15	39	21	23	18	20	44	29	19	38	32	45	10	14	30	49	32	44	63	36	52	35
45	254	265	181	236	105	142	152	131	214	300	307	269	329	302	216	304	130	356	307	245	303	191	141	166	147	251	317	224	190	247	192	250	263	247	231	155	213	353	280	366	229	277	273	249	207	198	244	493	424
0	0	3	0	1	1	2	0	1	4	1	1	6	2	0	1	2	2	5	0	1	2	2	0	1	0	1	2	0	1	2	2	0	2	1	1	0	1	3	1	2	0	1	0	1	0	2	0	0	1
12	211	267	227	248	239	124	201	337	175	267	585	245	192	274	196	506	349	207	520	179	440	295	409	180	129	244	177	335	908	196	274	180	255	119	222	88	143	309	252	308	607	326	246	323	86	284	157	237	146
13	166	240	173	138	264	169	125	244	172	179	190	217	246	191	128	271	113	170	203	222	186	172	189	159	119	165	243	250	208	164	223	339	230	200	273	148	203	188	205	520	173	215	209	160	103	101	163	98	122
35	177	195	172	254	101	128	167	173	139	261	298	258	217	363	164	322	137	225	330	106	196	209	147	184	168	246	235	226	177	183	179	118	155	267	199	103	163	203	246	86	174	190	256	214	332	184	251	303	361
0	0	0	0	0	0	0	0	0	0	0	0	0	0	0	0	0	0	0	0	0	0	0	0	0	0	0	0	0	0	0	0	0	0	0	0	0	0	0	0	0	0	0	0	0	0	0	0	0	0
15	145	107	93	129	49	80	80	54	99	129	136	114	123	139	129	151	92	139	154	88	178	97	57	106	87	91	132	111	112	72	73	70	110	99	72	83	73	121	121	53	108	77	90	98	133	113	128	279	227
2	93	54	52	100	65	69	74	68	92	113	88	78	98	104	108	102	66	106	95	58	73	84	89	79	93	78	136	75	63	86	55	106	79	70	85	39	98	120	121	37	53	104	86	94	104	124	95	153	89
25	112	132	96	83	50	71	57	59	91	129	101	82	99	146	75	157	64	122	154	71	110	62	73	65	79	83	158	85	90	68	71	102	69	85	88	53	85	105	104	80	85	71	67	76	121	124	143	365	299
0	1	0	0	1	0	1	1	0	0	2	0	1	0	0	1	1	1	0	0	0	1	0	0	2	0	0	2	0	1	0	5	0	0	0	0	1	3	0	0	0	1	0	0	0	0	0	0	0	1
0	0	0	1	2	3	6	2	1	1	3	2	3	1	0	6	7	1	1	3	3	2	4	8	7	1	3	3	3	0	1	1	3	2	0	4	4	1	1	2	4	2	5	2	2	4	6	1	5	2
2	4	3	5	1	12	5	4	3	10	2	5	4	2	6	14	5	5	7	4	8	13	26	10	13	1	11	12	4	10	2	3	3	10	2	6	4	3	6	8	8	3	4	5	8	8	6	4	4	5
122	1263	1242	1368	1278	1082	870	1000	983	920	838	1286	888	1249	1044	1056	1050	967	1028	1186	1213	1422	881	923	1014	854	921	978	1027	906	1019	864	1119	1010	1147	977	809	830	1075	1004	447	740	1064	971	940	793	705	789	823	741
16	143	105	99	151	66	77	118	92	108	108	142	107	162	111	120	139	91	171	166	110	140	113	85	127	115	66	115	85	119	104	105	85	117	177	85	72	117	126	154	101	73	117	147	162	210	188	144	215	209
3	43	24	34	42	48	39	58	55	22	37	62	54	38	32	26	46	50	57	49	27	48	34	36	47	27	34	50	22	34	40	22	47	45	53	49	79	43	43	58	38	19	57	34	49	58	52	43	63	48
13	261	178	232	244	92	351	173	123	121	147	117	276	221	173	227	201	170	149	259	45	144	179	194	125	95	85	91	41	295	275	201	71	143	93	138	16	173	92	267	29	160	190	50	220	123	128	450	613	500
0	14	3	0	0	16	14	3	3	6	1	2	7	6	0	0	2	1	1	14	4	1	0	6	0	1	2	1	0	16	11	5	8	15	14	4	2	1	0	2	3	0	0	2	19	168	26	2	9	233
2	91	86	34	164	23	81	35	139	127	86	51	79	192	79	39	50	87	22	151	22	76	55	46	22	56	84	39	9	157	65	92	19	113	95	86	30	12	18	133	24	76	44	25	53	42	72	89	77	138
8	27	11	22	177	47	10	12	11	21	189	101	9	13	93	137	109	14	40	18	17	65	43	182	65	336	2	142	285	169	36	41	7	26	15	33	2	27	13	24	145	45	20	9	59	56	38	69	146	176
135	1470	858	931	1582	425	701	958	1617	1627	2286	1614	1124	1703	1064	1739	4191	1621	1756	2754	277	1685	1135	452	748	1133	730	1243	464	3615	885	864	662	665	439	797	324	126	486	1560	620	1474	598	108	699	3164	2760	2646	3359	3887
88	1849	68	33	716	223	110	139	111	87	423	1126	598	536	171	636	79	151	2569	4344	221	748	427	203	73	439	405	661	491	526	1323	1017	49	457	1834	85	49	426	433	617	135	508	676	317	555	4103	2293	3376	4306	5315
29	403	83	84	400	82	88	113	57	57	124	359	505	290	158	94	108	77	604	603	137	196	101	96	161	249	224	277	174	242	436	269	66	143	374	98	51	387	495	180	96	125	275	434	220	626	499	391	446	740
39	495	372	529	554	385	487	303	334	397	467	423	581	434	640	366	614	139	547	600	192	419	384	346	445	429	488	429	360	825	607	499	435	387	481	395	440	493	346	322	417	439	697	680	751	482	364	561	528	526
238	1916	1597	1821	1889	1795	1184	975	1018	1402	1807	2111	2706	2022	1728	1692	3075	1000	5953	2203	1233	1782	1435	1497	1870	1589	2277	1731	2200	1481	2894	1653	2046	2056	2052	1515	1355	2222	1355	1578	735	1125	2292	3486	1548	2666	1938	1825	3172	3538
8	191	89	211	481	100	351	125	24	22	261	395	54	271	478	332	188	59	92	107	88	394	245	36	49	464	788	292	309	40	174	87	40	132	510	39	37	118	294	107	13	143	186	627	310	74	119	27	195	235
1	41	45	36	36	27	18	9	29	26	29	39	28	40	23	34	40	14	46	50	26	51	33	23	17	19	29	45	28	26	20	23	17	15	29	28	15	17	29	38	38	25	16	27	15	25	22	29	78	38
2	57	59	47	29	57	38	43	56	41	49	30	31	35	31	40	69	21	57	65	75	37	62	87	63	49	49	37	65	38	35	53	59	46	51	72	53	58	36	34	97	30	40	47	50	34	33	56	40	53
127	668	1537	222	454	225	259	386	892	1194	670	671	425	580	482	1177	877	1058	483	824	439	965	511	809	817	349	428	605	601	1123	787	305	1005	804	345	551	184	208	1277	1465	255	1102	344	169	294	45	312	211	209	218
3	20	47	179	30	78	82	13	42	54	38	26	126	208	26	60	111	22	44	261	17	49	66	107	27	45	46	31	21	144	72	139	97	59	25	71	22	194	9	104	32	70	30	63	114	17	16	9	17	5
1	11	4	13	5	4	3	13	3	2	27	19	12	39	4	9	40	7	114	141	2	15	9	2	6	7	5	12	4	183	15	12	20	8	9	17	1	2	11	33	0	28	9	5	4	3	10	12	8	19
3	19	36	27	20	27	24	16	30	19	22	24	40	46	20	19	34	19	18	26	33	30	32	31	18	19	18	33	32	38	13	20	20	30	28	38	12	16	24	16	38	26	17	29	24	26	27	39	27	18
0	0	1	1	0	0	0	0	0	0	0	0	0	0	0	0	0	0	0	0	0	1	0	0	0	0	0	0	0	0	0	0	0	0	0	0	0	0	0	0	0	0	0	0	0	0	2	0	0	0
2	5	15	0	11	0	0	3	1	0	18	3	14	22	25	4	3	3	1	7	0	5	3	0	0	0	1	5	1	1	15	0	2	5	6	1	0	3	18	0	0	6	2	0	1	46	76	30	72	9
0	5	2	3	9	1	0	11	2	2	25	12	22	17	0	9	5	8	19	3	2	34	2	0	1	1	3	7	7	1	3	1	5	7	3	3	0	4	2	2	2	30	2	2	7	90	61	55	111	10
8	70	79	30	45	17	25	28	28	45	54	59	44	60	80	41	63	26	62	47	29	53	40	29	32	22	32	49	20	37	22	25	16	27	32	36	16	39	46	35	19	41	40	27	32	50	74	51	276	179
13	85	68	35	64	44	52	58	47	51	77	69	68	83	88	70	107	38	108	94	52	62	53	54	34	43	58	76	68	71	52	34	46	43	67	45	33	43	58	80	58	49	78	55	68	62	85	72	266	201
15	155	159	134	193	80	124	170	114	153	205	201	236	159	188	128	173	61	220	116	81	152	106	102	134	157	134	164	91	100	121	134	183	105	131	106	62	168	120	158	72	71	161	168	136	311	291	253	275	270
14	1	4	3	0	1	1	2	2	1	38	8	12	1	5	147	130	0	3	9	2	0	39	1	2	10	44	39	0	29	85	15	6	35	2	5	4	8	36	8	3	4	65	30	11	13	17	9	26	13
61	694	554	401	213	302	664	158	598	303	329	377	418	294	446	861	1540	390	587	735	544	575	97	1110	177	235	491	656	382	1110	637	386	305	251	263	358	493	203	551	241	40	838	304	347	719	55	57	64	182	240
9	117	89	76	98	70	80	55	61	64	88	104	75	99	73	111	96	86	97	115	80	118	81	76	94	56	83	101	67	113	107	55	60	99	80	90	101	71	123	94	41	103	95	82	68	79	72	65	116	155
7	59	61	71	35	27	19	22	59	38	17	45	37	56	47	21	37	21	40	57	28	35	31	38	18	22	43	54	45	47	30	31	43	26	40	50	26	32	39	56	95	53	45	37	51	82	80	98	125	65
4	19	17	18	13	16	11	7	14	15	11	14	17	13	22	10	21	13	14	22	11	18	18	11	17	6	13	22	24	19	16	11	14	17	19	17	13	11	14	13	14	15	4	11	10	15	15	25	19	18
0	3	5	1	0	1	0	4	0	1	3	0	2	4	0	1	0	0	1	7	0	4	1	5	0	3	0	0	0	2	3	1	0	0	2	0	0	2	0	1	0	2	0	0	4	0	2	1	5	5
0	0	0	0	0	0	0	0	0	0	0	0	0	0	0	0	0	0	0	0	0	0	0	0	0	0	0	0	0	0	0	0	0	0	0	0	0	0	0	0	0	0	0	0	0	0	0	0	0	0
62	808	430	428	776	286	476	669	332	354	530	748	601	653	538	630	515	310	594	547	324	673	433	366	356	415	392	507	420	302	459	377	420	442	532	472	304	379	573	563	157	395	434	421	435	676	706	640	1125	894
7	88	67	75	98	100	61	125	94	98	98	71	106	92	69	88	125	51	75	76	84	95	78	74	70	100	73	101	72	74	101	90	116	97	96	80	80	98	67	90	68	66	108	110	103	146	139	123	116	111
4	16	15	4	17	8	5	28	11	15	22	19	8	8	18	15	8	10	16	11	5	7	13	3	8	22	9	20	9	7	18	16	10	10	6	9	13	22	12	11	6	8	6	12	11	59	60	52	68	22
2	9	16	7	9	9	5	2	15	8	5	8	10	9	8	4	17	5	7	10	7	4	10	10	6	7	3	15	6	20	3	5	4	3	2	7	5	1	8	14	8	17	8	8	7	6	7	18	16	15
1	3	0	0	0	1	1	0	2	0	0	0	1	0	1	0	0	0	1	0	0	0	0	2	1	1	0	2	0	10	0	0	1	0	1	0	0	2	0	1	0	1	1	3	0	0	0	1	0	0
0	15	13	8	24	12	8	20	11	17	13	25	15	8	10	11	15	9	10	14	7	22	7	6	8	7	5	6	14	9	16	10	12	8	9	11	8	10	11	10	12	6	15	5	12	32	42	62	67	35
13	149	64	77	167	75	106	159	65	87	97	155	113	93	132	131	90	90	121	120	76	119	60	87	81	100	76	96	78	101	94	70	79	67	112	79	37	86	100	89	80	51	75	89	80	177	199	140	185	182
0	3	0	7	2	5	7	1	1	4	9	5	5	4	8	1	5	1	4	2	2	2	1	3	2	9	5	2	3	4	4	2	2	4	7	5	9	3	4	5	1	7	4	7	1	17	26	23	11	16
6	132	54	52	127	56	61	115	49	51	84	97	74	78	71	77	89	35	86	109	52	93	52	36	64	61	68	66	43	59	69	53	76	73	92	63	45	101	84	82	33	38	57	67	88	117	140	129	139	100
10	120	89	89	126	106	76	95	84	106	114	175	89	111	84	97	120	81	130	123	78	112	82	77	79	92	97	93	92	94	85	97	137	106	73	124	71	103	89	100	55	64	104	120	90	112	107	103	122	123
6	48	86	72	78	72	57	65	63	54	102	106	131	146	123	70	110	43	159	125	80	109	68	55	90	110	145	98	101	64	82	130	139	114	138	172	78	182	101	79	126	59	179	140	139	77	48	84	64	56
0	6	5	6	4	2	3	3	2	2	1	0	1	4	1	0	1	0	1	3	1	7	1	1	0	3	1	5	1	1	4	4	0	0	7	0	2	8	1	0	0	2	14	3	4	1	0	0	3	2
0	0	1	2	4	2	4	0	1	3	0	5	0	2	0	2	3	0	0	1	2	0	3	7	4	1	4	0	0	0	0	0	7	2	1	1	3	2	3	3	1	0	1	2	1	1	1	0	1	1
14	125	59	25	158	51	50	158	60	79	100	130	153	109	147	107	134	81	83	85	33	131	45	70	69	76	60	89	63	49	89	76	51	134	123	87	53	126	163	113	36	61	57	89	68	388	312	209	277	229
4	32	29	18	41	9	20	19	20	11	28	32	27	28	44	17	49	13	62	35	11	25	15	10	23	16	35	27	13	27	29	14	33	50	25	54	4	68	42	31	12	29	50	57	27	60	47	57	57	50
2	21	30	49	27	16	30	17	24	9	9	17	31	40	53	18	62	7	46	13	39	18	6	21	21	12	29	10	22	18	14	9	22	13	12	34	10	32	21	46	5	33	24	24	11	18	15	24	10	25
7	39	53	59	30	20	37	7	36	14	21	28	42	43	44	20	56	18	115	43	32	24	12	19	14	15	38	16	30	24	27	7	49	30	31	55	21	34	64	51	5	46	28	49	30	11	7	30	41	33
16	246	203	199	305	107	133	217	154	200	155	206	184	215	170	186	220	130	186	182	107	159	134	154	117	164	142	181	177	184	168	179	461	183	230	196	174	179	219	202	83	170	207	219	216	278	217	254	281	250
965	9781	8226	5567	11996	6520	9972	9479	6205	6681	10586	12502	9986	10744	11688	13068	9908	6386	8722	11096	5742	10001	8406	6486	5794	7757	8071	8568	7525	8566	8274	6422	4196	7777	8862	7577	4989	7494	9984	8648	3122	6054	8802	9682	7200	12107	10702	9905	13766	13262
8	22	17	5	33	15	11	34	12	18	29	25	29	20	19	24	30	23	12	14	12	10	15	16	14	17	16	13	6	20	7	9	1	19	13	14	14	15	14	37	3	20	12	7	18	22	25	7	35	27
6	40	53	53	32	51	30	29	50	46	27	46	33	39	52	26	48	20	46	54	51	32	49	57	41	32	45	55	56	44	32	35	59	44	40	66	36	41	49	43	77	48	35	80	45	39	33	64	43	40
25	232	205	158	168	102	209	177	169	216	200	189	194	187	157	241	295	111	218	247	116	180	154	257	208	115	126	235	123	142	186	123	107	138	256	187	90	129	203	195	137	148	156	184	315	342	307	253	389	405
15	44	42	64	31	77	44	24	86	48	64	50	63	54	42	46	61	42	169	114	51	36	40	71	42	42	24	74	61	56	41	53	64	127	47	86	36	107	49	49	117	43	62	38	48	49	20	42	33	17
9	151	62	88	176	71	98	111	49	56	104	119	134	125	118	103	71	66	94	59	87	91	104	81	79	88	91	90	78	51	71	103	75	142	88	99	63	148	144	58	44	61	63	115	139	221	204	236	196	176
30	247	252	205	231	164	204	117	193	187	239	239	212	227	298	226	334	147	293	295	179	267	215	161	149	162	215	273	220	255	216	154	205	192	198	202	167	186	237	221	203	227	194	219	213	227	210	311	473	419
2	4	2	4	1	2	3	2	3	1	3	4	8	5	3	2	6	2	7	1	3	5	3	2	1	1	0	5	2	4	2	2	11	2	9	6	1	2	5	7	0	0	2	7	4	3	0	5	4	3
10	54	48	50	51	52	31	42	40	34	44	57	76	58	57	45	106	29	94	107	38	71	42	59	79	50	51	73	74	80	50	58	75	62	58	70	51	51	60	65	51	65	62	77	52	98	47	85	75	71
19	174	176	178	134	155	119	111	152	131	154	133	187	168	163	198	266	111	261	274	152	175	145	124	202	143	175	180	208	212	147	195	169	175	164	188	120	195	145	152	101	126	157	173	184	175	152	185	160	153
9	61	100	119	50	151	101	64	121	120	76	60	76	118	72	85	162	80	55	108	96	54	71	155	101	54	94	96	98	174	51	84	106	82	90	157	84	82	91	118	166	106	93	60	107	96	59	96	42	70
0	1	3	3	2	0	3	1	0	2	2	2	4	0	0	0	3	3	3	0	0	0	2	0	7	1	1	0	1	3	0	3	0	3	1	1	1	0	0	2	1	0	3	1	4	0	1	0	0	2
151	935	1179	762	900	383	608	587	787	993	1085	1203	1052	1304	1411	498	1803	807	1352	1124	917	967	1109	646	1226	746	1344	1468	1337	1001	692	1020	1083	943	1730	715	1005	1193	981	992	184	1212	869	1208	1020	1342	1066	1707	1110	1311
18	113	121	52	135	77	42	71	81	62	101	112	79	86	129	80	138	53	97	120	60	138	70	61	63	60	78	103	73	122	58	53	76	66	71	90	43	73	83	82	95	90	72	75	104	101	145	116	231	211
12	123	82	65	101	53	73	143	86	81	90	106	96	99	119	80	168	69	141	153	71	100	65	99	97	92	73	122	91	104	86	100	105	103	121	100	55	73	94	87	104	69	82	113	126	203	115	156	147	167
27	243	324	308	260	211	319	258	320	327	335	306	328	364	372	362	509	349	307	339	260	308	287	274	364	257	230	265	291	378	179	229	216	261	287	320	314	272	311	277	172	270	269	224	278	269	240	360	323	286
4	27	12	13	56	27	23	44	29	29	32	49	23	31	30	29	26	18	25	22	39	34	14	18	29	15	7	29	30	21	23	14	22	18	19	29	17	31	26	19	24	29	24	14	27	83	82	64	55	42
18	140	124	147	159	131	152	104	125	145	137	149	128	177	128	120	198	147	172	156	183	184	110	135	135	126	159	167	136	139	143	144	140	143	157	137	118	117	142	127	166	124	132	174	167	154	144	166	193	152
302	2439	2590	1791	3105	1219	1965	1147	2742	3100	1609	2664	2852	4053	1430	2328	1400	2558	2179	1393	3720	2834	1717	668	2681	1526	1301	2277	2563	1569	2524	864	2700	2776	1731	2269	2756	1320	1647	1970	112	2653	1491	1305	1185	454	1947	1698	865	1304
12	155	202	131	150	112	98	100	129	156	155	310	179	166	123	147	236	180	322	315	142	191	117	111	129	79	118	155	97	526	140	110	118	164	204	118	75	122	115	176	193	173	140	106	139	96	119	304	204	197
2	14	26	16	24	23	13	15	17	9	21	27	13	22	20	14	19	14	7	12	19	17	9	12	10	8	15	24	27	16	22	20	16	11	34	17	27	17	29	30	9	19	9	21	12	11	20	16	6	9
60	473	443	444	205	197	537	1193	1944	943	275	339	1048	811	595	604	695	426	744	701	778	710	777	475	841	504	727	684	784	813	759	968	722	591	672	881	647	1013	889	920	443	362	928	686	424	704	425	733	388	300
37	214	304	251	272	103	221	521	888	426	178	194	516	415	204	356	336	193	336	373	379	313	492	411	298	232	478	375	486	339	370	426	323	294	265	354	310	413	415	437	126	249	489	379	176	320	186	255	122	152
32	206	153	138	253	118	170	142	134	114	165	300	164	175	188	191	200	139	250	238	111	214	199	112	95	140	196	223	192	165	161	131	186	169	187	137	102	141	173	225	156	154	188	148	170	221	202	217	354	323
15	102	126	116	68	133	105	68	106	112	88	78	120	117	105	85	178	90	119	102	79	96	98	111	89	76	98	118	97	145	87	74	93	100	84	143	90	91	92	108	118	116	90	105	91	109	94	110	125	132
10	91	77	58	124	65	53	87	51	54	88	107	75	58	100	76	88	35	85	106	44	85	63	41	61	60	69	81	67	69	83	57	64	82	79	91	53	75	92	83	84	52	90	60	82	153	136	112	255	214
14	66	67	122	76	49	57	104	56	43	95	134	124	110	84	112	216	75	83	105	46	48	132	174	120	48	101	156	90	225	109	101	112	127	113	137	78	120	105	59	20	87	103	111	127	49	40	57	21	29
13	64	47	85	42	28	29	68	52	47	99	114	124	87	66	104	189	72	72	97	54	42	114	174	70	48	77	119	70	172	81	100	77	89	110	108	69	109	91	47	15	84	89	94	106	43	23	37	24	27
15	309	163	176	249	168	171	185	142	169	196	199	206	218	223	216	199	126	249	225	135	217	176	166	169	184	182	195	145	190	195	153	306	245	249	175	154	172	255	222	80	113	218	242	203	216	149	180	232	204
4	109	79	47	91	20	26	43	45	77	34	75	29	44	63	86	85	62	72	30	35	28	62	24	21	47	19	35	98	24	26	41	37	33	92	50	32	82	42	61	23	27	65	53	50	369	297	173	100	161
1	5	6	2	1	6	22	4	7	7	2	4	6	8	2	1	2	4	2	7	6	5	6	4	3	4	2	5	2	11	2	2	3	1	11	7	1	2	1	5	10	3	6	1	4	4	7	2	4	8
7	102	52	70	75	62	74	78	89	74	77	86	79	65	80	90	71	47	55	79	65	62	62	115	61	72	70	57	64	70	50	49	70	56	75	79	46	69	68	69	59	60	59	62	70	111	100	107	91	88
71	623	339	536	584	341	301	426	299	321	444	498	438	576	443	445	547	223	506	532	278	556	272	286	299	246	344	386	287	327	535	388	429	436	521	302	256	564	511	477	151	351	462	392	482	590	505	677	949	756
377	7340	2463	8702	7942	2344	2241	15322	5042	9246	10121	12177	4744	6611	7981	7765	8139	3619	4474	4957	1909	6884	3422	11063	3210	5978	3659	5901	1325	15506	14650	8627	11443	6335	10168	13346	1490	2182	3156	3389	2742	8796	18295	6779	5301	14364	12687	21227	17407	27253
5	33	98	23	79	154	90	1176	58	250	182	80	113	580	77	180	429	26	18	94	17	79	34	261	19	103	84	185	4	50	2026	236	231	371	347	344	74	46	25	7	22	49	183	100	7	135	71	731	226	341
1617	6820	15012	7378	18392	5416	11912	13525	6511	21879	12214	3142	31610	30943	21683	15794	12633	13112	2883	3692	1897	8161	3746	10111	8779	11390	10660	8777	1687	5993	18859	8884	8685	27557	8708	16751	6467	4104	7379	7240	1129	6559	10408	1894	5069	7463	4568	7876	2998	6777
719	2987	8068	1065	10311	3139	6037	4888	3719	6901	4439	99	16576	17804	9354	5514	8557	7007	131	277	672	4393	437	3034	2819	6849	4541	4473	1124	893	11279	4666	1516	15208	2830	8921	3360	2185	4239	2296	112	1261	7328	417	1748	484	924	280	119	559
2710	10099	44130	17506	45165	19404	27845	35482	19314	59319	29930	6320	50510	65734	48574	39693	39076	47910	2818	3920	4507	17493	14283	32653	24484	34274	23856	26906	5626	17861	50307	29281	21206	55043	27764	35639	12997	17202	25468	22573	1014	16493	32144	7294	30636	1045	6544	1180	203	4225
301	1372	3316	960	2254	555	1902	1298	1447	4101	1002	440	2349	2923	2488	1522	3548	2104	391	234	105	908	970	2201	1686	775	918	905	137	468	2479	552	463	1422	801	1257	241	443	1478	3449	22	1424	467	42	1472	204	1226	189	476	657
0	0	0	0	0	0	0	0	0	0	0	0	0	0	0	0	0	0	0	0	0	0	0	0	0	0	0	0	0	0	0	0	0	0	0	0	0	0	0	0	0	0	0	0	0	0	0	0	0	0
59	389	2283	240	3059	371	890	2658	696	3447	463	65	2728	3896	1469	1580	1530	2907	13	3	118	863	264	798	580	1009	284	1096	314	120	1469	1499	165	891	454	1920	506	381	1926	2227	16	198	257	40	157	149	116	53	104	37
0	0	2	0	3	0	3	7	0	9	1	1	4	1	4	1	1	3	1	1	4	8	1	7	2	3	0	5	2	2	4	0	0	6	1	2	1	0	1	1	5	0	0	0	7	1	1	2	5	2
217	1311	1909	1208	1799	1070	1399	936	941	1234	1582	598	1651	2356	1986	1230	1974	1043	572	763	638	1328	1103	1074	1259	1597	1823	1967	2029	576	1840	1935	1584	1550	1385	1655	1367	1302	1662	1505	722	944	1779	1476	1764	515	433	736	777	894
17	124	122	69	118	71	84	73	111	95	103	106	135	113	137	87	133	51	82	94	72	100	103	80	97	77	84	124	94	112	86	84	123	76	103	82	54	75	132	120	103	96	92	68	122	98	116	119	113	94
62	676	445	328	535	289	326	508	345	370	385	515	513	509	423	401	385	299	544	504	240	480	359	332	306	293	309	411	402	403	381	257	524	412	411	335	258	279	468	474	157	299	360	331	322	570	513	563	779	593
7	29	39	37	33	22	27	26	26	21	37	50	29	37	44	20	41	8	59	49	31	51	23	27	31	17	30	51	21	50	30	30	28	38	45	41	24	25	35	30	32	23	29	34	38	38	56	34	79	64
208	995	1941	2702	1650	272	405	666	1648	1638	497	577	2395	1065	452	2385	1710	1534	2746	1918	1671	862	369	872	3205	803	365	1131	1751	1334	2208	951	2167	3309	3310	966	565	972	878	1306	700	460	857	557	691	1354	260	1760	346	453
368	722	1748	2743	1209	329	186	569	1670	1591	263	293	1665	907	231	2637	1703	1372	3163	2014	1435	1366	245	605	4372	570	132	1326	1553	1018	3672	525	1595	2687	2274	790	392	600	205	1555	971	447	481	109	337	2327	685	3125	635	838
745	4023	10994	7240	3173	677	270	907	7469	3813	307	320	3584	2319	475	8026	4230	4432	5118	9706	3381	2937	685	2765	11339	1477	239	3785	4410	3507	7333	1238	6427	10499	8055	1598	882	908	213	3944	1388	581	897	218	1143	7009	1831	12290	1647	2270
148	1085	2286	1671	695	133	83	137	1183	679	47	108	720	213	24	1956	1354	928	2895	1550	1697	1040	210	238	3748	467	41	503	916	1467	2990	187	1134	2037	1274	275	70	173	62	1151	225	145	241	66	77	842	367	1589	244	366
5	138	108	117	101	25	45	87	115	175	56	86	103	69	47	137	105	68	63	177	190	96	50	83	88	83	80	61	106	62	136	42	107	108	216	90	44	67	76	69	16	55	64	47	51	51	59	57	27	36
2	71	46	10	26	10	10	18	15	28	12	49	17	4	24	25	53	9	62	39	5	38	18	15	17	13	27	28	42	22	24	34	20	12	19	12	4	6	15	31	5	28	24	41	30	48	21	26	17	27
40	506	299	332	214	13	113	45	528	264	80	230	150	26	91	270	185	352	204	541	522	412	33	74	293	62	100	244	117	465	311	169	199	347	446	245	60	121	191	343	59	78	66	82	120	1267	768	1224	470	507
12	148	84	135	52	3	26	22	179	74	33	84	55	29	18	105	63	91	187	307	128	229	23	73	196	23	36	93	30	165	382	52	129	171	146	42	35	34	69	86	49	44	32	51	25	963	255	772	269	251
0	0	0	0	0	0	0	0	0	0	0	0	0	0	0	0	0	1	0	0	0	0	0	0	0	0	0	0	0	0	0	0	0	0	0	0	0	0	0	0	0	1	0	1	0	0	0	0	0	0
0	0	0	0	0	0	0	0	0	0	0	0	0	0	0	0	0	0	0	2	0	0	0	0	0	0	0	0	0	0	0	0	0	0	0	0	0	0	0	0	0	0	0	0	0	0	0	0	0	0
0	0	0	0	0	0	0	0	0	0	0	0	0	0	0	0	0	0	0	0	0	0	0	0	0	0	0	0	0	0	0	0	0	0	0	0	0	0	0	0	0	0	0	0	0	0	0	0	0	0
0	0	0	0	0	0	0	0	0	0	0	0	0	0	0	0	0	0	0	0	0	0	0	0	0	0	0	0	0	0	0	0	0	0	0	0	0	0	0	0	0	0	0	0	0	1	0	3	1	0
0	0	0	1	0	0	0	0	0	4	0	0	0	0	0	0	2	0	3	0	1	0	0	1	2	1	1	4	1	1	1	0	0	1	0	0	0	3	0	0	0	0	0	2	0	0	1	4	3	1
0	1	1	3	1	1	0	1	2	0	3	2	0	0	0	2	5	2	2	2	1	0	4	1	0	0	1	3	2	4	1	2	0	1	0	3	0	1	0	2	0	1	2	4	0	3	0	0	0	1
1	14	35	31	13	32	27	17	30	20	24	18	22	28	23	15	26	17	19	16	33	17	20	52	25	14	17	19	24	23	12	12	30	15	26	54	23	29	27	25	32	24	24	20	24	19	16	27	11	16
5	64	38	19	47	18	32	45	22	18	36	68	34	42	46	30	34	13	37	56	10	62	27	28	22	19	34	39	17	47	26	22	26	25	38	30	14	28	39	42	28	25	41	59	34	41	61	30	63	91
6	46	16	27	26	28	25	50	39	31	29	34	49	37	55	33	33	27	47	50	34	29	23	24	34	18	18	39	29	36	25	43	38	33	18	37	26	38	35	23	19	23	29	39	22	32	55	31	54	29
9	108	99	68	108	92	109	96	72	100	122	110	105	99	121	122	115	55	121	94	64	106	71	68	87	112	78	94	89	78	84	78	136	109	83	97	52	115	106	100	65	63	82	106	109	167	177	133	187	175
13	105	71	62	100	42	69	70	59	57	90	111	82	77	91	101	102	57	103	110	64	107	54	61	60	72	71	73	39	62	63	59	75	72	72	71	35	47	90	80	52	57	49	82	70	130	111	78	206	191
4	38	56	51	34	55	37	41	34	56	62	34	72	40	74	39	86	41	41	34	84	60	31	47	74	66	43	39	73	94	40	34	76	42	46	41	39	54	40	31	29	32	81	44	70	19	19	25	18	18
163	1181	1974	1195	1257	575	978	618	1188	1216	1769	1955	1306	2396	1810	1292	1572	1021	1672	1700	1154	1631	1416	532	1200	1012	1458	1588	1283	1704	991	1210	949	1043	1272	1013	1425	1017	1312	1808	421	1362	1300	1185	1144	1095	1150	1421	1591	2121
21	221	118	117	196	84	110	134	102	148	214	151	153	201	200	170	125	74	165	154	96	173	96	76	91	108	72	127	97	96	143	140	96	169	193	114	115	139	168	165	59	107	104	110	132	278	256	268	368	278
2	23	10	0	17	0	0	43	3	0	15	13	17	18	19	12	14	8	10	5	2	21	1	2	4	4	1	19	4	2	15	12	3	9	8	7	11	11	12	4	1	6	6	9	5	63	79	54	61	34
6	121	110	99	133	73	78	89	85	90	113	121	117	91	105	99	153	58	162	144	43	94	81	55	73	91	74	108	80	128	95	93	115	101	106	88	98	118	114	88	53	63	95	121	116	218	184	185	280	177
12	163	189	120	194	157	105	122	98	118	159	145	157	211	176	138	158	100	228	186	72	120	100	91	118	110	125	124	133	126	136	133	207	121	149	138	103	127	129	121	86	90	169	110	126	188	206	194	268	194
41	417	257	421	491	161	289	454	184	210	328	404	396	378	378	359	355	190	304	446	194	377	273	237	303	206	283	368	254	285	326	269	258	304	414	303	167	432	441	359	209	214	255	384	357	586	423	530	624	564
9	63	60	47	63	47	40	47	65	59	68	60	76	47	58	50	72	34	83	80	68	68	39	56	71	41	58	80	69	77	65	57	59	57	55	67	48	60	78	64	76	30	73	66	76	92	61	95	109	106
25	361	350	204	326	230	209	323	235	240	337	374	350	404	385	256	412	221	411	357	159	345	251	287	224	221	268	312	288	295	305	202	304	286	362	319	189	390	320	303	126	226	262	322	301	880	679	573	754	1024
0	2	4	2	4	1	0	3	0	1	1	0	1	0	1	1	4	0	4	1	1	3	1	0	0	0	1	0	0	1	0	3	0	2	1	0	0	1	2	0	0	0	0	1	2	4	0	3	3	1
0	0	0	0	0	0	0	0	0	0	0	0	0	1	0	0	0	0	0	0	0	0	0	0	0	0	0	0	0	0	0	0	0	0	0	0	0	1	0	0	0	0	0	0	0	0	0	0	0	0
0	0	0	0	0	0	0	0	0	0	0	0	0	0	0	0	0	0	0	0	0	0	0	0	0	0	0	0	0	0	0	0	0	0	0	0	0	0	0	0	0	0	0	0	0	0	0	0	0	0
0	0	0	0	0	0	0	0	0	0	0	0	0	4	0	0	0	0	0	0	0	0	0	0	0	0	0	0	0	0	0	0	0	0	0	0	0	0	0	0	0	0	0	0	0	0	0	0	0	0
0	1	0	0	0	0	0	2	0	0	0	0	1	18	0	0	0	2	0	0	4	3	0	3	1	0	2	1	1	1	1	1	2	0	0	1	0	1	2	1	0	1	1	0	0	0	2	1	0	1
10	94	81	50	38	80	52	62	61	48	59	76	94	56	61	55	120	57	60	81	54	61	55	65	84	45	51	89	65	62	70	61	79	66	59	71	38	55	78	77	113	51	87	71	88	68	63	39	111	67
12	117	89	61	35	57	32	18	53	42	32	36	39	152	51	33	52	47	43	56	67	40	30	39	46	35	29	61	42	45	33	28	55	38	32	56	43	32	50	41	67	52	42	58	45	50	44	48	45	58
14	66	67	40	54	50	39	37	73	83	30	88	36	44	61	36	118	42	60	67	55	84	70	87	95	30	66	62	66	93	43	36	40	31	53	43	43	51	62	98	47	56	27	70	44	30	29	44	53	33
0	0	14	0	3	1	1	2	3	0	1	1	1	27	1	0	0	0	4	1	0	0	0	1	1	0	4	0	1	0	18	0	0	1	0	0	1	0	0	4	0	1	1	0	4	0	12	0	0	1
3	40	51	12	17	2	8	25	10	0	5	5	45	34	32	14	40	16	87	94	5	13	16	40	5	13	45	42	29	12	52	28	26	26	19	36	5	11	47	94	0	23	19	48	30	21	3	19	16	15
27	172	229	187	191	99	170	113	157	158	215	406	265	266	265	167	193	96	259	264	206	373	259	66	171	127	251	236	179	237	185	122	162	168	224	168	161	202	170	219	80	156	187	241	155	127	171	169	310	296
15	86	118	77	86	23	49	62	54	56	87	96	66	74	108	56	108	45	115	89	41	98	54	48	49	49	65	78	67	87	50	61	56	58	77	71	60	86	96	69	56	69	42	61	56	104	114	107	307	244
0	0	0	0	0	0	0	0	0	0	0	0	0	0	0	0	0	0	0	0	0	0	0	0	1	1	0	1	0	0	0	0	0	0	0	0	0	0	0	0	0	0	0	0	0	0	0	0	0	0
91	773	421	362	698	343	433	670	320	368	484	613	678	670	789	700	583	409	637	717	315	705	366	401	393	427	383	524	379	460	536	390	328	572	613	469	308	494	683	520	245	413	455	384	481	933	939	842	1187	1078
0	0	0	0	0	0	0	0	0	0	0	0	0	0	0	0	0	0	0	0	0	0	0	0	0	0	0	0	0	0	0	0	0	0	0	0	0	0	0	0	0	0	0	0	0	0	0	0	0	0
3	14	9	1	7	0	2	7	3	2	17	2	7	2	6	11	6	4	2	8	2	12	5	4	1	4	7	1	2	7	4	4	6	8	1	3	1	2	1	7	2	11	3	3	2	8	7	6	42	42
0	0	0	0	0	0	0	0	0	0	0	0	0	0	0	0	0	0	0	0	0	0	0	0	0	0	0	0	0	0	0	0	0	0	0	0	0	0	0	0	0	0	0	0	0	0	0	0	0	0
6	25	39	20	51	8	26	11	5	10	29	19	18	21	33	31	40	29	60	56	8	57	32	17	6	15	23	33	9	70	26	25	36	14	21	8	13	7	60	35	3	22	13	12	33	145	92	9	4	144
8	70	67	20	36	18	18	20	28	22	61	59	50	26	59	48	79	18	43	81	36	71	31	21	16	24	38	76	36	36	31	28	32	29	25	24	12	22	66	44	49	34	19	21	33	19	21	34	95	75
0	0	0	0	0	0	0	0	0	0	0	0	0	0	0	0	0	0	0	0	0	0	0	0	0	0	0	0	0	0	0	0	0	0	0	0	0	0	0	0	0	0	0	0	0	0	0	0	0	0
64	613	1517	896	1416	604	1338	792	386	534	717	447	2830	1404	1240	658	687	494	331	360	193	519	591	453	516	691	1041	525	455	474	1328	1190	293	515	465	1304	106	1078	535	925	91	199	1661	1045	1220	127	94	143	701	252
0	0	0	0	0	0	0	0	0	0	0	0	0	0	0	0	0	0	0	0	0	0	0	0	0	0	0	0	0	0	0	0	0	0	0	0	0	0	0	0	0	0	0	0	0	0	0	0	0	0
14	133	121	216	147	126	106	90	106	99	137	176	77	117	229	144	152	90	139	98	102	214	243	89	96	196	241	222	119	87	74	112	89	109	273	108	88	105	120	142	100	114	114	187	172	214	174	166	134	185
2	26	20	4	20	5	10	12	3	13	18	21	10	9	17	13	13	5	28	17	7	18	3	8	5	5	11	9	4	7	10	6	4	5	9	4	4	11	15	7	7	5	5	5	8	19	31	16	160	141
5	78	42	49	46	46	33	44	43	46	73	54	68	58	83	63	66	26	76	70	29	60	34	30	39	50	43	49	46	37	36	35	51	77	54	46	32	55	41	95	28	43	61	73	62	61	74	84	113	89
0	13	18	21	10	12	14	17	21	15	16	5	5	5	7	26	12	13	15	13	13	12	15	19	9	8	6	13	10	8	15	9	13	15	11	16	12	5	11	9	37	0	5	6	7	9	8	16	2	3
1	15	19	15	17	2	5	4	16	16	20	41	18	16	10	9	27	4	60	37	3	14	11	6	3	10	12	11	7	11	11	26	7	11	5	5	3	5	5	22	8	12	15	13	34	241	39	113	78	169
21	213	195	132	222	109	196	91	107	137	159	194	167	193	218	196	217	77	299	305	99	211	179	142	118	113	198	205	153	163	143	126	183	101	169	135	120	146	185	209	87	194	130	165	185	165	227	210	473	368
0	1	1	0	1	0	0	0	0	0	0	0	0	2	0	0	4	0	1	0	1	1	0	0	0	1	0	0	0	1	1	0	0	2	2	0	0	0	0	0	0	0	0	2	0	0	0	1	0	2
2	46	25	16	32	13	22	39	13	18	33	14	21	11	30	30	37	23	19	22	11	26	25	13	24	38	22	38	18	31	38	31	37	35	12	20	9	9	39	31	12	30	35	37	14	55	54	33	82	47
7	45	31	31	65	31	39	72	36	20	25	45	56	44	51	28	28	41	20	44	26	42	33	36	38	32	33	43	27	20	43	31	32	46	42	43	27	62	35	29	21	24	38	49	42	105	81	81	85	53
6	124	97	93	92	72	70	55	79	66	98	93	90	101	98	83	92	54	97	99	62	89	69	48	58	60	59	81	78	71	67	59	104	83	88	74	73	96	99	83	60	68	89	75	75	88	130	94	127	104
0	27	19	8	17	22	15	11	12	23	9	16	15	13	30	10	20	9	13	27	14	29	18	34	19	6	21	26	27	23	16	15	11	11	7	16	10	6	12	13	20	18	15	13	24	16	10	21	33	17
0	0	0	0	1	0	0	0	0	0	0	0	0	1	0	0	0	0	0	0	0	0	0	0	0	0	0	0	0	0	0	0	0	0	1	0	0	0	0	0	0	0	0	0	0	0	0	0	0	0
1	2	3	7	4	2	3	1	4	3	1	4	2	2	4	5	5	0	5	9	4	8	6	1	4	1	3	0	6	1	4	1	4	3	1	3	3	1	2	2	4	2	3	1	3	4	2	2	4	0
3	25	38	23	25	23	13	16	21	37	32	29	39	31	32	27	38	20	38	37	14	36	22	27	16	24	33	37	32	33	15	20	24	27	34	29	22	26	25	38	52	28	21	23	36	47	47	37	66	54
88	559	700	387	439	334	508	260	484	623	535	852	479	543	563	506	702	332	840	763	796	1029	514	283	469	451	664	620	615	608	498	376	592	443	498	494	562	600	702	655	223	675	688	797	570	267	419	521	438	540
203	4349	1010	1637	3153	945	2220	1207	494	508	2639	8990	986	1527	3041	4000	1771	613	2752	3891	1283	5780	3228	615	544	3865	3817	3150	1665	1330	2601	1758	282	646	4515	673	309	1614	1911	1794	94	1764	2658	3255	3799	2462	2486	1652	5417	4658
5	95	73	77	97	69	88	90	65	88	81	94	81	73	57	74	117	66	86	89	70	76	56	76	83	81	69	59	36	100	85	54	64	60	64	53	31	65	81	78	83	61	92	61	68	121	105	87	98	112
8	59	56	63	174	111	89	75	61	78	53	109	26	121	85	125	138	54	171	48	63	52	143	132	177	89	76	55	137	134	91	48	72	51	77	214	90	59	68	64	35	52	97	95	36	98	68	98	38	0
101	1794	1572	663	898	551	675	329	787	635	669	1283	541	759	481	1278	813	822	1286	1413	580	1416	733	261	282	575	641	907	495	821	1237	572	404	389	1066	367	284	195	751	799	132	734	260	416	602	1379	1453	1034	832	1438
5	28	53	33	30	16	13	39	34	53	44	47	23	38	41	36	73	29	19	19	41	47	57	45	29	20	23	37	39	31	31	31	48	46	23	26	28	20	66	64	25	60	26	39	29	13	19	16	13	26
3	2	8	1	2	4	6	1	6	4	1	1	2	5	4	3	7	1	2	1	4	5	5	1	2	0	6	6	11	7	1	3	3	3	4	7	6	7	4	4	6	1	1	2	3	1	2	6	4	2
6	27	44	22	25	19	24	19	20	31	30	35	35	26	39	32	74	19	35	49	21	38	35	26	43	15	27	31	24	49	23	26	34	21	38	26	11	16	27	33	27	30	29	30	48	25	23	29	78	42
4	25	23	14	18	16	19	9	16	23	18	17	18	29	9	11	23	15	15	22	11	12	9	11	11	15	14	40	17	58	8	10	8	11	11	19	17	17	11	20	21	35	15	18	12	15	31	30	18	37
0	0	0	0	0	0	0	0	0	0	0	0	0	0	0	0	0	0	1	0	0	0	1	0	0	0	0	0	0	0	0	0	0	0	0	0	0	0	0	0	0	0	0	0	0	0	0	0	0	0
0	0	0	0	0	0	0	1	0	0	0	0	0	0	0	0	0	0	0	0	0	0	0	0	0	0	0	0	0	0	0	0	0	0	0	0	0	0	0	0	0	0	0	0	0	0	0	0	0	0
428	6280	9074	3888	4043	4263	5690	4322	3730	5165	5114	3312	6682	5341	9788	7804	8485	2422	5793	10325	1962	4838	3870	8165	3691	3761	6547	2897	7180	6519	2414	3769	1930	5874	3528	4949	1467	2300	1284	5188	663	2588	5290	3208	1790	1976	2168	1789	509	1273
100	1865	1424	502	391	1222	1466	731	760	859	1775	1882	3896	1878	3260	1010	775	921	257	1354	426	1471	247	3221	892	400	584	627	676	2319	160	729	868	477	595	694	76	703	658	1024	402	1559	1481	613	240	488	395	455	247	991
15	165	93	66	47	136	103	113	49	71	301	120	184	119	244	72	155	58	74	138	138	162	83	289	73	46	79	63	104	103	59	127	73	193	31	56	29	89	58	47	32	156	102	58	40	27	41	54	7	101
77	1058	712	689	873	325	510	1205	1144	1394	517	748	1076	834	630	1166	1162	567	1129	1938	1468	1236	422	1501	2675	435	404	1138	1596	677	1535	965	2338	3875	1694	1924	1126	1191	664	777	251	675	694	416	1257	1179	1025	1141	285	508
23	549	235	322	242	72	215	509	432	330	77	113	438	296	152	350	314	186	448	731	483	350	115	441	1404	166	71	381	433	169	569	277	824	1346	475	695	228	395	235	387	41	179	228	104	450	165	365	215	25	47
21	375	307	94	241	78	46	71	598	339	73	114	170	244	167	133	104	35	159	232	149	31	49	415	290	88	29	123	300	26	309	185	335	752	64	113	188	186	54	155	7	120	319	39	316	1	85	88	1	0
66	332	946	209	960	251	1073	1471	517	985	1462	287	977	950	422	629	1294	371	1702	275	353	469	343	924	198	1956	563	514	555	690	831	603	421	695	519	942	512	1347	387	467	85	393	630	324	587	497	447	2935	683	624
318	1839	3897	5696	2731	2221	3162	2803	1939	1957	4111	933	2057	2501	3219	4551	4104	904	2102	3240	759	4190	2468	3279	1866	1455	1312	2121	2171	5862	2246	2205	3966	2553	1524	2805	1119	1614	1774	2210	540	3075	1413	1437	1127	1479	651	2367	276	1101
293	987	2797	1489	686	845	818	2745	787	1478	2263	543	1969	3258	3071	1631	1449	1037	1017	2643	768	1287	1292	911	948	1143	672	795	1876	1039	909	1575	2262	1222	352	338	1010	590	423	1526	105	1323	1416	351	328	208	39	92	9	83
0	0	0	0	0	0	0	0	0	1	1	0	0	1	0	0	0	0	0	0	2	0	0	0	0	0	1	0	1	0	0	1	0	0	0	0	0	0	0	0	0	0	1	0	0	0	0	0	0	0
6	32	100	192	155	99	161	162	70	45	73	76	42	81	198	256	359	15	110	233	89	149	61	189	126	146	60	122	94	209	103	87	143	79	103	180	18	138	74	65	26	31	88	119	61	15	13	9	3	5
64	492	620	1199	683	583	422	344	308	173	423	474	619	485	741	420	1037	424	1090	1112	126	380	416	446	386	320	212	526	391	951	671	746	412	392	696	605	319	1565	338	516	288	369	651	620	1447	973	482	2110	675	549
18	164	104	84	203	138	138	136	53	80	120	161	61	211	147	228	183	56	199	322	199	140	73	77	75	79	128	152	94	297	258	154	112	91	208	66	27	161	245	104	47	98	192	197	98	113	219	153	59	125
7	160	94	114	137	102	101	23	68	56	89	279	79	245	170	82	142	97	147	208	103	106	74	80	106	126	100	146	126	191	189	130	115	122	103	26	64	202	179	145	56	145	244	253	90	68	132	91	124	76
21	215	200	149	154	176	113	133	162	160	197	275	217	242	226	210	299	133	522	384	101	180	138	184	155	125	199	153	255	314	204	262	216	229	192	217	106	110	179	310	145	207	306	284	162	143	146	183	254	142
0	0	1	1	0	1	1	0	0	1	2	0	0	1	1	0	0	0	0	3	2	1	0	1	0	1	1	0	1	1	2	0	0	1	1	0	1	0	3	0	1	1	0	1	0	1	0	0	0	1
7	55	45	45	54	45	37	46	29	42	45	68	34	43	55	61	69	38	51	49	31	61	30	57	52	38	45	57	35	58	42	50	44	54	44	38	20	62	48	66	46	38	41	50	71	56	77	96	112	89
0	0	0	0	0	0	0	0	0	0	0	0	0	0	0	0	0	0	0	0	0	0	0	0	0	0	0	0	0	0	0	0	0	0	0	0	0	0	0	0	0	0	0	0	0	0	0	0	0	0
0	1	0	0	1	1	0	0	0	0	0	0	0	0	0	0	0	0	0	0	0	0	0	0	0	0	0	0	0	0	0	0	0	0	0	0	1	0	0	2	0	0	0	1	0	0	0	0	0	0
2	26	21	39	19	23	20	14	36	32	22	21	22	22	24	20	38	15	30	30	22	19	34	26	22	18	28	43	32	27	17	13	23	22	31	30	19	20	21	25	54	18	34	31	22	28	25	32	15	14
2	9	9	9	4	3	4	1	6	4	4	14	6	17	3	3	11	1	8	10	7	9	8	9	4	7	10	5	5	11	1	4	4	4	7	8	3	2	3	7	8	11	8	4	1	4	6	11	5	12
0	0	1	1	0	0	0	1	0	1	0	0	0	0	0	0	1	0	0	0	0	0	0	0	1	0	0	1	1	0	0	0	0	0	0	0	1	1	4	0	0	1	0	0	0	0	0	0	0	1
8	38	59	65	23	51	31	30	64	54	39	33	50	49	30	38	86	41	32	45	76	57	44	79	43	33	39	67	55	56	15	31	45	47	43	75	48	35	51	36	66	47	49	27	33	44	35	57	29	37
0	7	5	0	5	6	6	3	2	7	3	13	16	5	7	15	2	2	10	11	8	1	4	36	3	12	1	7	4	8	4	0	1	13	9	7	0	4	13	4	6	4	2	10	9	4	1	2	0	1
7	39	70	47	34	36	43	20	50	38	41	58	67	33	46	86	97	29	53	79	39	34	47	81	39	44	66	80	68	57	48	45	54	42	52	67	41	38	75	78	24	22	39	48	55	25	24	24	26	44
22	226	248	198	220	145	185	153	142	186	214	241	265	266	254	258	277	126	248	324	155	267	152	201	164	134	172	254	191	205	188	162	300	208	210	231	112	144	211	228	127	289	139	201	210	229	181	279	324	334
39	413	549	414	487	298	315	260	380	456	350	411	402	482	425	427	440	272	568	521	374	445	337	248	303	259	294	439	370	403	398	285	492	387	364	352	290	310	408	395	212	318	329	326	350	299	361	347	449	388
9	67	63	60	97	53	57	77	54	60	94	112	92	105	111	87	91	64	72	84	60	99	62	61	67	57	71	81	71	105	67	60	71	84	68	70	44	94	106	72	33	73	77	91	89	156	155	138	216	195
26	259	340	109	288	37	126	83	81	117	172	92	89	234	93	138	233	129	183	238	141	163	171	52	100	148	210	198	117	298	266	229	43	237	292	159	149	113	166	134	24	154	128	67	133	151	56	95	80	46
1	22	12	10	17	7	10	9	3	11	12	12	12	17	6	9	10	5	13	6	9	10	6	5	8	8	9	8	2	11	9	10	4	10	8	6	7	15	17	7	10	0	5	10	5	26	23	14	21	19
5	39	19	4	68	2	10	34	5	7	23	26	13	26	15	14	35	18	33	27	2	24	9	3	5	12	16	34	3	23	11	12	7	13	12	9	5	17	21	27	2	18	6	13	24	131	116	45	186	165
16	127	134	66	81	52	93	52	57	64	103	96	100	108	101	103	169	74	94	149	68	117	84	112	114	72	85	91	107	123	107	82	66	102	69	99	65	71	109	111	78	94	67	89	109	52	67	128	185	143
0	1	2	1	2	0	2	1	1	1	1	1	0	2	0	0	2	1	0	2	0	0	3	0	3	1	1	0	5	2	1	2	0	0	2	0	0	2	2	0	1	0	0	2	2	4	1	3	3	0
0	0	0	0	0	0	0	0	0	0	0	0	0	0	0	0	0	0	0	0	0	0	0	0	0	0	0	0	0	0	0	0	0	0	0	0	0	0	0	0	0	0	0	0	0	0	0	0	0	0
1	32	55	50	30	84	44	29	62	67	40	36	46	52	42	33	60	43	42	37	50	45	40	53	43	35	38	66	62	59	32	31	59	48	38	67	41	46	41	33	74	40	47	48	26	49	38	48	31	37
0	6	6	0	2	3	3	2	3	5	3	3	0	1	4	3	6	6	2	4	0	0	2	0	3	0	0	2	1	7	2	0	1	1	4	6	1	0	2	0	0	0	0	0	4	0	3	1	0	2
14	85	106	36	51	40	46	35	56	43	50	48	60	75	66	71	98	38	95	96	32	67	68	48	43	35	58	79	54	70	41	54	49	39	55	40	41	48	55	61	48	65	31	62	55	61	62	79	224	159
22	296	309	226	200	165	160	132	153	181	236	190	253	275	322	165	237	117	361	277	154	200	176	144	130	116	212	256	209	255	215	175	403	188	234	162	135	233	210	259	138	183	204	220	282	230	171	205	449	383
3	15	23	12	5	13	5	21	21	14	16	9	11	27	11	17	23	10	16	26	22	25	15	15	14	2	10	23	47	35	15	16	6	13	18	7	18	13	23	18	17	56	12	7	8	7	8	13	12	8
45	359	828	495	395	2000	1024	730	802	755	759	1065	763	259	285	1178	2699	503	978	2382	1097	1554	957	3067	1641	885	1263	431	1763	411	1304	1200	1410	1734	1426	1325	1774	1302	592	1131	4517	481	1313	496	458	505	1585	1471	1137	657
26	225	244	189	239	86	142	105	100	124	165	190	192	235	268	213	238	123	283	277	102	192	181	116	116	103	175	227	147	184	152	116	155	115	178	154	127	140	170	158	63	159	175	197	210	148	163	207	312	376
18	107	147	69	114	35	100	68	66	70	102	154	91	106	122	113	118	87	146	123	140	194	110	42	115	72	99	152	87	114	85	57	66	78	76	80	79	86	97	74	36	122	73	106	91	106	126	125	285	255
1	4	2	3	37	5	14	27	1	24	1	8	27	24	28	44	20	17	1	2	1	16	3	68	4	10	4	13	2	1	22	2	0	28	10	16	8	0	6	9	1	9	3	4	3	1	2	28	15	44
0	0	1	0	0	1	0	0	0	0	0	1	0	1	0	0	0	0	213	0	0	0	0	0	0	0	0	0	0	0	0	0	0	0	0	0	2	0	0	0	0	0	0	0	0	0	0	0	0	0
0	0	0	0	0	1	2	0	0	0	2	0	0	0	5	1	0	2	0	0	0	0	2	0	0	0	0	0	0	2	0	0	1	0	0	1	0	1	0	0	0	0	1	1	0	2	0	1	0	0
0	2	0	0	6	1	1	2	0	1	3	0	3	2	0	2	3	0	0	1	0	0	2	1	2	0	1	3	1	1	0	0	0	2	1	5	0	1	0	0	0	1	1	0	0	2	1	0	0	0
15	47	318	51	868	101	273	525	154	392	98	29	836	965	494	332	100	204	29	82	8	143	51	173	135	249	236	190	38	62	550	302	132	642	197	425	114	95	152	45	3	57	252	82	178	60	49	307	124	389
40	327	407	343	302	116	181	134	213	254	159	311	218	276	252	201	261	201	262	284	302	306	187	123	138	126	163	314	379	334	171	144	134	242	225	136	146	143	242	290	134	214	212	165	161	198	221	250	346	259
1	0	4	0	0	1	0	2	2	1	1	1	0	0	0	3	1	0	0	1	0	0	0	2	3	0	0	0	3	7	0	0	4	1	1	0	0	0	0	2	1	1	3	1	0	3	1	1	0	0
0	0	0	0	0	0	0	0	0	0	0	0	0	0	0	0	0	0	0	0	0	0	0	0	0	0	0	0	0	0	0	0	0	0	0	0	0	0	0	0	0	0	0	0	0	0	0	0	0	0
0	0	0	0	0	0	0	0	0	0	0	0	0	0	0	0	0	0	0	0	0	0	0	0	1	0	0	0	0	0	0	0	0	0	0	0	0	0	0	0	0	0	0	0	0	0	0	0	0	0
0	0	0	0	0	0	0	0	0	0	0	0	0	0	0	0	0	0	0	0	0	0	0	0	0	0	0	0	0	0	0	0	0	0	0	0	0	0	0	0	0	0	0	0	0	0	0	0	0	0
0	0	0	0	0	0	0	0	0	0	0	0	0	0	0	0	0	0	0	0	0	0	0	0	0	0	0	0	0	0	0	0	0	0	0	0	0	0	0	0	0	0	0	0	0	0	0	0	0	0
0	0	0	0	0	0	0	0	0	0	0	0	0	0	0	0	0	0	0	0	0	0	0	0	0	0	0	0	0	0	0	0	0	0	0	0	0	0	0	0	0	0	0	0	0	0	0	0	0	0
0	0	0	0	0	0	0	0	0	0	0	0	0	0	0	0	0	0	0	0	0	1	1	0	0	0	0	0	0	0	0	0	0	0	0	0	0	0	0	0	0	0	0	0	0	0	0	0	0	0
0	0	0	0	0	0	0	1	0	0	1	1	0	0	0	0	1	0	0	0	0	0	0	0	0	0	0	0	0	0	0	0	0	0	0	0	0	0	0	0	1	0	2	0	0	0	0	0	0	1
7	51	69	37	49	32	43	37	141	33	43	47	47	45	50	63	92	27	45	53	33	47	41	23	34	44	45	39	59	35	43	54	37	40	51	35	25	37	68	44	35	46	49	52	43	41	46	47	49	47
17	110	77	140	109	59	59	66	113	94	90	111	117	114	115	132	149	48	113	126	62	82	125	111	80	86	101	107	72	155	103	95	98	83	130	105	77	110	98	142	143	144	123	154	132	109	106	133	152	157
9	82	43	38	71	29	40	49	30	34	61	83	42	59	58	59	76	34	70	81	31	54	38	41	25	33	31	72	49	54	57	31	34	29	52	47	29	33	54	55	48	40	43	42	39	89	73	58	157	116
19	248	224	227	158	288	178	118	286	254	202	491	262	128	157	224	585	106	409	534	416	434	289	563	501	258	361	202	329	103	260	305	205	223	303	403	302	450	211	168	684	152	207	304	359	243	380	407	268	250
7	59	39	43	48	24	25	52	17	25	39	40	42	34	53	44	51	12	43	51	17	39	24	23	32	24	28	35	22	16	45	47	42	31	48	22	24	49	34	28	16	33	33	38	46	98	93	103	97	76
98	904	389	195	776	320	557	1346	292	292	364	759	766	728	622	819	411	502	292	496	523	910	255	310	456	386	367	386	298	238	351	371	161	464	674	462	366	403	896	705	87	544	332	363	452	1034	1066	922	977	652
0	72	38	40	44	47	54	48	60	51	32	47	47	51	46	53	69	35	46	53	40	32	25	52	44	36	41	54	40	35	29	30	44	41	42	37	38	46	32	41	47	72	56	43	57	83	73	57	84	50
11	65	33	16	60	22	33	85	38	24	67	46	72	52	71	56	42	29	44	43	23	59	19	44	24	59	35	49	18	21	48	39	42	45	41	45	42	76	58	46	21	32	34	36	32	183	176	149	120	111
11	114	73	25	112	28	59	70	47	45	98	103	88	80	141	90	71	43	73	120	52	118	59	44	49	37	48	77	64	54	52	45	34	58	45	64	35	55	69	74	41	57	55	63	68	115	183	122	373	319
27	326	225	85	337	107	160	229	137	170	172	291	201	212	225	254	207	127	215	256	125	253	152	125	139	134	126	182	125	106	181	87	138	145	167	154	89	127	194	267	75	149	124	135	171	292	354	249	399	269
7	47	23	13	36	19	25	49	19	19	27	49	32	30	21	28	32	20	50	33	21	31	27	37	34	20	22	35	46	33	22	18	22	51	40	24	20	43	20	49	14	25	18	43	17	82	94	71	69	46
44	403	413	287	520	273	314	358	446	338	413	361	414	509	368	366	323	206	363	355	256	217	284	233	329	257	295	322	292	258	373	246	322	329	338	428	439	386	337	415	134	212	515	306	288	428	447	428	421	377
19	176	153	183	175	118	135	195	165	117	170	221	167	202	180	177	162	113	198	200	104	231	99	114	181	171	121	157	155	165	145	81	174	164	180	147	112	175	213	179	99	143	117	163	196	245	207	250	307	237
0	0	1	0	0	0	0	0	0	0	1	0	0	0	0	0	0	0	1	0	0	0	0	0	0	0	0	0	0	1	0	0	0	0	0	0	0	0	0	0	0	0	0	0	0	0	0	0	0	0
0	8	12	12	7	18	16	8	10	17	7	7	7	6	8	7	14	6	11	10	8	8	13	15	4	13	11	14	9	7	7	6	12	8	7	18	8	7	13	5	24	7	7	10	5	11	9	11	2	7
0	0	1	0	0	0	0	0	0	0	0	0	0	0	0	0	0	0	0	0	0	0	0	0	0	0	0	0	0	0	0	0	0	0	0	1	0	0	0	0	0	0	0	0	0	0	0	0	0	0
9	121	58	44	89	59	74	132	61	90	116	107	81	106	126	105	110	58	95	93	62	95	61	67	67	81	69	105	48	79	64	54	70	63	72	86	58	82	93	82	48	62	72	81	66	179	212	140	211	185
4	48	72	38	44	27	64	18	35	34	52	49	128	22	24	31	32	9	26	33	25	39	28	43	20	30	18	42	36	19	30	16	15	24	23	82	10	15	39	27	27	30	25	22	24	16	18	17	18	11
17	169	83	106	168	52	105	97	65	66	161	157	106	100	145	132	133	75	110	136	61	119	69	68	66	72	91	120	74	95	88	49	72	89	86	98	46	102	170	118	46	68	69	71	117	114	137	110	231	143
21	217	299	225	231	288	222	221	225	156	232	237	220	213	214	201	268	191	206	195	208	216	161	208	204	178	164	213	204	203	176	173	166	185	199	240	214	233	222	228	136	140	192	190	157	234	250	201	198	181
0	8	9	25	7	5	7	41	4	9	5	4	14	29	7	7	28	7	4	5	5	16	3	2	6	18	10	19	9	6	10	11	28	2	6	16	12	37	25	2	2	2	12	7	14	23	6	19	16	18
5	75	53	38	58	33	38	20	41	36	65	57	49	41	61	50	52	21	72	75	26	62	48	33	33	26	62	51	46	36	48	46	50	48	53	35	18	38	48	48	49	38	26	44	51	55	50	44	126	97
8	62	76	67	52	50	60	46	42	32	64	88	61	73	86	63	85	49	87	100	46	88	61	58	41	38	58	95	58	91	44	43	85	42	59	46	54	57	78	75	37	75	61	64	81	55	58	77	238	177
14	126	67	84	126	62	66	86	50	41	73	112	144	103	137	81	98	59	127	87	66	86	79	76	42	85	73	106	70	64	93	102	107	116	137	94	55	137	67	119	35	83	131	112	176	161	103	133	188	126
0	0	0	0	0	0	0	0	1	0	1	0	0	1	0	0	0	0	0	0	0	0	0	0	0	0	0	0	0	0	0	0	0	0	0	0	0	0	0	0	0	0	0	0	0	0	0	0	0	0
0	0	1	0	0	0	0	0	0	0	0	0	0	0	0	0	0	0	0	0	1	0	0	0	0	0	0	0	1	0	1	0	0	0	0	0	0	0	0	1	0	0	0	0	0	1	1	0	0	0
0	0	0	0	0	0	0	0	0	0	0	0	0	0	0	0	0	0	0	0	1	0	0	0	0	0	0	0	0	0	0	0	0	0	0	0	0	0	0	0	0	0	0	0	0	0	1	0	0	0
35	248	585	289	301	168	171	201	305	235	302	348	233	218	669	261	624	198	388	474	242	382	428	237	438	304	514	488	483	462	330	439	333	245	557	300	327	217	385	408	101	224	259	291	298	278	155	302	330	253
17	139	131	242	282	69	80	214	49	97	176	128	302	328	154	76	132	66	158	120	91	117	75	47	45	202	318	311	295	119	316	349	670	377	573	249	140	459	235	160	338	73	561	667	503	88	54	119	130	123
147	4536	994	179	2749	80	193	522	55	76	68	594	292	1616	123	173	45	91	5509	4689	55	256	142	18	35	360	862	627	191	484	3944	1829	2125	976	1447	502	314	258	592	859	39	37	921	266	518	5305	2279	1231	1509	2176
0	0	0	0	0	0	0	1	1	0	0	0	0	1	0	0	0	0	0	0	0	0	0	0	0	0	0	0	0	0	0	0	0	0	0	0	1	0	0	0	0	0	1	0	0	0	0	0	0	0
0	3	0	1	4	2	0	0	1	0	1	2	11	3	1	1	2	0	0	0	0	1	0	2	1	0	0	0	0	0	0	5	0	4	0	0	2	0	2	0	0	0	0	1	1	0	1	0	0	0
0	0	0	0	0	0	0	0	0	0	0	0	2	1	0	0	1	0	0	0	1	0	0	0	0	0	0	0	0	0	1	0	1	0	0	1	0	0	0	0	0	0	0	1	0	0	1	0	0	0
1	1	1	0	0	0	0	0	0	0	0	0	0	0	0	0	1	0	0	2	0	1	0	0	0	0	0	0	0	4	0	0	0	0	1	0	0	0	1	4	0	0	1	1	1	0	0	0	0	0
0	0	0	1	0	0	0	0	0	0	0	0	0	0	0	0	0	0	0	0	0	0	0	0	0	0	0	0	0	1	0	0	0	1	0	0	0	0	1	0	0	0	0	0	0	0	0	0	1	0
0	0	0	0	0	0	0	0	1	0	0	0	0	0	0	0	0	0	0	0	0	0	0	0	0	0	0	0	0	1	0	0	0	0	0	0	0	0	0	0	0	0	0	0	0	1	0	0	0	0
0	2	2	0	0	0	0	2	0	0	0	0	0	0	0	2	1	0	0	0	0	1	1	0	0	0	0	5	0	0	1	0	0	1	0	0	0	0	0	0	0	1	0	1	0	0	1	1	0	4
55	447	479	282	336	146	220	185	228	223	347	417	288	426	402	403	518	166	436	509	258	489	241	312	313	201	275	467	342	334	293	218	328	250	302	228	196	232	380	365	256	309	240	269	348	192	297	279	746	816
7	91	82	76	113	62	56	105	62	72	102	98	99	67	103	84	108	60	88	112	53	106	67	107	40	56	80	72	66	73	72	66	58	84	93	87	42	85	88	82	42	58	59	84	95	135	111	138	200	113
5	32	43	29	51	32	32	28	29	33	46	48	34	53	49	42	60	30	57	34	29	58	25	35	35	36	42	42	44	83	28	32	125	43	45	37	39	34	55	34	21	18	33	57	65	87	66	87	78	69
2	45	55	31	55	44	29	39	33	26	41	49	41	54	55	53	66	24	64	53	29	44	34	47	35	30	41	55	32	52	31	35	49	43	53	41	35	43	52	34	43	26	45	49	55	81	79	78	100	69
1	12	23	8	19	14	6	5	14	6	9	16	8	19	15	16	14	11	17	23	15	16	11	16	19	10	12	24	13	7	23	15	5	11	30	7	13	13	26	13	9	10	8	17	10	17	12	18	41	29
11	106	53	48	94	56	61	109	64	64	83	101	65	64	94	80	115	57	96	105	61	62	55	84	107	64	63	81	53	92	77	95	69	89	89	77	41	72	97	73	75	60	95	83	91	160	135	144	164	121
8	64	61	70	69	48	63	45	40	56	78	72	119	95	100	50	73	35	69	42	37	59	69	40	43	49	78	74	65	46	58	72	102	88	71	76	41	53	53	55	50	32	105	53	50	61	68	45	114	102
7	53	66	33	46	19	21	13	15	16	52	44	35	40	40	30	52	22	55	57	15	32	30	14	16	27	29	56	18	45	27	14	33	24	33	22	16	20	23	47	23	31	32	32	25	37	32	54	101	94
2	15	6	5	18	7	11	7	5	13	15	8	18	13	6	13	12	9	18	18	5	9	9	11	3	8	4	19	9	12	10	13	14	8	17	9	7	21	11	10	4	10	14	14	19	38	30	25	26	20
15	150	133	88	105	82	66	107	98	76	124	111	134	118	141	133	189	48	201	195	63	156	107	77	87	103	75	105	100	106	127	104	102	88	138	104	73	108	158	128	100	79	116	131	125	156	124	148	260	307
127	1188	650	634	975	406	604	529	721	429	311	775	409	730	444	424	473	215	1601	1452	548	518	635	220	324	613	794	1067	666	586	666	463	570	331	1228	588	445	481	893	834	665	577	549	515	722	779	276	865	424	612
7	62	79	62	65	173	97	85	83	80	54	100	54	31	47	75	230	69	66	112	135	101	94	195	158	73	114	56	112	25	62	108	61	72	69	174	133	113	77	111	151	29	64	61	70	63	43	41	32	67
0	0	1	0	0	0	0	0	0	1	1	1	0	0	0	2	2	0	0	1	0	1	0	0	0	0	0	0	0	0	0	0	0	2	0	0	2	0	0	0	2	0	1	0	0	1	1	0	0	0
7	64	27	38	39	35	25	81	42	63	78	82	62	51	78	50	66	36	66	62	27	78	40	47	42	49	38	69	41	66	47	37	29	43	56	58	109	63	69	45	36	32	44	51	74	127	163	132	203	126
1	9	7	2	6	10	12	16	9	8	11	21	18	17	14	21	44	21	30	26	16	13	6	20	12	8	10	15	10	16	10	10	38	11	9	9	6	13	11	21	11	9	17	12	6	11	9	9	19	26
12	69	23	22	63	26	44	64	24	17	32	45	32	34	43	48	47	30	58	40	27	40	21	12	14	21	27	41	22	37	28	32	16	33	41	26	17	38	60	51	9	24	29	36	36	86	98	85	107	62
31	231	187	131	303	126	168	263	148	163	238	328	244	249	374	231	263	117	259	264	93	239	166	176	119	138	150	250	130	181	136	144	199	175	176	240	124	191	223	142	164	167	208	122	149	823	469	493	1064	809
0	0	0	0	0	0	0	0	0	0	0	0	0	0	0	0	0	0	0	0	0	0	0	0	0	0	0	0	0	0	0	0	0	0	0	0	0	0	0	0	0	0	0	0	0	0	0	0	0	0
1	1	1	2	0	0	0	3	1	0	4	3	3	2	2	2	0	1	2	1	1	1	1	0	2	0	0	3	1	7	1	1	1	1	2	0	2	1	0	2	0	1	0	2	4	1	0	0	1	0
0	0	0	0	1	2	4	0	0	0	0	1	0	0	0	0	1	1	0	2	1	1	1	36	0	0	0	0	1	3	1	3	0	1	1	3	2	2	0	1	1	0	1	1	0	1	1	1	0	0
1	6	10	7	4	16	27	4	2	10	7	7	11	11	15	16	27	7	7	11	0	7	13	9	8	1	5	11	5	13	14	18	6	11	12	7	2	2	7	11	2	11	8	8	15	131	11	32	6	147
3	22	32	26	19	38	28	16	47	34	19	26	20	20	13	20	40	20	18	40	29	28	30	9	20	26	27	44	32	26	16	25	26	26	40	36	31	25	24	23	56	35	22	16	22	16	28	24	11	30
0	1	0	1	1	2	0	2	0	0	1	1	0	0	0	0	1	2	0	1	3	0	0	3	1	1	0	0	1	0	0	0	2	0	0	1	3	0	0	0	5	0	0	0	1	1	0	1	1	1
0	0	0	0	0	0	0	0	0	0	0	1	1	1	0	0	0	0	1	0	0	0	0	0	0	1	0	0	1	1	0	0	0	1	0	1	0	0	2	0	0	0	0	0	0	0	0	0	0	0
91	939	639	496	752	531	542	409	484	483	414	754	498	712	602	409	765	420	786	1402	552	809	428	412	455	425	548	675	571	732	571	576	379	504	682	580	377	388	873	947	1022	612	562	512	462	555	795	493	605	614
0	0	3	2	3	0	0	1	0	5	2	1	2	2	5	1	3	3	3	2	1	3	1	1	3	1	0	0	0	2	0	1	0	0	2	3	0	1	1	0	1	1	1	2	0	2	1	1	0	2
7	128	98	87	134	86	84	89	76	85	146	105	131	135	137	105	141	75	142	125	76	108	82	108	93	74	82	97	80	97	96	81	125	106	107	108	90	101	104	111	79	79	92	100	91	161	179	153	249	220
4	47	42	34	43	33	38	44	34	58	48	47	48	43	85	47	55	51	61	65	39	53	34	52	42	40	34	39	44	46	48	23	58	40	43	55	34	38	45	39	48	30	35	43	38	102	42	63	44	67
18	225	594	311	200	1141	777	405	560	364	313	333	324	84	161	694	1771	223	284	717	1116	818	784	1909	1341	418	544	165	856	118	376	619	820	727	503	980	865	504	419	612	2153	181	453	135	240	273	392	432	393	264
7	50	49	38	61	42	55	80	34	38	71	66	88	83	108	64	78	38	88	69	22	58	38	51	33	50	53	55	46	36	45	42	45	54	68	56	41	65	68	62	30	36	41	38	42	117	141	87	184	176
8	142	160	97	108	62	70	73	80	82	114	135	106	146	115	92	148	77	188	156	83	175	107	59	80	77	93	127	115	106	118	108	207	128	101	88	91	108	126	109	56	89	116	93	108	114	137	118	180	175
14	81	67	68	67	61	70	101	94	75	92	92	90	87	73	81	99	66	99	126	79	108	60	98	77	60	65	94	84	85	109	71	86	94	65	105	61	72	86	74	74	55	81	83	65	130	100	116	102	104
12	140	111	88	137	55	59	56	62	69	126	98	93	82	110	91	116	44	121	128	73	117	73	41	74	68	72	105	57	79	100	74	59	80	60	55	66	54	113	97	65	81	80	63	75	124	146	113	286	233
0	0	0	0	0	0	0	0	0	0	0	0	0	0	0	0	0	0	0	0	0	0	0	0	0	0	0	0	0	0	0	0	0	0	0	0	0	0	0	0	0	0	0	0	0	0	0	0	0	0
28	175	276	194	160	253	201	211	233	282	219	170	247	212	232	222	401	262	219	237	182	247	226	270	247	198	124	272	203	254	142	195	137	211	170	251	193	174	217	177	176	212	195	147	180	204	216	318	479	210
13	96	108	71	59	73	59	69	90	100	113	94	92	106	126	69	172	75	86	130	64	97	79	90	66	55	73	144	97	110	88	72	63	66	90	134	58	73	118	103	75	100	79	75	88	97	105	145	254	254
16	145	126	130	169	100	115	166	98	119	129	147	112	124	124	135	165	114	151	146	105	141	77	169	148	111	106	92	91	114	107	109	87	75	106	102	63	90	220	118	132	80	96	144	120	194	188	192	182	186
36	332	484	208	328	177	192	145	229	237	229	305	278	457	305	322	375	209	347	325	242	360	236	184	232	168	230	307	196	258	282	173	206	233	260	242	212	171	278	246	80	280	191	217	229	239	194	315	477	566
2	41	24	22	16	29	20	21	21	22	17	31	28	29	21	35	48	19	30	40	24	31	25	34	36	13	24	33	33	29	21	35	20	21	26	31	23	14	25	29	35	17	21	23	32	23	29	30	31	25
12	149	85	22	176	46	51	111	23	44	69	190	85	84	131	77	144	90	175	160	47	134	37	74	57	46	54	104	50	44	95	68	37	71	121	73	78	87	84	148	54	97	95	61	69	203	152	184	291	215
1	4	19	9	1	17	47	8	20	10	23	36	10	8	29	24	27	25	13	7	12	14	15	17	11	11	7	25	3	17	10	2	19	26	8	8	14	14	23	13	4	7	30	5	3	7	9	13	10	1
5	91	70	67	87	65	60	92	64	118	75	81	61	85	75	61	118	60	70	64	82	75	57	95	113	73	75	86	89	104	95	82	68	64	68	111	41	75	58	72	108	50	103	83	76	105	121	79	65	73
1	6	2	7	5	0	2	0	2	1	2	3	2	4	7	3	3	1	3	6	4	7	4	1	1	3	3	4	1	4	4	0	7	2	2	2	0	3	3	0	0	3	1	3	6	1	3	2	5	2
5	72	38	72	88	48	39	87	70	51	77	77	68	72	61	67	84	35	75	72	58	75	46	58	56	61	43	78	46	60	64	50	52	52	72	60	42	77	69	52	48	60	62	68	89	113	225	104	190	140
56	405	755	443	377	1001	718	435	1006	623	451	500	596	149	391	722	2225	246	578	1113	1136	1208	886	2791	1752	560	917	343	1200	259	480	796	1050	982	954	1092	1453	1166	615	1030	1457	290	469	307	570	328	677	694	749	463
31	191	99	56	164	62	62	168	80	56	155	147	173	89	154	148	171	56	191	218	72	181	61	108	77	65	87	161	77	71	104	101	76	105	130	92	48	127	134	89	37	84	110	84	108	309	287	256	546	334
6	31	39	17	33	8	12	18	10	21	26	34	31	20	52	31	34	11	31	26	17	31	13	16	22	23	26	42	20	29	25	17	20	15	19	19	10	15	27	19	22	29	17	18	22	37	54	43	89	61
8	67	35	28	52	46	28	65	39	55	54	62	36	48	66	39	59	32	81	52	28	52	43	50	34	34	43	53	35	41	38	37	54	54	53	49	43	54	51	63	16	46	38	54	42	117	93	67	91	59
8	77	47	54	74	48	58	75	45	83	57	88	80	56	80	76	63	34	77	71	45	64	42	50	40	41	51	66	33	49	51	68	44	43	68	49	45	48	50	58	43	51	49	54	60	105	168	151	244	124
54	581	491	451	611	462	430	556	387	445	546	626	549	685	488	503	505	387	680	591	350	542	497	395	434	447	440	453	517	513	642	405	598	514	626	528	412	547	620	642	224	350	515	561	502	708	581	650	716	689
32	206	172	118	179	71	127	102	117	99	162	197	155	132	177	159	196	69	186	278	71	193	137	113	123	103	145	182	129	185	169	93	103	100	130	114	75	107	167	123	114	134	97	125	172	192	157	250	376	343
10	47	35	36	48	38	58	49	39	47	48	38	51	53	34	65	57	33	46	56	47	67	50	57	52	56	46	51	44	50	53	49	46	31	53	63	41	49	49	40	54	53	72	51	65	65	73	92	79	49
2	27	44	40	28	31	43	7	48	35	24	12	52	66	19	8	29	11	26	34	30	15	38	22	24	18	57	20	14	23	29	20	45	19	28	60	28	30	40	36	32	20	21	25	28	14	14	42	35	34
16	230	258	293	181	300	229	158	384	262	229	197	257	347	197	109	251	93	216	234	236	202	230	205	153	199	208	349	193	202	217	188	238	193	219	354	200	199	261	274	472	205	185	233	209	192	171	247	175	239
0	8	1	2	9	1	0	0	1	3	3	1	2	3	7	6	0	3	1	9	0	2	1	1	4	5	1	2	2	3	0	1	3	5	4	3	0	6	5	1	0	4	1	2	0	3	1	12	0	1
0	0	1	0	1	2	0	0	0	3	1	13	6	20	0	0	0	0	0	1	0	0	0	0	0	7	2	0	0	4	1	1	0	1	0	0	0	14	5	1	0	0	0	0	0	0	1	1	1	0
13	136	102	86	167	78	120	118	94	101	139	170	139	108	177	136	168	72	140	140	74	135	94	88	110	96	111	138	104	101	115	78	84	101	138	99	90	110	169	120	61	87	135	98	127	170	167	155	290	224
1	17	24	12	6	3	7	3	9	6	14	20	11	20	12	8	20	8	17	25	9	15	12	11	8	4	12	25	7	26	8	12	6	8	5	3	5	6	10	10	9	24	14	5	5	11	6	20	26	26
174	2417	1360	985	1710	466	1021	573	666	850	1450	2055	973	1758	1435	1488	1257	692	2249	1984	903	1709	907	375	740	942	1189	1572	891	982	1794	660	1327	1214	1328	616	850	781	1349	1466	408	1127	911	1021	1051	1092	1471	1118	3968	2736
16	121	86	97	111	99	85	124	76	114	109	157	94	105	117	98	145	89	125	148	83	146	78	101	105	102	71	96	104	103	107	98	112	99	103	102	63	110	125	111	100	96	115	96	110	241	187	175	209	207
27	241	211	277	345	323	288	282	195	229	252	250	245	270	198	266	285	191	267	248	239	210	245	285	389	265	245	264	263	232	271	231	180	300	266	295	329	267	302	284	191	234	284	347	265	395	402	356	283	306
0	3	4	1	4	2	47	3	0	2	4	6	2	2	4	4	6	4	1	14	3	8	5	3	0	5	2	1	9	2	2	2	1	3	5	2	0	1	3	6	3	3	4	2	1	4	0	6	24	2
5	25	1	4	24	0	4	39	8	1	8	29	17	5	6	4	13	16	7	2	1	7	0	7	10	2	5	16	2	3	14	6	6	7	3	6	16	17	6	0	2	1	7	1	5	45	29	12	22	14
0	0	0	0	0	0	0	0	0	0	0	0	0	0	0	0	0	0	0	0	0	0	0	0	0	0	0	0	0	0	0	0	0	0	0	0	0	0	0	0	0	0	0	0	0	0	0	0	0	0
0	1	0	0	0	0	0	0	0	0	0	0	0	0	0	0	0	0	0	0	0	0	0	0	0	0	0	0	0	0	0	0	0	0	0	0	0	0	0	0	0	0	0	0	0	0	0	0	0	0
0	0	0	0	0	0	0	0	0	0	0	0	0	0	0	0	0	0	0	0	0	0	0	0	0	0	0	0	0	0	0	0	0	0	0	0	0	0	0	0	0	0	0	0	0	0	0	0	0	0
0	0	0	0	0	0	0	0	0	0	0	0	0	0	0	0	0	0	0	0	0	0	0	1	0	0	0	0	0	0	0	0	0	0	0	0	0	0	0	0	0	0	0	0	0	0	0	0	0	0
0	0	0	0	0	0	0	0	0	0	0	0	0	0	0	0	0	0	0	0	0	0	0	0	0	0	0	0	0	0	0	0	0	0	0	0	0	0	0	0	0	0	0	0	0	0	0	0	1	0
0	0	0	0	0	0	0	0	0	0	0	0	0	0	0	0	0	0	0	0	0	0	0	0	0	0	0	0	0	0	0	0	0	0	0	0	0	0	0	0	0	0	0	0	0	0	0	0	0	0
0	0	0	0	0	0	0	0	0	0	0	0	0	0	0	0	0	0	0	1	0	0	0	0	0	0	0	0	0	0	0	1	0	0	0	0	0	0	0	0	0	0	0	0	0	0	0	0	0	0
0	0	0	0	0	0	3	0	0	0	0	0	0	0	0	0	0	0	0	0	0	0	0	0	0	0	0	0	0	0	0	0	0	0	0	0	1	0	0	0	0	0	0	0	0	0	0	0	0	1
0	0	0	0	0	0	0	0	0	0	0	0	0	0	0	0	0	0	0	0	0	0	0	0	0	0	0	0	0	0	0	0	0	0	0	0	0	0	0	0	0	0	0	0	0	0	0	0	0	0
0	0	0	0	0	0	0	0	0	0	0	0	0	0	0	0	0	0	0	0	0	0	0	0	0	0	0	0	0	0	0	0	0	0	0	0	0	0	0	0	0	0	0	0	0	0	0	0	0	0
0	0	0	0	0	0	0	0	0	0	0	0	0	0	0	0	0	0	0	0	0	0	0	0	0	0	0	0	0	0	0	0	0	0	0	0	0	0	0	0	0	0	0	0	0	0	0	0	0	0
0	0	0	0	0	0	0	0	0	0	0	0	1	1	1	0	0	0	0	1	0	0	0	0	0	0	0	0	0	0	0	0	0	1	0	0	0	0	0	0	0	0	0	0	1	0	1	1	5	0
0	0	0	0	1	0	0	0	0	0	0	0	0	0	0	0	0	0	0	1	0	0	0	0	0	2	0	0	0	0	0	0	0	0	0	0	0	0	0	0	0	0	0	0	0	0	1	0	0	0
0	0	0	0	0	0	0	0	0	0	0	0	0	0	0	0	0	0	0	0	0	0	0	0	1	0	0	0	0	0	0	0	0	0	0	0	0	0	0	0	0	0	0	0	0	0	0	0	0	0
101	928	1009	1400	1319	391	526	899	656	1214	1178	868	1458	1445	1471	1230	1121	972	1712	2055	127	788	637	1097	578	563	676	847	234	1723	1501	1403	559	570	1533	879	123	928	889	1765	161	1393	1411	470	2388	2261	1367	5753	3321	4763
2	26	32	33	27	23	27	35	28	41	31	45	39	29	34	27	46	14	47	51	36	53	30	19	27	22	36	42	50	30	35	17	23	29	31	26	25	28	36	32	60	43	35	21	31	30	46	31	55	41
7	82	41	34	67	35	40	68	38	35	45	61	59	44	59	59	53	38	37	50	41	56	25	41	31	39	43	61	32	17	51	49	61	63	44	49	23	41	67	62	21	35	29	48	43	82	74	80	73	56
5	31	48	41	25	36	33	21	42	44	30	26	27	29	21	22	53	19	24	32	34	28	20	41	25	18	21	45	48	33	15	37	25	21	27	40	29	35	32	32	73	15	29	32	28	31	36	37	12	26
145	1310	959	471	1915	562	522	800	535	357	471	1207	1094	1533	676	632	513	398	3122	1832	449	957	724	452	302	953	985	1069	970	973	1350	1272	709	945	1641	707	683	857	1282	921	1503	406	984	1524	1239	4401	2499	2218	1805	3521
150	1143	938	751	1244	618	620	1067	542	593	1043	1482	1511	1145	973	643	1166	444	3182	1967	660	987	767	1048	782	1356	1279	1159	855	1214	1234	1442	950	1028	1822	1092	713	1456	1218	1044	1855	569	1285	2307	1787	4488	2206	2544	2104	2915
82	423	330	117	405	358	428	211	268	285	300	254	472	213	409	366	404	174	570	466	241	229	246	402	235	247	440	394	514	252	333	315	144	339	277	353	214	165	428	421	172	211	210	152	285	248	207	216	351	405
18	208	267	139	170	209	166	110	152	146	174	223	192	133	190	232	450	107	216	327	141	259	223	236	257	95	242	178	299	136	216	249	141	148	165	248	148	144	224	239	236	143	203	243	239	90	92	127	242	178
14	94	147	195	162	174	151	128	246	162	103	88	166	167	168	138	243	152	40	68	103	135	134	108	144	175	126	182	139	80	123	154	99	144	91	171	151	116	122	173	385	80	166	110	76	85	47	74	28	43
3	8	43	88	14	170	98	44	145	85	16	102	12	24	0	96	149	41	46	69	137	50	87	238	117	90	52	42	117	8	35	50	111	84	59	167	141	82	64	24	182	0	68	80	41	34	85	64	31	20
536	4000	3403	3357	1746	2562	2619	3016	1993	4355	1874	2139	2630	1224	2564	3794	5112	2616	7331	3631	2960	2977	2571	5396	3796	2595	2967	2702	2354	2315	3056	1187	3219	2840	2059	4418	3433	2808	1663	2017	1649	1197	1615	1837	2380	4255	1622	1900	1552	1268
25	195	163	153	152	163	127	122	133	161	176	204	184	144	165	163	222	114	194	181	162	174	143	150	137	117	174	162	146	175	179	149	152	138	170	153	103	177	175	165	129	91	167	159	147	179	202	151	248	162
13	22	65	36	34	159	130	154	87	138	37	79	44	11	27	23	65	109	751	172	99	47	61	405	249	193	159	19	58	3	57	6	82	73	30	114	172	103	40	34	172	2	14	22	6	277	30	87	26	87
392	3703	3707	2016	2540	4625	3085	3189	2317	2599	2381	2428	2466	1788	2013	2528	5543	2666	8781	6341	4084	4493	3522	6420	4555	3426	3239	2133	3713	1485	3660	2606	2972	3489	3032	3788	2828	3015	3016	3306	4813	1021	1678	1404	1191	2570	1975	1961	2364	2011
8	89	91	76	73	88	79	79	117	87	74	92	105	79	98	101	111	75	87	88	75	91	58	89	85	64	115	84	83	87	92	82	93	90	101	101	64	80	97	75	76	68	78	70	69	101	99	93	123	93
13	194	158	297	169	152	135	167	109	139	200	160	184	214	149	185	189	129	144	204	90	140	124	149	144	151	157	182	145	112	187	208	195	188	219	157	108	231	206	193	170	97	184	191	239	267	199	225	223	194
9	85	73	62	64	41	51	48	51	52	56	77	58	68	68	51	91	41	78	75	69	77	41	40	52	70	97	82	87	66	74	72	73	60	84	52	42	72	85	59	66	47	74	80	109	93	81	83	101	97
16	262	242	196	233	218	171	164	154	215	212	191	205	283	230	193	244	134	310	231	119	221	227	173	183	150	219	208	208	226	199	202	287	177	226	223	184	182	256	188	126	169	206	203	208	208	147	210	322	302
1	2	1	2	4	0	0	4	4	3	3	3	4	4	1	0	8	19	4	2	0	1	0	2	1	0	0	0	0	1	1	1	10	0	2	1	2	1	5	0	13	0	3	1	2	18	4	2	0	7
29	339	316	213	262	159	188	168	232	234	277	381	255	245	300	271	479	151	378	523	179	398	246	138	233	157	219	284	212	482	224	195	212	212	243	186	180	229	245	268	226	278	241	218	237	290	300	449	555	541
3	19	15	3	11	3	10	8	2	17	10	7	7	9	11	13	16	5	18	25	4	37	1	10	16	5	4	8	4	8	13	5	2	8	6	4	8	2	21	13	3	13	14	8	9	35	24	18	26	15
13	132	81	89	105	101	106	93	81	114	87	87	118	114	83	79	122	50	95	107	113	125	89	108	142	104	64	100	108	73	82	89	101	92	124	74	83	100	110	106	118	101	82	76	79	116	125	134	103	75
19	329	210	196	272	214	238	303	168	221	206	323	217	226	285	239	288	132	249	235	188	306	197	214	222	159	217	250	229	200	183	144	151	194	249	280	206	222	247	313	179	156	207	276	170	303	324	329	432	306
17	125	85	83	115	44	99	65	55	67	70	166	72	123	104	70	89	40	115	140	74	118	86	30	73	81	85	107	77	95	92	68	47	77	89	74	57	91	89	140	39	63	72	76	92	61	63	67	199	121
41	577	272	349	494	275	364	524	339	360	313	481	358	499	420	285	351	233	331	406	323	367	374	351	437	295	299	372	244	480	297	251	220	361	312	479	270	427	372	474	211	277	290	369	312	394	415	398	452	354
15	66	57	37	59	39	36	47	44	34	49	73	63	45	57	54	80	37	89	87	46	61	46	32	49	48	57	51	60	59	52	44	54	36	45	42	18	52	57	61	52	34	60	59	61	111	116	76	150	95
2	28	16	2	46	4	3	48	2	4	34	20	21	11	44	32	29	10	20	22	2	25	3	1	5	8	13	14	8	6	15	13	2	6	21	9	5	50	18	10	1	9	14	5	14	167	114	63	120	82
0	0	1	0	1	0	0	0	0	1	0	0	1	0	1	0	0	0	5	1	1	0	0	0	0	0	1	0	0	0	0	0	0	0	0	0	0	1	0	0	2	1	0	0	0	2	0	0	3	0
12	58	53	29	53	45	26	35	26	30	54	46	62	52	60	32	55	35	58	53	38	58	30	39	25	26	34	58	50	46	31	52	54	32	37	53	25	52	53	37	55	17	55	53	28	92	86	67	148	101
5	39	40	15	33	20	15	32	29	29	38	31	33	30	37	37	48	34	70	37	19	45	16	19	32	24	41	40	15	49	22	17	13	17	31	17	10	18	47	23	5	24	21	18	27	86	68	55	133	100
17	198	339	216	298	170	89	168	193	203	326	301	293	237	317	234	397	137	615	1267	131	219	251	122	211	216	294	374	215	817	228	208	215	169	244	199	114	219	303	270	111	302	230	327	427	377	428	400	625	718
9	49	63	121	38	69	68	34	43	122	78	74	22	58	45	24	16	60	95	34	55	34	70	28	148	71	164	66	52	24	92	130	128	81	86	47	9	20	216	138	102	44	69	98	245	100	34	141	23	22
29	329	210	191	360	180	219	287	191	191	251	350	261	190	247	233	291	125	343	368	149	263	205	166	203	188	187	271	184	226	254	158	146	217	232	198	195	224	292	252	172	270	204	208	230	626	597	524	667	673
9	75	42	50	48	55	36	50	63	70	48	53	43	63	54	50	60	39	74	99	27	66	45	38	52	47	45	59	48	52	51	45	65	45	61	70	31	46	58	48	51	46	47	61	55	69	66	64	74	64
23	261	348	305	393	297	267	244	361	254	380	399	247	451	306	263	341	252	284	253	351	423	231	255	378	283	414	415	296	298	257	268	358	323	257	378	366	377	341	209	110	229	344	358	248	301	344	545	272	333
0	2	1	1	1	3	3	2	7	0	0	2	1	5	2	5	4	5	1	3	2	1	3	4	4	3	1	2	1	4	6	3	3	1	0	1	0	2	1	4	0	2	2	1	1	3	0	4	0	4
1	19	21	15	13	12	13	11	24	14	12	18	18	27	25	13	14	12	37	32	10	33	19	13	10	13	21	26	13	20	18	15	31	12	23	16	17	20	10	15	24	19	17	35	19	12	17	29	27	30
0	0	0	0	0	0	0	0	0	0	0	0	0	0	0	0	0	0	0	0	0	1	0	1	0	0	0	0	0	0	0	0	0	0	0	0	0	0	0	0	0	1	0	1	0	0	0	0	0	0
0	0	0	0	0	0	0	0	0	0	0	0	0	0	0	0	0	0	0	0	0	0	0	0	0	0	0	0	0	0	0	0	0	0	0	0	0	1	0	0	0	0	0	0	0	0	0	0	0	0
11	82	86	105	69	55	57	33	85	71	57	87	70	99	61	57	84	73	100	90	127	76	76	53	103	67	73	81	58	53	66	50	35	42	54	49	60	61	65	72	59	113	68	52	54	78	115	120	86	103
494	3280	5361	9250	6556	4841	7687	2794	4738	3639	6175	5814	6014	7271	5999	5104	3608	5128	5295	3257	4744	7356	6208	1280	6282	9086	8503	5136	7340	3361	5047	2266	5418	4819	5411	5107	6088	4687	6239	4954	332	4841	6604	7860	3012	2743	4212	6315	2895	2550
15	183	186	89	169	83	114	80	81	86	112	169	142	158	191	170	213	69	189	191	86	219	133	93	101	83	126	156	115	138	99	93	114	95	118	113	85	101	136	152	75	143	96	128	131	126	156	220	534	433
2	8	15	22	6	2	8	5	18	7	12	23	12	14	7	58	13	11	7	46	5	16	12	27	24	9	6	10	5	48	8	2	10	8	15	10	1	3	9	11	6	20	6	5	12	10	17	16	45	30
0	11	13	9	6	14	13	3	10	13	12	9	13	8	6	15	19	13	10	12	7	11	16	15	10	7	11	8	19	12	14	13	11	10	12	17	5	14	5	15	11	8	12	22	10	12	3	8	11	6
0	4	5	2	2	5	5	1	7	5	2	6	5	6	6	2	12	3	4	6	1	2	4	4	2	3	2	15	5	2	2	4	3	4	7	5	2	3	9	6	3	6	4	3	6	5	2	4	0	1
6	102	75	133	60	18	36	65	43	40	61	57	48	152	86	8	89	38	39	136	13	36	74	80	57	30	39	54	39	84	74	95	15	87	55	39	17	76	36	57	25	19	126	48	140	36	37	135	100	31
4	55	121	259	70	142	111	109	129	118	102	103	162	152	99	122	214	108	158	236	99	97	181	171	89	67	73	109	135	356	212	241	135	132	108	132	77	140	94	128	112	108	225	164	137	94	54	152	65	62
0	0	0	0	0	0	0	0	0	0	0	0	0	0	0	0	0	0	0	0	0	0	0	0	0	0	0	0	0	0	0	0	0	0	0	0	0	0	0	0	0	0	0	0	0	0	0	0	0	0
5	4	10	8	15	10	11	9	8	13	14	5	8	11	13	2	23	10	29	21	10	9	15	7	9	7	10	12	14	20	10	22	20	14	5	7	9	13	12	10	10	7	7	17	8	9	5	5	18	12
42	459	196	446	282	313	356	266	405	435	305	332	317	259	525	355	722	326	778	893	410	552	460	240	220	324	121	310	437	657	552	387	207	292	291	323	203	347	307	329	382	323	379	345	313	488	303	427	440	360
38	252	312	235	202	142	187	145	245	239	180	253	267	283	271	171	367	154	290	325	201	237	295	202	204	133	178	306	206	306	163	175	208	172	206	198	161	171	230	205	203	247	144	187	195	265	322	442	842	640
12	137	97	77	101	67	91	78	80	53	75	134	93	64	110	108	180	50	132	127	52	154	67	107	81	43	63	99	59	141	71	56	54	107	72	82	34	76	94	108	82	71	72	63	86	106	125	120	382	254
12	94	24	3	134	7	12	208	15	12	123	140	102	60	152	51	78	50	66	61	9	121	10	11	17	31	18	59	25	13	25	53	15	23	68	27	22	83	57	39	0	31	30	32	49	384	463	327	580	384
2	21	41	32	26	26	23	48	53	45	29	27	47	36	42	36	61	33	52	46	36	43	35	30	24	45	43	25	49	46	51	50	42	44	45	49	29	69	20	26	10	49	48	35	38	52	54	67	35	38
28	177	291	167	164	176	151	176	182	342	204	224	151	137	179	210	369	139	658	332	186	289	273	438	372	140	270	199	236	184	300	245	256	252	206	299	197	262	245	253	243	157	186	325	229	280	158	234	180	196
285	4051	993	322	1655	425	1193	791	267	149	447	1598	234	1174	1255	1349	432	620	1875	1249	565	1784	891	244	333	1125	1883	1506	1286	510	789	403	427	490	927	300	282	243	1501	1811	93	620	715	899	1095	1770	591	408	737	1029
27	343	136	68	275	72	155	100	22	28	105	300	30	158	119	164	77	48	322	434	91	222	147	17	77	230	230	187	203	61	174	138	29	122	308	31	76	88	287	220	8	169	221	165	237	364	196	129	108	177
24	245	65	44	196	64	95	60	34	27	65	133	46	141	73	91	78	49	378	278	56	56	106	20	49	157	130	138	161	81	189	170	26	79	238	35	53	70	154	133	17	108	183	184	135	230	168	147	141	138
4	32	31	14	27	32	19	21	38	35	47	56	34	19	27	63	59	13	22	51	25	55	38	37	33	30	33	30	37	24	48	38	29	37	35	34	29	31	34	30	37	14	22	42	17	14	20	23	8	7
8	11	27	23	15	21	19	11	15	30	16	27	18	25	23	13	31	6	17	28	16	26	15	21	12	9	22	27	23	27	18	17	13	21	24	34	16	22	25	29	31	20	17	16	25	24	20	19	20	14
19	155	122	139	137	123	132	174	148	152	132	140	105	125	145	123	184	112	130	115	138	133	134	176	746	142	107	137	149	156	106	100	114	109	115	166	66	149	126	93	139	112	121	110	129	220	177	207	179	182
23	467	410	327	491	280	395	479	301	311	341	538	355	433	317	466	455	406	404	430	264	277	303	364	330	271	304	387	266	287	329	230	286	364	448	364	215	267	408	336	259	277	364	290	288	607	671	517	432	454
94	1221	1433	1035	1067	597	868	543	658	635	1054	1145	736	1152	880	632	709	546	932	988	923	945	762	254	643	854	713	962	951	789	1061	516	1092	658	694	579	846	661	895	1003	270	1045	902	1006	675	577	696	616	1311	1061
40	276	271	219	367	136	200	172	206	193	266	348	266	326	267	250	294	163	361	302	191	283	286	131	220	213	233	298	179	269	266	194	224	198	300	193	267	253	306	317	112	247	246	310	242	314	295	257	460	377
0	5	1	1	2	6	5	2	2	3	1	2	1	0	2	0	6	2	1	15	4	5	6	1	1	2	0	3	7	1	7	6	6	1	8	1	1	1	8	0	1	0	3	15	0	4	6	2	1	1
34	281	249	223	222	138	172	149	187	178	241	286	210	282	289	216	347	179	280	350	209	421	270	129	174	150	210	293	269	269	193	162	167	157	226	187	120	171	207	238	114	207	208	208	245	333	229	282	479	385
709	12142	4162	4434	7552	3797	8455	8434	2935	3030	3456	8467	3837	7817	4429	6855	4288	3909	6227	8193	4650	8310	6269	4449	6103	9742	5385	5860	6499	2116	7285	5087	5483	6684	10781	4563	3412	4285	8988	6611	1580	5151	6187	8899	7557	8585	4371	2858	3740	2748
10	120	91	84	138	122	85	157	63	65	124	143	73	98	109	107	72	69	99	74	32	106	76	70	72	58	64	92	62	102	65	58	74	102	135	91	96	106	99	96	54	50	90	83	86	188	157	140	161	204
229	2112	2227	1313	3286	1163	2030	2027	1801	1600	3308	2786	2703	2447	3727	3290	2755	998	2533	3040	967	2742	2531	1641	1405	1801	2144	2703	1690	2243	2493	1441	1198	2109	1971	1402	1312	2202	2550	2482	518	1342	1923	2560	1996	2966	3068	2783	4168	4810
1137	13206	11982	9016	16536	12415	14119	14995	11152	11157	15890	17496	14964	17106	16242	17645	14575	9922	12920	15733	8771	15042	13938	10270	9245	12954	12086	13212	9843	13168	11215	10217	8065	12566	12219	11865	9433	12427	13772	12179	5755	8870	12800	14812	11446	16498	15475	14710	15000	15802
12	139	139	87	121	159	128	142	155	145	143	139	172	160	172	141	181	151	161	186	117	143	117	153	135	118	101	131	120	119	123	111	149	162	138	132	101	99	163	93	139	96	142	93	121	213	193	181	119	121
27	592	225	176	397	210	295	334	179	200	297	406	266	331	397	325	250	332	523	380	218	337	209	189	212	273	226	278	344	206	373	210	361	359	450	311	231	336	317	387	168	285	367	253	253	631	588	306	691	709
26	305	238	153	269	176	211	145	135	163	207	252	202	190	259	227	247	168	363	312	154	269	165	151	196	200	163	206	239	186	234	141	189	200	197	166	129	185	227	240	153	223	229	173	185	279	277	170	425	410
8	117	66	38	109	39	55	103	42	55	79	117	83	77	95	86	83	45	101	98	56	108	57	58	68	61	65	81	68	68	70	60	59	69	93	74	49	52	82	98	30	64	52	79	73	146	128	113	282	186
23	161	181	188	185	97	135	110	142	136	167	200	132	234	192	139	173	100	210	182	159	219	149	69	145	118	179	203	162	157	179	149	101	139	187	150	155	122	200	164	82	139	157	176	144	140	150	145	283	222
72	564	596	504	636	294	486	376	444	411	499	650	562	582	596	589	746	374	524	727	428	626	496	285	544	544	652	497	488	735	508	391	316	444	440	420	366	497	647	577	190	561	537	543	410	708	986	923	1125	986
1	23	12	10	10	5	11	9	13	6	8	17	27	18	12	11	19	11	20	23	17	14	12	11	8	7	4	15	11	16	9	15	13	14	8	3	4	10	19	6	21	13	9	9	14	9	18	16	16	12
0	0	0	0	0	0	0	0	0	0	0	0	0	0	0	0	0	0	0	0	0	0	0	0	0	0	0	0	0	0	0	0	0	0	0	0	0	0	0	0	0	0	0	0	0	0	0	0	0	0
2	7	10	16	62	21	9	78	11	10	9	9	31	7	19	31	10	21	9	5	3	7	4	16	16	13	22	20	11	9	9	9	7	7	14	54	6	9	21	7	5	10	14	8	7	2	6	4	4	4
4	48	110	78	53	54	45	26	67	76	33	59	55	67	43	28	73	30	60	86	58	54	69	30	24	48	58	103	72	56	28	39	59	44	49	63	55	53	55	58	149	68	53	45	50	39	63	95	38	71
1	9	13	11	7	27	10	5	16	12	13	3	5	7	9	8	23	9	0	4	18	18	14	30	14	11	7	6	16	8	15	14	9	15	5	8	12	16	5	12	42	7	5	2	10	3	4	8	0	6
0	8	7	18	6	7	16	14	12	18	7	6	16	12	9	10	35	6	1	1	1	31	7	19	4	13	6	10	15	4	18	31	3	9	13	9	6	15	6	13	4	5	23	11	10	4	5	5	5	1
539	6580	8147	8481	7295	4554	10307	11073	3708	5778	12693	1500	9162	12019	9816	9872	11860	4213	442	1104	1525	14829	3519	9338	3945	5396	6579	4828	6430	1393	6636	6636	4127	4294	3371	2773	1563	3629	5252	6502	997	3175	5775	3604	2815	259	318	563	164	539
5	60	44	42	55	31	69	47	32	31	66	45	44	46	48	55	61	26	53	66	37	82	44	40	50	47	55	49	42	56	51	50	49	41	48	40	20	37	71	53	36	37	40	38	55	92	113	61	108	107
4	31	15	19	26	15	6	12	18	8	22	42	30	11	13	31	36	19	22	43	17	33	19	15	16	20	19	19	18	27	22	18	20	28	27	5	10	32	40	50	13	26	22	8	20	26	36	32	64	28
16	97	87	49	67	30	55	44	41	47	66	89	73	66	71	93	110	35	125	112	34	77	66	38	54	33	58	89	77	69	58	71	52	53	70	48	20	49	99	91	17	58	68	79	113	41	49	59	92	59
0	5	5	6	6	12	6	7	6	9	4	5	8	13	7	11	11	4	7	29	7	10	9	18	7	5	7	7	8	11	14	2	9	8	6	9	10	6	11	9	14	5	8	4	8	5	20	14	23	25
9	108	99	77	103	64	81	73	53	50	86	113	83	68	106	105	106	55	110	93	81	94	95	59	70	73	75	108	107	63	66	81	75	76	79	67	53	77	96	83	44	70	54	69	110	117	100	88	214	147
19	163	146	95	180	58	112	160	108	107	163	219	157	185	210	152	171	102	161	146	91	177	145	75	183	99	126	137	100	144	133	119	129	140	146	83	118	131	173	153	53	100	132	122	143	197	235	138	427	263
1	13	16	28	20	59	41	19	41	33	41	9	13	17	5	29	85	17	31	46	27	39	35	46	52	31	27	13	33	5	26	49	43	48	20	43	39	49	32	40	72	3	38	22	15	41	20	71	28	15
2	39	39	58	32	155	88	68	44	49	55	27	51	22	11	69	162	40	28	32	56	47	52	94	97	60	57	36	93	7	70	85	75	132	69	122	157	154	52	40	147	10	51	53	23	35	14	67	17	10
5	177	117	19	0	34	124	20	128	236	15	23	25	9	19	6	13	59	123	143	277	351	14	39	64	10	30	15	204	217	11	89	10	10	12	26	16	5	11	10	149	73	16	5	5	13	17	15	14	8
0	16	1	1	14	0	5	3	0	0	1	13	4	2	3	0	10	6	1	2	1	6	1	0	3	0	4	3	4	1	16	6	1	11	4	0	1	2	5	2	0	4	0	2	5	3	2	29	1	2
2	37	50	44	15	68	58	33	30	65	37	20	33	30	44	64	65	41	44	51	64	47	36	51	73	43	20	56	44	44	28	45	58	45	36	64	35	43	46	30	117	31	44	33	30	29	21	50	25	13
13	142	111	81	154	83	91	150	90	98	158	152	160	93	132	136	153	85	116	116	110	119	101	137	84	97	96	151	99	112	114	90	105	129	105	123	77	154	153	96	87	100	86	103	110	177	265	212	512	320
9	140	75	72	102	66	90	65	69	82	78	118	102	105	102	87	84	53	100	105	90	119	90	90	81	67	80	105	98	98	91	66	72	74	100	84	57	61	81	73	72	64	84	81	42	74	88	84	122	116
3	18	14	9	12	14	9	18	15	11	20	18	14	15	14	17	28	6	18	12	13	13	8	13	7	15	11	11	12	11	14	10	10	13	8	19	10	15	17	12	24	13	16	13	7	46	38	22	31	24
12	146	115	74	115	68	82	95	60	77	72	105	99	114	72	86	141	68	97	124	64	133	78	89	65	67	72	108	92	96	97	77	69	86	96	103	56	58	89	103	76	70	108	77	111	101	111	127	158	130
7	104	307	772	330	1142	900	825	1149	1010	253	700	1892	148	1	768	1643	549	202	397	910	383	575	2529	1373	667	428	148	951	31	314	362	644	592	594	1155	936	975	650	202	1164	2	441	487	223	241	437	411	291	169
222	2029	4585	2601	2687	1957	2949	723	3381	2432	2632	3812	2625	3655	2127	1765	1617	1969	3054	2335	3484	3512	2365	598	2931	2900	3159	2962	2868	2376	3620	1596	2424	2481	2145	2159	4057	1867	2357	2821	501	2733	2376	2780	1721	973	1671	1755	2106	2485
0	6	10	2	0	4	1	5	5	4	3	3	4	4	4	1	9	2	6	7	6	9	7	2	4	4	2	8	4	4	7	8	2	5	3	3	0	4	6	4	2	1	1	4	1	3	3	6	10	9
0	15	12	10	13	6	11	9	6	14	11	11	9	13	9	12	14	12	10	18	14	15	7	16	9	5	5	13	12	13	8	14	10	4	8	16	4	9	12	11	19	9	6	10	12	7	10	24	19	7
0	11	6	3	17	2	6	0	2	1	6	9	4	11	8	18	9	8	17	18	1	11	9	1	3	5	6	4	9	4	9	8	2	7	9	0	0	4	24	9	5	7	10	5	5	25	12	14	29	46
0	0	0	0	0	0	0	0	0	0	0	0	0	0	0	0	0	0	0	0	0	0	0	0	0	0	0	0	0	0	0	0	0	0	0	0	0	0	0	0	0	0	0	0	0	0	0	0	0	0
3	15	15	17	21	16	6	6	10	16	12	16	14	9	15	13	20	15	8	16	8	14	10	16	8	13	3	10	14	6	9	11	4	9	9	11	11	17	13	13	18	7	12	10	15	17	19	29	12	15
7	49	46	26	60	39	33	84	33	32	57	72	55	34	61	60	60	33	58	31	33	56	29	32	39	49	38	56	25	42	36	33	43	37	47	36	26	55	36	40	34	32	47	29	49	144	142	97	78	87
2	26	23	15	33	17	9	34	10	14	28	25	18	36	35	52	28	25	33	32	13	26	13	21	18	21	8	11	22	17	18	18	49	14	15	13	10	34	13	24	12	24	19	15	18	50	77	40	55	27
1	33	14	9	39	18	14	26	10	7	48	19	18	37	41	23	36	14	32	16	10	26	16	11	18	18	25	27	13	10	12	9	18	12	13	14	5	25	25	18	9	15	18	24	22	76	94	40	54	54
5	44	30	26	60	18	29	53	20	28	46	48	55	46	60	41	58	20	29	42	30	28	17	32	50	31	29	33	23	24	30	33	55	26	40	38	35	56	32	28	26	31	33	23	35	105	140	100	104	95
22	187	250	212	188	198	144	136	200	185	197	196	210	189	239	144	340	187	239	256	223	388	162	152	160	122	185	270	274	206	179	179	282	194	174	194	171	171	167	137	235	428	179	138	173	179	246	273	285	285
12	93	93	74	107	56	70	54	48	80	73	83	67	83	94	62	98	48	79	76	61	88	66	32	51	49	82	91	74	76	59	65	62	76	57	53	73	55	86	48	53	68	49	77	56	63	83	101	120	72
12	167	139	111	112	68	127	134	115	132	108	144	133	161	143	171	173	74	119	152	140	173	127	157	129	88	111	153	98	111	102	99	112	152	211	114	142	131	131	150	132	95	98	178	220	154	158	287	281	184
17	153	144	156	177	113	93	184	106	187	121	134	181	164	153	173	114	89	183	149	70	173	98	99	144	116	129	132	125	111	122	156	181	130	210	141	78	162	168	145	58	119	124	214	193	313	211	258	304	368
1130	16768	23091	21143	15406	21811	17808	7487	24602	15699	16250	22452	19976	22427	16366	12085	16029	19668	17218	14131	22712	20143	14916	10107	16864	15062	17327	16693	21580	18772	20802	10014	16836	17726	11423	17432	24460	12972	17116	15284	4763	16217	18602	13679	8821	5271	7130	7503	5938	7327
16	225	153	126	295	124	109	233	117	117	296	333	230	182	198	200	237	77	240	218	122	147	137	107	150	141	146	177	89	141	156	147	226	182	205	146	67	282	198	229	35	145	197	175	175	344	410	340	370	338
4	50	29	25	36	14	23	44	36	21	84	46	47	30	48	55	61	18	52	45	0	30	27	1	19	9	12	41	8	33	29	19	10	28	18	16	8	25	26	36	1	25	25	45	37	62	97	27	185	79
3	14	12	0	11	0	1	8	1	2	9	13	7	7	9	17	12	3	7	14	1	16	2	0	4	1	5	7	1	4	5	7	0	9	5	6	1	8	6	3	0	5	2	1	6	11	15	6	24	2
308	5517	7425	5664	5303	6786	4171	6379	4992	5293	4302	6241	6037	3823	6209	4113	9399	5858	4434	7775	6016	7108	2930	2118	3901	2806	3987	4829	5967	9162	4313	5611	3552	3444	2807	4141	5061	1483	3074	3775	2479	5383	4404	3211	6114	1499	1395	2655	1172	1283
0	11	4	16	12	16	13	12	21	11	16	10	7	12	17	21	31	4	19	15	9	15	9	11	16	16	16	14	13	10	19	13	13	14	10	15	11	16	11	14	11	8	12	16	21	19	20	12	34	21
119	850	921	795	725	507	630	464	674	700	642	796	791	907	851	614	954	486	1090	1261	641	768	797	578	632	778	773	948	765	877	729	688	634	601	735	627	478	623	881	711	578	697	822	779	834	994	823	1079	1553	1565
23	224	66	20	526	16	27	798	16	25	295	344	238	202	406	171	183	57	165	127	11	203	38	9	23	84	73	134	38	39	125	107	19	113	142	76	44	432	136	86	3	54	134	168	91	1089	1112	766	1267	1095
29	335	355	180	211	129	125	130	142	141	214	244	267	306	208	222	283	146	427	447	138	233	242	114	164	102	303	175	182	266	270	198	180	154	219	169	119	135	210	226	67	183	205	174	338	394	201	239	377	370
253	1151	1233	1510	1648	893	1242	1117	1312	1302	1369	1391	1235	1572	1942	1771	2003	1322	1433	1580	1002	1471	2162	1670	1118	978	1437	1411	1640	2065	1269	1026	1459	895	1349	1288	1088	1376	1189	967	479	1562	976	1220	1349	1082	909	1847	2934	2323
4	15	18	50	22	36	16	23	47	54	17	17	27	20	22	25	27	15	21	52	14	21	25	32	15	17	23	17	14	11	13	11	16	18	20	67	13	30	15	20	17	16	40	16	33	43	42	36	87	46
3	69	59	39	49	32	46	44	42	29	39	55	54	38	43	39	36	24	62	58	37	48	42	33	29	39	30	63	31	46	24	35	41	37	43	50	32	34	60	50	48	39	41	34	47	61	65	45	119	99
79	858	964	622	798	373	569	571	613	714	632	756	743	863	752	687	827	511	846	1150	568	727	645	478	545	498	618	706	665	677	762	590	910	691	781	676	673	537	827	713	378	692	691	635	574	615	701	791	1306	1099
3	160	102	69	195	77	101	148	80	76	84	135	96	85	120	156	165	72	98	131	85	126	72	76	89	116	98	91	84	93	96	92	75	75	116	66	60	117	110	148	70	91	90	92	90	184	245	212	248	220
0	10	10	2	12	2	5	2	9	4	8	7	4	12	14	5	10	6	6	9	1	4	1	0	2	4	3	3	7	1	5	11	6	6	5	5	2	2	5	4	3	1	3	5	1	4	5	5	16	12
6	66	47	40	102	35	42	67	39	46	55	63	69	67	74	65	62	38	35	42	54	70	27	25	32	52	59	49	49	35	62	55	33	49	42	37	27	39	54	47	57	47	46	50	43	90	94	91	72	78
0	1	3	1	0	0	0	0	1	0	0	0	0	0	0	2	0	0	0	0	0	1	0	0	0	0	0	0	0	0	0	0	0	0	0	0	0	0	1	1	1	0	0	0	1	0	0	4	0	0
7	136	116	109	132	155	144	116	154	124	117	153	134	122	108	130	205	96	130	156	145	160	98	160	160	129	91	167	125	142	100	136	108	128	126	99	80	99	162	127	209	97	130	102	133	130	130	140	146	137
33	519	204	132	612	136	266	476	133	142	321	453	323	306	459	390	287	150	242	340	171	440	155	126	173	238	176	240	157	182	218	166	155	206	203	117	102	202	397	395	66	184	236	161	239	374	595	359	572	437
12	172	208	287	157	478	230	192	282	207	277	277	283	230	275	325	422	125	157	181	257	111	185	256	117	255	226	233	161	205	135	227	191	199	209	324	179	220	226	263	575	142	227	177	184	226	168	234	76	94
8	54	51	81	139	41	38	89	67	63	88	107	92	99	55	53	43	53	228	62	47	23	35	36	61	75	86	87	72	93	117	147	140	126	101	36	19	84	79	78	45	71	145	94	55	251	95	222	68	121
6	57	91	66	67	22	31	45	45	54	84	59	66	67	87	58	39	16	46	87	28	29	23	19	11	39	51	30	30	85	97	76	85	56	27	43	12	24	28	70	26	42	70	56	54	25	47	47	31	42
14	164	114	173	172	96	142	148	73	73	99	117	135	149	113	83	111	57	105	108	111	154	84	76	96	117	85	83	104	75	133	99	82	105	111	91	72	95	96	88	62	76	108	61	95	146	149	93	113	108
6	58	34	18	83	39	30	79	32	31	43	63	49	51	55	44	47	19	46	40	29	59	17	26	25	34	32	33	27	35	40	23	21	25	38	21	30	49	34	39	25	28	40	26	34	29	49	87	108	52
3	198	44	182	208	10	9	23	24	13	78	173	21	29	15	65	124	176	272	577	14	67	43	10	16	52	78	19	13	825	518	517	192	360	255	151	41	150	30	106	16	174	485	226	175	188	414	229	251	246
3	25	6	16	10	6	8	8	1	3	4	6	8	7	4	19	11	7	17	23	3	10	5	3	3	7	3	9	7	27	25	23	5	43	23	11	10	14	3	4	7	17	19	71	19	6	16	15	21	11
4	110	105	53	116	95	84	68	99	124	80	79	104	115	105	71	136	51	100	120	73	94	85	86	73	109	90	85	81	88	80	70	74	82	59	64	48	86	107	88	182	71	90	69	77	74	94	104	67	84
2	88	55	58	46	106	121	77	76	61	61	43	88	77	54	65	121	54	32	71	101	64	37	81	98	65	37	44	102	85	40	81	47	62	39	67	62	49	41	44	81	63	54	80	65	39	34	50	37	20
51	376	746	592	412	639	444	220	602	561	452	512	481	521	496	257	601	286	469	564	638	572	423	354	356	433	453	682	544	523	377	389	452	350	409	622	332	398	522	541	1067	482	452	397	358	404	438	682	266	463
46	430	478	356	405	249	351	359	284	291	397	409	475	386	395	347	531	233	373	439	248	350	285	356	315	314	315	375	283	386	429	389	334	325	409	350	226	426	452	360	363	347	452	350	518	569	498	571	699	507
108	1208	1322	1497	1552	1485	1191	1182	1737	1341	1340	1718	1429	1555	1497	1327	1634	1336	1054	1229	1500	1658	1102	1448	1503	1386	1203	1293	1228	1097	1240	944	1131	1274	942	1713	1194	1066	1422	1674	1537	1144	1353	1326	1048	1007	1113	1523	1037	1103
673	8809	10878	8937	7307	4208	6490	2020	6276	7472	5897	7852	6285	8985	5008	5325	3358	6280	9423	12815	7706	11169	7317	1659	5913	7517	5873	8426	6220	5548	8373	3157	3126	7205	5779	4875	7607	2931	8230	8831	1537	7603	4481	4423	4393	3318	4165	4605	5084	6407
67	529	484	631	585	531	489	500	680	492	523	467	552	582	479	457	673	396	516	441	509	739	522	624	686	548	565	442	445	473	549	444	310	457	449	681	437	472	612	487	363	349	713	786	530	960	686	696	778	859
36	385	340	260	442	290	339	363	243	300	307	291	325	417	304	330	306	245	329	308	319	371	255	250	348	270	289	250	249	220	286	263	183	321	289	308	256	278	397	340	205	274	287	273	299	402	382	345	318	289
5	28	19	23	42	29	30	48	14	22	29	24	24	38	34	39	27	19	38	28	35	36	24	18	37	35	27	33	38	21	36	35	30	27	33	25	22	32	33	28	43	15	25	27	46	47	64	49	25	21
5	35	61	64	41	101	52	49	68	63	62	51	45	53	76	65	127	46	62	83	69	75	61	91	89	57	58	96	76	55	50	56	80	68	80	97	53	54	65	75	135	60	65	58	51	57	44	57	40	56
21	143	129	150	202	120	121	120	116	112	192	165	166	184	167	125	188	98	136	212	124	152	115	90	143	113	157	134	136	192	156	138	132	114	174	88	93	147	171	155	142	112	144	152	183	208	186	196	250	258
1	24	43	29	23	36	34	15	31	25	36	17	21	35	12	22	35	15	28	29	23	19	14	33	31	25	21	14	26	16	6	11	30	30	30	19	17	20	32	14	39	22	18	16	24	19	19	25	7	7
14	80	120	126	76	135	73	63	88	120	85	87	114	122	88	70	150	58	94	103	111	98	99	131	74	75	89	150	104	103	66	100	143	104	124	151	79	106	88	105	302	91	111	98	101	78	66	103	68	69
9	68	122	156	61	170	108	73	130	118	103	89	131	151	123	83	165	91	107	95	137	106	112	134	103	81	104	133	144	133	81	125	95	119	107	152	104	110	129	114	254	101	107	130	82	111	80	127	51	53
0	0	0	0	0	0	2	1	0	0	0	0	0	0	0	0	0	0	0	0	0	0	0	0	0	0	0	0	0	0	0	0	0	0	0	0	0	0	0	1	1	0	0	0	0	0	0	0	0	0
0	0	0	0	0	0	0	0	0	0	0	0	0	0	0	0	0	0	0	0	0	0	0	0	0	0	0	0	0	0	0	1	0	0	0	0	0	0	0	0	0	0	0	0	0	0	0	0	0	0
0	0	0	1	0	1	0	0	0	0	0	0	0	0	0	0	0	0	0	0	1	0	0	0	0	0	0	0	0	0	0	0	0	0	0	1	0	0	0	1	0	0	0	0	0	0	0	0	0	0
0	1	0	0	0	0	1	0	0	0	0	0	0	0	0	0	0	0	0	0	0	0	0	0	0	0	1	0	0	0	0	0	0	0	0	0	0	0	0	0	0	0	0	0	0	0	0	0	0	0
0	0	0	0	0	0	0	0	0	0	0	0	0	0	0	0	0	0	0	0	0	0	0	0	0	0	0	0	0	0	0	0	0	0	0	0	0	0	0	0	0	0	0	0	0	0	0	0	0	0
0	0	0	0	0	0	0	0	0	0	0	0	0	0	0	0	0	0	0	0	0	0	0	0	0	0	0	0	0	0	0	0	0	0	0	0	0	0	0	0	0	0	0	0	0	0	0	0	0	0
0	0	0	0	0	0	0	0	0	1	0	0	0	0	0	0	0	0	0	0	0	0	0	0	0	0	0	0	0	0	0	2	0	0	0	0	0	0	0	0	1	1	0	0	0	0	0	0	0	0
0	0	0	0	0	0	0	0	0	0	0	0	0	0	0	0	0	0	0	0	0	1	0	1	0	0	1	0	0	0	0	0	0	0	0	0	0	0	0	0	0	0	0	0	0	0	1	0	0	0
2	21	15	12	15	13	15	33	11	19	8	25	10	21	17	26	13	15	10	15	18	22	13	12	15	20	12	12	18	24	20	28	14	19	21	24	10	21	23	31	14	13	22	15	20	26	35	24	23	18
8	46	116	93	42	71	63	24	83	79	41	68	77	66	58	36	95	37	61	98	63	66	81	37	52	43	54	109	63	89	55	49	71	26	58	65	49	52	69	67	85	90	44	40	58	43	59	98	80	101
768	7817	6894	5622	9730	6655	7472	8893	6853	6812	9471	10338	9072	10064	9464	10480	9632	6183	7762	9632	6102	8497	7726	8474	6889	9621	7846	7821	7105	7459	7877	7174	5303	8563	8352	8122	6112	8970	9691	8272	3093	5411	9728	9938	7257	11894	10651	10538	8898	9640
65	565	446	342	471	190	304	436	343	459	468	468	398	418	492	436	652	248	330	468	233	504	279	372	352	209	288	422	268	409	385	316	272	293	370	264	155	266	481	489	328	372	278	299	393	459	508	536	844	659
30	318	294	270	265	247	239	215	262	289	263	347	279	309	315	306	457	272	328	354	257	271	280	321	287	217	250	330	228	372	203	223	254	231	262	297	241	209	333	269	234	270	217	262	247	280	280	321	402	359
0	17	27	10	13	4	9	10	6	10	10	14	12	11	18	13	21	8	32	33	14	21	16	9	18	9	19	25	26	22	9	20	11	11	13	7	11	10	22	21	5	21	23	22	17	13	6	16	20	15
0	0	9	6	2	5	7	4	7	4	5	3	3	7	1	11	14	4	5	10	5	6	10	18	18	7	10	6	11	5	7	11	3	6	5	10	11	5	3	4	8	0	5	9	8	8	3	9	5	5
26	449	217	576	574	710	436	302	494	341	672	437	406	257	340	316	686	286	561	282	510	303	493	505	591	400	711	353	460	438	717	307	224	313	405	502	370	296	314	416	167	277	666	504	442	298	286	351	264	212
5	24	1	1	26	7	3	1	9	6	6	11	3	7	3	7	6	2	58	13	17	8	0	5	2	5	15	17	8	15	4	6	1	3	16	2	2	1	4	2	18	12	2	11	2	16	14	12	16	16
40	258	285	251	321	101	228	133	144	203	253	257	297	264	250	230	229	165	455	278	214	285	321	91	204	178	317	408	232	285	245	153	347	202	218	220	252	163	299	253	72	196	203	234	250	260	361	413	660	560
71	834	989	785	954	683	630	898	648	701	798	986	927	1612	738	960	1079	525	1789	2046	427	843	819	607	565	707	788	848	726	1609	861	999	1375	781	894	804	472	481	652	873	462	827	955	688	788	2147	1071	1333	1170	1721
170	1141	1297	2100	1389	2064	1312	1067	981	674	1114	1389	1081	1076	1426	1641	1953	864	1008	791	1582	2111	1416	1152	1522	1347	1468	1647	2018	1026	1426	1015	1474	1702	1318	1487	1337	1635	734	1318	1697	1064	1153	1366	718	530	444	486	544	464
53	624	542	554	573	417	477	538	603	542	614	620	585	598	623	486	820	432	512	619	400	587	474	555	468	435	351	561	405	594	477	531	585	475	471	499	397	546	599	454	454	529	463	537	441	588	484	676	1101	896
0	0	0	0	0	0	1	2	0	0	0	1	0	0	1	0	2	0	0	0	0	0	0	0	0	0	0	0	0	0	0	0	0	0	0	0	0	0	1	0	0	0	0	0	0	5	1	0	6	1
274	1597	1061	483	2392	310	913	1178	551	448	361	923	830	1285	658	1598	713	717	1228	1756	649	879	912	655	661	587	548	1094	713	765	972	599	383	909	1163	811	395	331	1365	1621	81	737	553	510	636	871	844	434	1345	778
29	312	172	135	272	64	85	119	67	143	94	216	230	217	133	174	246	132	231	405	66	183	176	133	87	136	126	189	100	262	185	128	120	131	163	99	58	84	217	213	32	185	148	107	84	132	130	132	318	187
18	239	134	187	125	107	98	65	138	193	209	220	163	138	133	136	203	129	264	253	157	170	106	111	158	104	137	160	138	266	197	149	136	114	157	128	107	139	178	160	195	130	197	169	201	203	144	197	274	216
3	15	34	12	11	41	20	6	22	27	15	13	15	20	21	25	36	9	22	30	19	17	32	33	19	28	23	19	17	22	9	19	23	14	20	27	14	19	18	25	46	17	23	24	19	14	20	26	13	16
3	63	29	25	58	29	31	53	25	23	49	55	54	38	52	62	52	31	61	44	24	47	33	25	46	39	48	47	40	40	33	33	40	45	44	40	35	49	45	45	29	30	36	47	35	88	92	91	137	73
31	432	295	408	392	356	293	446	335	429	326	447	338	441	335	318	428	343	473	325	331	371	277	409	461	409	318	298	345	251	319	270	330	340	277	331	302	451	294	345	343	285	363	353	260	629	556	614	463	375
14	188	121	88	249	101	117	232	95	100	155	189	177	163	180	167	136	83	152	167	84	190	111	106	105	113	117	140	90	96	133	98	119	154	109	130	84	148	205	171	75	103	128	121	139	478	389	319	327	347
34	253	242	210	242	207	203	272	275	269	291	226	420	340	388	240	318	240	327	278	220	269	247	248	249	274	227	324	248	517	253	191	465	212	225	237	257	251	241	145	160	219	203	255	240	280	214	258	292	269
4	44	39	41	44	32	51	42	46	42	39	44	40	45	53	46	52	19	46	51	51	78	43	49	46	35	42	40	48	35	36	38	38	33	30	56	25	42	39	18	29	33	29	49	37	35	50	46	41	29
0	1	1	0	2	0	0	0	0	2	0	0	0	0	0	1	0	0	0	2	0	1	0	1	3	2	2	0	1	0	0	0	0	0	1	0	0	2	0	1	0	3	0	1	1	2	1	2	5	1
0	0	0	0	0	0	0	1	0	0	0	0	0	0	0	0	0	0	0	0	0	0	0	0	0	1	0	0	0	0	0	0	0	0	0	0	0	0	0	0	0	0	0	0	0	0	0	0	0	0
37	246	435	306	405	177	278	404	388	484	314	361	695	732	384	321	773	524	564	552	202	241	388	574	651	223	291	342	170	683	631	440	199	321	230	516	114	254	318	634	365	357	534	231	372	475	407	419	410	374
0	0	4	0	2	4	1	0	0	0	4	1	4	3	1	2	3	3	0	1	0	0	0	0	1	0	0	0	0	1	1	1	0	0	0	1	1	0	2	3	0	4	1	2	3	1	2	1	0	3
1	21	37	9	86	22	55	52	68	19	21	17	122	161	42	20	19	62	13	8	12	30	17	39	32	75	20	33	8	16	107	29	30	62	28	25	17	6	46	13	8	37	46	5	49	11	7	18	3	5
0	0	0	0	0	0	0	0	0	0	0	0	0	0	0	0	0	0	0	1	0	0	0	1	0	0	1	0	0	0	0	0	0	0	0	0	0	0	0	0	0	0	0	0	0	0	0	0	1	0
99	804	1694	1347	2422	916	1039	1601	1381	2395	1578	1046	3360	4172	1783	2064	2265	2629	1113	1168	410	1420	994	2123	1003	1669	1213	1275	455	1664	2614	2404	2275	1855	1623	2123	393	1546	1257	1871	512	971	2035	715	2101	1066	1133	1652	925	1068
3	30	43	8	24	10	18	10	11	18	11	18	19	18	24	21	19	9	37	37	13	21	16	11	13	8	20	19	31	17	22	15	15	12	14	21	17	13	34	24	13	26	15	16	18	13	11	28	51	13
92	593	1471	729	1324	835	822	901	1011	990	1047	952	1225	1293	1043	761	1022	964	1520	910	1044	862	758	711	584	954	940	903	1040	631	797	1023	2482	1426	944	1001	948	1140	1198	1068	1059	895	1014	1439	961	515	477	750	392	574
0	3	0	1	1	0	1	1	0	0	0	0	1	0	0	0	0	1	0	1	1	0	3	0	0	1	0	0	2	0	2	1	0	0	1	0	2	0	0	0	0	0	4	0	0	0	1	0	0	0
99	741	1192	1005	924	849	965	650	934	1035	960	954	954	1249	1117	823	1145	863	1007	839	863	846	1050	816	928	802	938	1039	987	924	803	680	937	868	765	914	982	767	996	946	557	854	923	812	744	668	743	868	1004	1039
44	547	579	314	488	200	282	247	276	292	445	417	452	485	551	383	504	223	537	521	320	531	294	233	258	371	472	525	427	399	420	342	439	375	442	237	198	396	476	529	598	363	460	483	424	360	383	467	728	710
2	22	38	9	30	23	35	61	23	35	39	37	30	20	29	22	48	36	27	27	28	24	9	29	41	23	24	18	15	22	16	26	14	20	24	18	12	30	31	15	18	22	24	29	25	41	70	35	50	45
0	6	9	5	3	3	6	6	4	5	1	2	4	3	2	4	6	5	6	3	7	12	6	7	8	3	6	7	4	2	6	7	7	10	12	14	2	5	3	7	7	4	5	5	7	6	3	5	4	5
2	30	37	14	31	17	17	26	22	21	40	46	34	30	43	31	43	16	53	50	25	35	21	11	28	20	31	47	26	45	24	19	20	17	24	11	15	20	43	23	28	23	25	16	25	31	36	25	113	81
11	100	87	136	111	140	97	78	95	120	121	106	90	116	129	108	132	53	116	119	100	116	70	117	89	73	91	126	112	122	99	85	86	94	116	123	66	119	88	107	148	65	116	129	121	241	200	193	228	197
16	109	122	100	107	66	70	65	70	80	87	99	118	113	113	64	135	67	138	126	70	122	93	72	72	81	91	102	85	95	98	62	111	76	73	77	64	68	106	80	76	74	98	102	110	61	60	77	115	82
22	131	146	126	196	122	109	108	89	126	236	186	153	188	165	129	152	81	211	156	114	101	295	99	122	129	176	143	126	170	99	132	116	147	101	166	81	173	95	198	50	96	132	255	147	159	150	142	180	136
12	183	149	136	120	152	183	164	215	133	175	193	132	148	144	132	182	140	160	187	171	232	119	178	203	198	143	168	173	190	170	156	105	146	153	181	199	164	142	224	84	155	162	170	132	143	168	182	160	135
40	371	394	302	409	220	261	241	254	257	348	382	333	342	403	300	475	226	433	469	217	328	289	232	254	279	350	372	310	351	300	253	214	250	349	269	257	334	351	293	176	295	329	342	327	415	432	487	1038	868
19	125	173	130	115	26	57	59	76	97	139	89	118	116	145	173	127	80	131	172	53	112	100	82	67	70	77	79	90	134	81	62	59	93	115	91	31	34	94	119	55	94	81	67	160	65	83	194	168	223
29	362	258	278	325	197	331	254	233	276	343	311	306	340	327	321	317	188	282	413	274	320	253	265	238	251	241	339	261	310	323	277	242	291	314	275	248	254	356	331	199	202	239	338	305	261	243	381	421	321
9	62	28	43	39	27	26	35	44	38	50	38	50	37	56	43	61	29	56	40	21	38	44	39	35	44	44	34	44	53	26	33	30	43	35	33	30	31	39	49	29	39	28	51	37	78	86	60	75	57
48	411	453	188	325	98	129	172	170	199	461	393	281	281	432	251	369	150	384	263	168	362	223	218	196	148	270	361	223	265	273	145	307	243	257	162	151	172	398	365	268	271	185	176	241	243	264	328	1131	988
18	200	247	289	140	291	182	139	220	242	279	224	245	258	254	187	322	165	237	235	240	231	196	292	165	199	242	315	383	223	188	251	399	272	270	351	219	321	253	319	586	221	264	291	278	158	135	210	129	152
0	1	1	4	1	0	3	2	0	1	1	1	0	1	0	1	1	1	1	5	0	1	0	1	0	1	2	0	1	2	2	0	0	1	0	4	1	0	1	8	2	3	1	0	1	0	4	0	2	0
6	64	55	44	51	51	30	31	42	27	43	52	43	44	37	54	67	25	44	85	29	55	32	48	31	27	57	50	62	43	42	30	23	36	52	45	43	41	47	30	73	41	30	29	36	64	58	81	138	94
37	391	268	284	352	249	267	260	257	230	286	352	291	345	346	341	381	229	371	319	266	340	253	287	270	280	244	271	231	282	310	236	273	257	261	276	152	186	312	414	252	309	254	284	296	477	446	408	448	403
5	26	18	31	18	17	27	39	26	31	20	37	41	29	24	21	37	28	32	17	33	31	25	25	24	38	25	25	30	21	44	29	34	21	31	37	25	34	27	21	35	17	33	29	23	91	67	68	47	38
4	27	8	11	18	7	8	9	6	14	13	12	14	8	11	12	15	3	16	12	6	13	13	5	6	8	7	6	12	14	10	14	7	5	11	11	3	7	9	16	17	7	2	16	19	18	21	28	53	41
16	266	218	201	242	221	202	182	194	253	226	186	171	249	210	227	223	156	262	180	149	190	159	172	106	223	175	207	133	151	270	173	298	235	173	142	135	202	203	273	72	134	155	264	181	203	204	269	281	175
7	75	153	88	110	141	87	114	68	169	102	85	70	128	108	164	140	79	90	175	52	171	67	155	86	125	106	67	101	205	109	150	54	149	68	207	51	69	78	107	68	181	109	52	70	196	175	127	136	176
2	19	12	12	9	70	13	15	28	36	37	10	20	8	8	18	67	33	21	32	50	58	30	68	48	12	25	8	36	7	15	44	37	38	25	34	12	28	12	34	97	10	17	5	8	12	26	20	20	11
11	92	57	132	88	85	30	43	78	66	117	109	67	118	97	100	148	73	258	501	73	97	112	108	74	45	114	155	46	132	176	224	62	176	240	121	32	161	77	223	61	57	132	166	174	597	356	282	282	385
0	14	17	10	10	4	10	7	8	5	20	18	10	12	18	10	31	12	57	43	14	8	4	4	25	13	6	20	24	14	26	24	9	21	15	19	18	6	9	6	21	4	14	15	14	23	17	20	39	24
24	283	264	275	256	150	195	231	218	261	275	310	247	277	308	207	443	230	345	317	207	281	275	181	315	232	228	311	286	310	262	172	260	220	277	192	316	266	276	248	143	312	271	316	244	350	323	355	400	383
7	48	82	51	48	90	47	76	72	88	62	62	60	37	74	54	100	85	16	103	101	94	70	51	70	42	47	47	55	102	53	96	23	51	22	51	100	39	51	42	41	56	58	45	39	37	26	55	23	22
2	110	48	60	79	104	70	87	66	66	74	91	75	108	59	83	84	41	101	58	49	82	45	74	69	78	51	69	67	87	56	39	80	65	68	74	49	58	62	75	50	37	48	85	59	148	98	107	99	78
8	146	65	64	205	48	93	144	49	42	140	166	120	128	166	136	109	44	143	91	49	127	76	77	46	87	143	90	46	52	78	67	218	76	134	83	56	148	152	128	26	78	95	143	127	132	212	161	242	159
17	205	147	137	214	114	151	196	122	155	196	162	174	178	200	185	166	84	225	189	104	232	104	95	100	132	104	182	107	131	194	147	135	128	139	148	94	187	195	110	79	108	125	148	151	226	298	231	266	250
59	557	460	413	496	253	331	411	363	410	414	519	471	563	486	397	530	301	551	609	290	458	462	310	368	349	373	470	357	458	365	329	324	369	422	331	348	365	425	407	190	391	366	525	431	567	576	575	1284	911
10	176	148	82	158	94	106	134	130	148	135	141	149	137	168	151	160	101	199	171	134	128	114	122	105	79	105	149	113	147	122	96	138	114	130	115	88	102	160	156	145	122	101	133	160	186	206	171	184	154
45	437	264	281	395	166	272	304	193	270	255	395	301	321	294	280	338	161	357	402	232	373	283	233	218	236	240	344	259	266	316	192	183	257	294	252	194	223	409	392	169	239	283	317	247	416	433	351	638	545
35	461	518	364	342	276	371	314	300	306	410	415	305	411	356	350	489	282	453	384	457	558	315	226	330	284	319	340	385	364	297	301	845	352	245	225	295	310	330	279	196	300	288	289	253	425	389	378	685	499
4	49	26	32	30	30	29	38	30	24	33	36	34	31	29	41	59	25	38	29	30	35	31	32	25	21	24	33	29	24	37	29	21	25	32	29	20	20	20	20	26	31	23	33	31	76	81	57	91	84
15	222	217	146	222	100	100	153	147	218	181	132	211	188	176	162	279	147	264	218	112	169	160	132	119	113	146	173	149	191	231	190	118	171	201	139	103	108	177	182	120	201	142	124	148	162	166	228	227	240
41	456	303	239	572	132	201	303	213	211	507	619	336	361	616	314	384	157	442	443	194	500	230	131	205	240	198	397	202	232	333	146	138	199	332	172	241	301	349	263	155	245	220	325	255	504	681	595	1462	1362
1	4	2	2	3	4	4	6	2	1	13	14	3	2	10	6	5	4	16	6	4	15	4	4	2	1	0	8	8	0	1	3	1	4	1	3	0	1	5	4	1	12	5	0	2	2	3	3	5	1
25	212	168	124	183	75	89	98	69	86	180	147	147	138	179	159	239	102	204	172	98	143	129	92	121	98	146	162	112	210	116	104	140	100	130	103	84	114	147	152	99	130	129	141	153	175	218	198	613	504
34	308	229	226	213	133	167	137	190	209	185	236	250	255	240	204	343	146	283	356	120	288	216	146	162	130	176	228	196	267	197	129	356	207	201	215	84	167	232	235	134	194	156	177	294	228	219	302	504	398
5	110	224	122	341	148	127	113	172	190	122	185	118	159	155	151	200	200	132	222	226	214	142	358	148	136	388	160	145	218	181	93	142	150	167	178	398	133	220	156	223	208	109	126	158	96	83	165	120	144
11	149	120	90	120	95	83	118	81	86	106	131	110	137	123	109	127	112	104	106	78	103	85	78	77	81	78	111	57	94	80	70	64	79	90	79	62	94	118	109	77	71	83	105	108	191	184	134	203	157
0	1	0	0	0	1	4	0	2	2	0	1	0	2	1	1	0	0	0	0	0	1	0	4	0	0	0	0	0	1	0	0	0	1	1	0	0	0	0	1	1	0	0	2	1	0	1	1	1	1
0	0	0	0	0	0	0	0	0	1	0	0	0	1	2	0	0	1	0	0	0	0	0	1	1	0	0	2	0	2	0	0	0	1	0	0	0	0	0	0	0	0	0	0	1	1	1	5	0	0
28	292	225	157	149	110	156	273	211	166	129	170	178	244	230	272	228	171	145	189	100	207	149	178	165	156	132	135	115	203	158	149	117	141	116	146	87	125	225	272	155	210	110	76	92	188	198	188	340	170
0	0	1	2	4	4	2	0	2	3	3	1	5	3	1	1	7	1	1	9	1	2	1	1	2	3	2	5	4	8	2	2	1	1	2	4	2	2	2	2	2	6	0	1	4	0	2	3	0	1
0	1	3	0	3	2	0	0	0	2	0	0	2	3	1	0	1	0	0	1	3	0	4	0	1	0	0	0	1	3	0	0	1	0	1	0	0	0	0	0	0	2	0	2	1	1	0	0	2	1
0	15	0	23	10	5	10	7	9	2	24	12	7	4	3	7	14	3	10	19	0	7	4	4	7	6	11	11	2	22	28	5	10	4	10	7	2	1	5	9	6	6	6	11	15	2	3	5	11	7
2	35	33	146	11	12	48	60	15	24	22	10	31	3	8	11	18	6	5	5	8	6	16	21	25	10	47	25	101	6	2	18	60	39	38	55	15	31	18	58	25	8	77	278	166	22	11	26	26	11
161	1703	1167	1566	1502	813	1295	682	1183	1328	1213	1357	1008	1504	1334	848	1532	1057	2581	874	886	1158	1284	847	995	840	1228	1540	1126	997	1020	852	4454	1164	979	1046	1487	774	1131	1108	320	1173	905	1512	1073	869	777	1359	971	1011
24	242	205	234	272	169	153	207	272	166	172	236	166	320	298	104	153	148	428	125	187	213	190	146	111	148	294	236	196	283	183	134	1088	247	219	205	269	151	184	106	38	235	135	308	214	23	25	24	62	16
0	21	9	22	15	1	11	18	11	11	63	16	23	15	11	29	22	19	7	34	6	18	16	9	27	21	5	7	10	24	22	8	9	5	13	8	2	7	12	28	31	20	11	21	23	7	6	8	21	15
2	1	3	2	0	1	1	2	3	1	0	1	0	4	0	1	0	0	1	0	0	2	2	0	0	1	0	2	4	4	0	1	1	0	2	4	1	0	0	2	1	3	0	0	5	0	0	1	0	4
0	1	11	3	4	4	2	0	1	4	2	1	2	2	2	1	5	3	1	4	1	6	4	0	1	2	4	10	3	8	2	1	1	3	3	2	3	2	4	2	3	12	0	0	13	2	1	5	2	8
2	10	8	3	12	4	3	18	7	16	6	12	5	7	6	25	14	6	16	14	8	30	2	3	9	7	1	13	8	4	3	6	1	8	10	10	7	3	19	18	7	6	7	4	2	39	28	14	40	18
9	114	126	115	172	145	97	166	116	106	134	131	155	193	111	151	159	143	125	131	144	100	130	163	119	107	141	160	113	152	162	134	119	209	126	226	120	190	102	121	66	119	112	115	130	239	197	210	186	191
15	112	92	89	121	75	70	86	84	84	103	111	72	141	90	97	108	86	99	82	97	86	88	73	96	91	104	84	73	96	102	62	48	79	89	88	94	100	81	107	28	59	104	83	80	129	150	110	144	124
1602	10993	17596	17260	26790	12038	16110	6362	13299	11365	23269	26511	20264	36660	18117	13581	11913	13361	16416	10286	15305	19951	17738	4630	18565	17285	24811	25506	15001	12954	18774	7082	13984	17847	18368	19775	29651	17802	15927	14491	2046	17229	13532	18720	14079	12457	16074	20924	16065	23743
0	0	0	0	0	0	0	0	0	0	0	0	0	0	0	0	0	0	0	0	0	0	0	0	0	0	0	0	0	1	0	0	0	0	0	0	0	0	0	0	0	0	0	0	0	0	0	0	0	0
2	9	62	86	46	519	275	85	149	124	89	40	105	1	16	140	243	76	70	116	157	122	165	478	314	90	172	94	141	7	35	102	202	81	150	305	241	237	52	153	312	25	46	7	24	46	71	86	45	7
4	13	109	91	8	700	213	397	47	95	115	135	77	1	2	173	592	59	86	126	169	276	259	335	409	27	135	9	310	0	67	333	123	188	208	155	217	206	170	190	660	31	87	4	16	40	110	89	60	14
517	3457	3936	1048	2715	2910	2447	1376	1724	2083	1781	2778	3659	702	2548	4636	4549	2137	4293	2669	2024	3038	2369	4830	3302	2795	2591	3045	2591	1479	1720	2347	577	1897	1653	3154	2210	1527	2162	3632	1339	2874	1858	2536	2074	2080	969	1957	807	1746
9	121	94	62	77	47	52	49	54	36	54	96	73	67	66	75	169	70	93	180	40	97	66	91	139	30	67	107	110	147	77	56	42	48	63	50	26	35	104	74	19	102	65	58	78	106	63	128	185	253
3	17	35	3	8	1	4	6	1	7	27	21	10	12	20	1	19	1	18	8	12	17	3	0	2	7	9	11	11	6	6	5	7	8	4	4	3	10	27	17	37	21	10	3	6	2	6	2	4	4
42	528	753	320	370	111	189	166	202	298	494	498	458	518	756	153	513	112	281	321	546	683	297	120	124	291	368	490	469	215	241	224	291	332	238	243	163	180	796	675	924	576	233	197	334	84	95	149	293	283
11	77	56	110	72	67	61	84	51	63	111	70	71	97	69	59	108	64	83	74	61	72	60	83	58	64	56	93	65	68	64	68	112	84	89	81	40	91	89	62	46	62	78	63	69	102	87	65	92	64
1	11	18	15	14	12	10	8	19	7	14	11	12	10	15	13	16	7	9	13	13	16	9	3	6	6	10	18	16	18	2	14	10	9	11	18	12	4	16	22	22	8	6	9	5	11	11	19	9	7
6	40	36	49	50	18	27	19	19	32	71	30	35	49	47	30	64	16	49	55	25	51	27	20	32	31	30	36	36	31	32	22	67	35	45	40	21	26	37	42	21	18	39	33	35	38	26	35	64	75
2	96	59	54	83	54	88	90	61	61	66	68	55	77	55	66	79	42	69	64	51	73	55	63	60	44	61	63	49	37	61	54	33	73	53	65	50	59	71	78	50	52	77	58	38	83	89	84	106	62
6	62	48	67	65	48	58	44	50	48	38	74	68	55	59	47	84	27	74	56	48	49	49	34	50	48	53	52	63	39	65	56	58	59	61	73	35	85	48	49	42	28	61	57	53	63	71	72	101	67
91	660	464	538	914	284	486	638	172	160	594	692	443	902	693	569	530	300	1083	829	309	691	337	206	270	466	540	601	417	509	626	700	374	559	803	513	387	511	758	698	201	305	621	525	648	1872	1289	1202	1294	1611
555	7118	8664	7744	5421	10814	6420	3920	9633	7059	6531	7071	7413	8073	4298	5577	7230	8820	7155	5454	10299	8748	5568	6409	7118	5891	6743	6500	11341	8850	8719	4427	6421	7419	4636	8004	8380	5241	6128	5511	4608	7025	6824	6022	3560	2292	2779	3646	2650	2488
6	46	65	47	46	40	38	32	42	46	49	103	55	77	71	39	81	35	53	91	61	58	45	34	38	33	46	59	59	47	51	36	41	31	59	72	37	38	65	50	55	52	39	35	52	61	78	76	147	131
7	66	30	3	82	9	25	66	39	32	106	63	76	39	70	34	73	34	93	57	13	107	39	52	40	27	48	43	28	25	56	41	14	58	38	64	23	63	69	78	21	22	31	34	86	96	170	77	96	163
13	63	16	6	50	9	19	46	18	22	48	37	81	54	75	52	49	24	40	24	21	45	31	18	25	18	15	41	15	27	26	26	23	27	13	66	11	37	51	53	7	26	19	18	26	61	63	33	46	72
96	298	582	627	409	243	390	226	343	449	529	405	525	867	321	418	425	323	914	553	362	534	439	277	344	262	406	402	335	333	431	278	860	609	447	514	387	549	826	434	136	326	554	554	546	401	319	300	328	369
26	220	236	211	211	142	191	168	170	182	247	206	206	238	228	193	217	136	299	201	137	203	198	134	145	209	192	259	185	196	220	177	179	233	227	211	213	186	192	193	96	177	187	162	177	259	288	284	450	395
13	110	87	89	70	61	63	81	73	87	113	81	103	90	89	65	106	80	101	102	88	119	105	84	84	71	55	98	98	83	86	52	76	108	97	85	79	81	111	76	95	81	91	94	78	130	127	110	124	122
14	178	225	240	156	105	158	102	175	172	329	166	148	198	141	159	235	117	235	279	158	225	205	123	194	168	160	226	195	168	148	153	149	149	199	126	218	120	357	165	69	175	143	165	162	198	185	203	257	201
13	105	142	144	84	136	124	71	128	190	136	100	139	133	139	96	170	87	100	107	114	116	84	105	92	123	93	136	131	122	116	109	195	116	126	170	135	141	127	128	296	94	128	130	127	77	55	74	38	60
13	79	136	122	106	63	142	148	145	143	155	146	162	168	207	109	151	76	179	134	105	110	109	83	174	88	163	133	164	184	145	216	130	115	153	191	139	150	158	130	47	109	145	157	162	170	146	190	145	131
0	0	0	0	0	1	0	0	0	0	0	0	0	0	0	0	0	0	15	0	0	0	0	0	0	0	0	0	0	0	0	0	0	0	0	0	0	0	0	0	0	0	0	0	0	0	0	1	0	0
0	0	0	0	0	0	0	0	0	0	0	0	0	0	0	0	0	0	0	0	0	0	0	0	0	0	0	0	0	0	0	0	0	0	0	0	0	0	0	0	0	0	0	0	0	1	0	0	0	0
0	0	0	0	0	0	0	0	0	0	0	0	0	0	0	0	0	0	0	0	0	0	0	0	0	0	0	0	0	0	0	0	0	0	0	0	0	0	0	0	0	0	0	0	0	0	0	0	0	0
0	0	0	0	0	0	0	0	0	0	0	0	0	0	0	0	0	0	0	0	0	0	0	0	0	0	0	0	0	0	0	0	0	0	0	0	0	0	0	0	0	0	0	0	0	0	0	0	0	0
0	0	0	0	0	0	0	0	0	0	0	0	0	0	0	0	0	0	0	0	0	0	0	0	0	0	0	0	0	0	0	0	0	0	0	0	0	0	0	0	0	0	0	0	0	0	0	0	0	0
10	126	154	130	167	128	156	104	142	177	205	134	177	155	205	122	219	130	176	133	125	158	120	102	131	142	160	168	155	154	165	113	129	200	154	194	240	119	155	167	93	112	174	170	177	177	144	160	196	177
461	9411	9432	12487	6563	10409	10139	2951	15694	8569	5155	8711	9320	8333	4883	5942	5373	11456	7683	9078	12056	11518	6085	2966	8745	10642	7043	7804	7724	10503	8145	6357	5219	10122	5964	5167	8012	4458	6534	5257	2734	6176	7411	5466	4038	3678	5612	5835	6083	6304
10	78	43	41	66	37	49	58	74	58	48	62	51	43	51	55	73	31	59	72	27	67	32	30	50	45	34	49	39	35	52	35	34	52	54	44	27	42	63	54	28	40	35	49	50	54	44	71	68	42
2	26	26	36	15	53	27	18	41	42	36	24	31	33	16	26	52	21	40	25	38	19	31	39	39	25	34	39	45	39	19	31	34	34	20	43	34	30	31	29	68	21	30	30	27	23	21	36	14	14
10	138	75	88	122	58	67	97	111	92	97	114	99	100	92	114	119	69	112	137	67	122	78	67	96	76	67	126	74	112	106	89	84	84	109	97	50	84	110	81	86	67	61	81	92	111	100	105	176	128
0	0	0	0	0	0	0	0	0	0	0	0	0	0	0	0	0	0	0	0	0	0	0	0	0	0	0	0	0	0	0	0	0	0	0	0	0	0	0	0	0	0	0	0	0	0	0	0	0	0
0	0	1	1	0	0	0	0	0	0	0	0	1	0	0	0	0	1	0	0	1	1	1	1	0	0	1	0	0	0	0	0	0	1	0	0	0	0	0	0	1	0	0	0	0	0	0	0	0	0
2	64	20	1	103	0	3	93	1	0	76	118	39	20	98	42	41	14	26	41	1	60	2	1	6	20	9	52	8	8	13	13	6	23	14	10	12	67	20	12	0	12	24	35	12	213	285	70	524	375
0	0	0	0	0	0	0	0	0	0	0	0	0	0	0	0	0	0	0	0	0	0	0	0	0	0	0	0	0	0	0	0	0	0	0	0	0	0	0	0	0	0	0	0	0	0	0	0	0	0
20	153	228	160	129	178	137	122	194	183	158	182	178	247	143	169	202	93	191	210	143	131	145	144	165	144	160	283	159	196	178	157	171	169	192	253	159	167	205	209	240	140	118	196	157	191	181	224	141	168
14	94	89	56	86	40	66	40	52	56	74	92	69	81	97	74	106	42	100	92	48	105	75	49	58	45	70	93	66	83	59	35	68	44	55	53	41	65	83	79	45	58	56	70	62	84	106	122	290	221
5	32	30	30	27	7	13	22	20	24	31	14	48	33	38	79	42	34	6	52	12	31	28	42	17	13	13	16	13	63	23	14	5	5	19	9	3	15	24	22	11	32	10	16	31	32	26	39	59	48
21	109	143	137	111	46	44	84	66	87	126	113	126	87	115	104	121	101	79	127	38	103	48	78	50	87	92	127	115	252	220	144	222	133	112	102	44	45	141	199	42	147	142	180	107	100	105	121	83	148
5	38	24	10	35	3	8	32	9	18	41	30	78	32	47	16	58	15	48	51	11	27	4	13	10	12	13	25	7	9	21	12	9	29	21	20	4	21	17	29	1	13	15	14	20	121	121	54	81	57
36	220	268	240	172	167	160	145	224	230	216	184	216	254	202	179	369	175	239	281	225	227	249	154	204	188	218	237	191	308	192	155	173	153	171	179	140	199	180	208	148	235	195	162	216	149	148	249	257	244
34	514	253	309	460	256	333	428	237	349	384	321	511	482	415	536	369	262	430	381	194	458	232	292	252	267	283	322	246	430	454	297	263	451	431	424	188	311	281	324	184	443	368	284	340	685	573	706	753	920
6	65	62	74	99	62	59	101	61	61	93	99	99	85	83	86	114	49	98	99	49	68	42	71	69	74	62	89	49	65	82	67	72	59	74	70	39	62	67	99	61	58	77	92	64	133	131	126	152	81
17	134	167	155	201	110	50	160	106	151	139	127	185	189	162	110	180	107	180	148	59	128	125	85	90	141	102	119	102	178	95	113	97	101	141	152	58	78	174	165	69	51	196	160	140	351	185	171	242	222
8	101	62	62	98	70	84	107	62	97	76	83	79	81	111	75	95	42	100	94	67	81	63	80	60	86	55	105	72	89	72	73	89	73	77	79	54	107	81	80	71	63	82	81	98	164	140	138	175	172
97	668	684	470	617	365	414	381	401	426	535	657	564	701	665	591	674	407	900	793	378	623	494	484	421	386	465	702	513	565	503	370	728	519	524	508	461	467	648	683	304	534	478	528	602	581	506	606	1167	1049
15	101	85	52	95	33	58	88	56	60	72	81	79	96	102	74	91	39	128	83	40	101	99	42	39	44	72	104	46	52	92	56	58	69	84	58	52	109	76	43	19	74	73	89	73	155	150	161	424	282
53	457	483	306	514	347	366	265	358	329	573	564	458	548	467	450	541	295	631	576	335	438	418	249	370	408	413	424	391	465	402	345	616	380	460	389	322	316	521	414	196	394	496	393	441	354	301	364	424	456
14	124	156	75	123	32	80	56	59	76	126	102	105	86	134	92	148	49	140	179	60	117	67	43	56	76	76	103	87	179	85	79	79	70	93	56	43	95	90	104	54	97	97	78	102	107	85	118	277	282
73	713	586	568	664	460	516	571	442	454	640	945	743	630	830	582	735	425	471	650	431	712	449	518	417	389	510	598	548	604	650	438	452	485	586	511	259	494	570	584	386	535	511	476	550	483	462	546	726	584
13	131	88	111	111	69	76	83	87	90	120	129	172	171	117	126	130	81	165	119	79	100	112	101	86	66	114	111	118	139	96	83	115	109	107	87	55	107	105	160	59	68	69	87	130	157	128	127	178	152
1	22	22	22	27	12	12	25	18	33	29	28	20	33	25	36	24	18	19	31	14	28	11	26	21	12	29	19	20	26	26	12	18	15	24	13	4	21	15	14	22	25	21	30	27	31	22	34	37	23
38	350	369	276	228	257	253	148	251	280	250	322	277	359	291	283	403	197	397	446	256	290	291	267	249	207	255	344	323	333	290	226	292	270	317	297	224	214	284	333	213	295	249	238	288	239	269	307	431	392
3	33	20	7	22	10	8	19	10	15	30	15	30	26	38	28	24	4	32	19	2	23	7	6	5	6	7	20	3	11	8	5	6	9	21	10	6	24	15	13	11	16	13	10	12	43	70	37	208	140
0	0	0	0	0	0	0	0	0	0	0	0	1	0	0	0	1	0	0	0	0	0	0	0	0	0	0	0	0	0	0	0	0	2	1	0	1	0	0	0	0	0	0	0	0	0	0	0	0	1
62	495	710	183	329	102	129	186	245	156	241	410	330	371	352	428	342	138	268	337	227	708	300	255	213	154	225	293	293	284	221	148	297	251	379	252	154	221	522	450	262	281	190	157	252	101	158	145	492	302
0	1	0	0	2	0	1	3	0	0	0	0	0	1	0	2	4	0	0	0	0	0	0	3	2	1	0	1	1	0	0	1	0	1	2	1	0	2	0	2	2	0	2	1	4	0	1	1	2	4
1	5	1	4	19	1	2	6	4	17	12	3	9	2	3	5	7	5	4	1	0	2	1	3	0	5	12	8	3	1	2	2	7	17	1	2	0	3	3	8	3	0	4	2	4	4	3	1	5	5
6	54	48	16	55	8	14	29	18	14	39	34	34	26	61	26	69	12	49	57	8	66	17	7	10	10	14	43	13	16	31	21	12	27	25	19	7	18	43	24	12	29	11	16	36	44	51	41	154	109
0	0	1	0	1	5	4	0	2	3	0	4	0	1	0	5	8	1	1	2	4	1	3	6	1	6	1	0	2	0	0	2	1	2	2	5	5	4	3	1	6	0	3	2	1	1	3	4	0	3
91	766	920	502	666	468	397	449	656	609	345	699	540	482	671	770	1270	692	389	445	590	657	606	1035	653	387	284	733	670	569	309	389	406	383	326	625	242	539	759	902	393	483	335	856	379	154	246	235	254	209
0	12	4	0	3	1	2	1	1	1	0	0	7	4	1	1	0	4	14	27	2	3	0	0	0	0	0	0	1	3	2	10	0	0	7	0	0	0	6	3	1	4	2	7	2	0	0	0	0	2
0	1	5	1	4	0	1	0	0	0	0	1	2	0	2	0	2	0	2	5	0	1	0	2	0	0	1	0	0	2	2	0	0	1	1	1	0	0	2	1	0	0	1	0	2	2	1	1	2	3
85	375	1008	347	1079	96	127	181	516	132	430	947	636	341	719	229	968	456	763	3071	402	253	296	86	303	302	490	619	268	2043	547	389	59	223	239	332	198	38	1015	1587	124	547	259	293	217	582	538	154	542	421
4	54	78	58	52	47	25	8	35	42	48	30	80	75	73	23	47	25	57	68	45	60	48	28	29	33	47	93	50	45	54	73	99	51	66	64	38	62	71	61	96	50	81	48	61	30	40	46	43	83
63	587	789	526	482	399	415	463	754	693	393	692	546	534	430	355	852	440	570	842	591	846	474	386	532	359	394	700	604	1217	490	476	492	306	357	393	419	353	458	409	823	553	450	403	281	348	398	470	655	447
425	4683	3582	2375	2395	1070	1704	2051	3334	4167	3321	3858	3442	2820	3274	4362	6180	3042	4026	5214	1481	3980	2839	2947	3525	1765	1737	2554	1476	5371	3374	2070	2068	2601	3081	2173	1151	1468	3091	4700	741	4126	2239	1924	2964	2768	3670	3215	5752	4522
6	31	34	39	21	49	32	17	44	61	26	38	30	42	43	33	44	26	41	48	36	29	47	30	42	24	24	23	35	27	39	51	49	34	50	57	43	44	31	33	71	42	51	40	37	33	20	32	33	34
79	724	1432	1186	999	676	722	615	1215	1017	701	577	893	1425	871	596	1179	727	977	959	865	603	801	643	991	610	777	1016	914	1645	642	950	881	629	803	758	1006	881	817	866	544	1082	932	835	723	586	403	895	494	453
8	76	27	21	116	16	45	156	22	34	105	91	73	78	102	76	69	37	74	47	30	84	37	31	28	48	34	67	36	21	41	46	33	57	57	34	42	114	70	32	13	44	37	67	63	160	186	144	157	151
348	3918	7476	6500	4120	5995	4718	1760	6595	3804	5081	6568	6134	7677	4440	3792	4225	4924	5005	3451	6563	5598	3956	1728	4641	5037	5934	5554	6477	4498	6333	2647	5263	4469	3392	4593	7724	4293	4864	5028	917	5617	5657	5227	2990	992	1920	2470	1656	1950
2	1	2	0	7	1	1	18	1	1	1	0	0	0	12	0	0	0	0	0	0	3	0	0	1	1	1	2	1	1	0	6	1	0	1	0	0	0	2	1	0	0	0	0	0	0	0	0	1	1
122	764	561	850	949	619	817	1100	524	557	721	1997	695	1298	855	804	888	510	1816	1213	644	1728	944	508	633	769	857	1014	576	648	785	618	356	867	1066	898	724	831	884	593	294	550	665	979	914	3053	1718	1319	1678	2167
0	1	50	3	3	0	0	4	59	42	5	0	11	15	3	3	3	6	12	24	26	2	0	6	3	2	7	5	2	23	4	11	18	2	1	8	5	11	2	16	4	3	3	3	2	2	3	2	6	1
0	0	2	1	0	0	2	0	0	1	1	1	4	4	0	1	3	0	0	0	0	0	1	2	2	1	0	4	0	6	0	1	4	4	1	0	0	2	3	0	2	1	0	1	1	0	0	1	0	1
140	2003	1956	1265	1619	1055	954	721	1345	1650	1234	1325	1820	2976	1473	1347	1187	1054	1615	1763	1758	2223	1297	908	704	1013	1141	1525	1487	1771	1438	1082	1918	1096	1997	1953	1143	1293	1381	1671	306	1137	1249	1149	1761	1177	1316	1077	1706	2004
261	2223	3469	3009	2314	2773	2982	1657	3405	2554	2336	2764	3069	2823	1751	1548	2635	3326	3352	2048	4923	2594	2419	2072	3045	1846	2503	1776	3431	2657	3217	1442	2531	3000	1935	2013	2568	1628	2151	1936	1169	2254	2635	1960	1482	1130	1198	1463	1019	1055
9	54	66	132	43	114	102	90	129	124	32	37	69	32	55	62	133	32	55	84	83	79	67	20	22	85	134	95	85	38	56	14	91	68	109	83	44	80	13	55	28	128	65	186	124	31	31	37	43	16
11	98	182	174	168	208	184	139	174	179	183	248	119	280	102	75	148	195	95	194	400	261	499	88	295	199	320	165	310	160	112	97	177	186	164	290	258	159	244	119	33	350	242	162	179	75	81	71	39	79
179	1899	2778	2467	2925	1917	3391	1198	1939	1671	3062	2939	2861	3282	3022	1438	1844	1585	2332	1777	1739	1698	3491	863	2654	3350	2997	2334	1734	1974	2329	1819	2053	2453	1699	1859	3939	2420	1734	2837	239	1477	2971	4072	1653	807	1413	2078	1487	1524
54	790	901	747	752	398	402	670	667	667	723	767	545	931	836	674	1266	386	1392	1268	425	797	686	368	601	497	746	889	888	1824	734	592	865	506	903	788	298	807	661	585	409	611	724	946	1034	1160	642	887	689	702
2	40	52	41	35	15	15	14	18	21	40	53	37	40	55	32	49	16	66	89	16	54	40	28	37	20	38	59	22	59	29	11	14	16	41	30	16	34	32	18	18	34	15	38	26	34	46	53	138	150
8	52	36	15	88	14	16	89	19	24	57	52	68	45	49	37	46	31	41	43	15	66	11	16	23	24	21	40	17	21	44	30	22	29	45	28	30	64	57	34	13	21	31	37	26	212	243	118	261	183
38	173	272	129	271	96	108	167	178	243	196	294	269	215	294	252	309	100	210	325	121	330	211	237	169	122	220	198	133	194	185	185	144	134	174	191	104	203	221	234	68	160	192	178	192	402	529	579	892	1379
7	73	73	70	104	59	50	85	74	79	84	102	82	77	93	86	81	43	85	75	57	87	53	89	72	79	70	68	55	112	85	50	76	89	74	72	56	100	80	72	49	57	75	89	70	172	147	146	141	105
12	130	119	101	117	147	109	106	89	126	119	138	140	117	132	117	130	92	165	138	110	126	100	108	104	89	132	157	137	122	94	114	156	129	123	160	104	128	142	121	114	129	115	138	124	138	144	119	138	136
8	76	87	54	57	38	45	40	42	51	50	70	67	73	78	55	114	41	104	120	39	75	77	45	63	26	54	103	47	81	49	38	37	28	51	48	40	64	69	65	27	63	53	63	60	77	131	92	511	350
5	54	28	13	57	18	30	32	16	30	44	42	37	22	44	37	50	15	64	37	19	28	17	18	24	29	20	28	14	17	22	28	17	38	20	22	14	22	38	37	23	15	13	18	16	49	41	30	72	38
646	8822	11600	12611	8036	10464	8675	4838	13392	8490	8860	11246	8119	9132	5880	8230	9147	10561	8923	7158	14127	10795	5939	8021	9947	8794	8808	8178	11498	7860	10727	5203	7805	9018	4955	9273	9604	7021	7645	6956	3781	8369	9948	6819	4738	3015	4879	5506	2582	3287
8	68	23	4	105	2	11	158	4	2	76	58	32	37	98	48	26	26	39	12	1	80	11	6	8	14	16	55	5	20	28	21	13	34	32	17	15	44	25	25	0	18	26	21	22	264	179	160	299	227
13	124	85	99	115	111	128	145	105	81	131	161	141	94	137	126	151	74	144	127	114	113	110	88	118	124	99	107	110	110	102	106	107	76	102	117	119	129	104	135	64	102	116	137	91	236	185	180	207	154
8	112	145	82	96	69	98	84	111	132	116	113	108	75	130	143	154	98	135	124	65	140	104	84	94	100	88	120	95	147	68	76	71	82	84	81	69	85	126	145	108	94	94	57	66	115	113	141	178	137
0	1	0	0	0	0	0	0	0	0	2	0	0	0	0	1	1	0	0	0	0	0	0	0	0	0	0	0	0	0	0	1	0	0	0	0	0	0	1	0	0	0	0	0	0	0	1	0	0	1
4	81	120	153	85	67	70	32	93	86	63	51	103	130	73	47	92	46	88	93	81	71	80	60	86	72	78	110	66	80	85	94	112	63	69	92	88	100	87	83	91	59	82	60	69	60	66	104	68	94
26	234	371	340	179	357	269	191	324	326	224	238	270	247	236	185	321	156	255	356	302	289	237	237	204	172	223	406	285	349	176	248	268	239	228	400	223	278	249	271	591	238	195	249	231	207	204	293	190	182
1	18	19	23	15	23	25	15	27	13	16	21	11	22	15	23	34	14	20	24	29	10	18	23	19	16	25	23	17	11	15	31	19	18	30	49	27	26	13	9	44	14	12	21	15	12	13	18	6	13
11	336	800	590	223	797	661	261	142	210	222	601	374	508	228	377	440	665	333	372	424	235	650	404	529	515	580	160	407	383	558	247	764	447	252	534	684	458	435	505	182	242	509	195	334	82	77	128	109	79
4	62	63	65	18	65	54	21	55	48	46	43	46	43	37	39	65	34	40	36	46	45	52	48	36	34	51	61	45	67	27	54	50	32	35	71	45	50	64	37	72	54	42	41	57	39	59	50	35	36
12	156	60	107	67	26	20	71	34	31	61	157	37	64	76	86	91	16	174	126	22	134	48	41	28	25	55	33	43	78	89	104	60	22	35	13	16	36	73	104	37	78	61	57	134	134	75	173	171	122
0	19	12	1	29	1	0	4	4	2	12	32	5	19	9	14	9	0	30	21	1	4	6	2	2	5	10	4	2	1	24	22	0	2	6	0	1	8	4	10	1	1	12	5	8	18	10	7	19	17
18	169	99	13	70	41	20	105	6	13	42	139	11	22	48	50	32	8	98	36	34	139	39	45	27	16	82	52	76	13	125	95	14	6	40	14	18	16	94	105	15	52	45	64	76	12	3	3	36	5
0	1	1	0	0	0	0	0	0	0	0	0	1	0	0	1	0	0	0	58	0	0	0	0	0	0	0	1	1	6	0	0	0	2	0	0	0	0	0	0	4	1	0	0	1	2	2	0	6	2
0	1	0	0	0	0	0	0	0	0	0	0	0	1	1	0	1	0	0	53	1	0	0	0	0	0	1	0	0	9	1	1	0	0	3	1	0	0	1	2	11	0	0	0	0	1	0	4	1	1
17	20	106	43	92	65	53	188	162	188	83	156	195	148	93	101	183	148	88	44	59	130	61	324	119	91	54	75	102	50	147	176	40	156	74	192	40	78	81	157	22	121	146	111	39	33	37	25	48	44
109	1136	918	1161	961	1852	1134	842	1406	1308	1129	1799	1004	1276	815	1009	2576	1040	1057	1356	1452	1222	986	1962	1735	1408	191	1554	1692	1238	1215	1057	837	1138	957	1595	103	890	1035	900	1076	661	887	1080	1136	314	344	410	539	548
33	356	186	250	268	283	402	232	146	308	273	388	729	496	224	211	221	320	710	440	213	311	188	156	180	281	256	247	194	523	610	524	734	425	643	462	272	549	223	318	51	256	755	773	511	775	683	710	1024	888
30	391	160	145	52	175	119	78	56	523	89	1063	620	130	172	230	836	282	1092	916	201	727	298	369	150	99	116	206	173	1865	354	724	129	205	770	75	10	498	59	286	137	555	902	977	279	447	819	1099	1231	907
11	265	81	112	22	32	34	14	73	133	55	361	116	68	53	83	160	99	336	364	68	189	128	99	29	55	40	60	34	627	84	145	63	49	230	42	10	63	70	247	36	156	216	174	172	75	199	155	224	158
20	294	163	328	273	202	474	142	107	114	257	556	182	151	260	368	373	112	229	230	153	738	286	157	188	300	262	312	248	198	209	178	130	132	387	188	99	268	214	176	122	172	260	411	258	179	232	251	505	489
12	206	143	155	149	108	124	130	125	139	132	174	176	158	162	142	185	65	167	180	83	164	113	132	103	114	122	153	107	187	148	135	115	119	143	120	87	152	152	161	81	129	135	162	168	201	193	208	348	297
24	240	283	324	219	354	207	213	316	275	349	292	376	393	298	310	414	156	284	328	285	214	239	255	226	237	318	428	292	342	272	332	322	298	303	458	273	268	345	334	612	212	278	391	291	265	224	388	196	231
0	1	0	0	0	1	0	0	1	4	30	1	1	0	1	1	2	0	0	3	0	1	2	20	0	12	0	3	1	15	0	0	0	0	0	0	0	0	0	0	0	0	1	1	0	0	0	0	0	0
0	1	0	0	0	1	1	0	0	0	1	1	2	0	0	2	0	0	0	2	0	0	0	4	0	2	0	1	0	1	0	0	1	5	1	1	0	0	0	0	0	0	0	2	4	0	0	3	3	0
664	6073	5825	5556	11243	2575	2998	3105	2933	5448	8194	8650	10873	5729	9057	3438	4898	3343	4355	5763	838	2945	2115	9941	8298	1944	1014	2714	847	9506	5882	5359	5315	6977	10753	3626	490	8037	3615	6153	522	3655	3489	3589	11181	7849	3996	18082	19616	6754
1323	13753	7166	5941	17374	5336	8937	5427	6389	8962	12250	13014	24188	9543	12877	6975	11498	6614	8222	9069	1768	5851	4275	19588	11319	2705	1763	5132	727	12954	11041	7962	6935	13551	9340	6800	1013	10967	5715	11771	2701	7307	4683	7009	17827	11583	6413	25967	28918	10642
0	3	0	0	1	0	0	0	0	0	0	5	5	0	0	0	0	0	1	0	0	0	0	4	1	0	0	0	0	0	0	0	0	1	1	1	0	2	0	2	0	2	0	2	4	0	0	3	4	0
0	0	0	0	0	0	0	0	0	0	0	0	0	0	0	0	0	0	0	1	0	0	0	1	0	0	0	0	0	0	0	0	0	0	1	0	0	0	0	0	0	0	0	0	0	1	0	0	1	0
47	429	413	367	386	203	517	167	216	236	336	414	449	455	281	337	483	148	552	664	262	598	239	149	242	210	439	502	548	486	452	498	391	309	400	220	176	437	369	504	239	395	414	515	455	207	237	462	713	457
19	300	251	235	257	207	213	229	252	268	276	278	223	273	265	235	325	196	277	271	219	242	203	220	266	343	220	326	224	265	280	195	210	249	233	213	266	229	252	282	168	219	230	251	231	264	254	340	325	326
8	43	39	15	55	20	29	57	28	35	31	27	53	41	32	29	42	30	43	24	23	40	16	18	37	31	23	41	28	34	30	32	35	27	31	36	24	48	40	61	18	22	35	24	30	63	47	44	70	38
1407	13803	11442	8675	19511	11326	13847	17662	11194	11796	17094	18474	16743	18222	19229	19376	16151	10202	12282	14848	8869	15449	11537	13954	10088	15704	11950	11530	9603	12129	12397	10887	7295	12449	13578	12649	8766	15158	15607	13783	4058	7919	13784	13992	11243	18199	17574	17443	16834	16678
11	85	62	76	89	51	60	51	67	56	71	91	71	62	79	79	105	27	72	90	35	106	40	49	56	67	60	71	76	62	55	53	53	54	57	64	41	64	81	62	58	73	58	76	79	80	85	76	118	95
3	31	27	13	57	38	85	54	13	46	24	18	44	44	29	12	61	31	27	29	16	73	40	19	28	62	26	37	53	26	22	24	16	27	22	30	31	27	28	36	14	12	18	31	22	100	25	43	21	56
69	887	503	192	546	334	576	340	428	462	360	674	338	322	351	497	567	364	836	672	284	576	501	379	536	342	310	480	590	605	452	335	254	333	474	246	275	425	834	681	290	421	314	401	227	270	277	236	347	273
7	103	140	91	95	104	118	55	107	114	110	100	124	126	96	75	124	65	69	160	76	99	69	88	85	80	79	119	104	109	109	82	76	81	90	99	48	73	94	97	117	66	73	80	106	60	60	84	54	52
1	15	17	5	18	14	3	6	13	7	11	22	9	12	16	11	17	7	7	11	11	22	8	6	5	10	11	11	6	13	16	9	4	3	5	8	7	4	6	6	8	2	5	3	7	0	5	9	5	6
1	4	5	7	8	8	4	6	7	1	1	3	2	8	7	4	7	5	5	5	5	4	2	11	8	1	4	4	8	6	2	2	4	9	4	11	4	2	5	5	10	3	2	4	2	4	1	6	2	2
0	0	0	0	0	0	0	0	0	0	0	0	0	0	0	1	1	0	0	0	0	0	0	0	0	0	0	0	0	0	0	0	0	0	0	0	0	0	0	0	0	0	0	0	0	1	0	0	0	0
86	797	969	351	1186	349	472	822	369	696	603	469	905	875	885	770	1169	485	440	641	311	571	277	762	520	564	522	709	486	784	720	442	396	560	477	491	178	144	786	620	126	568	398	290	315	402	430	628	492	464
15	181	139	125	178	96	109	158	79	151	143	133	145	158	146	120	208	129	192	198	107	153	107	121	134	116	121	137	128	173	153	126	147	148	152	131	116	92	153	137	128	113	146	116	133	297	274	203	527	303
0	3	5	9	3	15	1	2	2	7	2	2	11	3	5	9	10	4	3	1	11	5	1	7	7	2	2	5	3	7	2	8	3	4	1	4	5	4	2	4	5	4	6	5	2	2	5	4	0	6
46	506	343	146	128	206	174	137	188	237	362	372	119	90	143	384	292	169	322	622	219	138	168	120	290	184	127	105	357	88	179	553	63	119	574	176	134	172	614	436	135	97	133	266	209	322	131	109	198	365
10	64	104	62	102	59	53	77	65	73	57	86	117	108	78	77	106	42	70	69	79	84	30	37	50	71	69	84	90	68	56	69	42	49	69	42	59	85	84	75	93	53	65	40	41	100	205	145	122	127
15	152	171	134	183	94	88	81	72	122	148	137	133	133	117	136	167	49	112	158	122	155	58	33	82	87	108	150	115	89	81	84	107	66	101	81	69	91	141	165	123	120	113	62	79	107	195	149	208	260
0	0	0	0	0	0	0	0	0	0	0	0	0	0	0	0	0	0	0	0	0	0	0	0	0	0	0	0	0	0	0	0	0	0	0	0	0	0	0	0	0	0	0	0	0	0	0	0	1	0
13	32	95	68	84	65	93	51	27	37	155	60	57	15	15	53	11	140	16	68	18	63	45	33	12	36	63	42	13	23	26	142	71	48	29	173	17	14	21	30	7	35	77	51	37	11	100	52	36	24
0	4	3	0	2	0	2	1	2	5	0	1	0	2	0	1	2	2	7	2	6	3	3	1	0	1	7	1	4	3	1	5	1	1	2	5	0	1	2	2	2	3	0	2	0	1	5	3	2	0
10	59	127	59	45	326	136	89	129	162	101	31	61	36	17	152	403	58	38	32	256	232	90	280	452	134	140	33	124	4	87	135	105	93	84	123	123	119	81	140	472	37	71	20	52	6	44	15	36	13
2	58	48	65	57	94	56	48	102	66	85	59	72	63	51	80	123	41	44	69	53	48	41	100	64	48	46	65	65	87	33	77	49	56	63	96	41	95	60	40	96	64	62	50	56	61	48	55	16	35
61	359	542	370	290	90	113	286	131	352	216	99	535	250	303	399	136	419	43	68	61	213	74	94	118	178	116	132	80	191	373	164	533	289	40	116	19	27	434	410	2	382	62	19	271	18	50	57	19	14
41	362	332	325	400	287	316	331	368	278	317	373	332	469	295	298	272	221	343	268	367	366	225	167	331	340	204	172	286	272	453	220	218	268	231	195	243	288	294	301	155	257	272	280	222	277	287	286	256	241
6	36	14	2	10	20	11	70	10	8	13	22	16	10	21	22	18	4	17	6	2	19	3	9	1	10	5	17	6	3	10	11	1	7	20	15	6	10	14	9	4	15	9	8	13	36	86	44	47	40
38	331	276	230	287	223	231	233	228	191	272	302	269	244	294	234	393	199	266	308	236	282	208	197	213	261	243	222	220	238	283	240	199	214	227	207	139	250	260	263	187	236	251	271	275	229	224	268	338	248
10	126	86	14	144	26	23	70	17	19	31	47	50	134	47	56	31	21	131	99	24	62	21	13	22	55	39	38	64	42	93	58	18	54	41	12	20	37	121	107	12	27	32	64	30	100	72	72	73	87
58	720	289	15	500	71	73	341	77	43	110	195	197	529	99	155	69	85	492	479	193	230	75	51	96	196	118	165	156	161	492	216	97	238	206	43	65	80	707	505	30	113	154	200	86	345	315	213	162	200
14	268	138	16	158	44	47	66	29	40	167	148	166	239	86	115	43	126	532	220	66	186	119	112	270	209	153	141	114	320	165	74	40	78	82	12	41	36	541	191	19	62	80	752	55	261	146	172	79	191
9	79	75	39	116	38	55	61	34	41	77	84	72	84	92	87	100	55	81	95	24	77	48	35	44	82	93	88	57	74	92	60	30	58	77	43	31	68	96	70	30	55	59	76	68	153	104	77	108	144
14	97	155	202	252	112	166	234	113	163	146	158	337	198	129	151	155	153	101	146	33	143	183	160	123	220	142	101	51	149	196	135	100	175	74	112	52	111	92	157	61	90	156	74	65	100	103	231	196	177
0	0	0	0	0	0	0	0	0	0	0	0	0	0	0	0	0	0	0	0	0	0	0	0	0	0	0	0	0	0	0	0	0	0	0	0	0	0	0	0	0	0	0	0	0	0	0	0	0	0
6	95	131	79	165	89	109	233	127	86	214	211	203	131	161	245	288	102	137	135	80	147	148	120	126	159	231	121	157	192	174	114	46	116	92	72	47	66	168	131	50	81	108	131	88	47	162	209	213	230
16	148	145	135	168	152	119	138	101	103	153	156	168	146	157	143	175	104	129	141	119	116	75	123	169	119	146	105	146	119	128	118	117	112	97	61	68	121	126	123	113	97	109	134	93	155	173	169	146	149
2	49	47	52	73	41	43	59	46	53	48	56	38	40	40	43	65	33	47	48	41	49	30	43	49	46	41	35	42	36	37	36	32	42	47	43	39	40	47	42	46	42	39	44	37	87	98	70	119	92
0	69	49	103	57	23	32	73	38	34	45	39	49	48	34	32	55	20	35	49	25	40	18	24	38	46	36	39	36	26	64	46	20	46	55	40	11	40	49	90	36	26	51	31	55	50	34	79	64	51
0	4	6	8	6	1	3	12	12	4	2	4	5	5	9	7	18	4	5	5	8	13	5	4	16	4	5	4	5	6	6	8	6	11	7	15	4	12	6	8	4	2	8	4	5	21	10	25	13	11
45	319	271	252	389	244	289	269	279	230	365	340	283	318	318	313	423	215	253	337	228	301	248	224	298	322	269	269	246	207	362	242	232	231	271	280	311	285	409	323	183	202	323	390	297	427	374	448	399	410
8	20	23	19	41	38	45	41	39	20	27	26	46	38	42	28	33	25	22	24	36	30	17	11	28	53	19	30	16	28	30	37	24	14	20	21	19	27	22	25	43	24	13	30	17	40	43	40	31	33
13	270	229	294	300	200	202	260	281	277	293	275	303	320	285	295	461	211	224	293	121	248	172	263	285	216	186	199	143	312	221	241	167	192	184	162	83	195	220	333	152	226	266	201	295	230	231	281	297	248
6	146	151	139	136	82	68	120	83	138	125	124	129	150	90	148	150	78	114	139	115	97	90	90	125	127	109	78	122	100	91	98	102	111	116	77	75	130	113	126	57	95	128	94	109	167	218	170	205	148
34	245	278	401	245	289	211	185	281	286	238	264	246	323	210	183	221	204	247	189	369	270	187	234	320	308	224	258	202	219	233	154	189	250	202	227	271	247	266	296	110	221	272	243	217	213	201	212	127	150
46	482	457	453	451	402	436	480	411	469	431	479	385	468	509	471	571	341	448	476	429	477	365	469	493	451	350	365	365	470	441	378	320	410	422	378	341	448	489	508	470	363	370	484	430	509	470	507	430	353
25	341	212	200	248	156	225	187	197	215	231	273	231	197	224	251	292	134	274	302	162	238	168	194	194	168	179	233	163	309	194	185	179	151	164	170	117	152	241	213	147	200	184	186	249	252	219	286	343	298
11	145	98	85	127	64	103	170	83	79	91	133	106	95	111	117	135	54	101	104	83	131	54	84	79	91	64	90	71	70	79	77	96	83	81	86	67	88	132	117	75	81	105	79	84	164	189	175	240	139
8	130	90	68	116	76	72	126	76	73	96	113	99	102	97	101	135	44	118	97	55	106	55	53	75	80	83	95	73	66	72	62	72	81	86	80	47	95	95	81	73	86	75	77	83	149	185	171	176	131
0	0	0	0	0	0	0	0	0	0	0	0	0	0	0	0	0	0	0	0	0	0	0	0	0	0	0	0	0	0	0	0	0	0	0	0	0	0	0	0	0	0	0	0	0	1	0	0	0	0
0	0	1	0	0	0	0	0	0	0	0	0	0	0	0	0	0	0	0	0	0	0	0	0	0	0	0	0	0	0	0	0	0	0	0	0	0	0	0	0	0	0	0	0	0	0	0	0	0	0
4	107	78	18	120	73	17	64	16	91	25	24	98	193	15	111	207	221	102	31	55	66	45	1	76	7	103	38	53	10	56	57	8	7	255	158	5	21	154	114	0	174	123	41	67	0	7	0	3	0
0	23	36	26	42	26	22	16	25	21	36	42	44	28	34	37	34	16	39	43	15	49	23	34	33	12	31	31	15	55	29	23	19	15	28	23	16	21	37	32	19	37	15	22	31	24	22	59	132	58
0	0	0	0	0	0	0	0	2	0	1	0	1	0	1	0	0	0	0	0	0	0	0	0	0	0	0	0	1	0	1	0	0	0	0	0	0	0	0	0	0	1	1	0	0	0	0	0	0	0
1	6	6	4	2	3	2	4	6	1	11	4	6	4	3	3	9	0	5	12	2	4	1	0	3	4	4	3	4	8	5	2	2	2	6	2	1	5	4	1	0	3	2	0	9	5	4	17	38	14
722	9077	11280	11790	7740	13707	10614	5385	15470	10436	9516	12034	9679	9640	7113	8226	9229	12212	8696	7560	14870	10499	6430	8424	10741	9217	7812	9169	12429	10358	10497	6175	9081	9670	5722	10625	12050	7365	8179	7804	6021	9047	10214	8322	5194	3421	4898	5644	3423	3388
9	78	37	20	66	7	11	26	24	22	35	41	39	42	34	50	54	20	55	51	9	30	14	12	32	22	15	21	5	23	28	20	9	20	27	20	11	32	37	47	9	33	18	15	25	96	112	75	195	118
6	70	30	25	65	23	16	65	39	39	46	34	54	37	52	42	67	16	51	25	22	51	18	19	29	32	15	41	11	24	39	36	30	36	31	23	32	46	50	35	35	21	34	25	40	104	127	54	132	76
2	53	51	33	31	34	42	31	55	46	28	44	36	34	30	41	103	29	40	57	48	40	52	43	63	37	36	42	43	31	40	35	28	39	31	40	37	36	37	49	138	35	33	20	32	35	41	45	34	39
23	346	470	327	307	311	311	350	391	436	346	369	414	364	478	407	551	302	183	288	286	422	263	261	390	371	280	287	399	282	227	252	181	227	201	291	186	220	347	329	232	340	320	165	246	237	194	251	219	278
8	92	69	90	113	63	80	111	80	63	70	93	75	78	78	87	93	44	59	74	74	72	54	70	90	79	80	73	62	58	72	73	71	56	71	58	52	96	80	54	48	53	79	87	92	133	134	150	84	76
1	40	26	40	25	18	11	16	19	19	13	31	24	13	29	22	24	8	17	30	31	27	23	3	8	14	22	28	14	20	26	32	20	13	21	14	13	21	27	31	22	22	25	29	31	17	13	19	23	17
0	2	17	0	6	3	0	0	0	5	0	0	9	6	0	12	11	0	0	4	3	0	0	0	0	0	1	1	0	0	0	6	0	7	13	4	0	2	2	4	0	7	11	0	0	2	1	12	8	13
0	1	0	0	0	0	2	1	0	0	0	1	0	0	0	0	2	2	1	0	0	0	0	1	0	0	0	1	0	0	0	0	1	0	0	0	0	0	0	1	0	0	0	0	0	0	0	0	0	0
9	110	106	126	95	72	84	77	99	68	66	70	80	110	72	76	99	60	61	85	104	88	54	61	61	54	101	67	113	70	91	123	80	49	90	70	57	120	82	87	104	118	144	135	120	81	64	83	83	41
49	706	555	449	646	355	413	498	449	536	526	616	519	538	562	590	639	351	566	631	394	599	424	411	523	448	396	475	311	553	435	318	573	430	456	429	307	392	570	571	420	447	394	402	454	504	514	609	687	522
30	321	185	177	274	97	147	186	131	158	213	256	222	185	267	257	319	97	283	327	109	236	156	157	176	166	145	237	163	233	212	170	109	136	203	159	88	179	206	214	156	155	174	202	228	345	346	351	611	537
10	112	97	68	87	60	74	62	77	85	85	112	71	83	102	95	113	42	88	114	72	84	61	72	69	79	87	105	79	90	70	58	53	62	75	73	64	90	100	80	68	101	79	66	87	84	87	98	198	179
18	182	210	345	289	101	134	280	192	129	271	248	307	438	279	189	277	175	245	338	86	170	175	186	199	182	211	160	107	375	225	260	193	175	236	242	54	195	190	212	114	256	259	197	270	341	226	317	332	342
32	348	243	219	325	219	287	347	231	227	213	332	238	275	246	263	220	218	257	246	264	302	195	192	243	268	190	203	177	168	245	164	196	229	200	174	222	240	268	296	166	181	213	197	194	330	395	369	273	229
7	79	64	74	89	70	51	84	64	57	68	73	72	58	91	77	71	45	71	70	56	77	46	53	47	79	47	63	50	70	65	52	115	50	65	54	54	70	86	68	46	64	67	76	69	142	133	140	118	90
3	69	98	70	61	75	37	32	66	57	51	59	60	41	33	34	98	29	72	106	57	67	57	43	54	37	64	54	56	115	46	32	39	37	58	52	26	24	46	87	71	73	57	28	49	28	63	50	70	47
14	208	137	157	131	97	100	85	103	129	125	166	134	101	124	98	157	87	162	245	117	135	97	65	136	132	135	124	90	235	188	165	91	132	102	91	113	86	89	129	61	139	167	166	116	133	129	191	236	203
12	170	79	58	165	60	173	107	74	57	93	177	77	77	169	232	135	81	89	112	69	140	80	59	72	152	174	170	93	94	52	85	69	78	90	54	60	77	182	219	33	72	102	98	97	98	73	59	71	67
4	7	13	15	38	19	27	25	23	12	21	19	37	28	24	40	26	70	23	28	10	16	21	17	16	52	58	26	13	9	6	14	22	10	13	20	17	30	17	41	11	13	24	36	12	16	11	21	19	14
0	1	0	0	1	0	0	0	0	1	0	0	0	0	1	0	1	0	1	0	1	0	0	0	1	0	0	2	1	0	0	0	0	2	2	0	0	0	3	0	0	0	1	0	0	0	0	0	0	1
195	2578	2519	1252	2524	607	788	1660	968	1632	1291	1495	1898	2009	1163	1631	1166	985	2948	2743	1634	1794	902	1172	1012	2102	1148	1537	1410	1998	2628	2026	1199	1649	2086	1321	958	869	1271	1698	402	1459	1837	1343	1813	2333	1512	1864	1632	1718
3	51	33	40	42	59	43	73	77	33	33	199	37	68	396	27	149	35	53	27	43	60	34	38	63	47	45	26	31	30	50	29	19	34	26	34	267	63	240	45	44	32	44	32	33	52	67	68	47	43
0	0	0	0	0	0	0	0	0	0	0	0	0	0	0	0	0	0	0	0	0	0	0	0	0	0	0	0	0	0	0	0	0	0	0	0	0	0	0	0	0	0	0	0	0	0	0	0	0	0
305	3659	3329	2822	3409	1922	2329	1668	2662	2533	2595	4232	2184	3596	2380	1973	3122	1839	5029	5633	2822	3891	2560	1229	2132	2428	2392	3128	3293	3659	3640	2352	2091	2257	2719	2273	2596	1881	3152	2524	2269	3259	2877	2202	2752	2801	2608	2933	4006	4079
0	0	0	0	0	0	0	0	0	0	0	0	0	0	0	0	0	0	0	0	0	0	0	0	0	0	0	0	0	0	0	0	0	0	0	0	0	0	0	0	0	0	0	0	0	0	0	0	0	0
2	25	44	23	31	25	11	5	20	27	22	19	30	28	10	33	30	9	30	27	21	24	23	20	20	20	22	40	24	38	14	23	14	23	33	28	13	21	28	31	35	37	31	12	16	24	21	69	23	30
0	0	0	0	0	1	1	0	1	2	0	1	1	1	0	1	0	0	0	1	0	1	1	0	0	0	1	0	3	0	0	0	0	3	0	0	0	0	2	0	0	0	0	0	3	1	0	2	0	0
16	220	149	110	192	79	102	103	89	112	188	195	167	101	194	140	187	77	192	267	92	199	85	80	127	95	90	136	110	242	134	111	98	85	92	69	62	122	135	134	122	138	108	103	143	161	210	200	535	417
151	1240	936	956	1208	885	1050	1019	974	859	990	1284	1118	1044	1203	1255	1626	811	1099	1180	800	1232	898	943	937	948	930	1153	903	1227	868	822	777	923	992	832	772	900	1072	1050	630	1037	873	893	956	1139	1096	1388	1792	1354
14	172	131	152	133	143	194	145	165	123	144	201	144	150	184	121	181	196	253	206	184	231	109	108	143	185	182	177	185	188	167	132	150	137	148	164	182	150	143	161	93	159	122	201	154	171	174	172	145	118
1	58	0	9	1	9	84	9	11	1	4	14	13	11	18	2	39	6	4	18	22	6	29	5	2	4	16	4	23	24	3	6	9	14	0	8	15	9	8	0	5	4	2	3	2	6	6	16	7	10
13	206	113	98	162	97	114	141	93	103	155	184	176	121	176	107	185	51	153	131	111	131	82	96	98	124	109	150	104	89	96	108	167	104	125	116	73	165	132	120	114	95	121	94	100	254	248	202	367	216
2	32	18	8	19	30	16	32	20	9	21	25	20	19	19	19	31	16	25	31	24	31	12	13	27	15	11	26	18	15	23	14	7	14	16	18	9	25	23	20	16	8	21	25	17	52	53	38	49	49
4	81	43	53	84	54	51	78	58	44	53	94	85	64	57	63	68	31	67	61	45	56	42	50	54	68	49	49	33	52	48	58	36	61	59	39	33	72	66	51	49	28	44	65	65	100	113	104	98	67
15	97	44	86	90	45	53	134	60	25	190	106	137	76	125	49	77	46	105	83	30	96	55	40	41	93	63	76	48	63	95	36	57	49	53	40	46	92	75	78	25	54	25	105	61	162	152	164	195	161
27	183	182	171	184	96	152	130	126	160	234	202	212	201	217	150	244	109	251	175	149	210	151	104	145	175	181	197	157	165	195	162	194	154	167	147	114	138	185	195	231	145	165	165	175	165	147	211	224	204
0	0	0	8	0	0	1	1	0	0	0	1	3	1	0	0	1	0	0	0	0	0	1	0	0	3	0	0	0	0	0	4	0	3	6	0	0	3	0	0	0	1	2	2	0	1	0	1	0	2
0	0	0	0	0	0	0	0	0	0	0	0	0	0	0	0	0	0	0	0	0	0	0	0	0	0	0	0	0	0	0	0	0	0	0	0	0	0	0	0	0	0	0	0	0	0	0	0	0	0
0	0	0	0	0	0	0	0	0	0	0	0	0	0	0	0	0	0	0	0	0	0	0	0	0	0	0	0	0	0	0	0	0	0	0	0	0	0	0	0	0	0	0	0	0	0	0	0	0	0
0	0	0	2	0	0	0	0	0	0	0	0	0	0	0	0	0	0	0	0	0	0	0	0	1	0	0	0	0	0	0	1	1	5	2	0	0	3	0	0	0	0	1	0	1	0	0	0	0	0
3	34	28	24	39	33	19	19	25	31	39	24	27	23	33	27	33	22	46	25	29	25	17	21	24	38	21	33	20	22	26	14	31	19	24	33	17	29	27	20	23	18	23	30	27	44	28	34	42	27
2	49	14	5	98	4	11	76	12	9	59	80	54	37	53	65	33	13	30	23	4	51	5	1	6	16	10	30	6	11	42	18	0	17	29	17	8	51	33	30	2	17	12	18	13	136	155	80	148	108
0	2	6	8	9	5	3	2	8	3	4	3	11	9	10	5	14	0	7	6	4	11	8	1	2	6	4	13	6	7	2	2	8	5	7	8	2	6	8	11	12	5	9	2	4	8	6	10	10	12
0	0	0	0	0	0	0	1	0	1	1	0	0	0	0	0	0	0	0	0	0	0	0	0	0	0	0	1	1	1	0	0	1	0	0	0	0	0	0	0	0	0	0	0	0	0	0	0	0	0
0	0	0	0	0	0	0	0	0	0	0	0	0	0	0	0	0	0	0	0	0	0	0	0	0	0	0	0	0	0	0	0	0	0	0	0	0	0	0	0	0	0	0	0	0	0	0	0	0	0
0	0	4	0	0	1	1	0	1	5	1	1	0	1	0	6	2	0	3	3	0	1	2	4	4	3	0	1	1	0	2	5	1	3	3	0	2	1	2	1	1	0	0	2	2	2	2	2	2	1
0	0	0	0	0	1	1	0	0	0	0	0	0	1	0	0	1	1	0	0	0	1	0	0	0	0	0	0	0	0	0	0	1	0	0	0	1	0	1	1	0	0	1	0	0	0	0	2	0	0
1	22	2	5	7	1	6	18	4	4	6	8	16	14	17	5	32	1	11	10	0	4	6	3	9	5	10	12	2	1	8	7	24	17	5	5	7	8	17	10	1	0	7	44	37	14	13	23	10	7
19	195	189	150	179	111	131	95	143	125	151	171	169	151	194	138	204	84	225	214	157	143	112	93	131	136	172	233	149	165	134	114	163	111	123	140	145	163	163	149	161	150	144	161	173	155	184	131	391	354
0	8	11	11	12	4	8	11	7	5	6	14	7	11	6	5	15	3	7	5	5	8	6	7	12	16	14	9	9	7	7	2	9	6	6	12	3	8	4	8	15	8	5	7	5	10	10	6	17	12
0	1	0	5	4	4	12	6	0	5	11	6	4	5	22	5	4	2	3	3	7	24	19	5	17	17	3	1	2	15	32	6	3	3	2	2	9	3	1	19	7	9	1	3	10	5	7	5	6	0
21	186	181	106	202	73	97	96	81	102	157	148	157	179	130	143	172	54	247	255	75	165	131	115	131	92	137	147	136	181	129	137	90	124	142	132	80	128	136	161	123	120	132	130	142	259	221	268	606	608
1	24	45	48	28	74	48	28	34	48	41	33	34	32	44	36	54	23	43	39	49	33	35	56	37	41	36	55	54	46	30	40	31	27	23	50	46	34	49	45	134	38	38	33	31	34	34	33	23	17
17	270	187	149	219	139	201	173	175	151	195	237	267	193	200	219	270	102	239	258	149	175	140	183	133	145	134	191	111	211	212	151	155	178	164	144	84	120	201	208	131	137	177	165	202	194	173	199	355	261
16	151	173	88	190	421	248	151	110	150	94	107	248	57	86	291	456	102	75	173	99	253	148	205	243	149	223	151	273	70	206	295	146	257	148	311	203	171	197	242	295	63	147	146	95	28	23	27	69	24
0	0	0	0	0	0	0	0	0	0	0	0	0	0	0	0	0	0	0	0	0	0	0	0	0	0	0	0	0	0	0	0	0	0	0	0	0	0	0	0	0	0	0	0	0	0	0	0	0	1
0	5	2	2	2	4	19	1	4	3	2	1	3	1	3	1	22	1	1	4	2	18	4	10	8	3	6	11	5	2	0	2	2	1	1	12	0	4	1	3	2	2	9	44	1	6	7	14	3	20
0	1	0	2	2	3	0	0	0	0	5	2	0	2	3	5	1	0	3	0	1	0	3	0	2	5	9	3	0	1	0	4	4	1	0	4	1	3	0	1	1	1	5	0	0	0	2	4	3	0
0	1	1	1	0	0	5	2	1	2	2	1	0	0	4	0	3	1	3	0	0	2	0	0	1	4	1	2	5	0	1	0	2	1	1	2	1	2	3	0	0	1	1	0	2	1	0	0	1	2
0	0	0	1	0	1	0	0	0	2	0	1	1	0	0	1	0	0	1	0	1	0	0	2	0	0	0	0	0	1	0	0	0	0	0	0	0	1	0	2	1	0	0	1	1	0	0	1	0	0
1	4	22	9	12	9	17	7	19	17	9	7	11	11	20	23	16	5	5	25	10	9	6	14	20	19	10	15	6	18	19	10	11	11	12	15	5	8	31	14	12	9	30	19	7	3	11	6	8	4
1	7	7	5	5	7	12	9	51	16	14	8	15	5	5	6	17	1	2	22	11	11	7	12	11	37	8	18	14	4	18	7	5	22	8	24	7	9	8	20	10	2	7	9	1	2	5	4	7	2
0	0	0	1	0	3	2	0	4	3	0	0	0	0	1	1	1	0	0	4	2	2	2	5	0	4	1	3	4	0	0	0	1	1	0	2	1	3	2	2	3	0	2	0	0	0	0	0	1	0
0	0	0	0	0	0	0	0	0	0	0	0	0	0	0	0	0	0	0	0	0	0	1	0	0	0	0	0	1	0	0	0	0	0	0	0	0	0	0	0	0	0	0	0	0	0	0	0	0	0
6	95	96	76	106	63	64	110	71	87	140	88	130	100	71	132	154	50	66	81	46	44	96	64	91	101	101	126	60	109	74	118	79	85	99	125	46	120	81	88	36	73	128	94	81	54	67	65	49	76
117	724	1227	570	1936	223	445	1258	455	995	1193	393	1834	2240	1155	1111	669	622	220	465	104	734	287	425	296	506	538	741	126	483	714	543	270	709	526	603	146	291	489	544	133	392	607	173	419	918	957	1666	2802	2599
15	255	249	276	199	438	241	271	367	352	236	333	249	307	370	359	623	179	194	347	361	318	256	660	430	412	101	257	390	395	255	270	263	266	225	404	86	315	252	250	313	177	317	419	240	97	52	96	69	47
15	118	140	100	131	88	88	81	96	87	118	121	101	124	137	128	124	54	142	130	94	122	97	58	102	87	118	133	75	112	110	74	79	83	102	93	66	104	148	111	82	94	114	94	107	116	134	89	216	162
55	803	579	487	686	343	512	451	396	400	557	686	594	567	495	549	672	325	599	700	437	631	383	393	420	431	447	546	451	547	672	503	413	373	466	356	227	471	574	566	458	493	532	386	619	771	657	683	988	873
6	53	19	11	49	20	38	76	23	20	36	47	37	12	42	38	50	22	43	34	23	80	9	29	34	22	19	33	15	19	43	28	16	31	41	24	15	28	38	54	24	28	25	30	58	79	57	61	91	53
43	345	172	82	384	103	242	289	124	128	174	316	190	198	230	279	171	101	184	221	114	269	143	130	125	117	115	210	91	120	156	81	114	166	208	131	115	155	286	282	39	154	122	121	155	278	397	282	600	360
47	482	167	127	685	129	403	707	164	200	398	537	392	351	554	460	289	209	307	307	170	428	216	225	195	246	213	299	132	167	224	197	223	233	280	269	188	405	428	437	49	195	272	291	374	784	1017	760	896	697
0	3	3	2	1	6	3	1	2	12	1	1	1	1	0	1	3	2	4	3	4	1	4	4	2	4	4	1	3	2	2	1	4	4	0	4	4	3	5	2	3	1	1	1	1	6	6	2	2	3
2	6	19	14	5	9	11	6	16	15	8	6	8	15	11	11	24	6	19	5	16	4	12	10	10	10	11	6	14	9	8	17	10	12	9	13	12	6	10	9	14	7	13	9	4	6	3	14	4	5
5	67	85	139	83	167	113	119	131	115	111	85	148	102	103	116	158	71	75	83	90	84	66	135	129	103	104	60	85	109	73	120	95	93	95	149	77	118	92	105	251	65	103	98	108	83	57	108	27	52
1	0	0	0	0	0	2	0	0	0	0	0	0	0	1	1	1	0	0	0	0	0	0	0	0	1	0	0	0	0	0	1	0	0	0	0	0	0	0	2	0	2	0	0	0	0	0	0	0	0
98	761	1012	638	887	998	495	850	1105	1019	906	611	1071	739	671	1059	1420	890	877	1198	830	849	572	1670	1159	1216	649	1060	1125	1183	1106	1080	1484	868	960	1582	419	1394	871	1062	824	950	1085	1824	1009	794	566	592	521	430
9	79	55	79	96	75	54	86	64	45	76	95	85	90	67	92	104	54	71	52	80	56	40	69	75	93	60	42	54	42	67	74	54	46	57	58	52	47	81	64	70	31	80	52	76	74	70	88	72	46
35	280	232	100	432	73	271	218	77	82	159	510	151	306	173	114	189	133	395	265	213	188	295	137	162	224	313	223	263	144	318	200	106	171	260	131	124	321	317	231	77	229	306	381	299	240	114	76	194	107
13	147	128	92	153	78	101	106	86	83	121	162	119	113	168	137	155	71	140	132	90	116	95	94	99	102	91	160	84	119	98	88	78	73	105	98	45	118	117	110	102	77	133	80	118	204	222	166	341	248
27	212	196	197	223	135	160	172	186	167	196	202	209	195	237	167	224	107	206	233	157	213	190	145	178	172	148	245	167	173	151	152	146	167	163	177	140	182	195	195	151	169	173	162	188	281	295	244	442	370
2	100	12	20	51	26	53	39	26	15	45	60	34	26	49	38	52	48	57	44	28	51	20	26	23	42	34	34	20	34	31	17	23	50	33	10	19	35	59	39	13	40	11	34	43	53	71	61	76	51
0	8	10	9	4	4	8	5	2	1	7	6	4	6	2	6	5	6	9	1	3	5	5	2	3	5	3	3	4	2	2	20	1	12	1	6	0	5	8	0	1	1	7	8	1	6	7	7	2	1
10	95	120	155	75	160	91	51	136	119	98	95	116	131	108	80	158	89	100	126	154	102	93	116	104	115	104	132	172	132	101	127	191	113	108	159	91	113	122	102	269	116	136	138	123	94	79	127	111	109
26	330	246	498	360	470	452	210	339	330	266	432	347	445	332	254	309	277	450	339	505	533	305	200	481	402	371	310	385	262	433	221	429	369	251	391	456	369	323	403	115	298	389	462	309	220	277	343	206	237
49	400	273	288	350	215	298	248	274	279	280	391	319	334	349	290	475	221	378	393	197	265	267	200	279	277	287	330	252	344	273	281	235	284	261	241	203	313	357	307	157	263	299	300	290	343	348	345	514	400
0	0	0	0	0	0	0	0	1	0	0	0	0	0	0	0	0	0	1	0	0	0	0	0	1	0	0	0	0	0	0	0	0	2	0	0	0	0	0	0	0	0	0	0	0	0	0	0	0	0
9	114	69	70	89	75	70	105	60	72	76	106	90	80	69	69	97	55	89	91	77	130	65	53	59	59	48	89	61	74	67	60	62	80	63	48	40	54	87	64	37	51	72	75	70	133	169	111	130	111
24	232	171	184	263	120	131	106	139	150	197	229	178	187	212	214	261	89	233	250	103	176	137	109	141	174	194	168	139	180	173	138	131	150	164	125	102	194	215	206	134	137	157	184	215	288	262	236	547	455
0	0	0	1	0	0	0	0	0	0	0	0	0	0	0	0	0	0	0	0	0	0	0	0	0	0	0	0	0	0	0	1	0	1	0	0	0	0	0	0	0	0	0	0	0	0	0	0	0	0
2	15	11	4	21	5	8	17	29	7	10	9	11	18	18	13	10	8	15	106	16	7	7	6	9	88	12	12	9	8	9	21	3	17	30	11	1	5	16	10	0	6	20	82	13	43	28	26	16	37
487	4473	6185	3537	8615	7898	2926	5988	3533	5404	3385	4743	5232	5133	6254	7655	7597	4753	4180	3942	4476	2911	3572	4539	4880	2776	2261	4891	4314	3962	5983	5014	3533	4733	7201	6273	1132	5123	6960	6280	2929	4196	5187	5569	7497	4770	2979	2548	3407	2958
49	357	334	236	439	287	268	355	223	310	352	369	348	365	429	432	496	244	245	314	282	476	286	264	364	350	405	328	438	265	370	375	227	268	341	338	232	386	413	329	322	213	373	307	326	519	422	395	420	506
0	1	0	0	1	0	1	0	0	0	2	1	1	0	0	0	0	0	0	0	0	2	0	0	0	1	0	0	0	0	0	0	0	0	0	0	0	0	0	0	0	0	0	0	1	84	1	2	8	2
5	85	99	65	114	65	72	75	72	60	113	124	88	68	95	85	124	53	104	129	59	108	67	57	78	76	97	86	88	68	78	98	51	79	111	78	86	101	75	77	33	71	96	110	75	79	50	89	74	83
34	190	188	411	147	124	179	125	144	151	187	190	273	202	142	200	294	248	256	400	88	126	207	206	163	120	159	126	66	578	332	288	307	146	113	157	63	186	172	235	52	382	248	125	212	306	155	280	73	161
48	693	627	808	547	501	412	459	530	395	648	599	562	676	504	433	697	356	833	1472	351	410	538	623	371	495	552	603	533	1418	781	853	559	602	571	510	390	510	538	719	329	831	680	571	468	965	526	732	388	481
3	5	9	9	4	5	5	10	9	3	4	8	4	6	10	6	7	2	5	8	5	7	2	2	2	7	13	6	6	11	2	3	6	7	3	5	3	10	2	8	8	2	4	23	8	12	10	14	6	6
25	211	137	106	245	98	119	192	134	105	212	218	138	150	224	150	201	90	220	246	117	146	131	87	106	138	171	221	125	160	124	134	102	93	107	132	84	141	154	126	88	139	154	116	137	347	428	238	693	595
22	257	164	184	298	172	193	263	173	161	241	242	217	276	246	241	261	144	252	224	167	231	163	179	230	177	164	228	176	175	191	167	235	179	197	172	165	209	219	232	134	172	213	224	200	308	312	269	396	293
8	106	99	82	82	64	76	86	63	93	68	91	100	103	113	90	136	48	96	81	66	93	72	61	65	57	60	81	89	90	92	68	66	46	73	71	59	54	88	82	72	84	80	84	97	150	114	133	206	143
38	354	440	399	423	331	376	284	329	344	375	407	403	485	450	379	489	249	413	354	307	365	326	236	338	401	345	409	328	361	390	300	451	357	381	387	290	355	517	458	140	337	411	445	390	371	382	427	431	424
17	244	181	165	274	134	140	168	113	141	206	247	204	209	226	224	230	106	189	209	117	205	168	127	140	216	185	221	141	170	226	141	158	235	197	143	157	238	250	190	97	121	192	218	180	278	284	244	453	385
33	379	286	178	438	179	198	304	186	229	221	400	273	375	273	237	336	177	483	527	201	322	196	199	201	148	193	279	209	270	334	297	156	314	388	242	160	235	304	290	161	247	290	221	216	1039	684	647	645	918
12	43	100	71	37	60	45	33	101	73	46	52	79	91	38	37	62	39	53	91	66	65	52	30	49	44	72	117	68	95	49	61	61	47	74	72	50	60	57	78	107	65	59	64	73	24	37	60	49	72
0	0	0	0	0	0	0	0	0	1	0	0	0	0	0	0	0	0	0	0	0	1	0	0	0	0	0	0	0	0	0	0	0	0	0	0	0	0	0	0	0	0	1	0	0	0	0	0	0	0
6	87	76	46	133	70	54	99	69	82	86	111	86	72	86	82	87	49	74	63	59	84	47	49	67	74	63	86	49	68	72	60	90	79	96	64	71	92	83	71	61	57	98	82	91	198	195	161	156	176
7	63	58	37	76	43	44	50	57	64	60	59	60	62	62	66	70	27	44	72	48	64	20	43	47	40	41	45	40	47	43	61	46	34	68	46	23	34	62	55	35	56	58	59	41	68	83	72	102	73
83	781	441	410	785	330	551	621	384	452	548	797	481	521	482	588	491	261	462	501	298	693	512	308	415	421	415	509	395	399	531	336	348	513	481	465	476	400	501	671	134	388	408	555	453	639	721	646	833	641
55	432	327	430	606	458	672	453	386	360	575	911	444	666	818	461	402	278	364	332	618	405	441	360	659	482	658	457	351	496	561	424	472	571	624	445	725	608	389	596	188	411	565	710	315	477	332	393	372	383
15	149	144	135	97	87	84	57	106	136	117	191	108	125	151	104	184	84	169	182	123	127	106	89	106	108	106	117	124	180	118	95	106	82	78	131	75	107	153	142	162	135	94	99	110	126	149	174	391	257
7	108	142	82	115	67	74	38	117	96	73	139	110	105	102	114	171	67	59	74	104	154	76	93	107	81	76	86	76	90	90	59	57	59	71	79	53	73	105	114	86	92	79	91	67	50	70	75	122	79
14	168	124	98	178	104	122	160	107	119	117	175	161	136	183	157	188	71	111	123	103	173	105	191	61	130	117	125	104	109	121	100	113	104	123	130	92	103	172	135	95	90	112	124	123	178	184	143	216	166
20	160	142	93	151	75	103	103	96	103	162	191	118	130	207	122	174	78	193	139	89	170	98	94	114	81	125	146	133	113	101	104	91	89	117	88	106	91	130	130	88	110	92	105	139	141	146	152	385	335
25	225	160	108	208	90	115	124	83	103	152	199	142	141	195	141	175	84	172	169	84	188	108	93	108	107	118	169	82	147	129	91	76	134	126	97	78	133	153	149	56	145	128	136	148	303	321	232	535	522
0	2	0	0	0	0	0	1	0	1	0	0	0	0	0	0	0	0	0	1	0	0	0	0	0	0	0	1	0	0	0	0	0	0	0	0	0	0	0	0	0	1	0	1	1	0	0	0	0	0
5	33	30	17	46	22	22	50	23	18	28	55	33	26	48	35	29	16	26	30	10	28	20	17	26	22	19	33	12	25	19	14	22	36	35	19	21	52	30	25	15	28	28	27	37	80	76	66	127	75
12	184	191	104	201	66	74	165	77	88	193	151	122	130	191	177	181	77	170	213	76	189	76	75	78	78	108	149	93	131	128	75	76	79	116	70	59	128	138	168	82	108	89	95	127	278	332	249	638	481
6	63	68	83	109	85	28	58	47	48	36	50	100	97	85	106	61	55	133	164	16	47	59	38	41	47	75	61	63	111	55	99	117	111	51	80	31	40	45	88	11	66	111	57	64	233	45	96	70	68
7	23	21	15	10	12	6	13	20	13	18	17	17	9	17	10	28	8	38	33	17	8	9	15	18	19	16	12	21	20	13	16	15	15	15	14	2	27	21	17	15	6	15	20	18	181	62	46	72	123
0	0	0	0	0	0	0	0	0	0	0	0	0	0	0	0	0	0	0	0	0	0	0	0	0	0	0	0	0	0	0	0	0	0	0	0	0	0	0	0	0	0	0	0	0	0	0	0	0	0
9	53	55	25	48	39	23	33	35	38	46	56	46	33	41	27	67	17	35	69	28	69	47	33	28	32	34	53	43	42	41	30	38	38	28	39	30	37	41	42	43	37	26	23	54	30	43	62	79	62
0	2	1	2	0	0	1	3	0	2	1	1	0	1	1	1	0	1	5	4	2	0	1	3	2	0	2	1	0	1	1	0	1	1	2	1	2	3	2	0	4	1	0	1	1	1	1	0	2	2
0	0	2	3	4	5	4	1	0	2	2	2	5	1	0	3	6	2	1	1	2	2	1	1	2	3	7	3	0	4	4	1	1	1	8	1	0	0	1	9	15	0	4	11	1	3	0	1	3	3
1	11	10	7	28	12	9	18	7	6	14	16	17	11	11	10	17	12	17	11	9	7	4	7	9	12	11	14	17	10	7	6	8	11	12	9	9	17	13	14	15	8	7	16	9	32	42	16	25	11
0	12	3	1	12	7	6	8	2	9	2	6	9	5	6	5	4	4	2	5	2	7	4	9	7	1	4	4	3	1	5	5	7	6	4	5	5	6	9	10	4	6	5	4	6	4	7	6	7	10
0	20	15	5	18	9	8	13	17	10	10	18	16	8	14	12	17	5	12	18	9	17	9	11	9	7	17	15	10	15	12	10	13	9	14	15	5	10	6	11	13	11	11	8	8	16	13	15	58	44
16	209	103	102	204	88	87	177	112	94	118	187	136	136	155	155	133	58	131	158	76	169	60	75	76	95	74	111	73	84	94	75	80	85	89	74	57	109	132	173	118	82	82	71	109	264	330	187	387	324
3	31	15	8	52	15	12	30	22	13	31	21	30	20	29	22	40	12	49	29	9	17	8	10	8	17	20	31	14	13	19	21	10	33	21	11	13	23	27	16	11	27	13	23	11	59	35	44	69	64
13	222	116	61	244	64	104	187	88	92	132	218	133	126	180	181	122	61	120	126	69	164	69	78	90	69	78	97	84	85	106	68	58	79	120	62	78	110	138	120	42	85	111	92	119	200	254	140	265	136
12	104	199	156	185	112	90	115	108	141	183	151	149	193	166	172	216	98	174	227	134	136	83	65	132	128	160	150	127	171	143	128	133	120	155	128	71	129	139	121	92	129	190	172	179	190	172	155	208	232
4	44	35	26	64	30	32	44	25	28	34	52	50	41	45	41	42	21	37	50	36	44	21	32	27	35	31	28	34	32	38	38	46	32	32	32	37	33	51	34	13	32	30	36	39	53	80	67	94	39
34	290	226	194	283	139	176	158	152	169	164	245	228	232	219	220	242	115	277	299	134	188	153	151	194	148	156	215	153	187	211	156	162	157	190	153	84	161	245	221	168	172	186	164	195	169	180	230	293	258
241	1456	1594	729	1785	571	847	672	609	725	953	1595	1139	1931	1237	1337	1054	884	1637	1725	814	1134	1115	540	718	877	947	1114	976	1064	1021	722	1840	946	968	906	633	742	1754	1719	438	910	943	726	1049	864	752	802	905	1055
5	45	38	33	41	19	23	16	23	18	31	35	27	36	34	47	36	18	37	52	13	37	37	18	27	25	36	44	20	37	28	37	24	24	28	20	13	25	34	23	39	45	22	28	31	50	51	58	117	109
54	601	492	413	653	460	341	609	547	583	518	736	566	515	546	525	690	510	692	762	525	646	492	509	568	387	334	483	501	760	478	408	246	511	540	550	518	566	616	622	453	530	479	441	402	885	980	953	881	864
31	381	202	179	318	102	153	157	147	164	258	195	255	269	294	278	283	134	240	355	76	243	156	125	247	170	188	246	130	320	299	158	111	133	165	179	110	159	232	221	100	205	178	158	277	345	263	417	714	664
10	192	151	216	213	123	146	179	205	131	133	187	158	187	113	116	121	102	199	164	169	182	144	134	188	158	129	135	147	115	137	88	102	130	132	146	163	152	157	197	64	180	150	104	166	174	190	167	165	136
16	249	147	90	226	92	131	222	90	110	186	196	148	139	138	170	127	91	147	147	85	154	135	130	139	200	114	168	100	120	94	106	140	111	125	124	120	211	132	188	85	97	126	143	201	212	263	239	216	204
25	255	209	244	267	176	202	176	196	207	201	247	252	251	244	219	255	130	271	234	173	215	190	163	173	188	196	222	198	195	279	182	250	200	217	211	136	214	238	238	123	188	234	254	250	271	234	213	314	299
15	209	142	192	180	113	128	95	188	186	157	141	120	119	132	167	130	145	180	193	175	109	126	149	218	147	148	143	152	177	183	133	139	176	133	173	134	155	120	176	84	134	176	173	145	207	194	189	154	140
17	119	87	74	119	120	70	88	62	104	130	122	133	167	117	138	149	57	191	133	82	93	78	104	86	107	110	120	112	96	92	103	120	90	110	128	125	113	95	97	119	88	114	154	175	267	158	197	212	197
36	105	189	132	100	189	184	104	168	203	107	152	170	189	93	226	284	154	83	161	176	179	117	184	134	148	105	167	205	104	101	119	120	116	110	162	126	119	153	174	215	142	179	73	133	51	46	77	75	71
0	5	1	3	2	2	2	2	3	2	0	3	3	3	3	0	16	1	1	2	4	0	0	3	3	1	2	1	2	2	0	0	5	2	0	3	2	7	2	4	1	1	0	3	1	6	3	9	5	2
0	2	12	3	2	1	0	0	7	7	1	4	0	0	0	3	1	0	0	2	1	1	1	0	0	0	3	0	0	0	1	0	0	3	0	0	5	0	0	0	0	0	2	0	0	0	0	0	0	0
0	1	6	4	2	1	1	0	2	8	0	9	2	2	0	3	0	0	0	2	2	0	2	0	1	3	7	0	0	0	0	2	0	2	0	1	1	2	1	1	2	0	6	1	1	0	1	0	1	1
8	105	81	67	99	78	78	115	59	94	103	123	89	70	130	80	116	62	77	83	56	86	54	66	68	61	56	76	70	69	68	70	64	95	86	81	58	113	95	73	79	63	87	80	91	247	208	178	236	188
8	156	126	120	122	127	106	132	134	156	128	137	154	137	114	110	140	77	140	141	131	120	100	110	130	105	88	74	115	135	108	101	142	99	105	123	83	116	143	105	140	93	127	116	121	169	168	165	141	137
20	228	148	172	208	183	150	169	111	154	160	206	163	188	162	177	248	89	144	255	186	166	115	112	145	141	70	183	87	231	148	154	80	115	126	120	69	147	162	178	207	130	151	139	187	223	244	222	288	244
18	107	95	87	138	92	172	127	87	112	117	143	104	107	108	102	122	66	95	91	139	144	84	82	95	81	86	92	103	96	89	115	61	102	92	87	99	98	110	115	140	85	103	52	104	108	129	126	137	100
5	128	77	57	79	59	71	118	66	64	86	90	83	93	113	68	117	36	130	90	88	77	53	61	53	64	59	95	62	52	84	82	84	63	64	78	32	98	96	86	117	83	71	57	66	128	110	105	144	116
7	93	34	25	78	25	41	80	36	49	50	60	47	25	52	60	62	29	64	65	32	82	24	33	53	34	28	46	34	35	64	39	35	40	33	30	12	46	51	65	42	35	53	33	38	86	99	70	107	82
16	223	161	151	218	132	174	198	206	171	211	227	197	213	236	164	266	118	229	202	168	199	139	138	135	161	188	180	163	177	140	134	185	172	176	172	114	232	186	226	219	170	143	157	166	288	258	243	339	255
13	152	95	79	157	75	118	161	108	80	100	150	98	112	114	164	124	82	99	128	91	173	106	93	98	88	118	125	83	72	99	75	102	101	114	112	56	61	159	135	38	81	81	91	119	116	131	93	130	87
40	491	394	360	427	243	300	368	268	323	382	393	352	441	369	361	431	264	424	410	262	410	303	265	272	294	201	383	277	275	330	233	535	346	343	312	276	304	416	334	244	295	337	336	343	306	321	392	409	404
11	256	111	106	262	90	146	295	92	108	216	205	213	180	235	205	153	77	187	135	71	140	97	95	116	130	90	168	88	105	101	89	118	160	148	92	74	225	196	174	36	101	149	109	131	424	412	367	343	347
816	10934	10769	8198	14969	11951	11820	13966	10568	10620	14386	15251	14449	14393	15721	15824	14520	10307	10530	13717	8701	11800	11242	11854	9342	11778	10505	11126	9577	12819	10828	10085	7736	12100	12672	12856	9118	12848	12048	11341	6659	7809	12797	12608	10021	16062	13607	14432	13188	13198
11	141	62	73	94	56	77	80	76	53	115	100	109	84	90	93	91	56	129	115	44	101	57	90	71	54	64	85	61	92	82	98	51	84	79	72	36	68	91	68	74	52	66	100	90	153	115	115	164	158
2	22	17	11	41	21	31	43	31	30	25	50	35	37	36	29	33	16	30	80	30	34	24	20	13	19	11	17	14	42	23	22	32	34	30	46	17	35	36	22	33	18	33	50	47	96	58	61	59	83
17	212	108	93	177	98	91	246	95	83	140	151	147	150	163	148	181	81	172	153	76	188	89	104	114	92	116	128	90	78	163	113	136	110	178	122	82	131	147	149	74	97	129	126	167	369	406	233	439	282
160	2103	3392	1461	1887	1699	1251	780	1197	1262	1492	1027	2455	2739	1359	1260	1132	1078	2077	2034	871	965	1236	552	798	2312	1694	1420	1748	1508	2027	1182	2194	1538	1439	1410	1261	1307	1568	2288	299	1318	1962	2237	1779	1413	1152	1472	1042	1369
19	163	106	115	193	30	101	182	77	48	180	174	149	124	142	156	220	72	115	159	32	179	86	191	77	144	141	189	92	200	150	148	105	89	135	102	37	123	125	108	18	112	167	129	124	126	206	410	565	437
15	70	129	60	86	18	163	48	12	17	51	245	22	55	45	6	22	11	64	96	16	229	120	53	25	22	58	43	96	14	99	97	11	16	40	13	11	31	119	167	2	22	40	134	117	13	11	14	8	11
16	89	78	206	151	271	148	416	267	110	124	101	129	63	100	83	296	71	205	430	148	282	305	186	181	364	586	144	478	19	544	327	84	433	272	644	362	480	753	201	149	49	222	510	92	131	106	72	234	104
1	5	2	6	2	0	1	24	0	4	4	3	7	11	4	0	15	5	10	9	1	0	9	0	3	7	10	9	10	5	24	4	9	10	10	5	6	6	14	17	3	7	2	9	6	2	3	3	0	2
0	0	0	0	0	0	0	1	1	0	0	0	0	1	0	2	0	0	0	0	1	1	2	3	0	0	1	1	0	1	0	0	0	0	0	1	0	0	0	2	0	2	0	0	0	2	0	0	0	0
0	0	0	1	0	0	0	0	0	0	0	0	0	0	0	2	1	1	3	1	0	0	1	1	2	0	1	0	3	3	1	1	2	1	0	3	0	2	2	1	2	0	0	0	1	0	2	6	2	1
1	1	0	0	0	0	0	0	0	2	0	0	1	0	0	0	0	0	0	1	1	2	2	0	0	1	0	0	3	3	0	0	44	0	2	0	1	1	0	1	3	0	0	0	1	1	3	3	0	0
8	106	86	103	139	75	95	162	77	94	114	112	104	106	115	91	106	85	105	99	75	84	87	113	80	103	72	107	87	88	99	82	62	94	131	110	81	167	81	112	51	58	88	134	106	278	265	203	190	143
5	97	84	96	96	100	72	97	86	90	97	91	83	84	102	99	93	81	89	73	83	70	57	96	88	87	65	99	73	63	86	61	91	66	109	97	66	68	85	96	65	63	99	101	70	168	141	149	126	104
13	112	138	77	137	125	93	69	109	110	133	119	143	104	117	181	200	117	141	245	83	174	137	100	136	78	148	129	171	144	151	166	87	112	177	147	90	104	152	141	89	128	115	143	136	119	88	133	147	112
43	808	379	88	496	94	147	152	94	207	158	236	178	498	168	177	154	133	2258	1546	95	162	152	85	88	220	377	309	328	411	694	575	578	463	560	127	134	123	253	289	84	163	413	247	135	955	552	812	580	880
0	1	1	1	2	0	0	1	0	1	0	0	2	1	0	0	1	0	2	0	0	0	2	1	2	1	3	0	1	1	0	0	2	0	2	1	0	0	0	2	1	1	1	0	2	3	0	0	0	0
11	73	89	65	62	41	69	39	66	58	77	56	60	68	82	53	80	38	83	90	34	88	64	48	62	42	73	75	58	78	46	41	43	50	61	46	45	35	72	67	39	57	47	60	57	58	48	83	153	121
3	18	13	10	15	8	15	9	15	3	13	20	18	19	15	15	15	5	17	22	8	9	8	6	17	6	19	19	5	10	6	4	8	5	9	11	6	10	14	11	7	17	7	10	12	12	14	20	92	59
33	257	335	169	202	111	220	90	173	219	242	197	223	323	250	181	230	122	344	260	150	194	193	126	154	129	213	250	157	227	164	181	400	198	248	144	174	221	210	186	74	221	163	216	215	184	203	189	362	358
107	815	739	319	819	189	351	340	255	320	429	476	589	653	537	655	481	331	775	868	283	764	338	333	290	445	441	642	434	508	598	409	443	365	466	285	272	386	633	1075	193	396	445	349	467	440	446	432	815	722
0	0	0	0	0	0	0	0	0	0	0	0	0	0	0	0	0	0	0	0	0	0	0	0	0	0	0	0	0	0	0	0	0	0	0	0	0	0	0	0	0	0	0	0	0	0	0	0	0	0
0	0	0	0	0	0	0	0	0	0	0	0	0	0	0	0	0	0	0	0	0	0	0	0	0	0	0	0	0	0	0	0	0	0	0	0	0	0	0	0	0	1	0	0	0	0	0	0	0	0
37	358	182	164	413	187	251	395	140	159	215	329	273	276	281	287	219	167	271	222	179	296	180	191	153	224	191	231	147	145	173	134	192	216	232	209	169	246	315	285	121	199	192	177	172	481	427	335	350	327
109	976	1258	736	1202	566	629	584	790	846	1019	883	1119	1202	1231	1100	1312	630	1337	1624	590	999	752	664	642	697	829	934	737	1348	1038	835	644	692	812	743	474	627	912	1079	520	888	886	596	914	889	958	1320	1914	2262
13	192	141	63	90	58	60	158	309	158	132	123	214	143	177	134	281	93	183	334	137	170	63	104	240	120	130	124	167	215	143	158	54	121	106	179	87	130	123	130	97	173	143	143	168	194	219	255	127	131
10	78	95	95	99	79	53	66	90	111	79	150	107	98	61	113	113	54	133	141	81	91	56	73	85	77	80	86	74	107	83	102	100	107	134	83	58	106	123	137	62	101	95	95	109	89	110	96	126	112
17	143	109	102	117	77	99	72	107	131	97	142	92	107	119	105	143	60	134	160	91	138	106	81	101	72	104	149	96	130	87	70	96	71	92	97	48	89	107	109	86	120	97	84	98	147	125	109	224	203
998	14992	28937	23179	13165	15966	19591	5581	27844	11601	20436	31451	20675	16435	18328	10339	13405	14069	17102	13655	19151	18160	17543	3744	15760	23671	17747	20549	21976	28729	24223	8248	15785	10634	9610	13249	33064	10957	24908	16701	1791	19361	16861	20451	8836	2217	7044	6669	5301	5023
0	0	0	0	0	0	0	0	0	0	1	0	0	0	0	0	0	0	0	0	0	0	0	0	0	0	0	0	0	1	1	0	0	0	0	0	0	0	0	0	0	0	0	0	0	0	0	0	0	0
11	103	67	127	139	121	108	113	91	100	109	97	100	118	79	87	111	58	156	147	87	92	73	93	107	138	97	105	93	114	90	150	109	155	281	102	79	159	130	120	145	78	168	141	160	242	165	207	150	164
10	95	110	88	119	68	79	83	75	83	118	133	100	90	106	82	97	50	121	103	86	100	52	65	80	90	88	97	66	80	91	73	103	71	94	80	51	83	122	91	88	86	91	87	90	116	147	156	198	161
4	3	18	14	11	32	12	15	58	35	3	7	2	6	0	30	38	9	25	10	22	4	19	29	21	15	32	10	26	2	14	6	32	25	9	29	13	46	12	10	28	0	14	24	8	16	18	13	12	9
0	2	0	0	0	0	2	0	3	0	0	0	0	0	2	1	3	1	1	0	0	2	0	1	0	0	1	3	0	0	0	0	0	1	0	0	2	0	1	1	1	0	1	2	0	2	1	0	6	8
0	0	0	1	0	0	1	0	5	2	1	0	0	0	0	1	0	0	8	2	0	0	0	0	1	0	0	0	2	2	0	0	0	0	0	0	0	4	1	0	1	0	0	0	2	0	0	0	0	0
1	4	3	1	0	0	0	0	0	0	0	0	0	0	0	0	1	0	0	2	0	1	0	0	0	0	0	0	0	0	0	0	0	0	0	0	0	2	1	0	0	0	0	2	0	1	1	1	3	4
0	1	0	0	0	2	3	0	0	0	0	0	0	0	0	0	0	0	0	0	0	0	0	0	0	0	0	0	1	1	1	0	0	0	0	1	0	0	0	0	0	0	0	0	0	0	0	0	0	0
29	254	192	167	209	205	210	185	146	179	153	194	190	197	177	178	264	114	285	226	167	239	200	238	193	172	174	204	177	189	205	198	276	210	193	189	117	166	242	186	254	173	186	213	245	321	229	224	246	186
32	313	295	241	253	174	209	202	208	211	261	280	226	262	249	267	311	134	360	373	167	346	244	165	260	216	210	310	203	244	220	199	181	206	205	186	177	213	252	296	167	228	233	228	266	327	358	337	605	405
9	103	83	70	80	61	71	110	81	84	168	104	98	98	100	104	109	61	91	112	76	82	67	63	112	59	78	81	76	86	80	83	60	72	86	107	67	97	123	80	63	60	87	97	106	142	156	136	187	153
290	2460	2926	2125	3123	2108	1419	1573	2191	2141	2176	2647	2667	2626	1962	2213	3063	1470	4265	3848	1805	2478	1967	1883	2326	2610	3031	2286	2832	2811	2975	2421	1842	2432	3858	1929	1677	2647	2349	2791	4122	1866	3047	3429	2189	3267	2065	2912	3081	2651
15	130	55	79	104	56	75	108	54	87	95	120	87	96	100	101	124	62	88	96	61	86	78	70	100	80	74	107	73	125	94	77	69	104	112	69	58	66	94	104	67	92	123	81	101	146	165	127	180	158
1	57	30	28	58	31	20	53	33	28	42	41	61	57	75	47	44	17	49	44	20	28	26	18	26	39	32	36	16	55	44	40	56	41	30	28	27	61	37	40	25	45	41	34	44	52	32	38	60	37
13	119	149	93	105	78	68	50	73	85	88	114	99	88	71	84	124	56	127	124	75	127	76	43	65	61	87	110	80	103	61	55	68	66	75	88	54	93	89	101	90	89	62	74	99	110	137	95	273	207
949	11524	11431	8427	14166	10607	11472	12993	9952	10348	14015	15487	13062	14332	14279	15092	14575	9435	11491	14105	9455	13089	10686	12527	10352	12135	11466	12056	11621	11486	12326	10196	9286	12994	12707	13285	9372	13247	13743	11720	6453	8430	12752	13914	10592	16232	14431	15460	14667	14052
16	172	158	167	193	128	170	126	122	120	177	185	137	162	150	158	186	113	179	159	134	169	128	105	162	147	133	144	124	157	172	126	139	125	155	155	127	118	199	191	111	122	113	170	168	163	137	147	215	218
17	197	88	113	193	121	176	137	107	148	186	159	126	134	208	121	167	116	129	154	112	143	93	108	158	118	103	121	129	133	142	135	134	128	119	142	88	152	140	133	94	103	112	115	116	240	207	175	252	223
14	259	151	192	127	133	97	102	136	161	119	132	130	152	100	158	134	78	154	143	95	111	65	87	99	103	118	152	113	144	173	85	168	106	155	123	73	110	153	125	103	131	102	134	120	139	135	127	180	153
26	292	129	123	228	105	231	270	123	140	122	222	201	163	181	232	189	102	161	185	133	234	159	139	141	122	137	171	130	145	133	120	105	158	215	171	92	172	249	235	73	158	134	170	180	256	233	240	286	265
0	0	0	2	0	0	8	5	1	1	2	4	2	2	4	5	3	0	0	2	2	5	0	2	0	1	2	3	1	0	0	5	1	1	4	0	2	4	1	1	2	3	1	1	3	1	0	0	0	2
0	0	0	0	0	0	0	0	0	0	0	0	0	0	0	0	0	0	0	0	0	0	0	0	0	0	0	0	0	0	0	0	0	0	0	0	0	0	0	0	0	0	0	0	0	0	0	0	0	0
7	85	57	80	139	85	45	110	52	69	75	74	95	107	73	107	98	39	92	80	59	92	59	85	84	84	96	73	69	55	88	86	81	102	107	84	76	84	83	93	58	41	93	94	91	124	100	104	104	89
1	24	23	13	13	21	22	13	18	15	19	24	25	8	15	35	50	9	29	29	18	27	21	19	30	17	15	13	35	12	19	29	16	26	19	21	20	28	22	21	34	15	11	32	27	14	11	28	24	18
14	155	52	44	155	38	78	163	43	48	97	135	92	76	115	85	60	35	80	85	41	85	39	42	41	50	47	70	59	43	61	48	38	77	72	28	25	81	80	84	15	47	60	60	51	226	273	168	219	190
0	36	24	45	24	58	59	27	32	41	13	38	32	14	21	55	60	26	30	56	48	46	42	102	58	27	41	23	59	12	28	42	57	43	52	62	47	47	30	31	49	16	25	22	23	25	31	33	30	18
9	160	238	288	122	133	150	130	147	125	134	152	172	152	89	118	262	118	171	221	133	209	175	262	115	117	130	179	156	203	133	117	155	139	132	193	91	104	148	142	215	118	195	188	180	113	97	191	100	101
15	112	98	88	92	92	84	75	112	85	89	105	89	77	88	83	124	47	114	103	84	98	97	72	99	57	80	116	84	92	87	77	105	86	94	73	62	85	83	85	98	69	107	108	105	78	54	89	73	59
21	129	87	49	187	107	63	102	81	91	109	89	150	122	97	152	149	61	105	98	71	115	58	73	98	97	98	84	50	88	81	103	86	99	169	97	40	47	92	143	49	57	52	75	74	84	54	63	76	57
22	229	137	96	212	98	124	145	102	147	160	181	155	155	164	178	172	103	180	179	112	166	88	87	115	97	125	171	110	149	159	125	156	126	167	112	75	143	159	129	127	115	117	140	138	254	197	151	280	237
5	89	67	35	64	37	38	20	41	28	67	81	42	31	69	44	81	18	63	56	32	63	38	22	28	36	45	62	43	50	44	17	42	18	51	32	30	43	63	45	27	50	44	41	38	66	70	52	237	168
0	0	1	1	2	1	1	3	0	0	0	2	0	2	4	1	5	0	1	1	0	4	2	1	0	1	0	1	3	3	1	0	3	1	1	0	1	0	0	3	0	0	2	0	0	1	1	0	1	2
0	0	0	0	0	0	0	0	0	0	0	0	0	0	0	0	0	0	0	0	0	0	0	0	0	0	0	0	0	0	0	0	0	0	0	0	0	0	0	0	0	0	0	0	0	0	0	0	0	0
0	0	0	0	1	1	0	2	2	1	0	1	1	0	0	0	1	0	1	0	2	1	0	0	2	2	0	1	0	0	0	0	1	0	1	1	0	0	1	0	0	0	0	0	1	0	3	2	0	0
5	35	47	35	43	21	35	12	48	28	40	33	29	36	33	19	73	31	47	56	31	31	27	9	36	32	42	53	28	35	31	21	11	30	23	20	35	29	38	32	21	52	35	29	26	38	48	59	143	94
14	129	141	67	100	64	111	42	68	103	97	68	135	92	112	108	118	50	127	137	57	83	53	87	84	57	89	124	94	124	112	80	59	71	82	95	49	67	119	104	55	72	74	58	98	84	69	83	150	144
4	24	16	8	29	9	19	13	5	9	16	22	16	15	21	17	21	9	13	21	14	22	11	4	14	12	12	17	9	15	13	13	13	8	11	6	8	14	17	21	33	15	17	4	19	16	33	30	70	53
670	8542	10356	10492	9299	15396	9086	5854	12860	10003	9090	11345	9860	9582	6855	9605	10542	11408	9602	7823	14235	11400	6016	11159	9909	7552	8568	9769	12331	9283	10905	6654	9099	10944	6762	11307	11327	7616	7930	8010	11662	8507	10637	9048	5489	3858	5201	5710	3040	3583
55	677	760	338	536	516	415	293	644	606	512	347	821	1921	498	575	395	778	1014	475	687	575	385	178	317	296	565	408	256	668	646	336	1348	889	913	604	596	742	469	411	33	305	1043	758	763	415	400	634	447	571
9	104	157	150	116	133	126	73	158	125	119	108	154	190	118	114	185	107	115	125	133	124	108	156	131	122	130	176	124	161	102	176	127	127	156	164	129	155	141	125	176	136	159	116	135	154	96	130	83	108
211	1321	1316	947	1104	565	870	678	805	769	883	1212	1011	1450	715	954	972	567	2119	1557	796	1232	860	482	732	675	1071	969	775	1163	1215	687	955	802	906	653	908	625	1183	1014	373	799	942	911	701	2433	1319	1037	1132	1498
210	1963	902	638	2137	534	1015	1946	742	979	1510	2017	1517	1616	1886	1792	1266	808	1280	1791	598	1724	870	947	757	876	775	1254	797	919	1199	776	680	910	1224	1111	657	1176	1518	1444	523	884	1124	1231	1190	2903	3167	2080	4037	3165
48	538	292	317	391	216	155	316	233	344	285	327	373	385	354	419	364	299	364	469	183	276	227	271	283	274	258	264	195	375	325	251	245	327	403	260	118	243	315	271	155	350	276	318	393	313	278	432	463	293
0	0	0	0	0	0	0	0	0	0	0	0	0	0	0	0	0	0	0	0	0	0	0	0	0	0	0	0	0	0	0	0	0	0	0	0	0	0	0	0	0	0	0	0	0	0	0	0	0	0
38	314	240	150	395	132	179	413	157	169	390	399	360	311	418	259	455	140	273	283	112	325	184	172	219	249	214	239	196	253	224	216	179	217	278	207	147	361	358	290	72	187	259	246	249	697	559	457	744	657
0	0	0	0	0	0	0	0	0	0	0	0	0	0	0	0	0	0	0	0	0	0	0	0	0	0	0	0	0	0	0	0	0	0	0	0	0	0	0	0	0	0	1	0	0	0	0	0	0	0
0	0	0	1	1	0	0	0	0	0	0	0	0	0	0	0	2	0	0	0	0	0	0	0	0	0	0	0	0	0	0	0	0	0	0	0	0	0	0	0	0	0	0	0	0	0	0	0	0	0
49	433	459	418	483	378	351	295	563	459	406	442	447	523	464	404	802	394	538	594	388	467	520	455	459	297	409	504	469	564	292	345	460	426	401	409	436	433	463	527	304	462	389	332	318	277	335	340	473	350
101	891	717	844	575	402	525	679	829	839	919	649	727	644	949	657	877	715	989	643	546	850	672	790	771	502	566	761	686	733	571	534	764	616	594	572	675	642	699	573	386	533	562	668	828	615	520	638	618	519
8	81	113	91	77	34	60	65	64	102	66	106	95	207	59	109	232	65	236	264	47	89	103	81	45	79	90	41	52	227	115	120	152	65	72	94	30	92	39	131	52	86	138	50	70	194	99	88	67	66
42	370	231	262	405	201	262	265	160	184	283	432	249	511	331	278	301	143	777	337	179	333	250	136	157	221	240	328	237	254	311	273	202	229	348	227	183	261	284	243	117	186	267	295	306	1930	779	466	535	660
0	0	0	0	0	0	0	0	0	0	0	0	0	0	0	0	0	0	0	0	1	0	0	0	0	0	0	0	0	1	0	0	0	0	0	0	0	0	0	0	0	0	0	0	0	0	0	0	0	0
0	0	0	0	0	0	0	0	0	0	0	0	0	0	0	0	0	0	0	0	0	0	0	0	0	0	0	0	0	0	0	0	0	0	0	1	0	0	0	0	0	0	0	0	0	0	0	0	0	0
0	0	0	0	0	0	0	0	0	0	0	0	0	0	0	0	0	0	0	0	0	0	0	0	0	0	0	0	0	0	0	0	0	0	0	0	0	0	0	0	0	0	0	0	0	0	0	0	0	0
2	20	18	15	18	13	14	15	25	15	11	16	22	13	15	17	26	15	14	33	6	15	19	5	19	9	19	25	13	22	12	12	9	18	33	13	6	19	18	9	6	9	17	16	17	20	10	15	18	6
0	1	2	2	1	1	1	4	1	5	1	2	6	3	0	5	2	2	0	8	0	1	2	0	1	3	0	7	5	2	1	2	2	0	0	2	2	1	0	5	1	0	2	2	4	5	3	1	0	4
2	10	16	8	22	4	4	5	14	11	7	27	7	10	8	7	15	5	16	9	13	15	7	6	9	8	7	9	6	8	11	7	5	6	4	5	5	6	16	11	4	4	6	2	8	11	7	3	9	12
12	122	108	103	117	79	69	108	111	97	94	144	116	134	119	108	161	71	123	127	101	185	80	52	103	95	85	126	105	125	77	69	78	95	101	99	79	75	114	77	88	98	85	86	72	148	121	106	174	229
0	0	0	0	0	0	0	0	0	0	0	0	0	0	0	0	0	0	0	0	0	0	0	0	0	0	0	0	0	0	0	0	0	0	0	0	0	0	0	0	0	0	0	0	0	0	0	0	0	0
0	1	29	6	2	11	8	2	0	2	7	2	8	0	31	12	13	0	11	5	7	3	1	14	0	4	1	1	7	1	32	50	1	12	2	4	8	4	23	0	2	0	4	4	6	0	1	5	14	2
31	495	564	634	334	1167	321	277	299	763	620	121	450	1172	458	670	1992	295	685	1453	503	509	248	483	391	715	215	195	310	1320	608	424	359	601	428	620	227	289	427	354	293	722	395	209	247	197	178	443	256	325
0	0	1	0	5	0	0	0	0	1	1	0	0	4	1	1	2	0	0	0	0	0	0	3	1	1	2	0	0	1	0	0	1	2	0	0	0	0	0	2	0	0	0	0	0	0	0	0	0	0
0	0	0	0	0	0	0	0	0	0	0	0	0	0	0	0	0	0	0	0	0	0	0	0	0	0	0	0	0	0	0	0	0	0	0	0	0	0	0	0	0	0	0	0	0	0	0	0	0	0
0	0	0	0	0	0	0	0	0	0	0	0	0	0	0	0	0	0	0	0	0	0	0	0	0	0	0	0	0	0	0	0	0	0	0	0	0	0	0	0	0	0	0	0	0	0	0	0	0	0
0	14	12	12	7	10	8	10	15	14	12	19	20	26	17	28	9	17	9	32	14	28	22	18	14	6	8	4	18	30	8	16	7	13	9	21	5	17	11	18	12	15	15	5	5	11	11	20	1	5
2	5	7	9	8	5	3	5	10	14	19	5	22	32	14	12	9	7	5	10	2	9	6	17	8	6	12	11	11	5	7	13	20	20	3	24	3	3	25	9	3	6	9	1	5	20	11	38	8	31
6	139	23	121	45	19	43	50	56	79	37	128	72	99	53	70	146	41	147	227	28	72	19	48	157	22	25	46	33	257	55	42	20	45	134	37	12	108	46	108	68	66	40	57	182	431	445	700	579	625
5	38	18	13	33	27	17	25	16	17	27	28	29	19	29	22	52	34	25	34	24	35	16	41	24	24	21	19	24	26	30	25	16	33	25	33	18	22	17	20	25	12	19	33	33	27	35	63	44	23
3	57	57	42	78	20	106	36	283	80	45	106	94	167	73	68	103	57	77	176	56	120	84	52	63	51	63	56	17	253	38	63	44	51	35	76	18	11	139	146	72	91	83	21	59	146	153	40	108	85
2	36	18	57	36	26	35	40	28	20	54	50	61	50	42	31	50	22	50	36	27	29	20	34	51	56	42	69	43	57	57	56	44	61	49	72	51	49	38	28	25	16	45	44	54	86	48	61	62	71
16	112	98	87	136	109	71	154	83	89	93	137	147	139	108	72	111	70	129	117	81	139	84	54	62	84	114	120	82	143	111	106	99	104	91	102	98	94	95	95	102	70	106	87	83	114	125	115	197	178
43	209	200	178	299	95	151	173	125	117	191	234	114	188	249	166	224	135	199	299	167	345	214	289	289	228	288	234	405	163	169	253	98	199	254	148	164	221	304	324	154	98	212	283	300	259	240	312	297	387
24	181	115	127	186	76	119	99	86	79	118	151	172	115	174	123	178	70	165	243	81	174	113	140	128	127	171	194	261	137	205	243	147	140	196	115	87	181	227	243	117	100	171	205	201	175	185	184	260	184
3	72	49	52	110	66	55	67	52	76	78	67	97	86	149	93	152	53	68	83	51	80	101	59	64	72	69	81	72	63	91	92	43	68	77	53	54	64	78	78	74	62	74	58	86	101	94	68	88	83
0	0	0	0	0	0	0	0	0	0	0	0	0	0	0	0	0	0	0	0	0	0	0	0	0	0	0	0	0	0	0	0	0	0	0	0	0	0	0	0	0	0	0	0	0	0	0	0	0	0
9	99	92	75	122	71	91	93	86	61	80	97	110	79	96	96	97	63	93	88	96	108	64	102	80	79	64	82	83	88	91	83	67	88	68	58	46	81	89	108	86	51	91	68	55	115	118	89	132	70
0	8	21	15	10	8	9	10	16	13	7	8	6	6	9	5	12	6	15	21	18	15	12	13	11	6	12	12	8	15	7	7	15	8	13	18	9	4	7	11	25	13	6	3	10	6	9	13	13	14
1	9	25	18	5	31	29	4	26	30	15	6	9	1	5	28	46	8	26	26	45	19	35	124	92	10	15	2	19	6	5	23	44	26	21	27	33	20	8	32	64	4	10	0	2	6	14	17	23	12
193	1997	5064	2116	2727	1836	1741	911	3150	2322	2106	3761	2328	4931	2912	1530	2173	2748	2564	2468	3871	5118	2335	994	2069	1587	2682	3437	3001	2917	2491	1715	2194	1882	1648	2612	3529	2100	2591	2197	1810	3480	2219	2581	1577	841	1050	1450	1152	1436
0	0	0	0	0	0	2	0	0	0	0	0	0	0	2	0	0	0	0	1	0	0	0	0	0	0	0	0	0	0	0	0	0	0	0	0	0	0	0	0	0	0	0	0	0	0	1	0	0	0
0	0	0	0	0	0	0	0	0	0	1	0	0	0	2	0	0	0	0	0	0	0	0	1	0	0	0	0	2	0	0	0	0	0	0	0	0	0	1	0	0	0	0	0	0	0	0	0	0	0
31	269	347	432	314	215	287	239	182	207	288	279	278	426	277	186	302	174	291	234	173	292	263	160	189	300	269	325	247	202	260	246	297	314	279	342	309	271	250	194	104	182	379	401	260	299	222	275	558	510
164	1620	3018	1638	2023	1145	1753	1517	1848	2059	1620	1498	2634	2642	2558	2224	2836	1701	2417	2192	1205	2527	2216	1758	1945	863	1617	1921	2145	4274	2050	1713	1573	2181	1511	2212	1470	1321	2109	1576	1059	1731	1724	1430	1508	1463	1429	2355	1679	2481
29	154	161	122	119	37	145	97	59	65	157	232	142	129	243	142	152	80	167	235	68	217	110	57	88	77	149	209	77	92	101	94	40	72	85	99	74	110	129	107	19	106	121	122	109	228	187	161	701	613
4	29	25	19	18	13	13	34	21	8	28	35	25	24	33	14	36	11	33	36	10	23	16	13	16	21	17	25	16	16	28	26	17	19	21	32	17	41	25	27	34	16	26	19	25	119	132	88	178	141
10	76	50	33	62	36	31	64	47	39	48	91	47	63	46	49	136	49	86	202	46	51	93	37	41	30	44	57	51	134	104	43	37	54	51	81	32	40	46	61	55	20	80	98	114	90	123	188	400	352
0	0	0	0	0	0	0	0	0	0	1	1	0	0	1	0	0	0	0	0	1	0	0	1	2	1	0	0	0	0	0	0	0	1	0	0	0	0	0	0	0	0	0	0	0	0	0	0	0	0
0	0	0	2	0	0	0	0	1	0	0	0	1	0	0	2	1	0	2	1	0	0	0	1	0	0	0	0	0	0	0	0	1	0	0	1	0	0	0	2	0	0	0	1	0	1	0	0	0	0
0	1	0	2	0	3	1	1	0	0	0	2	1	2	0	3	3	0	1	2	0	0	2	2	2	1	0	1	2	0	0	1	0	2	0	0	0	1	0	2	0	0	0	1	0	2	0	2	0	1
0	0	0	3	2	4	1	1	0	0	0	3	0	0	0	2	3	0	0	0	1	1	1	0	1	9	1	1	0	0	1	0	0	5	3	0	1	0	0	3	2	0	0	0	1	1	0	0	0	0
9	86	96	91	94	43	120	45	69	69	83	80	90	96	100	68	123	51	102	122	84	126	89	97	89	65	80	97	66	123	80	64	83	96	80	75	39	48	103	69	26	87	67	78	115	73	46	94	150	160
54	632	270	229	825	232	573	566	165	123	248	920	211	381	302	372	201	237	794	803	485	823	321	164	189	303	321	438	349	262	398	310	74	246	683	211	192	228	369	642	121	325	331	339	341	1330	803	704	761	1032
23	169	93	43	176	43	54	157	32	67	175	155	132	114	114	186	187	45	180	174	29	161	61	30	58	50	63	119	49	91	89	83	53	110	105	65	38	81	173	78	31	66	109	68	148	142	140	132	384	268
0	31	6	0	0	0	0	5	1	1	3	0	0	0	0	1	8	25	1	0	0	0	0	1	1	1	0	3	1	0	0	0	348	0	0	0	1	1	2	0	0	22	0	1	18	8	1	7	5	1
121	1470	1071	684	1266	488	836	963	613	670	1102	1258	1049	1004	1559	1194	1242	607	1170	1270	489	1210	796	617	542	514	677	1113	645	874	847	520	857	763	840	665	490	705	1211	1093	807	797	694	703	832	1183	1227	1221	1949	1601
59	521	267	150	402	158	411	375	177	177	295	503	267	227	322	484	343	186	332	410	210	462	204	201	216	171	179	295	151	202	182	165	195	203	267	160	170	217	422	329	95	255	196	177	220	326	454	357	869	598
10	125	75	58	107	71	72	93	88	96	84	130	97	63	93	78	124	66	136	132	80	106	66	88	94	59	60	93	73	90	106	80	78	92	63	89	64	93	93	87	87	68	78	78	85	131	128	103	224	157
8	49	51	16	56	14	16	41	14	13	58	44	37	45	48	40	60	16	52	66	15	49	25	17	16	12	25	50	14	27	26	15	23	25	31	18	17	31	44	31	25	31	32	14	27	121	138	76	447	332
22	186	149	117	228	81	121	101	96	99	181	205	125	165	222	173	189	82	195	163	94	195	136	82	123	123	137	211	127	135	140	104	81	89	114	99	92	152	169	173	94	123	108	135	141	249	278	218	774	673
6	172	111	79	161	78	83	110	78	101	100	149	119	115	118	167	168	85	163	178	76	178	83	89	99	112	78	99	112	132	106	87	62	104	149	89	51	85	139	124	77	105	97	77	142	149	167	141	229	186
17	265	132	76	315	86	194	337	102	92	159	276	199	178	263	229	170	106	157	133	122	208	132	154	114	132	112	175	108	96	144	170	200	160	178	149	90	244	270	216	36	115	160	129	139	430	453	335	423	344
16	120	145	95	112	177	107	118	100	91	101	145	133	106	87	127	274	123	207	193	74	144	139	130	121	102	164	150	205	69	209	177	132	119	120	167	124	117	110	93	161	68	142	138	129	57	62	120	92	101
22	216	137	128	217	107	133	203	89	117	183	187	185	235	217	195	210	154	190	155	98	176	138	107	123	128	143	186	200	177	182	111	136	162	131	159	131	205	185	163	142	105	155	206	173	337	358	274	415	343
6	59	53	46	69	39	63	62	25	46	65	66	46	85	85	76	88	41	74	65	26	76	45	65	46	50	48	54	58	51	50	38	62	43	57	62	19	45	58	68	22	58	55	56	75	128	139	140	200	144
12	170	95	92	155	71	99	169	61	88	85	111	125	104	118	135	143	71	101	115	69	162	92	97	81	105	94	96	72	65	80	82	106	136	124	116	81	104	143	146	36	89	82	104	103	198	198	182	183	150
190	2283	2258	2248	1831	1784	1324	1101	1614	1665	1420	1722	1586	2293	1704	1460	2522	1553	2252	2156	1803	2993	1678	1413	2029	1525	1527	1961	1907	2099	1705	1500	1347	1617	1410	1627	1582	1466	1309	1492	845	1551	1939	1833	1805	951	774	1103	1888	1422
42	437	652	538	327	68	244	353	417	452	294	311	565	270	333	388	576	318	496	647	523	301	232	213	597	189	206	510	414	441	637	341	368	467	545	447	228	366	320	330	135	223	273	153	281	596	285	715	176	317
34	233	285	180	189	120	152	104	186	166	228	238	216	156	355	246	297	150	355	395	124	185	204	163	125	140	326	363	220	211	268	193	176	216	277	189	98	204	245	166	143	155	201	289	280	160	165	231	285	287
29	278	237	155	237	111	125	147	176	180	258	270	211	230	253	241	278	105	234	281	151	224	166	117	139	130	147	221	189	232	206	155	204	136	171	161	132	149	236	180	136	171	196	161	197	234	234	210	401	385
2	4	7	3	3	3	1	2	2	2	7	4	5	3	5	3	7	1	18	7	5	5	6	3	3	4	4	6	9	6	0	6	11	8	3	3	1	11	6	7	15	9	12	4	10	9	2	6	14	16
24	238	174	305	260	284	257	251	204	214	329	284	257	314	248	254	296	238	253	239	220	186	249	270	251	289	266	292	211	230	304	206	188	263	271	281	249	306	252	317	196	208	320	302	269	290	272	277	220	196
40	294	206	166	271	108	196	169	144	157	196	251	202	207	271	216	328	137	236	314	129	219	165	148	160	136	173	226	159	202	165	157	164	139	197	149	129	196	216	240	105	187	173	157	192	273	341	261	683	543
0	42	23	21	8	28	27	17	18	19	17	11	15	26	12	20	39	14	27	34	38	26	21	49	27	23	24	14	23	10	17	14	44	21	21	27	26	25	20	18	28	6	14	13	20	15	13	29	20	14
3	96	40	9	53	12	6	23	3	9	34	25	25	61	12	31	12	18	252	113	22	25	12	9	22	25	48	36	20	38	174	28	14	34	82	2	4	10	53	53	15	13	38	67	13	49	58	13	71	17
7	82	53	43	55	25	41	37	39	39	42	62	37	43	62	43	74	37	67	58	42	55	47	36	34	42	39	71	58	47	49	44	47	37	41	39	38	34	44	44	29	33	39	42	31	57	61	57	166	156
0	0	0	0	0	0	0	0	0	0	0	0	0	0	0	0	0	0	0	0	0	0	0	0	0	0	0	0	0	0	0	0	0	0	0	0	0	0	0	0	0	0	1	0	0	0	0	0	0	0
41	479	194	116	403	109	260	384	150	144	273	368	248	238	284	323	211	101	231	298	121	348	152	137	187	166	138	226	147	132	196	138	174	188	231	194	120	244	335	300	55	162	185	120	231	416	516	386	609	421
0	30	24	21	22	25	26	30	17	14	25	26	26	30	24	31	32	26	25	19	22	26	15	19	22	22	25	27	15	10	20	15	22	24	35	24	32	26	34	23	39	19	21	20	26	47	43	40	27	27
0	0	0	0	0	0	0	0	0	0	0	0	0	0	0	0	0	0	0	0	0	0	0	0	0	0	0	0	0	0	0	0	0	0	0	0	0	0	0	0	0	0	0	0	0	0	0	0	0	0
30	200	338	200	225	122	156	93	193	162	193	215	232	254	211	193	281	131	322	368	160	223	191	153	205	166	213	278	219	327	206	170	201	142	199	180	138	211	197	247	190	209	185	246	236	239	215	255	597	401
0	2	1	0	5	0	4	1	2	3	1	8	2	4	2	5	5	2	4	4	0	5	2	0	2	2	0	2	5	6	3	6	5	0	5	0	2	3	3	1	0	2	6	5	5	8	2	2	9	3
3	36	37	27	52	31	26	47	36	36	42	45	51	50	49	28	51	31	39	45	18	35	28	34	39	35	56	43	50	32	45	34	55	42	55	43	32	43	36	54	46	15	53	47	62	73	55	73	64	71
90	905	621	254	1312	548	608	498	194	220	583	670	353	732	738	947	495	302	937	941	399	815	480	214	371	695	600	683	769	332	897	692	488	515	1149	235	207	445	970	1167	278	439	737	986	472	809	562	417	663	606
9	166	90	107	155	84	130	108	74	63	198	161	142	158	208	113	152	68	167	211	80	114	120	67	77	119	157	153	160	190	202	128	70	94	126	65	77	182	261	135	34	86	142	319	164	189	122	139	124	209
6	83	12	5	116	21	7	47	13	22	13	44	95	111	32	18	12	34	145	41	36	22	35	64	41	45	80	47	61	34	118	29	19	31	55	9	12	116	198	72	19	16	43	218	47	224	187	181	105	206
3	44	11	22	26	29	20	33	17	27	19	49	80	71	25	32	36	29	204	66	21	45	77	118	128	41	72	75	48	80	66	38	40	34	33	41	21	69	367	55	56	8	72	570	64	175	73	100	70	104
2	3	4	1	7	0	0	24	7	5	2	12	6	3	8	10	5	2	8	3	3	6	0	3	9	2	9	7	3	4	7	4	1	3	4	1	3	2	8	5	1	3	2	3	2	49	57	48	23	39
81	873	1222	1073	1226	864	760	642	950	960	925	1209	1164	1471	1130	982	1042	740	1176	920	1185	1230	869	728	916	950	982	968	919	911	1190	728	1251	938	1009	1060	1293	983	1238	1066	481	1044	1003	1012	794	611	633	908	629	866
7	50	31	28	66	29	33	58	33	37	53	55	30	37	36	42	57	10	33	50	38	44	25	24	38	32	29	29	28	21	50	30	48	19	44	41	27	22	24	41	34	19	35	30	46	66	74	64	88	73
0	1	0	0	0	0	3	0	1	0	0	0	56	0	3	1	1	0	0	0	0	1	0	1	0	0	0	0	1	0	0	0	0	0	0	2	0	0	1	2	0	0	0	0	0	3	1	3	2	3
0	2	1	2	1	1	1	0	0	2	1	0	152	0	4	3	3	0	1	1	2	1	1	1	0	0	1	0	1	3	1	1	1	0	1	5	0	1	0	1	1	1	0	3	3	3	1	10	0	4
3	12	9	5	3	7	13	4	9	27	1	5	8	5	14	3	6	9	1	13	7	3	3	5	8	10	2	9	6	8	7	6	5	6	5	5	10	4	13	5	9	3	4	6	6	9	4	6	1	3
4	43	28	14	37	22	20	29	24	21	35	41	28	29	43	34	45	15	45	37	24	47	28	17	5	13	29	42	24	25	23	14	17	24	23	25	13	28	41	22	27	25	30	18	28	65	52	54	117	86
74	785	931	480	803	304	522	532	353	400	652	687	661	744	680	601	768	363	942	791	443	672	461	298	433	467	531	751	479	653	521	380	613	445	445	436	428	455	560	564	216	595	463	478	462	768	899	970	1746	1805
4	35	12	14	13	10	4	7	13	17	15	21	17	13	23	22	22	6	37	37	5	13	15	6	15	9	15	19	8	30	11	16	10	7	15	8	9	10	18	17	20	14	11	15	24	29	20	32	63	39
1	30	72	45	25	31	42	39	38	46	38	76	67	34	23	43	59	47	31	36	30	34	33	51	40	41	40	49	15	77	21	29	40	33	21	28	31	34	48	38	23	34	38	48	49	28	29	34	22	40
0	0	0	0	0	0	0	0	0	0	0	0	0	0	0	0	0	0	0	0	0	0	0	0	0	0	0	0	0	0	0	0	0	0	0	0	0	0	0	0	0	0	0	0	0	0	0	0	0	0
3	51	64	41	54	31	44	44	46	31	39	43	50	48	61	36	55	20	64	55	42	58	31	18	45	25	32	53	42	40	35	33	47	33	56	34	19	47	45	44	43	27	47	43	43	84	82	72	116	99
0	1	3	4	3	3	4	0	2	2	2	2	2	3	1	2	3	2	1	1	1	2	5	2	3	1	3	8	4	5	1	3	3	3	3	2	0	0	4	1	1	2	2	3	2	5	2	1	3	3
0	0	0	0	0	0	0	0	0	0	0	0	0	0	0	0	0	0	0	0	0	0	0	0	0	0	0	0	0	0	0	0	0	0	0	0	0	0	0	0	0	0	0	0	0	0	0	0	0	0
3	47	45	32	53	12	60	23	18	19	44	29	81	53	72	30	41	14	48	83	9	35	26	29	14	13	20	14	12	86	59	28	19	15	23	12	4	8	23	42	1	43	28	7	49	37	28	146	171	202
8	30	82	31	50	20	26	18	49	48	50	47	52	48	43	26	79	29	55	55	36	52	51	20	33	24	42	64	33	47	40	31	45	38	42	36	40	44	40	41	32	38	38	40	29	24	36	37	46	60
24	184	156	132	197	131	128	150	143	106	204	185	154	145	186	134	213	102	160	198	133	191	149	124	130	131	133	126	127	185	171	140	154	161	169	141	122	142	163	185	141	145	178	106	163	257	213	214	189	179
33	346	495	523	333	265	294	221	471	314	534	459	339	502	473	258	381	321	399	521	336	310	358	227	447	597	402	424	333	300	368	395	340	318	296	253	384	400	518	476	156	368	488	427	363	285	419	379	398	334
0	6	11	7	5	13	7	5	16	9	5	6	10	5	7	5	7	8	4	3	7	3	18	14	6	8	10	10	16	10	6	8	15	6	9	22	14	10	7	11	24	13	7	7	5	5	13	4	7	7
41	343	301	264	318	189	236	242	311	397	333	369	296	292	268	269	451	237	307	383	285	415	233	204	229	188	235	309	225	319	305	217	192	238	228	208	223	180	326	303	330	303	205	219	207	298	332	343	392	399
6	203	127	142	168	52	56	109	100	137	174	140	254	206	219	117	141	80	203	238	70	196	84	74	75	130	144	168	173	149	241	255	334	255	269	190	74	306	113	124	696	111	312	225	264	120	116	155	215	214
42	281	165	195	225	142	196	274	194	195	194	223	205	222	198	217	279	171	234	301	223	220	148	239	232	226	131	200	157	206	199	191	156	198	196	209	151	274	230	211	252	152	220	217	263	452	338	382	290	281
2	41	30	35	57	23	59	59	27	18	41	53	41	27	39	23	40	33	43	39	25	69	18	35	34	14	21	43	30	45	39	34	40	43	25	45	31	40	33	27	28	31	47	52	31	110	90	75	110	60
35	338	265	274	282	153	194	181	218	241	225	299	219	244	267	257	323	127	300	374	172	277	254	195	184	178	244	305	300	262	243	233	260	218	317	213	155	230	284	291	206	204	230	282	331	273	263	299	610	440
5	53	73	49	54	55	49	43	81	73	59	71	51	66	59	51	61	31	53	73	62	71	47	43	34	30	56	60	59	51	41	42	62	45	46	59	56	49	54	59	68	45	30	61	46	45	63	52	86	63
15	118	116	110	143	135	97	112	140	132	121	130	148	122	136	139	207	83	144	164	121	133	101	102	145	132	101	131	139	116	104	92	134	133	152	140	114	118	160	147	190	106	141	152	129	143	133	154	180	143
4	44	67	70	68	36	50	36	40	49	67	73	53	48	52	49	68	35	59	76	43	75	61	30	54	36	69	75	45	70	45	37	39	40	41	55	52	59	50	72	40	55	62	54	66	36	45	48	149	96
21	272	270	232	244	148	232	217	178	177	151	216	195	213	228	196	222	157	278	245	172	230	191	191	190	209	141	166	200	202	177	160	139	196	192	182	138	159	204	238	94	184	190	190	165	175	208	139	179	155
8	72	84	103	84	41	60	71	58	85	67	67	63	85	79	78	59	39	108	96	43	83	93	54	63	67	50	80	91	58	87	60	48	65	64	52	56	56	84	99	43	52	79	70	50	55	76	49	74	59
6	49	51	53	55	47	31	37	39	45	51	52	45	43	33	38	66	42	62	59	31	73	29	29	30	36	36	82	49	34	25	33	44	44	43	48	14	37	49	39	39	43	37	43	36	68	73	71	153	123
10	26	40	15	28	13	20	23	24	18	41	44	38	22	39	19	36	8	40	35	48	44	27	3	16	25	27	47	34	14	11	28	25	18	24	21	9	25	66	57	107	38	29	33	41	7	17	22	34	39
0	0	0	0	0	0	0	0	0	0	0	0	0	0	0	0	0	0	0	0	0	0	0	0	0	0	0	0	0	0	0	0	0	0	0	0	0	0	0	0	0	0	0	0	0	0	0	0	0	0
12	95	64	26	115	29	36	112	47	40	69	84	52	76	107	54	95	33	109	67	40	98	29	41	33	21	42	91	32	42	57	41	39	45	66	43	30	72	65	51	25	54	46	48	44	219	294	172	471	445
1	13	34	26	16	21	18	13	21	21	23	23	18	31	21	17	24	8	34	29	20	28	20	11	18	15	19	24	29	25	19	23	19	11	17	20	12	19	7	12	23	28	9	20	19	15	19	20	22	41
22	270	112	109	233	113	136	265	105	151	154	205	156	182	158	205	118	87	220	194	112	155	111	109	94	107	122	121	95	99	125	116	158	138	123	128	74	110	187	212	51	93	116	113	131	212	205	168	279	198
4	42	48	50	29	64	31	41	51	62	57	61	40	41	53	44	75	27	54	63	46	52	38	22	39	24	38	64	34	66	45	44	50	46	42	41	24	37	38	39	61	44	41	33	36	58	66	144	109	77
26	234	193	178	178	119	164	128	162	164	165	211	188	197	173	163	234	101	140	228	119	172	130	168	152	99	134	139	109	213	166	131	109	107	152	117	73	135	167	175	180	133	142	132	175	218	205	249	333	186
0	1	0	0	0	0	0	0	0	0	0	0	1	0	1	2	0	0	0	0	0	0	1	1	2	0	0	0	1	0	0	0	0	0	1	0	1	0	0	0	0	1	0	1	1	0	0	1	0	0
0	6	0	0	2	0	0	0	1	1	1	0	2	2	1	2	2	0	0	2	0	0	0	0	0	0	0	0	1	0	2	0	0	0	4	0	0	0	1	2	0	1	2	1	3	1	2	0	0	0
1	21	15	7	25	2	9	46	9	5	36	23	23	17	31	30	18	17	20	22	1	27	7	2	7	6	7	24	7	14	20	15	6	13	19	7	6	13	27	23	0	12	14	5	13	59	81	50	83	50
26	144	173	113	166	65	68	117	114	95	176	180	187	128	200	162	242	92	214	224	99	189	104	118	101	80	75	159	114	128	129	72	138	119	149	122	93	112	146	170	72	146	98	107	108	183	236	237	591	476
0	0	0	0	0	1	0	0	3	3	0	1	0	0	0	2	4	0	0	0	2	1	3	1	0	0	1	0	0	1	1	0	1	0	0	0	0	0	0	0	3	0	0	0	0	1	0	0	1	0
0	0	0	0	0	0	0	0	0	1	0	0	0	0	19	0	0	0	0	0	0	0	0	0	0	0	0	0	0	0	0	0	0	0	0	0	0	0	0	0	0	0	0	0	0	0	0	0	1	0
12	62	37	26	72	21	25	79	39	40	57	66	91	69	77	58	81	40	40	62	24	86	24	31	44	26	26	51	23	28	43	27	25	53	52	58	23	36	71	72	8	36	29	25	19	100	76	45	102	73
0	0	0	0	0	0	0	0	0	0	0	0	0	0	0	0	0	0	0	0	0	0	0	0	0	0	0	0	0	0	0	0	0	0	0	0	0	0	0	0	0	0	0	0	0	0	0	0	0	0
11	142	46	41	109	43	46	116	35	60	83	93	63	86	99	65	78	22	73	55	36	59	35	41	42	50	35	61	35	60	46	51	52	47	55	58	27	77	69	71	33	42	48	58	55	153	148	119	168	164
29	359	458	371	319	236	239	169	328	381	279	365	326	315	356	205	423	205	392	437	390	414	249	160	184	242	287	477	353	340	202	274	307	244	263	330	186	267	372	323	597	372	304	298	277	223	316	340	343	230
2	40	68	82	75	80	59	67	32	214	94	20	212	246	135	39	76	30	69	62	36	43	43	51	57	122	164	106	117	31	184	253	244	291	338	224	126	205	77	52	57	22	289	192	145	42	25	39	38	42
20	265	295	125	196	105	267	122	239	282	135	166	188	333	128	177	118	201	162	141	202	181	97	77	118	164	109	122	149	145	281	102	77	214	123	143	140	97	135	245	33	139	181	156	92	138	148	156	149	140
0	0	0	0	1	0	0	0	0	1	0	0	0	0	0	0	0	0	0	0	1	0	0	0	0	0	0	0	0	0	0	0	0	0	0	1	0	0	0	0	0	0	0	0	0	0	0	0	0	0
13	42	111	80	69	114	83	54	108	110	82	54	88	92	71	81	159	84	68	86	117	68	118	127	85	89	96	123	97	125	61	67	100	93	72	138	105	79	79	105	124	92	81	107	75	71	63	98	52	48
5	71	77	50	116	44	70	72	42	73	89	102	84	100	94	98	95	55	98	53	54	90	48	65	56	63	72	61	75	66	84	50	80	80	83	71	66	83	60	70	32	55	65	64	65	133	144	102	207	110
3	77	66	63	63	51	43	62	57	63	69	79	61	70	57	65	88	45	95	82	52	62	58	42	39	56	60	66	72	48	51	42	79	51	61	58	59	40	69	86	54	50	62	48	58	72	51	81	75	55
0	1	3	2	3	0	1	0	5	1	1	4	4	1	5	5	2	0	4	5	1	0	3	0	1	1	0	0	2	0	0	1	2	0	0	0	2	1	2	1	1	1	1	1	2	1	0	3	1	1
3	33	28	25	38	27	19	47	19	27	27	40	22	21	33	33	42	21	30	28	12	26	11	28	26	19	22	34	22	30	33	23	15	36	43	27	11	44	25	27	27	12	22	22	34	73	104	72	78	94
2	18	15	11	20	7	12	15	20	18	13	18	25	23	24	11	16	3	26	20	17	26	7	4	10	17	11	4	19	17	18	4	5	11	13	16	28	8	18	26	7	16	16	11	16	10	10	13	22	13
0	0	0	0	0	0	0	0	0	0	0	0	0	0	0	0	0	0	0	0	0	0	0	0	0	0	0	0	0	0	0	0	0	0	0	0	0	0	0	0	0	0	0	0	0	0	0	0	0	0
12	143	122	57	104	91	102	98	91	89	128	130	119	112	97	90	130	68	105	109	96	137	67	72	88	106	85	104	99	105	97	79	109	82	101	95	68	86	109	104	60	101	85	85	102	114	123	124	234	143
0	0	0	0	0	0	0	0	0	0	0	0	0	0	0	0	0	0	0	0	0	0	0	0	0	0	0	0	0	0	0	0	0	0	0	0	0	0	0	0	0	0	0	0	0	0	0	0	0	0
13	175	171	112	166	66	119	82	100	161	126	170	137	145	158	137	232	141	180	204	102	114	160	52	133	126	169	225	124	251	92	142	110	122	180	91	135	88	141	153	36	162	162	125	148	115	120	187	166	149
4	117	134	95	178	143	117	154	136	146	106	130	138	163	152	135	137	83	118	118	113	88	108	112	93	133	99	112	117	112	110	95	143	148	145	110	81	146	111	113	89	71	135	119	127	213	189	159	201	119
12	124	121	104	167	104	108	117	94	105	126	122	123	164	130	109	120	62	135	112	129	115	98	73	99	126	82	127	127	79	101	92	109	126	119	78	87	113	124	128	77	101	130	119	114	175	155	142	221	179
42	315	479	312	321	703	542	360	369	369	361	155	393	109	156	466	919	138	425	523	279	425	368	905	781	642	674	409	633	80	437	420	336	368	406	810	737	456	432	364	588	145	352	408	426	265	263	455	248	387
222	1249	1519	1259	1716	2149	2452	1147	1059	1423	1636	1183	1695	1279	905	2589	3783	1027	715	2129	1628	2168	977	1638	2149	2449	4142	1246	1570	610	2355	2315	654	808	1827	2857	1448	1772	1128	1672	2645	1158	2395	1975	2843	403	721	1039	972	868
29	219	223	413	279	312	248	319	138	126	340	80	496	503	418	168	297	135	193	183	111	328	140	144	154	320	439	430	345	189	590	424	579	481	313	434	350	426	193	205	214	138	508	341	366	241	132	211	245	293
1	10	9	12	20	16	9	14	19	6	23	15	8	10	25	13	18	12	15	15	19	7	11	10	17	11	18	9	9	16	7	8	6	11	13	19	10	21	21	11	17	8	16	7	7	18	28	16	17	12
3	31	31	18	29	19	14	37	24	20	31	31	23	31	28	39	38	14	28	30	19	20	20	22	27	38	41	34	30	15	23	27	9	15	17	24	19	27	31	20	22	16	24	38	18	121	161	158	113	87
0	15	7	2	9	9	10	18	6	9	24	12	14	14	16	22	17	8	25	11	4	21	9	9	9	7	7	15	16	8	7	9	5	15	8	14	7	26	11	14	8	8	9	24	13	48	51	60	69	39
13	93	84	98	140	152	72	116	121	108	124	115	176	78	112	141	168	82	134	105	139	118	139	143	105	152	96	143	107	101	93	144	156	103	92	125	78	109	108	112	106	98	101	195	77	90	64	107	62	90
77	772	604	358	1026	342	643	455	438	481	625	654	628	592	703	534	816	434	527	644	310	517	423	411	488	472	479	512	357	591	470	386	343	500	366	322	236	349	537	635	269	520	349	396	479	414	425	800	851	719
23	319	307	198	222	177	131	220	208	276	295	265	299	230	275	209	382	203	272	292	206	255	245	157	219	185	250	277	318	275	307	296	345	210	224	230	238	215	200	235	154	228	357	323	304	195	218	219	214	196
15	129	116	96	142	91	89	168	108	103	139	128	144	156	197	148	161	60	159	141	87	139	74	94	84	81	80	142	80	89	98	102	117	123	103	115	98	149	133	106	99	83	102	124	127	320	282	238	412	309
91	856	801	517	651	524	784	363	793	656	655	892	746	535	796	702	1312	490	585	794	786	1247	783	536	697	352	545	708	564	599	652	590	495	513	564	446	483	699	761	743	641	680	519	551	609	405	437	403	922	910
10	33	51	51	29	47	35	15	55	42	32	29	40	72	28	20	52	32	38	45	36	40	49	48	24	30	33	65	37	52	21	44	41	40	47	51	37	28	32	39	46	47	40	40	43	23	37	52	26	38
3	21	19	6	5	15	8	11	17	30	8	12	2	8	8	7	42	9	16	7	21	72	18	39	21	4	8	9	14	8	8	8	16	5	4	21	11	8	17	12	76	20	12	6	7	8	4	7	2	3
0	3	4	1	3	2	1	4	3	1	1	2	7	3	2	3	10	4	4	0	1	2	8	8	8	0	4	1	6	3	5	2	2	0	7	6	1	1	7	2	1	5	4	0	7	2	1	0	3	0
51	405	998	147	235	300	262	333	311	523	313	211	307	541	463	613	622	390	189	135	401	337	544	57	607	177	295	207	657	236	449	296	264	31	278	411	224	106	526	442	3	485	363	334	262	112	69	78	115	73
198	2452	1719	2943	1921	1901	2434	2329	1879	2261	2370	2103	2396	3034	2277	2021	3430	1447	2612	2288	1492	2134	1834	2592	1865	1858	1665	1953	2092	1989	2478	2138	3528	2368	2169	2527	1137	2456	2444	1803	1243	1667	2826	3051	2780	2095	1520	2059	1644	1557
1	7	10	6	3	31	3	7	11	17	11	9	7	1	1	22	50	14	27	25	11	38	18	21	54	11	0	5	11	2	2	10	11	15	28	16	15	11	12	8	69	7	3	59	2	4	11	8	59	7
39	287	259	165	204	138	164	95	215	181	180	272	192	177	245	242	390	128	289	377	167	284	206	183	221	142	212	268	238	246	161	144	117	144	203	169	141	172	284	239	119	187	171	206	209	200	226	248	448	361
19	184	209	196	166	219	132	148	204	235	289	194	173	207	138	160	206	144	191	226	165	362	168	214	147	135	296	187	170	370	205	149	255	157	221	146	219	179	204	137	70	175	169	191	188	162	131	170	207	126
26	157	128	90	149	44	103	65	90	95	94	152	83	97	157	126	184	66	127	169	64	210	95	93	136	88	119	139	92	130	93	64	78	80	178	92	66	68	116	144	48	111	73	99	93	111	106	105	333	237
0	3	3	3	3	0	1	0	2	1	3	3	3	1	1	1	7	1	3	0	3	1	0	2	5	1	1	1	3	7	0	4	2	3	7	1	1	1	4	3	0	2	2	1	0	4	3	11	4	6
27	162	125	48	232	24	45	227	69	78	227	186	75	89	207	213	165	91	136	186	29	272	50	24	70	49	60	104	55	58	143	87	22	77	98	61	21	78	203	134	16	81	116	51	105	202	253	89	355	294
11	62	43	16	73	10	10	65	19	16	32	37	36	31	66	62	58	25	53	45	4	49	14	4	30	11	24	30	20	29	32	22	3	24	22	8	1	22	42	28	2	31	21	9	34	105	105	58	150	105
4	69	31	43	49	48	39	63	47	51	46	57	60	63	41	50	51	49	58	51	48	40	50	45	45	37	31	55	44	40	36	37	30	56	75	52	62	45	47	41	19	39	46	53	38	90	86	91	66	77
5	52	36	35	46	38	46	41	39	53	27	50	41	38	42	42	54	24	39	44	28	43	32	54	47	32	39	38	34	32	36	45	40	22	41	45	33	25	46	33	47	27	46	49	46	77	66	67	90	67
7	85	81	67	70	53	71	103	53	32	70	79	75	78	74	69	80	45	61	53	51	53	65	56	75	48	69	66	63	63	72	68	64	75	78	61	63	68	67	75	42	56	74	89	48	116	138	125	126	77
13	96	52	16	148	11	18	197	41	50	82	140	104	49	170	95	87	29	102	77	18	132	17	28	37	24	25	81	21	40	41	26	25	52	59	36	13	73	67	40	10	51	37	38	57	372	454	179	600	513
91	920	463	316	930	327	492	687	396	455	642	852	722	654	729	755	647	421	662	774	325	860	419	519	428	402	481	633	367	479	503	390	349	466	591	539	256	431	716	640	252	483	449	455	557	948	924	813	1302	1295
43	368	346	392	313	296	291	250	500	519	250	413	319	316	379	241	650	313	486	423	282	433	417	499	436	186	294	398	269	458	248	282	296	252	317	237	313	243	276	271	181	300	214	244	286	284	188	401	244	270
28	204	246	272	366	350	312	253	214	297	417	388	361	435	337	263	322	240	391	325	295	246	331	341	267	405	443	246	253	329	313	230	482	399	319	334	304	374	339	279	102	249	481	364	397	410	266	366	270	295
9	59	65	70	114	45	63	29	45	66	99	116	75	117	82	62	78	38	122	82	72	71	71	32	47	90	93	63	60	43	83	47	103	71	63	48	67	65	76	65	22	60	106	77	83	80	56	67	68	81
247	2686	2662	2852	3639	2725	2301	2658	2667	2139	2994	3145	3076	3448	2721	2639	2798	2238	2363	2539	2274	2874	2215	1635	1984	2829	2244	2469	2643	2668	2661	1559	1859	2664	2451	2192	2683	2520	2805	3233	981	2254	2553	2332	1715	3248	3765	2961	3540	3721
4	85	71	45	77	44	53	49	56	41	70	81	70	64	86	61	91	29	97	84	38	67	40	54	44	61	46	60	39	53	69	43	65	55	56	41	21	70	86	60	24	44	51	53	76	52	59	78	87	73
28	274	277	195	253	175	199	207	220	240	224	332	247	339	309	258	328	129	331	369	203	318	275	190	192	190	217	333	281	280	255	245	228	198	255	257	190	231	269	221	262	249	255	260	250	322	246	279	530	555
12	156	179	85	127	74	75	115	58	91	219	188	148	108	142	114	210	64	165	312	86	131	87	74	76	64	102	166	82	168	97	131	149	74	101	103	56	94	109	86	92	99	117	80	138	235	162	195	556	382
1	0	0	0	1	3	1	0	0	0	0	3	1	1	0	0	1	0	0	0	0	0	1	0	0	0	0	0	0	1	0	1	0	0	0	0	0	0	0	1	0	0	0	0	1	2	0	1	1	0
6	26	48	50	29	49	36	23	59	42	44	36	33	55	36	15	39	20	30	46	33	36	43	27	26	37	31	52	41	45	29	25	42	31	47	78	28	40	33	39	86	33	38	31	40	29	37	61	30	34
12	93	117	59	84	37	85	38	83	68	74	103	67	113	90	87	121	41	156	109	74	106	70	44	53	57	108	104	87	75	77	57	82	56	76	49	77	54	87	85	52	91	45	70	68	82	97	113	186	149
1	6	14	8	4	18	12	5	7	9	17	13	9	7	8	5	23	4	13	12	8	15	23	18	19	10	17	11	16	8	8	9	13	24	11	14	15	12	11	11	18	16	6	12	3	6	5	22	11	10
11	173	151	101	156	77	116	89	102	101	143	177	120	130	150	149	139	71	139	136	102	151	108	64	102	105	149	158	113	117	123	70	113	86	149	90	78	109	151	141	141	111	126	131	136	114	96	149	204	238
6	134	107	117	152	105	85	108	103	87	133	141	119	131	126	125	182	82	136	131	94	109	84	88	138	132	101	131	103	106	90	108	137	103	130	114	103	136	88	101	83	95	125	127	111	224	205	205	220	212
10	136	117	92	115	70	88	126	95	61	111	130	133	115	104	119	141	70	100	88	77	87	73	113	54	97	98	107	103	97	99	70	121	113	119	116	114	121	98	88	51	65	129	107	115	211	190	171	168	149
8	58	54	46	70	26	33	42	30	47	36	55	78	77	65	57	55	38	66	80	46	51	41	35	39	38	58	57	57	37	78	49	29	40	52	55	33	46	58	61	32	48	43	51	61	53	47	84	101	83
6	42	52	61	30	45	42	31	51	50	32	35	58	40	55	52	62	29	62	73	39	78	60	52	33	38	41	66	47	78	44	56	42	44	65	39	39	28	52	50	71	40	48	36	53	34	35	65	90	96
3	7	18	11	7	4	4	6	5	6	7	5	17	13	17	10	13	2	8	19	9	13	12	6	10	3	12	15	8	17	4	16	7	6	8	15	6	9	12	8	6	8	12	4	12	3	3	9	18	20
3	15	29	23	13	20	20	12	14	17	19	18	21	24	24	13	51	11	13	24	13	19	11	18	17	12	21	23	16	19	11	16	17	22	18	25	8	13	19	12	38	28	20	19	20	24	25	28	14	16
0	0	0	0	0	0	0	0	0	0	0	0	0	0	4	0	1	0	1	0	0	0	0	0	2	0	0	0	1	0	0	0	0	0	0	0	0	0	0	0	0	0	0	0	0	1	0	0	0	1
0	4	1	0	0	9	0	3	0	7	1	33	5	1	46	0	11	3	0	0	1	4	4	0	0	1	0	14	0	0	5	9	6	0	0	2	2	5	14	1	0	2	30	1	23	11	0	16	6	6
0	1	1	0	1	4	4	1	1	1	2	2	0	0	0	0	4	1	0	0	4	0	1	4	1	3	0	4	3	1	0	0	2	2	1	1	1	3	1	1	1	0	1	2	2	2	2	1	1	0
0	0	0	1	0	5	2	2	0	1	1	1	0	0	1	1	3	2	1	3	1	0	1	1	3	2	4	2	4	0	2	1	4	3	5	2	2	1	3	1	6	0	3	0	2	2	1	0	0	0
10	95	224	101	226	64	58	182	113	150	169	79	202	258	169	191	142	151	100	87	41	95	113	232	113	173	95	116	60	107	109	99	63	115	83	109	35	40	137	192	20	132	123	49	173	71	78	110	155	127
7	113	70	135	92	75	108	117	68	100	61	105	77	117	126	100	139	58	79	76	102	81	51	64	85	75	116	124	72	104	87	83	128	63	107	61	37	91	83	85	41	97	91	128	75	221	132	261	241	216
12	108	134	116	84	66	95	59	120	98	77	113	90	134	88	66	135	65	123	148	102	108	101	88	87	80	88	155	97	128	67	79	109	78	82	140	77	83	121	101	132	109	105	100	104	111	111	146	244	219
40	412	215	117	513	72	115	359	140	152	494	502	353	285	642	333	400	140	337	354	61	349	123	141	144	150	144	360	116	160	205	123	77	164	200	135	72	309	310	237	74	199	226	178	247	884	1000	502	1339	1146
1	30	18	16	16	40	19	27	21	35	16	16	24	18	20	19	38	30	15	30	25	23	16	42	23	15	13	29	25	31	23	24	18	22	22	37	19	19	18	14	77	18	8	13	13	20	14	27	12	14
184	2144	1304	668	1322	525	917	1187	1169	1514	1366	1107	966	1146	1108	1538	1986	478	1730	2287	458	1103	1029	1366	999	505	808	2048	770	1510	1346	800	1140	849	1342	985	325	643	1271	1314	696	934	713	932	1870	1465	1751	2173	5026	2685
24	183	149	78	165	71	95	102	82	79	141	148	134	103	166	117	156	72	186	197	56	158	170	65	83	54	107	166	84	172	106	83	165	70	112	84	52	74	140	99	77	128	94	106	126	221	206	250	652	510
20	206	160	157	169	114	120	132	127	142	155	158	151	177	180	175	246	123	192	230	135	177	113	151	146	158	105	160	135	179	185	156	195	151	191	138	84	142	176	156	118	140	169	125	150	222	140	164	210	147
6	26	44	38	20	34	35	8	31	44	20	37	22	43	24	36	26	31	50	43	36	29	28	19	30	17	39	37	37	63	25	26	25	36	35	23	46	28	28	29	46	52	13	22	18	32	31	43	38	49
3	38	24	19	65	19	21	63	27	34	30	39	32	18	43	28	27	20	30	38	12	42	19	23	18	31	14	33	18	27	28	15	16	44	18	17	25	32	33	43	14	19	23	30	24	115	137	108	97	91
20	135	124	115	148	142	125	91	111	99	109	148	134	145	146	117	174	92	159	136	103	159	96	128	120	119	101	142	124	120	110	98	91	91	123	112	111	120	137	136	118	127	121	129	121	112	152	119	141	134
16	205	82	75	148	50	79	168	55	70	149	152	141	112	153	145	100	48	99	90	69	118	89	74	68	92	48	114	50	67	81	54	116	89	75	79	68	119	103	107	29	68	84	62	90	147	136	125	178	129
10	139	45	29	107	22	56	84	52	42	58	94	60	54	92	69	95	34	113	98	31	90	51	38	54	55	49	119	39	54	95	34	49	49	78	35	39	69	97	76	36	65	52	64	74	188	240	129	261	176
30	165	165	130	181	124	123	117	124	153	177	179	138	113	154	156	185	87	156	192	119	165	132	116	106	92	109	180	141	167	118	85	123	109	116	130	100	95	175	142	171	123	119	136	148	162	169	140	289	221
0	6	1	5	1	2	1	13	0	2	4	5	3	1	2	1	5	2	2	6	4	6	4	3	4	1	3	4	7	6	1	9	5	5	0	3	2	0	1	1	3	0	1	1	2	15	37	1	28	14
9	117	98	278	51	90	135	83	126	144	112	92	102	137	99	141	176	93	98	93	121	144	128	88	182	105	142	157	156	116	115	89	141	126	87	81	109	122	105	96	38	91	85	135	97	58	54	61	59	36
32	254	221	102	135	27	86	48	200	133	155	147	167	110	132	259	332	100	146	242	60	160	105	79	139	57	87	193	89	346	91	33	48	95	57	96	64	53	82	128	22	172	47	38	88	70	65	101	231	272
0	0	0	0	0	0	0	0	0	0	0	0	0	0	0	0	0	0	0	0	0	0	0	0	0	0	0	0	0	0	0	0	0	0	0	0	0	0	0	0	0	0	0	0	0	0	0	0	0	0
0	0	0	0	0	0	0	0	0	0	1	0	0	0	0	0	0	0	0	1	0	0	0	0	0	0	0	0	0	0	0	0	0	0	0	0	0	0	0	0	0	0	0	0	0	0	0	0	0	0
0	0	0	1	0	0	0	0	0	2	1	0	0	0	0	1	1	0	0	0	1	0	0	0	0	0	3	0	0	1	0	1	0	3	0	3	1	0	0	0	2	1	0	0	0	0	0	0	0	0
27	385	177	166	175	74	172	165	123	117	203	539	219	259	179	255	486	134	306	473	155	453	236	90	196	129	173	213	204	411	198	192	107	124	271	129	153	132	212	198	65	260	206	193	231	291	283	278	811	521
0	1	0	0	0	1	0	0	0	0	0	0	1	1	0	0	1	0	0	1	0	2	0	2	2	0	2	0	0	3	0	0	0	0	0	0	0	1	1	1	0	0	0	0	0	0	0	1	2	0
33	250	256	242	244	193	215	172	215	231	245	269	241	263	273	246	402	205	288	300	231	318	254	244	315	199	262	276	235	273	211	232	225	227	262	288	251	222	264	214	215	204	212	265	235	251	221	258	412	291
138	1349	963	617	666	361	623	674	721	794	783	762	984	688	701	1037	1066	333	1077	1359	320	918	656	1474	1013	318	488	1212	568	852	1049	536	604	709	1110	682	284	501	731	680	566	498	689	584	1322	1216	1029	1998	3942	3599
9	88	69	69	73	63	53	108	73	82	53	91	75	73	68	72	119	50	82	91	68	60	64	94	92	64	42	72	61	58	74	61	67	94	104	83	50	93	67	73	70	53	60	99	69	129	145	104	96	83
17	210	84	63	195	47	106	157	45	68	152	207	141	133	180	157	140	64	123	149	67	187	69	84	71	72	83	132	67	66	114	71	103	113	121	109	83	115	184	154	34	70	71	98	120	235	222	221	333	269
11	95	87	68	110	66	45	65	51	59	87	92	83	88	90	81	92	33	80	128	47	93	59	36	58	60	71	100	90	83	66	41	85	70	67	69	69	53	88	63	57	64	75	62	76	103	84	97	200	191
85	877	1161	473	705	382	444	490	371	537	546	578	660	672	460	517	736	511	1358	1219	312	604	462	284	301	277	414	395	505	1044	696	707	605	384	514	425	301	341	605	917	430	524	597	389	392	1099	484	697	872	1058
8	162	79	140	154	73	69	136	106	74	113	163	98	94	111	120	110	70	170	228	75	119	86	78	102	86	80	105	77	146	105	83	59	76	107	130	58	85	103	87	69	90	130	124	175	217	226	178	250	168
0	2	1	1	0	0	1	1	1	1	0	0	1	2	2	1	1	1	0	4	1	1	2	0	1	1	2	2	0	0	0	1	0	1	0	1	1	1	0	0	1	0	1	1	0	1	1	2	1	1
0	0	0	0	0	0	0	0	0	0	0	0	0	0	0	0	0	0	0	0	0	0	0	0	0	0	0	0	0	0	0	0	0	0	0	0	0	0	0	0	0	0	0	0	0	0	0	0	0	0
24	210	224	127	153	103	133	127	139	161	210	207	171	187	233	213	324	94	215	245	160	236	156	203	153	107	171	151	191	185	138	152	129	171	216	167	106	128	256	216	143	170	135	114	159	145	220	178	423	399
2	39	69	88	40	64	46	26	88	76	54	46	61	59	61	33	67	40	52	61	49	66	59	50	28	44	70	101	60	79	29	39	55	60	59	72	49	59	71	70	54	68	52	60	41	55	62	85	54	71
0	0	0	0	0	0	0	0	0	0	0	0	1	0	0	0	0	0	0	0	0	0	0	0	0	0	0	0	0	0	0	0	0	0	0	0	0	0	0	0	0	0	0	0	0	0	0	0	0	0
0	0	0	0	0	0	0	0	0	0	0	0	0	0	0	0	0	0	0	0	0	0	0	0	0	0	0	0	0	0	0	0	0	0	0	0	0	0	0	0	0	0	0	0	0	0	0	0	0	0
0	3	0	4	0	0	2	0	0	2	0	1	1	3	0	1	0	2	1	0	1	2	0	0	4	1	0	0	1	1	1	2	0	1	0	3	1	1	0	1	3	1	0	2	1	2	1	1	4	1
1	5	8	9	3	3	2	3	11	7	3	5	6	7	6	2	7	5	9	7	7	6	4	5	3	2	5	7	2	6	8	12	2	4	4	5	4	12	8	0	5	4	4	4	3	8	12	6	17	13
27	291	237	271	330	221	218	221	255	229	273	349	249	317	282	312	400	170	301	298	250	351	236	218	219	264	298	293	303	286	304	232	309	240	232	258	259	266	250	272	228	239	280	283	295	256	239	298	325	328
2	17	22	15	12	17	12	10	14	15	14	17	23	18	20	7	22	8	18	16	7	14	12	9	11	9	10	21	14	20	15	9	21	10	20	13	10	11	18	12	18	17	13	10	13	16	16	16	32	25
6	81	51	90	89	55	71	100	45	76	88	51	80	59	73	62	80	35	93	75	77	58	65	61	41	72	59	67	33	33	69	60	76	88	78	77	51	77	62	67	39	37	82	65	62	146	124	123	96	85
17	152	203	237	232	98	142	147	134	139	211	223	204	228	235	185	262	143	248	238	112	188	154	133	159	144	196	235	203	171	242	226	158	142	236	110	118	214	202	188	64	156	163	171	201	214	199	269	359	368
69	740	778	269	710	390	398	667	361	701	548	492	787	629	693	817	683	631	189	240	282	822	303	596	396	318	367	503	531	284	541	553	552	597	462	641	325	384	901	884	227	473	447	336	364	360	404	253	516	374
9	67	45	47	90	58	50	63	39	49	90	72	75	65	122	78	76	24	78	70	64	57	60	55	54	53	46	67	46	51	58	55	41	68	93	65	43	75	76	56	44	59	72	57	68	206	183	146	204	135
0	0	0	0	0	0	0	0	0	0	0	0	0	0	0	0	0	0	0	0	0	0	0	0	0	0	0	0	0	0	0	0	0	0	0	0	0	0	0	0	0	0	0	0	0	0	0	0	0	0
0	0	0	0	0	0	0	0	0	0	0	0	0	0	0	0	0	0	0	0	0	0	0	0	0	0	0	0	0	0	0	0	0	0	0	0	0	0	0	0	0	0	0	0	0	0	0	0	0	0
0	0	0	0	0	0	0	0	0	0	0	0	0	0	0	0	0	0	0	0	0	0	0	0	0	0	0	0	0	0	0	0	0	0	0	0	0	0	0	2	0	0	0	0	0	0	0	0	0	0
0	1	3	20	0	0	0	1	0	0	0	0	0	0	1	2	0	2	0	3	1	0	0	1	0	0	0	1	0	5	4	2	0	0	1	0	0	0	0	1	0	0	0	1	0	0	1	0	0	1
8	89	69	69	47	54	43	37	51	65	63	67	47	42	71	47	128	44	58	62	89	104	94	151	65	53	64	53	83	64	40	39	58	43	55	74	46	52	92	58	205	74	52	40	46	59	36	68	25	44
15	218	228	233	165	195	154	131	267	246	153	219	211	190	162	135	360	159	209	270	168	207	184	215	181	115	169	253	210	334	157	131	185	169	162	235	144	151	169	175	309	218	130	129	112	178	110	215	161	130
7	56	130	102	103	73	49	18	56	65	36	37	92	86	70	55	35	69	98	22	113	54	35	26	53	40	59	56	39	55	54	60	130	59	18	15	91	43	95	60	2	66	83	81	34	36	188	150	66	76
1	12	13	11	12	10	10	2	23	27	4	18	12	16	8	9	21	15	17	11	11	11	16	8	10	10	16	14	9	9	14	6	10	8	1	15	7	13	2	10	14	5	5	9	6	42	75	106	36	54
0	4	0	0	7	4	0	0	0	0	0	0	0	0	0	0	0	0	0	0	0	0	0	0	2	0	0	0	0	0	0	0	1	0	0	1	1	0	4	0	0	2	0	0	1	0	0	0	0	0
212	2819	746	1419	1814	1718	1667	4088	963	1207	1452	1394	2021	1807	1634	1721	2347	1174	2130	2465	845	2113	1211	1307	1249	1382	1373	1831	1606	2701	2705	1573	852	2734	2918	3762	2008	2957	1402	942	1738	1297	2893	2054	1550	7335	6209	5380	4767	4935
8	70	104	80	91	305	114	177	116	138	112	123	100	108	99	145	234	101	104	65	182	166	131	140	167	98	133	145	175	59	111	123	138	138	91	150	94	143	138	121	417	100	148	56	50	41	59	63	42	43
1	7	33	10	14	60	20	17	46	22	32	5	15	4	22	22	42	15	35	13	11	18	37	8	21	24	12	6	18	1	30	44	29	21	18	24	42	29	31	39	26	17	22	3	12	3	4	10	11	8
1067	6904	35268	23336	14605	14816	14035	3544	28763	13189	10842	11625	14594	27155	14547	6577	6238	10346	10470	9335	20937	10313	12271	1982	10415	14580	15009	10237	21183	9107	13510	5145	11858	9642	4221	12751	22635	12499	14097	11609	556	15054	10682	20598	8377	2477	6486	6100	6293	6060
5	15	27	31	35	33	34	20	42	22	20	34	35	40	24	21	40	19	14	13	70	25	50	47	29	21	62	36	116	35	46	14	26	37	20	58	30	43	14	18	34	19	26	29	32	25	22	49	33	42
0	0	0	0	0	0	0	0	0	0	0	0	0	0	0	0	0	0	0	0	0	0	0	0	0	0	0	0	0	0	0	0	0	0	0	0	0	0	0	0	0	0	0	0	0	0	0	0	0	0
190	2518	4698	2341	3087	2167	1550	1169	4583	2694	1867	3549	6488	4456	2174	1635	2705	2064	1776	2059	3066	2505	1969	1275	2012	1481	3571	3247	2833	3584	2869	1818	2136	2331	1285	2602	4933	1645	2327	2430	1029	3864	2516	1748	1380	726	1031	1428	936	1382
18	264	177	107	121	105	110	100	175	151	109	154	179	138	96	64	183	145	212	243	147	130	105	161	61	101	96	124	162	169	164	114	101	152	161	123	101	90	113	138	183	124	131	91	114	156	162	112	190	103
0	13	30	6	31	10	19	22	18	28	18	6	19	55	37	24	20	18	3	6	6	27	7	11	18	22	17	8	32	17	52	111	31	76	12	45	5	14	168	36	3	29	35	16	23	5	0	0	1	0
33	95	379	88	201	43	72	115	71	157	315	36	217	297	218	339	180	105	47	68	13	192	45	65	82	85	90	111	99	101	199	140	160	122	53	124	13	25	225	258	5	152	174	45	35	43	19	15	25	23
0	0	0	0	0	0	0	0	0	0	0	0	0	0	0	0	0	0	0	0	0	0	0	0	0	0	0	0	0	0	0	0	0	0	0	0	0	0	0	0	0	0	0	0	0	0	0	0	0	0
0	4	8	2	4	6	8	2	5	2	4	5	1	1	8	10	7	3	3	7	3	5	6	7	8	5	6	8	8	1	3	3	8	11	1	1	2	23	4	10	0	3	1	4	12	3	1	19	3	4
0	1	0	0	0	0	0	0	0	0	0	0	1	0	0	0	0	0	0	0	0	0	0	0	0	0	1	0	0	0	0	0	0	0	0	0	0	0	0	0	0	0	0	0	0	0	0	0	0	0
3	69	53	53	50	51	41	38	52	77	42	65	62	66	52	57	61	68	55	88	55	81	48	60	54	40	48	48	48	80	56	56	54	56	61	46	54	64	53	76	51	54	87	66	60	85	67	49	89	58
7	96	103	41	81	68	80	53	59	56	78	78	43	133	75	90	76	65	87	75	65	72	40	43	84	57	51	64	54	81	84	58	82	55	55	79	65	62	88	58	52	69	72	78	76	58	89	65	135	62
23	217	125	113	257	97	141	194	168	124	172	257	158	167	185	191	206	84	215	214	119	228	108	92	126	104	113	167	118	144	172	133	103	132	186	128	91	112	208	207	117	136	134	118	156	273	275	246	478	369
3	28	26	23	23	31	23	34	36	27	23	34	27	28	30	24	53	13	37	29	28	31	21	20	17	23	25	28	32	16	14	24	16	26	20	30	18	39	19	25	58	12	35	22	21	53	56	51	56	50
0	0	3	4	4	10	6	1	6	4	0	2	1	0	3	3	7	2	1	6	6	4	6	3	3	2	6	4	5	0	1	9	5	6	6	2	4	3	5	4	17	3	1	9	10	3	2	4	3	2
36	194	148	104	137	153	153	115	153	153	170	135	169	188	143	122	190	78	497	317	152	215	226	332	215	143	178	158	191	143	216	177	225	259	210	236	155	202	196	183	209	117	154	286	114	423	120	99	103	152
9	161	126	105	136	95	111	88	88	109	141	149	120	129	114	126	176	40	131	139	89	124	112	114	105	137	142	120	99	95	127	86	141	115	135	102	57	96	122	149	65	80	108	90	118	154	116	137	159	162
145	1346	1267	1007	1276	686	876	721	860	1033	965	1220	1026	1274	994	919	1137	666	1296	1368	772	1143	828	707	902	920	807	937	809	977	1037	709	1084	890	942	748	737	820	1138	1168	739	823	1037	1015	1119	1461	990	1043	1356	1212
5	51	48	29	58	40	38	40	36	35	38	54	43	33	48	50	64	21	63	60	22	47	41	32	34	34	42	58	42	44	35	27	25	38	48	43	21	36	44	50	52	39	35	28	52	71	51	67	85	64
23	287	186	149	297	172	240	318	165	170	151	277	220	256	225	289	280	134	262	199	137	296	167	156	194	226	153	214	153	136	150	169	225	183	192	173	122	157	259	276	67	147	174	206	173	241	207	204	194	174
60	553	379	357	476	191	237	322	210	256	409	559	493	472	454	368	477	267	633	643	212	388	287	222	237	265	432	477	316	586	449	373	592	369	364	323	221	374	343	333	153	303	464	431	416	567	492	512	1153	863
4	64	49	33	49	46	48	42	35	20	50	47	32	40	43	29	33	24	42	48	40	46	35	38	28	30	33	36	36	33	64	30	20	39	53	52	29	39	56	48	23	32	30	43	34	55	77	56	88	43
16	117	121	85	78	55	72	55	77	64	94	113	102	138	129	76	181	56	142	150	86	132	100	93	96	74	86	116	110	122	92	96	96	79	96	77	53	95	115	94	98	118	66	87	119	69	102	147	318	244
67	970	569	516	631	253	343	412	416	450	514	725	494	586	465	569	576	407	1022	1052	319	557	315	382	327	371	455	500	511	784	614	412	556	407	860	464	244	425	458	774	303	473	628	548	683	623	686	954	1099	1392
6	100	80	81	68	51	63	59	78	61	62	87	100	100	75	66	100	43	92	103	75	62	47	65	62	55	81	80	72	55	69	72	96	71	55	66	55	65	73	78	66	57	49	74	60	71	76	112	93	83
14	108	104	72	94	50	72	40	65	77	82	94	94	125	92	85	106	49	106	120	53	108	76	64	83	47	81	74	93	90	68	61	92	65	81	80	44	61	84	77	56	67	63	94	89	90	59	98	174	121
5	62	54	41	64	43	39	34	61	48	57	68	80	58	70	44	89	34	93	91	40	58	54	37	46	36	44	65	66	96	60	47	39	50	45	60	40	45	50	71	47	65	46	70	51	58	71	73	216	128
0	4	3	2	2	2	6	2	2	3	6	3	1	4	3	5	5	1	3	1	4	2	3	0	0	4	7	5	3	7	1	3	2	4	3	8	6	6	4	7	4	3	8	4	8	12	7	2	5	4
0	0	0	0	0	0	0	0	0	0	0	0	0	0	0	0	0	0	0	0	0	0	0	0	0	0	0	0	0	0	0	0	0	0	0	0	0	0	0	0	0	0	0	0	0	0	0	0	0	0
0	0	0	0	0	0	0	0	0	0	0	0	0	0	0	0	0	0	0	0	0	0	0	0	0	0	0	0	0	0	0	0	0	0	0	0	0	0	0	0	0	0	0	0	0	0	0	0	0	0
3	58	26	26	73	21	22	44	23	25	50	63	63	36	50	33	41	40	46	42	12	34	21	18	19	21	30	38	26	51	26	27	42	24	27	22	14	30	33	28	23	28	28	39	32	70	81	57	133	107
16	182	171	154	184	142	151	181	132	147	169	171	214	175	183	126	199	124	192	193	119	177	148	138	145	112	135	142	146	181	205	185	236	163	168	188	132	168	181	149	108	110	192	209	200	218	201	219	244	246
8	97	90	69	104	23	66	86	84	68	75	83	110	102	111	69	130	52	84	95	42	91	64	57	46	52	58	90	58	87	82	84	74	67	91	71	37	71	96	77	80	66	88	49	77	157	115	115	209	219
0	17	10	1	1	2	4	2	10	10	0	3	6	1	0	1	1	10	12	36	60	65	1	0	7	1	1	6	25	33	2	1	1	1	1	3	1	1	0	0	10	14	7	0	1	0	3	3	7	1
0	0	0	0	0	0	0	0	0	0	0	0	0	1	0	0	0	0	0	0	0	0	0	0	0	0	0	0	0	0	0	0	0	0	0	0	0	0	0	0	0	0	0	0	0	0	0	0	0	0
0	0	0	0	0	0	0	0	1	0	0	0	0	0	0	0	0	0	0	0	0	0	0	0	0	0	0	0	0	1	0	0	1	0	0	0	0	0	0	0	0	0	0	0	0	0	0	0	0	0
31	40	200	203	384	121	126	153	121	150	226	158	91	171	268	299	55	289	120	226	66	106	136	196	59	269	203	197	136	281	167	193	177	237	102	220	37	59	96	323	3	286	389	124	97	80	201	200	77	212
0	0	0	0	0	0	0	0	0	0	0	0	0	0	0	0	0	0	0	0	0	0	0	0	0	0	0	0	0	0	0	0	0	0	0	0	0	0	0	0	0	0	0	0	0	0	0	0	0	0
0	0	0	0	0	0	0	0	0	0	0	0	0	0	0	0	0	0	0	0	0	0	0	0	0	0	0	0	0	0	0	0	0	0	0	0	0	0	0	0	0	0	0	0	0	0	0	0	0	0
0	0	0	0	0	0	0	0	0	0	0	0	0	0	0	0	0	0	0	0	0	0	0	0	0	0	0	0	0	1	0	0	0	0	0	0	0	0	0	0	0	0	0	0	0	0	0	0	0	0
0	0	1	0	0	0	0	0	0	0	0	1	0	0	0	5	0	0	0	0	0	0	0	0	1	0	0	0	0	0	0	0	0	0	0	0	0	0	1	0	0	1	0	0	0	0	0	2	1	2
0	0	0	0	0	0	4	0	1	0	0	0	0	0	0	2	0	0	0	0	0	1	0	2	1	0	1	0	0	0	0	0	0	0	0	0	0	0	1	0	0	0	1	0	0	0	0	0	1	1
0	4	1	0	0	0	0	0	0	2	0	0	3	2	0	0	1	0	0	1	2	0	0	0	0	0	0	0	1	0	1	0	0	0	0	0	0	0	2	0	0	0	0	1	0	0	0	0	0	0
0	0	0	0	0	0	0	0	0	0	0	0	0	0	0	0	0	0	1	0	0	0	0	0	0	0	0	1	0	0	0	0	0	0	0	0	0	0	1	0	0	0	1	0	0	0	0	0	0	0
0	0	0	0	0	0	0	0	3	0	0	1	0	0	0	1	0	0	0	1	0	4	0	0	0	0	0	0	1	0	0	1	0	0	0	0	0	0	0	0	0	0	0	1	0	0	0	0	0	0
0	0	0	0	0	0	0	0	0	0	0	0	0	0	0	0	0	3	0	0	0	0	0	0	0	0	0	0	0	0	0	0	0	0	0	0	0	0	0	0	1	0	0	0	0	0	0	0	0	0
0	0	0	0	0	0	0	0	0	0	0	0	0	0	0	0	0	0	0	0	0	0	0	1	0	0	0	0	0	0	1	0	0	0	0	0	0	0	0	0	0	0	0	0	0	0	0	0	0	0
0	6	9	0	3	5	4	3	4	1	2	0	5	1	8	6	8	1	6	0	6	3	2	5	4	0	0	3	4	4	1	4	0	4	2	2	1	1	7	7	7	6	1	2	6	7	4	2	1	3
3	6	7	4	8	6	3	12	4	4	10	5	4	8	9	12	17	4	6	6	8	4	2	10	2	12	5	10	9	9	5	8	4	14	23	21	11	5	3	17	4	7	9	3	1	7	2	13	7	5
0	3	2	4	3	7	5	2	1	3	3	2	7	3	0	5	2	6	2	8	2	1	6	10	1	2	1	6	3	3	2	5	3	4	2	3	0	5	4	5	6	4	3	2	3	4	1	3	3	2
0	0	0	0	0	0	0	0	0	0	0	0	0	0	0	0	0	0	0	0	0	0	0	0	0	0	0	0	0	0	0	0	0	0	0	0	0	0	0	0	0	0	0	0	0	0	0	0	0	0
0	0	3	0	0	1	2	2	0	3	0	0	1	0	0	1	2	3	5	1	2	0	3	1	0	0	0	0	2	2	1	1	0	1	2	1	0	0	0	1	0	2	0	0	0	3	0	0	0	0
6	100	109	83	96	66	65	51	83	90	86	126	91	84	90	86	108	54	96	79	70	92	82	83	62	58	74	87	76	98	69	46	74	74	80	72	51	78	79	80	75	71	92	64	65	91	119	100	162	142
17	104	171	61	64	50	73	46	64	60	60	136	55	80	76	67	98	38	90	91	82	110	81	42	56	37	51	93	72	82	49	41	48	43	75	75	35	63	94	79	82	95	49	51	59	42	53	61	121	115
0	0	0	0	0	0	0	0	0	0	0	0	0	0	0	0	0	0	0	0	0	0	0	0	0	0	0	0	0	0	0	0	0	0	0	0	0	0	0	0	0	0	0	0	0	0	0	0	0	0
5	89	86	69	66	28	28	51	116	55	48	81	136	76	83	46	76	52	45	49	66	69	38	54	57	57	68	68	159	70	64	60	30	53	78	137	79	74	37	41	114	28	41	122	50	81	43	72	39	49
12	149	166	81	126	64	117	55	114	89	110	109	100	105	128	82	160	60	138	152	71	110	91	56	69	82	73	135	100	139	93	82	87	68	92	90	80	106	163	125	70	98	71	82	87	132	121	123	233	218
5	94	103	126	109	109	70	101	108	90	136	105	158	103	102	113	161	63	134	110	98	114	93	115	111	84	91	92	110	128	126	109	114	127	139	92	65	148	108	115	150	101	142	140	173	120	107	115	144	115
15	259	397	363	478	229	379	208	208	231	281	356	893	211	293	144	570	394	293	297	273	118	234	195	289	331	198	257	435	154	751	653	202	464	257	317	332	697	483	400	219	254	581	665	456	288	211	353	241	231
0	0	0	0	0	2	0	0	0	0	0	0	0	1	0	3	0	0	0	0	0	0	1	1	0	1	0	0	0	0	0	0	0	0	0	0	0	0	0	0	1	0	0	1	0	0	1	0	0	0
4	110	42	61	127	61	77	83	80	69	57	77	63	77	73	88	88	60	91	97	89	85	71	107	108	69	56	72	75	58	78	73	36	101	58	63	63	72	82	93	45	75	56	79	69	50	61	72	61	47
13	132	241	76	144	56	90	60	106	107	132	107	112	151	132	92	154	81	132	144	111	125	103	70	115	94	104	131	86	122	78	104	60	89	73	87	103	74	106	104	56	105	108	89	95	110	135	149	323	292
1	4	0	4	3	1	1	2	0	0	5	0	0	1	6	1	2	0	1	0	1	2	1	0	1	0	2	1	4	0	1	0	3	2	0	2	0	5	2	0	0	2	3	3	2	1	0	1	1	1
0	1	0	2	1	0	1	0	0	1	0	0	1	0	1	1	2	1	0	0	3	1	0	1	2	1	5	0	2	0	1	0	0	0	3	0	0	0	0	1	2	0	1	0	1	0	0	1	0	2
11	188	124	131	162	143	123	129	151	145	142	165	135	127	122	151	146	132	174	188	160	143	90	179	148	112	103	156	117	122	152	98	125	136	136	139	117	122	137	131	141	101	127	131	124	210	193	201	155	128
0	0	0	0	0	0	0	0	0	0	0	0	0	0	0	0	0	0	0	0	0	0	0	0	0	0	0	0	0	0	0	0	0	0	0	0	0	0	0	0	0	0	0	0	0	0	0	0	0	0
62	497	548	405	417	353	303	267	466	339	392	474	473	449	615	393	702	201	455	481	501	406	291	354	311	386	190	497	567	537	408	518	284	431	496	625	230	312	334	507	189	360	458	592	480	443	229	272	306	348
6	26	16	11	11	7	10	21	22	20	26	16	18	21	38	15	22	10	22	20	17	30	19	13	13	24	12	17	24	15	18	17	15	24	6	21	7	8	12	17	16	13	25	12	16	68	60	32	73	75
0	0	0	0	0	0	0	0	1	0	0	0	0	0	0	0	0	0	0	0	0	0	0	0	0	0	0	0	0	0	0	0	0	0	0	0	0	0	0	0	0	0	0	0	0	0	1	0	2	1
0	1	0	0	0	0	1	14	1	0	0	1	0	0	0	0	0	0	0	2	0	0	0	0	0	1	0	0	0	0	3	1	0	0	0	0	2	2	0	0	0	4	0	0	0	1	0	0	1	0
63	398	1031	1195	1063	965	1020	1309	1061	1739	1568	1305	1011	1005	1037	1710	1190	596	1753	2035	771	971	858	2311	531	899	821	551	1206	2313	1255	1153	968	1350	663	1574	353	595	884	1979	504	1467	677	585	543	1311	812	1031	391	1144
7	51	46	39	48	32	17	20	34	36	26	48	28	33	38	29	40	14	61	55	30	44	28	22	18	17	24	55	40	33	29	19	33	29	47	27	18	30	39	50	32	37	21	22	27	37	43	52	165	121
7	144	129	52	67	27	42	50	40	56	135	104	77	74	106	102	76	57	93	146	20	97	54	55	48	54	56	86	60	123	114	67	61	60	65	67	52	54	93	111	38	105	80	47	61	50	67	114	137	192
11	134	211	222	219	273	146	192	217	244	165	195	175	259	271	76	352	182	191	131	237	195	162	174	176	282	231	247	333	134	234	321	352	274	215	361	266	291	230	175	194	180	331	207	190	130	99	153	93	35
12	187	222	174	168	180	154	250	221	248	200	229	141	229	240	266	296	170	265	236	157	265	186	299	245	184	142	212	230	268	180	200	196	220	205	206	176	184	201	201	184	190	219	203	211	277	243	287	252	254
2	10	6	6	8	7	6	11	4	4	4	6	20	3	9	9	8	2	19	6	5	8	7	15	3	10	5	7	7	5	9	8	12	17	12	9	7	12	8	5	6	7	7	9	9	13	9	13	9	14
0	0	0	0	0	0	0	0	0	0	0	0	0	0	0	0	0	0	0	0	0	1	0	0	0	0	0	0	0	0	0	0	1	0	0	0	1	0	0	0	0	0	0	1	0	0	0	0	0	0
23	350	300	305	223	355	356	269	331	241	414	292	342	392	359	248	350	300	361	227	285	276	318	324	349	414	366	375	350	280	337	239	269	405	371	369	498	270	418	304	140	181	329	318	267	250	246	216	218	173
11	120	56	54	81	50	59	99	45	72	90	63	83	92	67	77	103	61	101	100	63	98	66	74	69	74	65	83	90	59	90	55	68	73	90	82	59	55	93	79	33	50	57	64	64	104	85	83	105	99
25	441	238	84	230	132	120	221	66	106	125	196	137	212	124	143	147	94	509	552	140	249	121	84	85	76	95	159	139	176	238	152	105	144	163	157	86	106	208	230	63	82	126	116	98	309	264	200	281	244
79	724	709	646	653	439	525	547	453	560	755	642	722	762	626	760	872	398	910	883	398	698	528	470	439	491	548	585	569	752	686	601	669	603	535	544	304	552	712	751	519	500	607	632	561	783	470	585	776	751
37	256	211	101	306	87	110	163	124	92	249	266	156	163	268	180	252	76	297	235	112	241	119	64	122	106	156	244	115	159	158	117	91	104	144	91	87	140	163	163	104	153	149	148	158	339	402	285	975	821
28	357	454	293	241	184	212	141	429	296	200	222	261	343	179	198	274	328	173	173	268	237	270	170	298	192	129	176	236	238	312	88	285	269	167	254	390	170	188	261	85	307	114	165	114	40	82	84	47	53
21	396	323	361	235	407	277	343	567	437	284	288	493	397	398	336	732	426	439	351	316	407	294	507	356	218	233	401	271	551	339	417	202	345	342	598	390	460	310	456	899	258	451	316	287	294	263	561	267	327
0	0	0	0	0	0	0	0	0	0	0	0	0	0	0	0	0	0	0	0	1	0	0	0	0	0	0	0	0	0	0	0	0	0	0	1	0	1	0	0	0	0	0	0	0	0	0	0	0	0
1	6	3	5	3	3	2	5	6	10	16	5	3	8	2	5	3	7	5	1	4	13	3	12	4	8	2	6	2	4	8	3	0	6	1	2	2	6	9	6	0	1	4	1	0	2	1	2	4	5
179	1882	1764	1543	1518	1104	1293	953	1096	1208	1402	1991	1584	3033	1412	1605	1720	839	2251	1831	1233	1750	1716	759	1050	1352	1296	1548	1494	1497	1565	1287	1989	1130	1822	1181	1360	1528	1422	1357	406	1455	1510	1215	1411	1185	1273	1363	2262	1950
42	325	287	220	397	330	338	337	357	411	258	421	354	336	342	281	375	154	360	488	336	307	298	262	382	264	307	280	261	359	315	288	162	395	390	401	245	325	452	340	130	247	305	356	252	404	414	396	365	358
2	20	25	33	17	34	14	22	35	14	23	30	20	35	37	27	21	22	22	33	21	22	20	25	27	11	41	52	27	31	24	40	31	28	29	37	29	31	24	28	60	12	21	33	35	21	21	19	18	28
38	234	138	104	230	78	142	110	111	148	122	243	149	169	223	169	197	99	181	240	107	224	128	121	118	95	129	180	134	146	148	108	135	119	151	109	75	114	185	170	74	134	120	113	111	169	198	201	548	302
22	284	264	206	270	194	214	237	191	216	242	265	241	243	211	232	323	175	253	297	175	244	257	189	207	201	230	256	227	251	272	199	236	253	222	235	203	258	283	288	154	190	216	259	267	282	249	258	337	269
8	99	93	80	123	65	144	76	60	67	92	110	123	61	105	117	197	110	134	96	23	106	71	112	87	88	86	93	78	107	104	109	96	120	59	134	44	81	78	111	20	91	93	77	96	90	67	123	98	102
24	193	220	181	162	155	139	122	168	185	168	198	171	220	165	180	234	128	199	205	158	205	180	182	137	120	149	187	153	182	185	153	226	157	168	213	129	144	190	167	187	181	185	170	173	149	147	183	224	184
8	47	39	28	49	22	32	33	44	46	44	49	35	41	34	42	54	28	52	76	29	27	27	29	30	32	28	39	44	39	36	33	28	29	52	38	14	35	37	55	31	28	21	39	37	53	47	31	60	53
5	53	38	38	59	43	36	47	47	41	44	63	32	45	30	52	64	36	51	54	53	49	37	58	47	44	54	27	40	46	56	43	55	46	58	49	27	49	51	53	29	25	49	50	49	95	66	66	79	52
0	1	4	1	0	1	2	2	0	2	0	2	1	1	0	2	1	0	0	1	1	0	1	1	2	1	2	4	1	6	0	1	0	2	0	2	1	0	5	1	6	2	1	0	0	0	1	1	0	0
2	38	22	19	56	16	22	40	15	28	22	34	50	64	62	36	40	20	34	44	22	45	14	11	17	29	22	30	13	16	26	33	24	27	30	23	11	39	25	82	23	28	23	28	38	55	70	43	66	47
9	137	110	71	137	45	56	147	61	61	191	169	129	120	146	104	136	47	110	76	61	98	67	66	66	63	65	117	93	102	88	79	100	68	81	67	44	150	129	88	56	70	70	92	63	229	220	128	354	234
11	80	64	45	68	46	67	49	59	75	61	77	57	64	80	77	87	28	56	66	35	52	40	46	59	47	42	69	44	70	57	50	54	52	63	53	42	74	70	64	39	57	44	82	50	90	67	78	115	67
5	72	71	81	72	81	70	62	95	82	90	72	73	98	105	64	119	45	85	51	92	79	64	70	88	91	75	114	86	72	63	65	95	61	67	100	65	84	96	80	186	60	81	86	84	66	64	62	51	83
8	199	87	95	111	79	109	138	98	94	102	157	88	108	89	113	113	97	115	163	122	149	91	81	108	117	64	91	105	98	110	94	99	103	106	80	67	85	113	121	84	95	80	113	126	120	81	112	85	110
60	476	403	259	441	127	208	182	181	187	411	399	325	278	447	299	392	153	472	523	170	357	194	185	195	253	237	406	223	298	258	218	332	262	291	159	164	284	343	368	116	266	247	234	319	486	482	454	1073	993
0	3	3	0	3	6	7	0	5	4	3	4	1	1	3	5	2	2	2	2	3	1	1	2	6	7	1	2	2	1	0	2	5	1	1	2	5	6	1	1	5	0	1	0	2	0	1	2	2	3
0	8	2	17	9	15	10	13	11	14	3	7	17	0	7	24	24	6	14	14	19	5	13	27	16	6	4	6	7	3	9	3	10	10	6	21	19	12	5	10	7	7	13	5	12	5	10	10	16	17
37	222	295	144	280	108	135	81	90	153	169	189	206	238	223	283	252	85	292	431	88	314	192	139	130	134	190	226	173	240	148	192	144	117	162	146	85	117	200	241	83	191	152	175	240	174	158	292	767	710
0	0	0	0	1	1	0	0	0	0	0	0	0	0	0	0	0	0	0	0	0	0	0	0	1	0	0	0	0	0	0	0	0	0	0	0	0	0	0	0	0	0	0	0	0	0	0	0	0	0
0	0	0	0	0	0	0	0	0	0	0	0	0	0	0	0	0	0	0	0	0	0	0	0	0	0	0	0	0	0	0	0	0	0	0	0	0	0	0	0	0	0	0	0	0	1	0	0	0	0
11	113	67	73	83	65	97	83	69	54	74	85	82	96	69	96	85	57	89	90	61	109	52	76	79	60	63	101	61	65	78	61	80	81	80	62	53	56	100	75	47	37	61	55	85	95	101	78	156	81
10	50	68	70	43	92	59	54	81	93	57	65	59	87	77	57	94	48	50	77	71	58	59	70	59	50	66	104	93	85	48	59	108	70	69	98	68	62	76	66	162	57	87	63	58	48	69	80	40	59
5	140	61	82	54	58	41	48	56	98	73	60	76	95	71	63	117	69	84	92	58	69	100	64	76	47	86	75	76	66	73	69	61	70	86	69	49	86	56	77	47	53	77	65	98	57	41	71	42	64
0	6	19	23	15	22	7	8	22	15	18	14	14	19	19	8	18	9	14	15	20	14	11	13	16	11	19	18	10	21	8	13	13	8	10	36	9	15	13	15	21	9	20	18	16	9	14	18	10	18
0	1	0	0	1	0	1	0	2	1	0	1	0	1	1	0	0	0	1	1	0	3	1	0	0	0	0	0	0	0	0	0	0	0	0	0	1	1	0	0	1	0	0	0	0	2	0	2	1	1
6	65	137	67	40	61	74	23	87	62	48	51	57	72	58	31	103	39	67	92	58	30	70	37	29	37	61	110	81	117	23	39	49	46	50	77	32	36	58	65	64	73	38	34	48	41	71	92	87	103
1	37	36	17	29	35	16	43	21	22	28	44	25	17	46	19	21	15	38	29	17	25	21	23	21	20	22	21	23	4	11	10	19	33	25	38	25	26	47	32	24	28	26	24	11	21	35	26	17	17
52	452	305	293	456	226	222	365	256	285	364	461	341	340	427	415	432	215	477	513	227	437	287	190	315	266	327	365	268	471	370	221	183	234	388	313	171	269	413	427	248	315	314	338	379	498	379	453	799	838
55	503	274	218	661	199	347	466	206	213	402	502	438	436	515	460	328	197	343	379	207	405	237	244	184	277	254	317	217	239	294	220	354	350	316	247	165	348	449	378	111	196	315	259	288	541	675	445	751	571
5	114	78	85	137	73	72	120	78	115	129	123	139	115	139	114	127	75	130	98	53	99	99	85	95	87	105	92	91	84	102	89	111	93	104	117	53	142	106	116	59	66	95	124	112	295	263	218	272	214
6	75	70	58	82	45	59	49	64	60	76	86	76	81	89	68	93	41	92	74	43	86	48	44	40	53	65	72	57	75	63	47	50	34	63	68	42	49	68	60	38	42	59	55	58	101	129	76	143	132
17	62	86	45	85	43	47	50	58	66	68	79	81	85	84	79	87	52	94	81	45	68	44	44	57	50	57	66	56	52	59	58	92	43	90	69	39	50	74	71	39	38	56	52	82	148	200	98	240	192
4	64	62	49	68	43	33	70	43	47	75	59	57	64	54	70	69	42	54	56	58	66	42	49	45	43	42	63	60	37	34	60	50	50	42	52	42	61	53	68	59	36	54	53	37	82	127	78	106	95
8	72	79	73	57	56	44	24	74	46	52	73	109	110	78	67	106	35	44	100	48	102	71	62	40	25	48	79	63	55	61	56	81	57	67	80	34	57	74	62	68	67	50	52	63	28	42	63	74	101
0	0	0	0	0	0	0	0	0	0	0	0	0	0	0	0	0	0	0	0	0	0	0	0	0	0	0	0	0	0	0	0	0	0	0	0	0	0	0	0	0	0	0	0	0	0	0	0	0	0
7	68	25	44	63	47	32	60	37	33	49	49	49	63	56	46	41	22	73	42	40	47	37	39	27	35	37	52	31	38	42	33	27	34	58	59	35	83	60	35	48	36	53	47	49	116	117	81	161	90
3	83	57	54	72	62	40	99	49	48	71	73	58	38	60	74	62	35	58	62	56	72	30	79	55	48	64	35	44	63	44	57	35	70	57	74	45	45	76	74	76	34	74	51	47	105	120	90	83	83
522	6286	11472	8064	7399	7096	6077	2689	7964	6687	6510	9713	8925	8900	6058	4911	5299	6477	6512	6017	9407	10379	6555	2814	6735	7371	6956	7276	8289	8470	9819	3630	6203	6560	5508	6782	10356	6079	7742	6151	1293	7775	8836	5701	3206	2331	3376	3796	3106	4299
0	0	1	0	1	2	0	0	0	0	0	0	0	0	0	1	0	1	1	0	1	1	0	0	0	0	2	0	0	1	0	0	0	0	1	0	0	1	1	0	2	0	1	1	0	0	0	1	0	0
5	94	53	28	52	34	39	76	33	28	44	74	58	39	78	53	83	20	51	54	18	48	31	36	39	27	26	47	21	36	36	23	34	19	33	36	18	59	38	33	41	37	35	44	40	89	85	63	264	129
34	453	669	452	476	210	403	164	329	335	453	631	438	809	402	505	502	312	506	633	404	671	560	193	364	308	447	532	378	566	374	253	242	396	369	338	412	273	487	507	153	556	300	336	314	176	264	308	439	547
0	5	4	9	2	1	2	2	2	2	5	3	5	9	2	13	14	2	6	18	1	8	2	10	3	0	2	3	0	7	5	2	2	0	0	2	0	3	1	6	5	6	1	1	2	3	4	3	33	3
26	209	233	199	236	117	155	137	168	191	197	198	213	191	267	203	215	94	288	274	136	203	192	154	145	142	200	219	193	179	253	185	302	183	210	186	184	196	196	186	98	101	193	219	258	138	147	179	312	259
2	25	20	20	35	22	23	47	32	27	37	30	27	30	37	30	23	19	28	26	25	27	20	12	17	32	25	34	9	8	20	19	19	16	19	17	19	37	21	19	12	17	20	43	23	47	53	50	33	27
44	1202	1498	967	475	1854	1370	448	1480	872	678	908	936	548	604	491	1145	1109	748	767	1712	1479	660	723	617	624	342	725	1034	1319	1131	474	809	440	391	989	976	670	803	647	1331	813	1096	528	352	214	262	352	222	234
0	0	0	0	0	0	0	0	0	0	0	0	0	0	0	0	0	0	0	0	0	0	0	0	0	0	0	0	0	0	0	0	0	0	0	0	0	0	0	0	0	0	0	0	0	0	0	0	0	0
0	0	0	0	0	0	0	0	0	0	0	0	0	0	0	0	0	0	0	0	0	0	0	0	0	0	0	0	0	0	0	0	0	0	0	0	0	0	0	0	0	0	0	0	0	0	0	0	0	0
0	0	0	0	0	0	0	0	0	0	0	0	0	0	0	0	0	0	0	0	0	0	0	0	0	0	0	0	0	0	0	0	0	0	0	0	0	0	0	0	0	0	0	0	0	0	0	0	0	0
0	0	0	0	0	0	0	0	0	0	0	0	0	0	0	0	0	0	0	0	0	0	0	0	0	0	0	0	0	0	0	0	0	0	0	0	0	0	0	0	0	0	0	0	0	0	0	0	0	0
13	140	158	73	100	57	70	85	90	78	87	152	113	80	111	126	135	58	100	132	93	180	107	88	56	47	99	104	96	101	75	86	99	90	129	79	52	78	152	112	146	79	95	89	97	84	98	85	196	139
51	379	396	271	382	155	203	171	250	224	302	302	325	303	429	249	448	138	314	378	189	359	251	196	212	235	302	404	285	356	261	248	247	192	303	220	169	233	350	340	226	274	294	305	338	354	341	355	1077	994
216	1516	430	27	1370	39	161	2231	179	89	1037	950	1108	769	1197	1320	710	368	1135	511	50	1879	131	106	164	371	233	774	125	237	446	447	170	855	795	654	280	1095	962	388	0	395	406	415	369	4824	5468	3003	8872	5706
17	105	53	2	123	1	23	157	15	4	147	162	89	82	142	103	124	34	121	82	6	125	16	4	8	30	38	88	19	23	29	34	25	70	58	54	23	121	79	28	0	48	53	43	41	444	559	218	637	420
10	43	35	33	27	36	31	39	44	45	44	33	63	45	51	45	72	42	33	47	20	33	29	35	42	15	31	62	31	63	18	27	45	24	32	35	33	40	53	31	59	37	32	33	51	80	60	76	67	90
4	25	16	7	12	4	8	23	17	8	18	36	13	14	27	21	29	6	35	27	5	41	9	7	3	6	11	20	12	21	7	7	8	18	18	5	5	20	25	18	13	25	13	13	6	106	135	42	267	200
0	0	0	0	0	0	0	0	0	0	0	0	0	0	0	0	0	0	0	0	0	0	0	0	0	0	0	0	0	0	0	0	0	0	0	0	0	0	0	0	0	0	0	0	0	0	0	0	0	0
0	4	4	5	5	9	7	3	12	3	3	4	8	6	9	4	4	2	6	4	3	7	7	8	5	5	1	4	7	6	2	1	3	0	2	5	3	1	6	0	13	1	3	4	1	5	6	3	4	3
11	58	99	76	68	82	69	29	78	91	46	79	77	80	52	38	106	40	66	90	86	91	68	58	56	50	60	125	85	88	63	73	84	67	69	84	50	67	54	97	108	86	71	55	52	51	69	114	67	91
17	100	115	67	69	62	50	30	77	57	71	101	73	81	61	36	96	34	150	107	70	98	67	25	34	41	57	83	64	70	53	71	86	58	76	52	40	64	82	61	144	71	68	83	69	77	96	95	211	207
13	49	25	46	51	103	61	66	44	32	43	40	88	12	26	86	149	36	50	96	70	91	75	83	46	104	121	39	70	60	53	39	52	108	89	73	103	66	39	139	76	41	81	49	90	85	115	117	77	93
3	31	36	47	32	42	37	21	39	31	20	41	26	62	52	22	38	18	34	34	44	36	75	47	32	26	30	59	58	29	28	19	54	47	26	74	60	25	49	31	80	25	32	30	33	29	19	33	15	19
16	233	133	166	192	115	141	164	106	150	158	209	164	163	190	165	208	126	169	189	102	155	201	156	152	139	110	170	121	161	155	137	119	207	139	156	74	137	148	161	140	109	130	121	151	210	219	222	266	224
14	248	202	258	259	251	225	262	253	237	235	229	247	294	225	237	281	183	316	217	180	295	300	199	207	201	190	217	215	232	222	178	351	244	242	207	159	198	241	241	195	183	214	254	246	267	219	239	269	213
27	182	281	132	198	94	154	131	115	168	182	173	182	213	249	122	281	95	168	161	179	217	221	121	132	148	198	183	130	140	196	157	184	140	122	144	67	98	203	209	388	226	135	136	166	79	71	257	117	227
1	8	23	21	23	29	8	13	13	24	24	19	27	12	17	41	21	15	15	14	30	28	14	28	26	15	8	22	13	7	9	13	34	18	14	26	31	42	22	12	5	18	19	12	24	18	13	10	8	18
7	50	30	28	49	31	33	58	31	36	55	46	43	50	56	50	61	15	59	68	19	55	48	24	41	35	40	52	49	43	35	32	35	31	49	25	29	46	55	48	27	37	52	45	64	88	92	71	130	100
36	251	203	335	325	250	382	338	298	316	255	281	384	327	482	270	254	229	460	273	243	239	455	242	304	313	298	350	212	264	258	222	345	361	376	418	370	355	386	402	150	226	296	280	304	449	390	506	271	231
312	4571	4536	5043	4366	4918	4473	1824	5591	3735	3766	6467	4062	5574	3619	3296	3561	4488	5152	3768	6807	6760	6777	2302	4201	3809	4289	4613	5208	4648	4993	2236	3795	4724	3412	3940	5267	3324	3586	3216	1315	3853	3967	3640	2544	2433	2652	2771	2361	2784
42	376	378	353	368	192	371	248	272	295	405	453	506	356	482	363	505	173	274	325	126	444	415	345	255	272	347	330	360	423	425	255	208	291	312	265	153	270	365	333	197	339	299	334	448	333	280	1084	781	961
8	146	111	143	144	74	132	150	106	116	98	134	173	119	180	158	151	84	115	125	120	126	144	111	124	108	101	134	135	148	132	110	170	85	138	158	86	130	171	106	105	86	128	188	140	127	113	123	171	132
4	43	60	19	40	28	36	18	22	27	40	57	35	54	61	30	48	24	24	44	34	60	49	30	25	19	20	47	31	34	41	14	19	40	26	35	33	38	39	49	30	22	29	28	32	24	26	32	33	36
97	753	849	430	711	226	537	378	450	461	657	976	566	595	942	655	935	380	836	925	495	1124	1011	316	513	437	697	899	568	741	505	413	464	379	620	410	390	463	650	664	275	586	459	586	681	582	573	666	1647	1306
1	10	5	4	6	2	12	3	6	2	11	15	16	10	12	11	15	1	11	14	10	25	17	1	6	5	5	13	9	5	11	3	3	4	4	7	2	3	11	8	2	11	5	5	8	7	5	5	26	8
17	163	163	181	205	120	270	204	171	172	131	222	248	272	190	250	133	126	267	285	160	200	252	134	236	87	146	135	184	151	262	215	162	231	241	185	324	314	186	227	101	89	416	293	179	130	125	187	192	182
28	227	313	194	219	206	256	218	216	226	301	311	402	378	287	312	240	174	335	366	238	327	422	120	188	121	200	228	253	361	308	188	332	254	167	217	190	216	291	271	138	189	273	245	180	208	207	241	302	392
27	287	201	176	256	126	155	150	163	161	220	249	220	219	259	212	248	121	314	292	137	220	254	124	200	132	165	243	171	231	248	165	196	173	219	153	110	185	236	231	102	170	163	208	234	303	297	297	700	476
25	323	164	218	248	319	319	397	392	254	238	368	512	416	207	323	390	317	230	212	109	347	505	193	200	143	123	233	179	331	373	177	203	410	221	311	151	163	185	295	162	214	202	185	215	294	294	415	569	294
20	156	143	166	189	111	122	136	124	127	182	154	128	150	140	118	194	112	201	165	113	179	201	104	156	109	128	175	99	167	173	115	172	135	121	124	126	136	165	149	95	82	104	123	119	185	154	163	257	204
191	2649	3022	2578	1940	1690	1637	1649	2720	3138	2234	1612	1286	3204	1934	1504	1793	2115	2899	2018	3932	3550	3826	2283	2984	3078	2812	1135	2529	1660	3391	1407	4433	3539	2326	2372	2852	1532	1628	1240	720	1811	2398	3747	1161	1629	1562	2898	1136	1351
10	99	66	78	106	51	44	77	87	58	120	83	91	152	90	82	106	63	191	93	55	93	110	85	76	59	87	96	103	81	75	95	149	100	120	71	59	119	87	87	57	86	103	110	97	142	127	122	249	160
82	992	1145	827	836	635	607	404	817	630	690	923	928	866	661	694	621	661	922	939	1085	1275	919	466	900	654	772	813	853	794	1379	546	633	982	860	908	918	571	847	761	348	951	811	786	712	592	580	534	836	832
5	34	20	15	19	29	25	33	21	28	19	19	30	35	23	17	31	10	33	19	21	27	27	12	20	16	19	20	29	24	17	21	34	25	24	14	28	27	17	19	6	17	26	15	17	66	39	32	31	25
18	112	158	126	110	63	84	60	99	103	106	107	114	103	131	98	156	52	143	161	102	114	112	80	99	103	117	131	110	106	94	84	109	95	94	91	82	83	107	108	66	96	86	106	95	123	100	136	236	180
1	1	2	3	0	0	0	0	2	1	1	1	0	2	0	0	1	0	1	4	2	2	3	0	4	2	0	0	2	1	2	0	2	0	2	0	0	4	1	1	1	0	0	0	1	0	0	0	0	0
18	227	230	213	217	113	170	183	134	170	211	243	268	277	225	244	299	186	317	313	131	256	252	212	178	162	160	231	211	225	203	228	223	201	226	207	105	187	184	184	122	168	252	252	244	249	156	173	248	254
0	0	1	0	0	0	0	0	0	0	0	0	0	0	0	0	0	0	0	0	0	0	0	0	0	0	0	0	0	0	0	0	0	0	0	0	0	0	0	0	0	0	0	0	0	0	0	0	0	0
0	0	0	0	0	0	0	0	0	0	0	0	0	0	0	0	0	0	0	0	0	0	0	0	0	0	0	0	0	0	0	1	0	0	0	0	0	0	0	0	0	0	0	0	0	0	0	0	0	0
0	0	0	0	0	0	0	0	0	0	0	0	0	0	0	0	0	0	0	0	0	0	0	0	0	0	0	0	0	0	0	0	0	0	0	0	0	0	0	0	0	0	0	0	0	0	0	0	0	0
13	108	20	18	136	7	12	151	6	32	157	98	97	72	100	77	104	38	77	40	12	116	36	4	40	29	15	77	10	24	41	27	24	36	41	30	28	145	50	19	11	22	26	62	30	528	457	327	593	598
14	196	164	162	219	122	119	164	156	129	166	188	198	225	207	127	158	97	183	155	108	109	141	132	121	189	161	173	119	109	178	136	270	180	148	158	117	250	185	143	76	116	175	173	180	325	346	310	340	271
21	196	128	129	208	110	120	153	146	134	197	249	156	175	189	181	214	113	220	191	102	235	141	119	133	132	135	184	116	147	166	134	79	139	182	98	66	129	150	152	143	138	163	194	195	193	180	224	304	274
12	88	39	9	46	10	17	58	13	15	55	108	51	23	66	27	63	13	195	121	35	88	23	15	22	20	28	69	26	25	40	22	28	31	43	36	8	59	35	14	33	36	28	89	48	207	233	133	427	259
6	21	35	37	31	36	22	15	30	30	29	28	29	31	20	31	29	21	31	33	28	32	40	25	18	18	21	53	32	36	26	32	29	30	20	33	19	22	30	32	52	36	18	27	27	19	38	38	37	53
6	103	114	100	113	64	53	100	82	103	105	119	103	131	100	85	134	90	93	101	94	93	149	85	92	104	103	100	81	119	87	75	163	93	54	87	83	97	108	94	65	105	80	89	98	96	74	94	90	68
4	51	42	21	32	26	7	19	20	31	33	34	25	39	25	20	43	18	28	36	23	47	46	11	23	18	28	37	27	50	32	21	22	18	25	26	14	19	31	38	32	31	23	18	33	31	20	24	47	36
5	49	60	52	40	37	60	19	52	37	65	65	52	53	69	44	64	35	57	50	38	43	64	28	48	32	33	37	46	55	40	38	62	46	52	51	30	49	45	52	30	43	44	34	49	56	59	48	96	90
72	762	835	458	982	416	459	685	496	762	723	645	798	966	664	602	703	546	878	852	383	685	750	430	377	523	486	676	646	771	779	559	1241	608	694	558	395	519	603	651	352	422	702	645	639	1029	807	722	1044	1069
2	31	19	20	24	25	22	33	20	29	23	36	25	24	15	29	36	14	24	25	31	25	29	27	36	25	16	20	22	23	34	23	26	36	27	26	14	25	34	29	20	8	22	33	29	35	35	34	38	21
8	58	75	146	129	92	133	57	58	91	158	120	77	65	201	88	140	39	70	119	76	122	259	179	151	197	234	123	336	55	115	93	90	105	114	110	172	103	115	78	78	35	95	146	96	200	65	341	84	279
0	16	19	11	27	21	16	12	20	31	54	27	22	30	18	22	16	15	29	23	24	16	48	11	17	15	23	27	11	27	26	13	27	17	17	23	15	8	28	17	3	21	35	18	17	11	8	6	7	19
0	0	0	0	0	9	0	0	2	0	0	0	0	0	0	2	0	0	0	1	1	1	0	1	0	0	0	24	0	0	1	1	1	7	0	0	0	0	0	1	5	4	1	0	0	2	1	1	1	0
18	198	115	99	70	151	92	76	142	77	152	235	222	130	140	88	184	130	85	263	140	123	275	212	102	117	58	180	147	366	145	106	129	168	352	199	21	222	132	276	100	307	121	81	155	127	129	261	396	157
8	87	65	62	96	61	73	73	59	59	79	91	89	66	103	83	101	48	94	81	77	112	87	56	51	67	59	67	71	67	74	53	97	79	88	81	56	81	54	74	32	57	57	91	92	130	114	119	182	131
0	1	4	0	0	1	2	1	6	1	2	2	1	2	1	1	5	1	2	0	4	2	3	7	2	0	2	2	2	1	0	1	3	2	3	1	2	1	1	1	1	1	1	4	0	3	2	2	1	0
9	107	87	52	85	75	62	73	56	112	76	93	96	86	81	91	104	67	111	119	54	98	94	43	77	79	52	82	87	107	89	65	109	76	116	71	71	73	89	95	53	62	90	80	76	111	84	64	120	110
3	50	51	56	34	43	30	27	55	30	39	52	47	40	30	45	56	17	41	47	43	57	60	50	41	31	40	56	31	36	42	37	38	33	30	52	30	38	50	32	52	37	29	34	54	25	42	40	60	69
199	670	3665	209	5185	294	1221	4280	795	1448	1266	107	5504	3100	2145	2082	1308	3452	128	566	122	173	975	1104	268	1356	1412	891	248	942	1257	781	425	2032	1806	1875	1063	43	1527	1856	37	168	690	119	704	604	782	548	1330	1343
0	0	0	0	0	0	0	0	0	0	0	0	0	0	0	0	0	0	0	0	0	0	0	0	0	0	0	0	0	0	0	0	0	0	0	0	0	0	0	0	0	0	0	0	0	0	0	0	0	0
0	0	0	0	0	0	0	1	0	0	0	2	1	1	0	3	1	1	1	2	1	3	2	2	0	0	0	1	0	0	7	0	3	0	0	2	0	1	6	1	0	0	0	1	0	1	0	0	1	1
0	2	0	2	0	0	0	0	0	0	1	2	4	0	0	7	4	3	1	3	0	1	1	0	1	0	0	5	0	0	6	0	4	1	0	2	1	2	5	4	2	0	0	0	1	2	1	0	1	0
69	431	77	51	431	190	184	163	125	187	58	547	337	346	621	332	266	348	871	1138	130	416	515	294	198	256	514	323	266	364	339	273	249	169	70	349	128	546	723	399	139	177	276	196	205	87	63	62	105	89
32	303	133	108	302	254	186	236	134	147	159	344	261	270	394	276	268	300	420	548	129	268	481	313	172	268	344	253	234	210	229	224	261	183	135	365	183	329	497	291	171	121	249	164	196	218	210	217	316	211
3	62	48	32	59	44	49	20	45	38	22	47	53	86	84	72	76	155	81	144	42	68	105	52	60	110	79	47	105	72	33	56	81	40	30	66	35	55	83	62	31	45	34	24	35	29	29	34	67	59
39	203	74	4	433	11	15	389	13	20	158	153	139	119	541	302	238	125	223	331	5	236	89	9	29	158	137	131	37	40	124	95	15	74	62	46	17	265	377	204	3	50	136	86	95	131	155	72	129	148
30	200	97	84	237	204	176	159	146	212	90	238	185	217	253	198	198	250	262	335	143	207	302	258	188	270	290	159	163	193	180	199	257	118	91	308	134	306	350	216	220	117	196	126	146	174	151	137	160	150
19	280	175	125	295	200	233	194	148	232	98	238	258	281	333	313	205	318	322	462	123	270	391	260	172	242	343	189	222	214	193	171	279	147	154	334	138	285	359	233	161	139	225	134	159	262	186	168	329	272
34	406	173	175	389	340	288	253	189	330	213	452	360	385	482	342	340	408	518	631	187	344	563	365	319	436	547	274	349	347	297	269	465	246	180	461	217	485	643	424	269	180	343	275	282	282	233	232	306	240
37	330	97	95	281	260	199	253	155	238	117	250	284	251	296	238	272	406	320	489	131	284	384	494	269	249	289	157	138	258	231	190	239	173	99	347	118	368	514	343	367	143	181	154	180	254	190	173	190	187
123	911	174	205	1086	586	697	513	130	242	266	1084	308	873	783	947	331	647	1228	1852	298	999	1315	449	395	970	1158	603	558	388	682	430	345	324	544	386	378	764	1464	855	167	298	689	581	497	1099	642	413	551	629
73	726	579	728	816	896	883	429	546	1201	704	1293	673	929	1112	908	1294	914	1156	1469	683	1197	2236	1615	882	904	1699	842	1559	441	1210	1554	1102	870	793	1784	899	1160	1860	1336	864	570	1342	1261	1017	389	286	477	487	424
16	152	116	89	114	160	100	48	95	159	64	192	141	135	194	99	149	141	234	308	120	207	279	170	93	170	259	158	186	185	153	133	221	95	76	244	99	182	333	216	355	105	136	116	156	42	55	75	75	72
75	556	531	416	620	233	308	374	276	278	662	584	429	514	613	416	538	227	679	519	292	454	458	230	255	303	410	481	334	416	383	240	508	360	399	332	296	362	408	446	165	375	345	321	442	534	600	535	1290	1139
32	287	334	232	200	175	166	109	180	257	225	335	193	205	294	237	438	105	484	502	267	412	348	167	209	155	229	333	356	272	233	268	229	187	271	328	151	158	311	240	399	282	269	317	348	226	197	344	424	347
1	7	5	2	5	1	1	5	4	2	6	8	5	5	3	2	9	0	3	20	8	6	0	1	3	0	4	7	5	5	4	4	3	4	6	2	2	2	2	3	1	8	4	9	11	5	8	10	22	20
4	45	52	20	25	12	14	22	23	14	55	37	32	18	48	21	50	15	31	31	14	38	21	11	24	5	13	35	22	25	17	15	21	9	17	18	8	15	25	22	11	25	16	8	20	29	65	43	144	143
7	53	29	52	59	40	31	68	35	63	61	62	62	71	55	55	51	30	56	50	29	32	40	44	37	37	49	56	36	39	45	38	41	55	56	51	22	50	63	67	23	44	28	45	60	166	110	111	114	95
20	235	210	144	167	115	123	122	146	116	217	190	170	176	193	124	235	104	204	182	171	220	119	119	97	86	141	193	191	179	148	154	152	132	164	187	136	159	137	163	162	149	129	151	185	169	152	265	315	241
12	108	124	98	92	88	84	72	68	112	102	95	111	115	94	82	131	74	124	100	84	98	67	84	86	80	69	109	78	116	96	84	96	96	99	95	74	86	106	77	87	87	65	96	74	81	120	98	197	138
2	43	23	24	19	27	19	28	44	12	40	12	46	38	48	35	39	16	29	50	15	16	24	17	19	31	35	29	18	12	60	18	42	24	21	31	29	33	45	24	9	25	39	40	31	50	21	31	74	51
59	1350	865	525	820	162	218	923	1112	1085	329	188	932	960	304	997	931	390	743	2069	1233	806	313	1612	2513	481	397	1080	1287	442	1578	985	1741	3300	1523	1293	585	905	521	647	270	669	789	418	1061	1729	780	1131	650	718
25	210	256	128	256	176	190	96	111	98	155	214	347	208	247	225	348	123	297	296	154	304	257	258	245	278	361	230	315	139	228	316	144	189	355	220	132	277	502	311	165	159	241	1559	317	223	157	222	161	220
130	1360	536	247	1237	264	418	754	136	149	699	1045	674	1045	862	649	542	277	1388	1379	365	787	620	217	580	788	789	863	675	507	1122	690	223	479	853	288	203	687	1373	1067	146	659	727	1724	712	1888	1302	819	1315	1376
2	6	8	2	2	6	5	6	1	5	2	4	8	3	7	8	9	5	10	4	6	4	2	3	3	6	2	10	8	1	2	4	3	2	4	5	4	12	6	9	4	2	7	9	4	13	28	20	20	29
72	805	335	282	642	341	502	806	252	300	321	582	427	473	514	571	410	218	376	472	292	627	292	319	261	301	223	450	248	241	459	188	348	323	408	265	140	284	579	546	113	262	326	280	371	609	891	606	874	717
92	926	744	319	465	210	378	375	443	412	385	753	456	371	606	560	940	356	682	879	166	940	496	506	592	195	401	514	388	708	600	321	282	266	350	320	152	202	632	537	135	540	305	343	558	323	337	334	844	647
22	297	413	541	374	698	458	508	619	542	515	485	556	633	566	508	802	425	305	382	462	319	431	734	756	482	447	542	489	697	394	482	598	519	490	714	608	609	445	502	962	393	503	674	568	442	264	390	154	235
105	1259	865	352	982	349	638	643	669	525	634	1048	615	817	730	895	604	291	868	1038	415	1134	726	350	528	372	541	818	599	667	589	387	377	559	671	472	443	439	861	887	221	678	455	412	435	700	1007	815	2089	1573
14	155	206	135	134	101	100	83	166	174	103	160	139	178	138	121	189	92	171	206	151	168	139	104	116	95	109	161	120	188	97	107	98	112	124	152	128	120	132	156	171	166	116	102	126	111	171	170	197	207
6	118	150	76	82	49	57	22	86	78	57	105	93	146	99	66	159	66	129	153	92	145	82	53	92	47	76	125	110	119	72	70	56	58	89	59	102	64	103	101	52	110	71	65	69	85	100	139	272	255
24	234	274	193	158	113	158	115	160	192	197	203	209	211	208	201	219	101	281	275	155	173	182	196	146	95	196	242	176	201	163	153	191	182	190	196	147	174	240	194	125	186	179	185	189	263	279	273	754	529
124	1171	1157	952	1279	1298	1122	1305	1040	1238	1197	1215	1655	1379	1480	1489	1917	850	1219	1394	1030	1352	1121	1611	1039	864	928	1234	1150	1174	1186	933	1165	1040	1295	1601	954	1487	1328	1179	1478	1030	1325	1402	1421	1997	1928	2039	1645	1546
0	2	0	4	1	4	2	2	0	0	1	1	1	2	1	1	4	0	4	3	2	2	1	2	1	3	1	2	3	3	0	1	2	1	1	1	3	4	5	0	6	4	2	2	2	3	1	1	0	1
0	0	0	0	1	0	0	0	0	0	0	0	0	0	1	0	0	0	0	2	0	0	1	0	0	0	1	0	0	0	0	0	0	0	0	0	0	1	0	0	0	0	1	1	0	1	0	1	0	2
5	29	52	12	17	30	38	22	41	26	41	30	32	9	35	33	65	37	26	26	42	61	39	32	57	18	23	16	54	37	17	35	36	41	24	25	16	24	52	23	22	24	26	20	24	20	15	25	11	15
9	146	77	89	138	70	79	132	84	66	91	130	126	116	125	143	165	77	116	151	56	143	66	73	102	66	78	112	68	104	99	98	160	111	93	81	80	81	96	104	54	91	100	87	103	203	155	145	272	200
11	168	91	184	120	118	61	81	182	80	154	169	149	113	139	114	217	86	173	366	51	112	209	166	211	138	110	154	97	361	128	108	101	107	118	92	60	111	128	206	99	145	109	131	174	135	169	182	159	168
1	32	26	23	28	21	21	27	24	26	12	28	34	25	51	37	34	12	26	41	21	44	14	21	31	30	25	50	34	27	30	25	36	29	23	24	17	29	32	28	24	19	22	37	41	59	59	40	57	47
24	245	272	198	254	130	177	145	198	198	228	249	224	238	268	184	288	134	237	248	183	207	218	144	148	163	179	256	146	239	171	177	177	163	183	183	121	204	207	190	151	217	139	159	225	267	291	303	337	301
2	7	7	8	4	3	2	6	6	14	12	9	7	8	17	20	9	32	8	5	4	11	5	15	14	5	4	12	4	15	9	6	5	4	2	7	1	22	7	8	9	4	6	2	8	6	2	14	5	4
13	145	109	102	102	103	94	93	123	93	70	149	123	113	154	111	122	89	131	141	92	115	71	100	102	81	83	100	111	119	96	75	130	106	100	93	76	68	112	124	94	95	94	80	91	157	146	117	162	131
2	23	37	29	20	25	34	24	30	30	15	28	32	18	19	34	34	27	23	41	18	37	22	33	20	19	23	17	29	27	27	27	17	39	33	26	25	28	30	24	40	16	28	32	21	32	18	32	27	22
3	29	17	13	12	31	21	10	25	15	25	36	12	16	11	22	29	14	19	51	16	20	9	31	16	23	10	16	24	60	21	30	14	16	23	6	16	42	24	38	15	13	24	17	9	33	25	37	52	30
50	385	316	266	346	197	237	232	266	273	309	328	296	287	325	319	455	209	370	474	212	325	243	278	253	207	217	349	245	370	315	227	193	279	307	279	163	245	339	331	261	238	265	274	323	392	299	437	694	608
5	102	43	52	76	54	56	76	50	40	76	85	63	86	82	68	72	45	93	60	36	58	42	62	41	43	81	52	49	46	63	37	54	51	54	58	34	79	53	57	44	26	54	76	66	158	147	129	151	104
13	106	82	102	139	50	83	96	62	66	94	118	85	90	97	89	116	62	121	128	89	102	93	43	80	82	87	102	96	80	87	70	62	61	85	70	62	99	108	86	38	66	71	90	73	153	159	100	185	155
14	201	104	94	152	88	125	172	134	154	174	166	181	151	168	129	203	142	167	198	113	216	111	140	137	96	112	169	99	147	131	145	144	175	141	146	119	121	179	144	87	116	121	110	157	281	221	215	325	279
16	103	96	103	112	130	160	136	147	189	152	161	135	137	159	168	307	117	181	105	76	164	150	91	231	178	114	162	182	194	134	111	85	147	148	198	137	135	123	226	65	111	172	169	150	165	149	155	144	128
12	108	54	35	144	51	93	133	72	64	70	162	115	119	100	79	139	73	111	76	36	95	67	49	70	80	69	126	46	69	53	345	102	80	98	88	53	142	91	98	33	74	74	83	95	233	270	175	350	189
2	40	51	43	50	39	30	53	32	37	29	46	57	43	284	51	74	47	45	36	32	58	37	55	47	36	46	50	37	72	42	62	54	36	47	48	43	47	54	39	34	49	49	66	51	98	65	67	78	61
4	33	33	28	36	18	19	26	24	28	34	24	32	33	187	30	32	16	50	65	17	39	25	20	27	21	23	26	29	28	41	35	19	16	31	27	7	31	34	26	14	26	23	28	29	43	33	35	84	46
16	139	73	50	137	64	77	148	47	48	142	161	111	130	204	150	98	60	102	90	44	108	52	52	65	88	59	53	60	68	109	86	77	93	83	68	57	127	129	86	25	75	73	101	89	246	230	183	212	147
56	521	335	490	483	353	391	417	318	313	426	551	433	459	470	524	575	306	487	476	297	543	436	415	362	392	298	424	375	360	406	310	344	350	490	395	211	449	512	373	253	282	375	439	512	624	441	397	656	457
572	7069	5880	4614	8598	5630	6202	8207	5653	6003	8685	8968	8343	8604	8818	9866	8664	5671	7195	8320	5014	8061	6537	7341	5049	7116	6167	6761	5734	6999	7318	6153	4612	6892	8730	7455	4726	7440	7653	6949	3020	4665	7575	7959	6356	10860	10086	9567	10046	10037
4	62	163	306	95	523	255	145	436	607	55	316	26	108	1	290	794	175	154	244	296	60	290	399	468	299	244	35	340	18	99	99	435	190	242	394	317	195	241	112	350	2	234	247	72	155	187	212	105	92
9	47	75	84	40	76	59	24	59	55	39	50	71	83	43	47	72	39	57	68	64	55	59	65	50	38	33	83	71	91	47	36	80	44	45	100	58	72	65	68	80	66	48	59	49	30	43	78	55	69
28	220	295	235	324	146	215	126	119	165	334	285	209	289	276	240	277	116	401	369	125	323	178	120	129	227	292	326	272	318	258	210	512	181	335	200	90	245	259	229	101	175	257	338	385	230	180	273	346	463
4	10	9	10	16	6	10	5	6	8	16	8	16	6	11	8	13	4	21	16	11	12	8	0	4	3	16	16	5	15	7	8	11	7	25	8	4	13	11	3	7	8	30	19	28	17	6	21	20	27
1	10	14	18	8	13	10	6	9	7	7	11	14	16	11	11	15	11	5	16	4	13	17	14	15	10	6	14	14	9	16	17	7	13	14	16	12	21	8	11	7	4	5	4	12	14	10	14	13	15
23	177	163	94	150	126	100	123	91	115	131	147	146	170	113	114	145	71	131	166	103	141	91	99	97	104	87	107	128	122	110	93	137	125	94	114	72	102	133	146	102	101	101	128	130	143	174	159	220	183
5	34	70	30	25	33	31	14	45	38	23	28	51	69	15	10	43	29	47	45	30	28	44	40	17	20	21	48	28	60	23	18	22	24	22	17	22	30	22	28	61	42	21	19	26	27	43	69	56	40
0	0	0	0	0	0	0	0	0	0	0	0	0	0	0	0	0	1	0	0	0	0	0	0	0	0	0	0	0	0	0	0	0	0	0	0	0	0	1	0	0	0	0	0	0	0	0	0	0	0
0	0	0	0	0	0	1	0	0	0	0	0	1	0	0	0	0	0	1	0	0	0	0	0	0	0	1	0	0	0	0	0	0	0	0	0	0	0	0	0	0	0	0	0	0	0	0	0	0	0
41	376	551	481	631	293	460	209	472	323	520	694	332	471	412	416	311	311	458	427	523	489	478	120	303	454	538	368	513	419	474	249	329	577	436	408	355	428	530	606	98	438	424	630	373	308	406	372	381	533
25	269	207	113	151	135	144	112	142	166	157	206	155	167	188	184	291	87	300	330	118	236	179	204	197	128	177	221	231	179	169	137	138	134	164	159	76	127	233	227	118	211	146	168	180	207	164	175	305	204
11	108	109	58	112	36	71	36	70	36	75	115	108	89	118	75	114	43	118	128	66	88	68	49	69	48	101	108	68	105	74	58	58	63	88	38	48	82	129	81	50	82	58	67	76	57	73	100	320	184
251	3199	4685	3862	3868	3547	3744	1852	4667	4364	4479	3396	4007	4525	3480	3439	3041	3938	3026	4028	5810	6463	3538	2065	3965	3361	3934	4127	4243	3801	3597	2423	2169	3689	2816	4183	3607	2125	3193	3120	1433	3232	3743	2978	2567	1705	2476	2907	2090	2968
22	191	133	122	238	108	74	147	103	105	172	159	199	219	154	169	215	75	144	162	69	158	124	90	127	99	138	163	72	131	165	144	103	164	203	119	86	137	207	248	50	91	91	130	167	389	324	310	460	379
5	44	27	14	47	20	28	140	14	14	37	81	70	80	47	37	38	48	74	53	14	34	11	20	19	19	12	39	8	59	50	43	37	45	66	38	28	50	36	33	8	37	66	29	39	167	179	165	125	155
138	682	1224	98	1216	203	461	2235	154	323	454	574	730	1716	504	383	339	632	727	225	150	487	187	195	188	397	240	639	540	130	1705	747	575	1977	1372	649	741	608	753	488	110	149	320	232	188	1809	1326	958	1722	1736
164	1315	966	393	623	255	416	682	681	722	615	618	889	643	657	1024	1038	267	863	1006	299	845	417	1063	840	195	280	1124	460	599	727	493	456	758	1094	531	166	364	695	604	358	355	551	520	1202	779	953	1384	3261	2145
2	4	12	12	20	5	9	12	9	4	10	17	22	26	9	19	26	6	7	6	4	32	13	34	19	12	4	4	6	1	13	12	11	5	6	52	13	22	8	8	3	26	10	22	20	1	7	12	14	12
19	266	160	293	261	207	222	179	256	256	166	153	156	305	230	141	162	131	218	116	163	202	222	168	222	232	149	173	146	207	203	128	166	248	209	206	218	217	228	291	92	143	226	198	165	153	173	206	165	151
23	256	441	375	230	288	128	74	387	236	323	291	118	298	219	176	229	216	249	257	275	230	206	104	206	136	123	280	281	412	172	148	112	87	66	196	171	112	137	136	89	177	115	141	84	85	119	176	461	336
2	96	83	67	105	67	62	96	52	72	63	99	63	81	81	77	132	73	111	106	61	88	60	112	97	56	87	86	106	87	71	91	81	71	93	123	51	90	104	96	78	68	80	118	86	151	144	123	151	104
6	68	84	36	47	31	42	66	54	52	72	54	64	67	48	46	43	39	55	60	57	55	28	56	48	59	59	46	37	40	44	40	53	46	65	64	45	56	44	48	41	36	58	45	50	119	76	92	66	58
0	19	21	8	10	31	12	15	19	33	16	11	15	6	7	11	31	5	5	17	12	26	14	23	27	20	31	16	14	19	12	8	22	16	16	15	16	15	12	19	13	5	10	7	9	15	13	19	20	13
10	42	61	31	49	9	24	16	19	15	53	46	28	27	39	25	50	9	63	60	28	33	26	13	28	23	35	62	41	43	27	24	36	39	22	30	33	12	33	20	22	34	32	32	33	28	37	36	146	112
9	51	57	56	74	39	60	64	47	56	78	64	88	59	75	52	97	38	91	57	32	55	54	50	57	46	35	50	34	66	46	28	46	50	48	76	26	52	46	53	28	38	47	51	42	84	82	73	72	57
23	197	178	170	263	205	194	208	176	203	158	197	169	170	221	181	253	186	173	173	126	213	200	210	143	172	179	203	159	130	100	173	183	150	225	157	161	128	164	175	158	149	216	242	193	604	435	557	386	498
1	14	6	3	6	4	4	5	4	9	7	12	10	5	9	3	16	7	10	20	4	3	3	10	5	4	12	4	4	6	6	6	1	18	10	6	5	8	14	6	0	0	17	7	4	7	1	3	11	10
5	44	77	54	48	52	54	24	87	73	44	40	47	65	40	32	90	46	34	54	47	46	61	34	42	38	48	49	54	79	25	33	37	29	32	51	77	34	58	48	52	79	40	43	38	26	61	81	53	54
12	70	90	62	96	69	66	53	59	44	74	116	74	77	106	66	138	39	112	132	68	73	49	60	88	45	46	94	76	65	72	61	53	58	71	56	40	49	57	77	70	70	56	81	67	100	94	127	176	144
66	574	538	606	564	559	551	400	493	632	568	661	667	632	768	659	950	538	514	697	396	564	528	599	570	446	469	586	586	673	462	481	498	491	559	487	477	635	595	583	246	589	474	505	585	584	575	818	724	746
45	603	350	430	490	269	370	411	285	299	470	616	388	430	466	478	477	244	477	450	272	457	427	358	359	331	341	421	359	318	402	283	365	365	423	360	239	409	474	338	281	308	330	419	468	746	598	579	1001	723
3	57	46	46	45	46	44	62	48	65	66	57	53	66	67	55	102	49	56	63	34	66	49	53	53	42	56	41	55	58	66	65	82	68	56	53	38	60	57	68	74	56	45	52	49	93	74	74	83	71
10	42	70	49	67	57	38	70	78	119	96	65	85	76	98	54	102	33	84	86	90	96	60	68	84	101	81	105	94	88	79	104	140	83	78	73	88	104	63	103	311	69	89	116	96	65	61	75	25	62
12	157	110	44	113	41	110	149	59	89	76	108	131	101	114	182	105	86	83	100	133	170	112	89	115	94	70	116	50	62	76	77	109	145	140	73	86	68	148	148	44	98	72	143	84	96	103	121	105	88
4	1	11	14	3	10	13	4	15	39	3	8	23	5	10	24	3	9	1	3	22	6	13	37	30	19	19	12	20	2	3	2	7	9	4	34	35	12	7	13	4	1	1	5	1	1	6	2	0	2
1	15	19	14	9	9	6	6	8	5	5	17	3	11	9	10	13	5	14	32	9	7	10	7	3	10	5	6	13	8	6	4	10	7	14	12	5	7	14	10	5	10	8	10	10	9	6	10	19	28
0	0	0	0	0	0	0	0	0	0	0	0	0	0	0	0	0	0	0	0	0	0	0	0	0	0	0	0	0	0	0	0	0	0	0	0	0	0	0	0	0	0	0	0	0	0	0	0	0	0
1	2	1	7	42	0	6	2	3	2	1	1	6	4	38	0	6	1	0	4	5	2	2	2	4	17	1	4	3	4	4	4	6	5	7	4	6	0	11	63	2	2	1	6	3	2	3	1	1	0
44	405	616	240	371	162	193	177	288	258	356	378	381	402	399	364	471	172	559	634	254	531	278	178	222	161	280	450	319	469	289	233	299	236	302	274	245	241	395	332	217	361	237	256	286	263	335	532	1161	1004
1	22	32	8	23	3	7	9	14	12	26	13	24	27	26	17	14	12	15	23	8	27	11	11	10	7	28	23	14	15	17	8	21	9	8	17	22	15	17	20	5	20	13	12	23	6	13	29	63	41
14	203	179	129	298	119	161	140	150	167	224	216	314	260	232	272	383	155	208	221	133	218	119	305	274	120	129	172	131	218	211	152	124	187	210	305	106	215	154	190	130	186	187	173	227	298	272	320	404	366
0	9	24	26	11	41	19	18	18	22	7	14	16	7	11	19	23	11	14	28	26	15	20	46	26	19	9	22	21	8	19	16	16	24	26	19	23	22	7	19	58	17	17	17	21	11	14	17	6	10
6	138	173	219	188	145	240	190	128	196	221	111	33	215	154	177	358	84	52	62	82	78	71	15	78	194	148	107	195	36	217	255	134	287	141	224	235	200	80	40	106	63	119	96	28	13	11	25	11	7
13	165	453	454	433	71	254	468	168	343	292	120	351	606	525	160	335	243	55	191	185	147	68	9	119	321	183	146	247	155	374	49	128	219	63	257	243	93	174	131	155	85	150	129	50	6	19	18	8	7
5	97	106	73	101	62	70	80	70	84	89	76	67	150	100	75	110	76	82	126	74	77	69	56	51	70	70	108	97	87	93	55	67	67	64	79	76	45	85	68	54	76	82	70	67	113	104	72	92	85
26	152	191	118	146	91	115	72	110	106	123	158	143	205	128	139	200	110	180	223	110	160	124	107	113	82	112	128	116	238	86	102	92	102	117	115	140	87	106	155	69	156	103	127	105	118	116	155	331	247
12	155	116	76	149	65	76	57	67	78	117	133	105	120	158	114	160	51	158	125	60	131	72	61	44	63	110	127	79	109	89	71	94	83	73	91	67	81	121	86	60	80	100	70	81	184	204	187	482	428
3	59	35	8	48	14	40	62	20	19	46	60	42	32	70	60	44	16	26	42	19	53	24	26	19	24	26	32	14	24	12	9	11	32	32	23	4	50	42	34	4	32	28	23	26	65	89	54	105	57
11	129	82	52	117	65	100	117	86	62	76	108	98	97	81	77	96	79	103	92	69	94	67	69	101	102	97	74	69	62	90	70	51	103	71	132	77	94	112	121	97	69	475	90	80	137	145	174	108	103
40	242	215	149	174	96	159	114	136	156	185	205	179	196	205	178	308	108	274	246	140	209	194	148	171	121	181	208	160	187	153	124	143	149	148	135	152	154	239	179	102	176	186	174	176	217	221	200	529	426
2	36	13	18	44	9	15	52	12	12	35	49	26	30	54	37	26	8	30	19	24	37	7	18	14	31	14	22	20	19	30	13	18	32	21	17	7	42	25	24	18	16	26	25	606	125	108	84	91	81
1002	9994	9228	6576	12655	8718	9144	12438	8465	8639	11425	13437	12127	12021	13275	14542	12122	8470	10504	12964	7723	11083	10314	11055	7840	10236	9709	9545	9089	10667	10351	9093	7001	10792	11325	10548	6950	10903	11197	9692	4864	7041	10797	11648	8901	15714	13784	14110	13169	13580
25	210	186	149	141	92	104	84	124	140	135	169	164	164	164	171	212	99	231	255	97	119	123	133	131	85	111	147	91	214	102	93	107	102	137	123	98	123	165	173	63	152	120	132	146	139	160	200	519	281
11	125	105	99	106	75	69	94	77	83	145	122	133	129	111	102	122	89	123	139	153	124	76	99	102	100	108	152	63	79	123	93	113	113	98	145	93	123	130	107	125	97	147	130	101	206	166	162	155	135
6	53	69	53	48	60	46	45	55	67	50	66	64	71	70	82	74	39	115	84	46	70	38	55	39	49	48	57	50	83	38	49	61	53	59	64	34	51	58	55	56	48	52	59	71	90	71	87	97	96
6	79	48	45	71	40	46	61	54	46	68	85	74	87	74	75	89	42	103	66	42	57	46	61	51	65	71	60	58	53	70	51	46	77	71	80	33	73	64	57	20	32	66	65	79	112	79	65	132	73
19	327	337	203	280	98	177	129	146	147	286	248	277	307	260	259	326	108	451	666	83	242	181	179	209	138	202	245	183	456	210	198	219	180	251	142	103	189	281	278	91	239	202	257	312	273	265	481	809	926
23	209	258	180	234	141	150	139	165	190	219	189	187	166	200	204	261	116	283	296	119	202	196	146	191	146	106	249	157	196	137	153	178	166	203	226	168	192	200	175	125	175	144	186	181	293	325	291	749	649
14	161	148	139	157	101	103	123	63	106	129	168	166	148	153	140	177	104	175	180	116	199	173	115	112	142	212	114	146	122	123	109	157	107	150	118	88	172	175	126	91	91	150	189	226	182	103	206	267	267
19	147	189	124	144	127	120	107	161	135	139	200	179	145	183	147	221	109	156	220	108	164	161	106	164	115	104	212	164	206	108	111	112	109	153	141	123	96	127	144	99	166	129	143	129	138	160	219	317	308
19	138	74	19	44	37	38	49	21	5	49	118	8	15	82	60	35	6	87	102	26	239	67	27	32	22	131	38	93	18	95	103	9	17	41	21	32	23	105	85	58	45	56	172	117	33	3	10	42	25
23	180	120	102	163	95	88	160	95	122	147	167	153	131	147	138	196	99	191	149	77	181	98	107	102	113	110	123	116	109	134	119	128	112	149	128	97	175	141	118	105	100	120	109	163	263	316	260	378	358
10	147	103	98	73	73	89	58	73	52	88	89	92	96	113	98	118	48	150	143	62	108	88	80	109	62	114	107	109	117	98	88	105	92	97	76	73	90	103	86	63	96	82	110	84	71	73	91	178	126
49	405	325	108	165	114	100	128	205	302	210	277	150	234	235	442	584	273	305	338	280	182	303	12	358	35	332	143	370	114	240	198	102	17	316	161	114	74	237	216	6	273	175	342	282	219	93	112	194	183
17	141	179	239	145	306	193	214	233	218	168	161	224	215	180	233	242	158	141	178	167	127	172	280	247	172	177	225	193	179	151	209	311	230	191	319	252	235	241	186	392	110	168	215	202	225	155	192	82	106
20	174	171	130	172	103	131	136	145	181	160	214	170	176	183	177	266	110	240	248	139	172	164	154	161	94	139	204	146	228	156	134	136	134	175	118	125	118	170	212	149	168	130	123	149	244	177	278	500	332
81	777	620	291	657	378	464	315	494	467	377	771	480	576	498	604	662	348	682	852	458	710	443	495	443	352	326	431	494	474	392	337	279	371	582	485	278	335	551	619	553	463	455	397	357	611	802	547	858	962
42	594	367	384	364	123	184	255	432	545	424	379	642	522	271	499	603	333	411	764	129	398	408	541	320	213	227	225	78	630	371	291	161	241	288	273	49	255	392	463	44	450	303	159	588	409	435	811	574	785
8	79	143	111	75	74	67	48	101	92	68	75	74	111	76	87	93	61	127	134	83	113	100	90	38	50	59	103	82	104	61	52	55	58	59	92	50	49	72	83	114	113	52	70	52	67	60	121	104	95
59	658	867	638	700	536	426	369	828	669	585	790	478	602	680	611	889	620	777	824	657	806	607	441	521	454	481	808	683	805	534	602	444	444	697	526	563	378	663	411	552	724	635	501	484	537	501	722	573	693
15	94	100	55	111	41	57	62	52	44	73	101	74	60	85	91	95	44	107	139	40	95	61	36	53	53	65	120	52	84	85	53	38	67	69	62	44	64	85	75	51	69	57	62	76	92	90	74	182	145
36	306	417	302	348	319	270	261	300	373	378	315	394	507	447	334	463	210	428	374	250	392	369	328	253	319	457	475	342	304	313	318	385	390	404	436	277	337	341	315	386	258	375	322	379	348	294	414	486	540
0	2	1	1	1	4	6	4	7	2	3	1	0	2	1	3	6	2	4	2	3	2	0	9	6	1	3	3	3	4	2	1	4	3	0	1	2	2	8	0	4	0	1	3	3	10	5	12	3	7
12	132	97	87	94	82	104	119	109	81	107	123	101	74	108	110	150	83	133	135	88	117	95	93	84	70	88	111	87	128	114	94	76	87	119	116	63	121	104	96	167	96	135	89	127	179	166	160	162	168
6	26	24	28	14	26	22	36	18	23	30	22	20	25	42	27	46	20	55	55	18	32	36	47	52	19	43	48	38	49	28	53	38	64	59	46	34	50	33	12	46	22	54	27	52	27	45	66	41	30
29	319	266	191	228	158	151	175	197	207	200	288	310	205	188	206	330	168	372	562	213	408	220	186	242	140	296	313	371	261	307	268	192	218	316	241	174	191	189	182	161	257	320	323	210	195	127	204	271	241
11	46	67	53	42	55	44	56	105	87	55	60	68	56	83	75	112	78	58	61	71	89	49	72	98	64	44	58	53	67	33	29	32	42	37	53	25	44	62	45	64	67	34	19	38	70	34	58	45	43
24	152	164	75	133	50	77	53	127	87	94	205	93	111	134	104	209	55	173	283	97	199	112	63	63	68	62	138	87	175	106	64	38	60	77	67	34	70	104	155	127	118	61	64	57	100	133	148	415	295
17	120	107	133	147	116	98	86	122	95	116	139	265	117	108	134	159	60	149	262	79	123	107	97	117	99	102	142	101	102	135	97	118	192	254	154	72	117	140	97	154	96	145	97	143	165	129	152	184	131
9	138	118	143	130	121	113	115	114	146	114	155	151	158	141	142	165	81	148	139	117	125	111	124	115	114	109	172	105	133	146	94	159	156	142	151	109	146	138	127	142	91	103	134	134	138	139	136	146	121
10	120	76	80	113	67	80	87	70	71	95	98	93	80	80	106	155	71	102	174	47	98	30	97	85	63	63	114	72	102	80	60	51	86	103	74	45	87	97	111	77	73	88	83	117	184	174	144	263	190
2	1	6	5	4	2	8	2	2	3	2	6	3	5	6	8	3	3	4	5	4	3	8	3	6	1	0	3	8	1	3	2	3	4	7	2	2	4	7	8	1	3	2	9	5	5	10	2	6	1
96	888	1281	897	838	663	640	709	744	1146	636	1130	807	985	919	860	1189	769	937	972	838	1084	801	824	892	588	747	836	768	857	688	571	1037	813	813	671	671	640	854	825	557	911	834	668	567	739	655	881	790	912
440	4280	6435	5500	4134	3470	4465	2597	6153	6220	5115	5321	4188	6065	4208	2671	5328	4805	8422	6159	5465	6696	5194	2117	4079	3322	4882	5173	5760	5443	4621	3049	5238	5353	3752	4346	4158	3587	4976	3830	1975	4939	4751	5277	3407	2150	1984	3133	3224	3060
0	20	17	13	13	7	20	12	20	15	13	7	19	14	13	16	32	15	20	17	2	8	22	16	39	11	19	17	12	31	4	11	21	18	10	15	5	11	10	18	1	16	9	18	10	7	9	17	8	9
4	76	102	80	83	84	74	54	78	76	64	97	85	95	55	57	137	59	87	89	62	81	58	60	82	75	65	108	84	119	76	72	83	71	81	98	67	86	87	79	79	55	72	88	75	92	85	91	140	116
16	161	192	125	195	99	118	98	127	197	211	195	145	168	197	182	206	143	281	196	100	186	160	129	150	85	137	193	169	132	154	84	153	124	142	142	99	115	164	156	80	165	174	112	130	210	167	204	360	310
43	514	446	278	379	305	166	201	225	308	264	408	349	450	281	320	324	207	833	673	261	273	304	196	222	250	279	299	286	385	337	335	276	255	405	234	158	186	598	387	212	356	366	183	147	546	487	580	617	570
58	669	371	266	605	262	412	682	300	388	341	521	337	552	361	566	297	273	502	577	324	448	340	241	240	306	285	438	307	360	384	277	189	354	537	291	241	288	568	587	127	357	340	372	405	745	682	646	619	781
1	3	5	0	3	1	1	5	2	2	0	3	3	1	1	5	4	5	2	6	1	5	2	0	2	2	2	10	0	7	4	6	2	1	3	1	0	6	5	5	4	3	4	2	1	1	5	2	8	1
12	158	136	93	128	133	108	116	87	93	118	121	119	110	92	135	137	93	144	125	81	126	96	103	114	85	86	122	109	139	94	113	131	113	116	88	79	96	138	117	91	107	97	116	112	172	126	154	180	155
9	132	153	184	137	172	114	88	198	171	97	138	151	140	141	109	163	120	191	165	143	128	117	177	128	144	101	149	124	126	124	148	184	134	107	141	108	167	152	138	400	102	163	120	96	81	62	122	65	27
154	1377	1761	1043	1076	358	624	1154	1078	1608	1767	1745	2002	1589	1898	648	2476	906	1758	1510	1567	1936	1024	473	737	1286	1292	1738	1675	1339	1286	1759	2173	2022	1594	1491	566	1947	1836	1889	6384	1656	1891	1682	1271	476	570	603	800	1227
53	428	327	212	409	160	257	261	318	515	276	578	444	394	420	475	475	282	400	530	208	809	240	451	540	175	358	441	313	476	307	228	210	288	317	343	139	237	481	311	222	293	295	301	300	439	454	371	834	665
8	134	1	0	2	11	1	1	0	7	0	3	375	23	0	0	3	1	74	2	0	3	4	29	64	5	3	12	2	20	478	1	25	6	2	0	0	31	11	0	0	0	3	710	0	37	3	3	9	13
0	0	0	0	0	0	0	0	0	0	0	0	0	0	0	0	0	0	0	0	4	0	0	0	0	0	0	0	0	5	0	0	0	0	0	0	0	0	1	0	0	0	1	3	0	0	0	0	1	0
0	0	0	0	0	0	0	0	0	0	0	0	0	0	0	0	0	0	0	0	18	0	0	0	0	0	0	1	0	0	0	0	0	0	0	0	0	0	0	0	0	0	0	0	0	0	0	0	0	0
18	219	15	10	60	40	10	51	21	18	55	237	138	99	90	14	24	45	628	365	58	46	172	43	77	92	127	91	90	90	339	92	34	43	138	26	40	121	258	122	47	40	66	329	115	405	437	295	300	419
42	369	50	8	199	42	31	66	18	22	37	148	76	160	103	101	30	21	335	246	28	51	72	14	38	154	75	160	116	41	317	186	36	124	289	41	48	69	165	110	8	59	191	203	168	285	430	186	374	295
87	1111	256	95	811	213	112	379	175	221	282	581	1315	842	253	315	202	117	1242	915	231	417	382	438	373	681	572	678	515	352	1513	943	313	685	904	384	326	644	896	406	469	234	837	3859	634	1140	1060	834	1165	941
26	229	297	229	186	126	273	165	187	177	211	221	169	177	265	199	406	116	288	329	119	373	226	140	148	160	160	179	156	191	437	350	211	215	182	159	136	210	237	245	115	238	264	121	173	131	102	141	220	207
4	61	43	19	45	20	24	25	18	25	56	52	53	48	75	44	60	15	73	50	28	54	21	19	19	13	30	39	36	40	28	16	24	36	25	23	28	30	52	42	35	39	17	35	34	81	57	42	153	108
12	119	113	104	84	69	79	160	85	104	88	113	121	118	152	111	127	49	143	107	76	121	104	79	82	57	79	128	87	107	72	72	116	100	131	83	80	73	96	98	59	82	86	101	115	116	105	149	209	135
52	416	368	358	337	219	383	329	388	420	380	451	375	445	415	306	526	401	581	211	670	819	401	322	641	319	479	541	344	299	297	202	238	427	299	468	464	193	323	164	108	355	254	395	273	248	171	324	189	300
38	441	326	242	442	257	437	439	307	331	343	413	435	418	555	340	646	260	438	412	207	360	292	321	352	237	279	378	246	361	246	261	284	306	336	286	217	374	353	398	186	311	293	378	333	531	579	707	856	664
33	349	270	240	267	217	202	206	241	232	233	313	289	267	318	285	383	205	360	369	180	312	215	222	220	185	230	279	207	318	254	236	222	230	279	270	143	207	324	285	189	208	229	256	289	353	389	387	588	489
62	448	364	287	687	111	455	297	234	257	450	813	272	576	622	466	327	248	399	496	345	701	560	80	398	372	480	549	384	348	333	228	203	308	587	247	447	301	595	398	43	449	410	341	335	271	539	393	1009	795
9	91	65	51	71	42	69	61	45	55	88	84	62	77	81	94	89	43	73	92	50	77	51	50	53	42	59	89	71	60	45	41	51	51	66	60	36	57	64	65	44	62	48	57	72	79	105	45	160	158
7	69	30	10	76	35	8	59	19	33	98	83	61	39	80	65	51	46	64	49	6	58	12	43	24	44	37	50	27	34	45	26	23	66	52	49	21	93	59	33	8	31	34	76	150	304	297	153	263	212
70	815	565	492	485	374	528	379	578	559	527	553	576	658	648	524	725	386	983	841	262	499	448	440	473	426	439	584	492	821	455	562	515	464	552	398	345	506	598	568	310	413	436	545	528	711	672	873	1205	922
0	30	30	16	20	28	23	11	17	28	13	20	20	19	28	21	39	13	31	28	21	32	16	16	22	6	11	23	21	27	15	36	25	23	30	19	20	17	19	24	24	29	12	14	12	10	10	8	8	18
10	106	90	58	158	57	74	136	79	122	196	150	138	140	164	99	162	61	132	83	83	102	77	85	63	77	70	88	73	79	90	99	153	92	127	64	49	193	111	90	51	65	119	117	109	83	108	83	218	207
41	558	347	258	556	231	318	420	256	308	365	503	355	441	390	430	399	250	318	410	212	461	289	222	266	280	225	334	272	277	318	222	308	291	381	307	218	312	554	489	138	292	280	229	331	283	382	315	446	509
23	246	248	122	203	97	132	108	149	127	175	197	170	173	232	153	264	102	245	287	113	186	148	127	144	102	184	196	138	200	159	171	158	159	174	156	95	142	213	199	148	143	152	161	188	196	194	241	535	476
3	51	35	24	70	28	31	82	29	27	51	60	42	101	54	39	47	35	55	40	32	32	33	39	47	33	26	56	18	26	54	27	37	40	27	48	36	53	44	41	8	24	46	52	31	110	109	78	81	62
34	285	389	305	493	314	276	275	246	302	191	218	469	581	272	230	208	257	433	396	241	348	131	173	161	202	254	246	322	238	545	321	333	393	341	350	332	230	222	200	155	193	309	230	241	248	252	344	463	222
4	99	72	58	129	70	84	151	74	72	94	90	119	89	93	91	82	76	90	89	53	106	68	115	88	99	72	71	66	48	112	79	75	120	97	106	72	110	86	85	70	56	101	99	95	186	169	192	175	132
42	414	203	157	481	135	322	460	183	194	192	342	314	308	233	364	224	163	151	244	169	374	142	196	145	167	124	185	141	171	225	160	112	195	222	172	120	125	300	276	41	169	158	109	125	212	303	310	301	252
3	35	18	15	35	10	15	20	6	16	25	42	31	37	34	45	18	5	42	44	9	46	27	6	15	34	28	26	18	11	26	21	13	28	30	11	10	24	28	18	6	19	24	34	32	55	49	27	25	42
2	10	79	37	95	37	11	43	21	49	82	31	52	40	42	71	32	65	32	79	4	22	12	15	28	28	46	34	81	40	97	110	33	48	46	54	7	18	74	63	5	46	64	40	37	13	12	19	9	22
2	8	14	13	7	11	12	6	17	18	10	12	16	16	12	9	20	10	10	13	10	10	11	11	14	7	8	16	16	16	7	11	17	10	12	23	6	3	7	15	15	8	8	14	10	14	12	18	5	8
17	151	108	87	90	74	84	84	93	81	116	131	115	112	89	115	164	84	153	128	74	138	79	95	86	75	94	98	119	112	99	94	104	92	104	123	78	75	124	115	81	99	84	87	105	120	100	150	195	146
14	154	139	141	137	26	49	85	83	121	96	78	178	179	141	157	145	59	114	205	9	128	81	119	41	44	63	49	11	189	122	57	26	55	82	39	5	31	56	136	3	104	74	26	139	110	70	236	390	380
21	153	164	134	158	60	86	59	93	91	105	125	119	178	158	123	179	88	198	216	90	161	149	79	92	71	108	148	125	148	104	91	135	90	138	107	94	86	136	139	88	103	102	91	121	106	117	183	379	305
7	74	83	41	82	46	42	32	90	92	49	109	65	66	122	55	107	44	54	91	63	92	86	53	71	43	122	85	48	90	52	61	35	47	62	68	57	49	72	83	47	74	44	75	59	57	49	82	90	80
2	14	2	1	7	0	0	10	3	1	1	7	4	9	11	7	9	1	5	5	3	6	0	1	2	2	3	3	2	4	2	5	1	0	8	0	1	4	4	10	0	3	1	5	5	30	34	18	60	32
12	97	66	66	83	63	52	103	54	60	73	85	119	107	87	61	88	60	87	108	51	80	52	87	41	53	45	87	48	61	40	61	73	71	76	105	64	82	78	64	50	42	58	70	83	183	188	170	268	201
3	40	33	33	76	36	33	65	34	43	55	72	30	52	55	49	50	27	46	27	31	43	37	27	36	37	38	37	41	41	41	33	28	36	48	36	19	61	55	37	23	23	35	52	41	91	107	91	174	90
20	125	178	142	146	75	123	79	100	192	162	168	171	135	181	112	260	105	229	185	109	153	165	76	164	91	208	161	143	235	95	130	69	88	117	140	205	98	112	146	65	204	125	111	106	112	105	183	94	144
0	0	0	0	0	0	3	0	0	0	1	0	0	1	0	0	0	0	0	0	1	0	0	0	0	0	0	1	0	1	0	1	0	1	0	0	0	0	0	3	0	1	0	0	1	0	0	0	0	0
0	14	2	2	2	0	1	3	1	6	0	3	1	1	1	1	3	0	2	1	4	6	2	1	2	1	2	0	1	0	2	2	0	4	6	1	0	2	12	6	3	4	1	2	4	9	11	10	6	7
8	45	25	17	108	10	13	180	30	13	60	79	53	55	72	67	44	33	58	42	12	73	10	29	35	24	16	61	25	25	18	30	18	45	150	30	21	81	41	12	9	25	27	30	23	587	425	252	617	358
181	1826	1295	1283	2564	1473	1808	2024	1635	1623	2544	2288	2440	2539	2916	2687	2611	1345	2141	2550	1305	1876	2063	1922	1639	2055	2266	2061	1686	2070	1924	1694	1565	1980	2267	1830	1360	2498	2298	2300	464	1141	2185	2381	2127	2559	2251	2335	2203	2294
9	89	131	57	38	17	30	28	52	115	57	163	68	87	128	19	153	27	231	163	218	138	61	29	39	59	84	126	85	77	75	73	161	103	124	69	28	157	173	135	627	124	199	196	161	60	73	110	131	183
0	0	0	0	0	0	0	0	0	0	0	0	0	0	0	0	0	0	0	0	1	0	1	0	0	0	0	0	0	0	0	0	0	0	0	0	0	0	0	0	0	0	0	0	0	0	0	0	0	0
59	671	876	505	1201	379	514	589	447	514	783	736	835	1090	868	1022	840	473	837	884	551	539	562	384	486	467	424	509	976	793	708	402	656	537	595	317	239	352	753	803	197	575	609	572	607	692	517	649	897	1112
1365	12280	11025	8454	14778	10820	11529	16079	10076	11380	15294	14261	15478	16241	15769	16720	15236	10254	12896	14969	8015	13504	11262	13173	8177	10867	10255	11721	10541	12396	12484	10455	8651	13318	13598	13952	9143	11161	13633	12829	5728	8009	12197	13068	10293	18837	16304	16058	16313	16032
35	406	432	350	439	298	314	332	260	319	367	439	367	451	395	303	397	304	484	342	215	350	307	308	219	304	269	321	303	326	258	234	521	317	344	340	242	278	369	288	222	234	292	300	317	438	427	426	585	456
62	314	406	474	318	352	296	534	492	415	365	351	439	477	379	239	494	436	276	198	326	502	322	400	413	389	338	475	470	336	435	331	359	398	274	593	395	350	350	288	456	237	414	399	382	202	112	213	99	112
14	125	77	60	81	68	59	116	71	86	95	103	81	91	96	94	109	52	77	68	59	86	76	83	111	79	79	103	73	70	65	56	82	83	67	74	82	102	84	58	59	64	82	67	63	265	243	178	235	177
7	63	147	50	57	38	30	92	62	101	96	53	77	69	58	114	124	125	84	49	134	67	94	106	93	25	97	66	33	110	67	32	68	96	89	111	12	43	128	116	19	70	30	18	35	42	62	50	104	54
52	271	566	150	239	70	141	202	334	406	203	443	230	298	308	472	453	463	400	734	171	411	292	382	382	71	100	191	123	816	185	121	99	266	171	175	63	65	432	593	38	318	85	36	121	153	356	183	248	244
11	73	139	41	50	60	96	78	100	86	82	61	63	16	71	84	184	62	71	110	81	99	28	145	118	73	43	63	82	143	50	63	47	104	45	84	87	79	118	84	70	78	65	19	37	8	15	6	18	19
75	556	1201	716	1008	769	607	990	790	779	877	789	648	940	869	674	1157	688	804	805	684	724	832	764	612	623	836	615	1281	1111	578	576	601	914	397	990	641	673	740	792	376	592	743	423	379	453	347	471	187	301
1	3	8	4	6	2	1	2	1	6	5	3	0	0	3	1	2	1	13	19	4	6	3	2	2	0	0	1	0	6	3	1	1	1	0	1	2	2	0	3	5	2	5	0	0	3	3	0	1	1
1	9	7	14	7	11	11	10	8	5	10	9	7	38	2	8	16	9	5	15	10	12	9	11	11	6	9	5	17	4	15	9	1	20	6	26	8	19	22	12	14	9	12	14	10	10	17	15	11	27
0	0	3	0	8	0	3	3	2	0	3	2	6	9	1	10	4	3	4	5	2	0	2	6	5	8	9	8	3	6	5	4	3	1	5	4	1	4	0	5	2	4	6	7	4	7	3	11	11	7
0	28	12	24	23	15	12	35	18	22	28	42	25	20	32	17	34	14	18	20	11	23	18	25	26	23	28	19	15	32	26	23	18	20	35	21	9	31	22	19	42	11	25	32	25	42	42	37	55	42
5	5	6	8	4	11	6	7	3	2	18	23	16	32	8	7	10	6	5	6	5	5	9	10	6	7	6	14	0	17	4	2	7	14	19	11	3	23	6	4	14	8	6	6	21	8	8	15	12	3
0	0	0	0	1	0	0	0	1	0	0	0	0	0	0	1	1	0	0	1	0	0	0	0	0	0	0	0	0	0	0	0	0	0	0	0	0	0	0	0	0	0	0	0	0	0	0	0	1	1
0	0	0	0	1	0	0	1	0	1	0	0	2	1	0	0	0	0	0	0	0	0	1	0	0	0	0	1	0	0	0	1	1	0	0	1	0	2	0	0	0	0	0	0	0	1	1	0	3	1
0	7	4	6	5	8	7	9	5	7	6	5	9	3	5	4	17	2	10	6	3	5	8	7	3	7	7	5	1	18	2	5	7	6	5	7	3	10	10	10	8	9	5	5	9	21	18	11	33	34
6	56	64	63	86	47	55	55	67	42	62	62	83	113	73	72	94	35	98	102	43	53	66	46	50	55	65	69	78	66	74	58	119	67	77	57	29	64	79	57	49	62	65	70	60	94	123	145	198	132
4	16	54	169	71	108	216	79	309	156	52	222	61	27	2	258	446	83	88	120	230	94	99	403	273	255	166	35	261	11	87	143	209	147	103	296	321	238	127	44	337	0	62	161	53	68	126	143	110	83
15	202	185	122	102	70	101	97	145	145	138	200	125	151	176	174	304	109	201	204	129	244	158	107	139	83	125	162	172	175	103	94	103	111	90	130	123	112	189	180	89	125	96	89	121	107	131	137	173	132
1	5	9	14	21	17	12	13	14	10	20	10	9	11	16	10	24	5	20	15	26	12	17	13	12	13	12	16	22	7	9	19	22	8	18	23	17	21	3	16	45	5	6	8	20	8	10	30	9	15
22	285	274	229	354	292	226	176	166	218	251	256	313	279	345	260	211	219	290	286	247	292	271	176	218	188	240	256	272	150	209	182	347	139	272	215	170	199	285	265	126	174	148	148	221	189	212	286	291	275
0	0	0	0	0	0	0	0	0	0	0	0	0	0	0	0	0	0	0	0	0	0	0	0	0	0	0	0	0	0	0	0	0	0	0	0	0	0	0	0	0	0	0	0	0	0	0	0	0	0
7	54	100	54	93	26	47	64	103	118	78	72	104	74	127	111	111	82	62	107	39	58	47	43	118	56	123	90	73	142	71	76	63	55	70	105	64	55	73	50	15	109	61	42	121	80	89	121	79	127
4	45	74	65	34	67	35	17	46	38	37	44	41	60	40	18	52	29	46	51	46	46	56	36	17	39	49	88	29	44	32	44	64	43	43	42	50	39	52	47	95	38	32	50	53	30	33	41	24	38
14	120	286	107	216	106	146	145	174	162	192	166	307	342	273	189	195	217	145	175	101	214	135	144	101	132	141	175	58	198	91	121	83	117	152	186	70	105	140	201	61	160	106	87	151	148	199	185	180	247
16	105	134	74	111	21	51	58	53	62	111	102	100	109	92	90	104	63	124	112	59	114	64	43	54	48	101	111	83	99	77	65	100	62	75	67	51	70	104	84	48	78	89	81	89	133	122	96	392	370
4	77	84	69	107	76	66	80	83	100	90	101	88	101	75	103	84	74	70	77	52	85	53	79	69	81	90	72	73	72	61	84	128	80	92	79	91	77	78	91	59	58	71	59	70	109	114	142	138	99
22	131	210	189	91	143	120	62	142	138	102	103	138	182	127	90	214	98	154	189	98	116	118	88	89	77	125	188	130	250	108	99	135	127	96	135	85	89	131	149	172	163	127	100	114	95	126	202	183	160
0	1	2	2	0	1	4	0	1	1	0	0	4	3	0	0	1	3	1	1	1	1	1	2	0	1	2	6	2	4	0	2	1	0	0	0	2	0	1	2	0	1	0	0	3	2	2	2	2	2
638	8550	11845	14054	10669	13990	10162	8133	13077	10876	14176	11463	9597	14549	8932	9943	16770	9962	8621	10233	12260	10473	10812	6924	10077	9741	9894	10522	11856	14148	10788	8584	8740	8625	6371	8774	10342	7631	8782	9748	6545	9149	9103	10965	8284	4466	3678	6542	3712	3816
15	254	288	192	148	135	134	82	160	261	162	134	158	248	126	107	169	134	213	187	256	194	165	79	122	152	125	194	150	171	162	98	251	182	161	174	188	117	137	117	135	213	165	122	135	90	106	181	108	144
1	10	14	8	7	0	3	3	5	7	14	12	21	10	36	7	20	8	17	14	8	8	7	6	6	10	3	8	16	16	11	9	12	11	10	4	11	11	15	21	2	14	5	14	7	4	7	6	9	11
1	42	21	7	28	12	11	13	12	4	36	21	13	28	17	15	38	6	28	18	10	23	22	8	11	9	5	30	14	29	11	11	11	12	18	6	10	12	16	11	10	22	18	10	17	19	29	22	83	57
13	106	135	87	140	38	66	66	61	66	120	135	115	201	132	164	106	46	106	156	97	162	129	71	83	74	120	158	109	103	115	61	107	90	75	54	115	82	107	90	14	112	65	74	82	88	102	90	253	213
4	9	30	22	13	13	15	9	20	29	15	12	19	35	15	6	25	24	11	24	15	10	17	7	7	8	18	35	14	38	5	11	11	11	14	15	9	9	23	7	15	25	8	18	10	18	21	32	21	31
11	69	93	87	106	51	71	39	53	73	88	79	117	113	101	79	121	57	84	124	37	86	85	58	49	48	75	89	71	91	79	94	57	64	65	77	38	65	75	75	44	66	60	56	76	83	44	154	146	221
11	138	105	102	110	103	100	125	97	90	144	135	116	128	126	123	122	88	140	120	82	125	105	103	150	111	103	115	128	101	130	90	130	133	124	117	91	133	131	140	89	77	104	149	143	149	158	166	192	162
18	160	113	128	174	99	96	120	125	127	144	127	107	128	161	152	147	100	131	142	76	107	85	120	129	125	104	169	155	145	130	96	88	133	160	111	73	126	157	133	69	88	138	144	164	180	140	148	160	162
9	62	72	63	61	72	64	43	86	63	54	61	68	74	60	46	89	48	73	83	66	59	63	79	54	53	49	73	57	65	46	51	68	56	90	81	44	61	42	81	155	67	65	51	58	52	57	68	70	70
92	666	622	498	682	648	532	683	607	532	677	810	738	675	597	777	1130	675	711	1115	472	873	517	1016	694	322	628	683	619	1410	663	779	648	813	632	907	514	800	939	747	520	517	713	814	505	780	810	844	958	879
0	0	0	0	0	0	0	0	0	0	0	0	0	0	0	0	0	0	0	0	0	0	0	0	0	0	0	0	0	0	0	0	0	0	0	0	0	0	0	0	0	0	0	0	0	0	0	0	0	0
78	797	1251	532	1301	202	496	679	709	849	1291	921	1348	1533	1365	1267	1049	901	1030	1609	102	1046	495	537	367	371	576	561	314	2330	1088	668	336	660	444	552	87	159	985	1312	30	1182	549	277	562	494	796	1357	1313	2077
7	98	82	71	80	30	78	118	38	49	76	101	97	90	112	75	79	52	77	98	34	67	39	51	46	62	52	57	40	46	82	58	36	83	54	74	38	76	70	73	52	43	66	54	80	206	169	104	146	115
8	45	81	74	80	52	48	58	71	83	70	87	96	90	81	71	91	64	117	99	80	82	73	58	64	46	108	102	106	132	57	63	77	82	82	78	68	58	74	54	77	71	71	50	107	80	85	79	82	80
0	7	2	20	2	8	2	1	10	5	3	12	6	11	9	5	10	5	4	13	5	8	8	7	7	7	6	3	12	6	3	11	8	7	8	11	7	13	3	5	6	4	20	14	12	8	15	17	9	1
0	5	10	9	9	7	6	6	15	6	8	8	7	16	11	10	16	8	5	8	9	9	8	15	2	6	7	6	10	8	6	2	10	2	2	11	10	7	9	10	4	12	8	3	4	8	9	5	8	1
0	0	0	0	0	0	0	0	0	0	0	0	0	0	0	0	0	0	0	0	0	0	0	0	0	0	0	0	0	0	0	0	0	0	0	0	0	0	0	0	0	0	0	0	0	0	0	0	0	0
0	6	0	0	2	1	0	0	2	5	2	1	1	2	2	0	1	1	6	2	3	3	1	0	4	2	2	2	0	0	0	1	1	3	1	1	3	3	5	6	4	2	0	2	3	3	1	3	1	0
24	302	268	178	94	339	290	43	265	56	137	362	228	64	239	45	170	193	172	161	521	652	247	222	420	158	202	364	514	223	183	121	437	78	30	55	150	70	74	73	173	144	164	119	29	35	62	66	27	32
438	4856	3643	2924	5937	4859	4544	6891	4089	4568	6484	5628	5571	5673	6200	6374	6841	4302	4486	5311	4259	5218	4464	6378	4978	6435	5081	3982	4278	4105	5150	4549	3506	5487	5767	5792	3612	6611	6109	5208	2890	3291	7240	6444	4670	7820	8022	6495	5170	4823
0	0	1	0	0	0	0	1	0	0	4	0	0	0	0	1	2	0	1	1	0	1	0	0	0	4	0	0	0	0	1	0	0	1	1	2	0	0	0	0	0	3	1	0	1	0	1	0	0	0
4	45	64	63	37	52	40	25	63	56	36	59	48	46	40	35	68	35	68	68	60	65	63	77	60	36	52	71	49	55	44	45	50	56	49	82	59	43	61	68	98	59	44	60	35	36	51	71	47	63
0	0	0	0	0	0	0	0	0	0	0	0	0	0	1	0	0	0	0	0	1	0	0	0	0	0	0	0	0	0	0	0	0	0	0	0	0	0	0	0	0	0	0	0	0	0	0	0	0	0
0	0	0	0	0	0	0	0	0	0	0	0	0	0	0	0	0	0	0	0	0	0	0	0	0	0	0	0	0	0	0	0	0	0	0	0	0	0	0	0	0	0	0	0	0	0	0	0	0	0
20	235	168	91	160	82	132	198	187	182	239	211	193	196	221	186	245	258	166	147	81	174	101	222	107	99	78	205	108	110	196	106	87	132	178	246	79	188	139	166	47	104	128	232	102	206	225	251	201	307
14	206	100	46	96	36	93	207	131	100	122	138	141	93	91	132	248	103	152	243	90	243	112	182	122	44	75	134	87	60	128	94	33	92	400	88	74	92	88	182	48	95	82	116	60	183	221	164	207	230
0	0	1	2	0	9	1	1	1	0	5	13	17	1	2	2	6	3	1	3	0	7	3	6	7	6	3	2	3	3	1	5	1	4	1	3	3	4	1	1	3	3	2	3	3	2	6	4	6	3
5	74	50	68	112	66	65	100	116	104	111	149	96	77	105	81	135	74	108	96	122	218	76	89	141	53	84	96	78	126	70	54	47	79	49	80	75	64	75	106	51	85	84	70	61	104	120	65	137	116
65	424	538	358	489	285	330	285	326	292	516	437	1052	554	547	509	689	443	770	750	201	567	333	455	352	406	367	645	432	562	592	456	375	370	406	382	175	295	494	554	236	545	353	549	363	267	284	362	833	630
0	0	0	0	0	0	0	0	0	0	0	0	0	0	0	0	0	0	0	0	0	0	0	0	0	0	0	0	0	0	0	0	0	0	0	0	0	0	0	0	0	0	0	0	0	0	0	0	0	0
13	191	385	134	170	86	91	125	90	180	174	224	203	193	183	170	155	120	262	304	137	259	125	84	79	66	121	175	140	322	199	122	174	163	110	110	174	56	111	197	54	201	152	90	99	83	111	132	400	273
39	315	346	201	215	133	143	165	149	159	210	257	261	275	211	204	264	135	400	373	114	262	203	180	159	102	194	263	186	276	157	179	221	156	224	153	180	130	256	229	133	179	138	181	215	264	235	408	789	652
0	0	0	0	0	0	0	0	0	0	0	0	0	0	0	0	0	0	0	0	0	0	0	0	0	0	0	0	0	0	0	0	0	0	0	0	0	0	0	0	0	0	0	0	0	0	0	0	0	0
13	123	170	145	199	63	116	120	84	106	173	106	230	186	206	158	141	92	195	192	38	131	116	98	68	71	110	119	78	184	125	86	85	83	113	123	82	84	74	109	62	90	105	90	136	151	104	157	286	299
8	130	29	226	47	161	655	21	63	41	57	52	279	16	52	66	131	12	43	90	105	209	53	94	58	37	71	34	91	57	348	289	42	83	25	49	53	424	84	46	237	82	85	311	93	34	23	85	45	51
7	43	30	50	26	70	73	53	40	42	44	54	58	35	36	43	66	35	57	47	39	33	37	54	46	24	53	46	33	39	52	37	49	36	37	35	30	84	75	41	63	25	29	114	23	92	66	91	103	73
11	164	118	99	97	85	86	106	91	132	138	118	86	123	82	95	153	65	127	142	112	112	91	87	109	84	68	112	133	112	92	76	113	115	102	84	66	76	78	112	56	68	80	88	105	105	84	101	150	108
36	424	335	233	338	224	257	293	230	235	327	395	323	285	429	326	378	175	358	434	171	315	240	207	211	229	264	342	232	324	270	224	274	277	265	269	139	256	334	268	238	240	270	275	286	422	392	382	590	504
1	17	14	15	21	6	11	15	4	9	8	19	16	13	14	11	13	4	16	21	8	15	13	9	9	11	9	13	18	17	16	10	19	5	4	13	9	17	16	20	12	9	10	17	8	18	28	20	34	18
11	122	88	62	119	56	49	74	57	55	92	132	92	81	129	137	106	36	122	122	63	97	69	47	62	48	67	97	87	102	66	67	66	64	75	52	57	69	93	83	54	81	47	58	71	140	155	137	370	281
58	779	780	659	689	588	624	577	528	632	507	634	669	880	650	690	733	509	617	677	527	550	513	585	559	683	660	586	539	613	529	592	1462	581	557	584	450	663	537	592	450	463	758	723	573	534	469	657	496	514
68	652	842	525	659	325	432	241	357	406	521	601	524	813	512	583	554	309	752	656	381	585	436	222	352	437	548	576	428	458	493	294	1042	372	436	343	342	381	555	508	292	470	473	518	535	306	330	427	659	612
0	10	9	7	5	11	7	7	9	2	3	5	5	3	8	9	13	2	4	7	7	4	11	7	11	6	8	6	6	4	7	7	5	7	3	9	10	3	9	8	8	0	7	5	5	7	5	5	6	8
0	4	1	4	2	9	4	6	5	4	2	1	1	4	1	2	3	1	1	18	1	7	4	12	4	2	10	2	4	3	2	5	3	5	4	6	3	2	2	4	3	2	4	4	6	4	5	0	1	4
0	0	0	0	0	0	0	0	0	0	0	0	0	0	0	0	0	0	0	0	0	0	0	0	0	0	0	0	0	0	0	0	0	0	0	0	0	0	0	0	0	0	0	0	0	0	0	0	0	0
78	915	670	572	1002	459	413	595	531	539	603	664	502	613	669	721	612	769	663	1127	408	684	687	678	464	576	576	715	696	879	722	506	481	441	501	481	371	331	560	798	134	660	563	470	457	473	636	545	686	647
1160	14237	20361	20270	17894	27907	12622	11285	19518	20427	29773	17665	21868	32380	19313	15843	20904	15680	16056	15445	15360	17731	14113	14108	16474	16572	19435	21566	25946	21327	21130	12332	16794	22164	17326	27478	20909	18544	17522	16932	16192	18027	19735	21106	13799	7157	7175	12474	7283	6193
5	31	19	5	12	24	10	22	20	41	15	15	10	23	7	12	25	5	58	18	30	42	20	5	19	6	14	33	28	44	11	13	29	9	22	20	6	1	18	21	12	6	14	30	21	18	9	61	38	21
24	309	357	341	264	342	255	219	309	369	325	269	344	325	235	228	347	161	256	310	275	254	278	306	263	222	318	353	367	289	240	235	342	340	270	409	240	272	317	272	548	230	206	277	220	186	241	260	211	203
1	8	25	9	6	7	4	7	3	11	7	6	8	2	5	10	11	6	4	9	0	2	7	2	11	4	4	5	4	12	7	9	12	7	15	10	1	6	7	8	3	12	9	4	8	4	5	7	8	2
4	35	10	3	84	6	9	92	5	8	45	65	53	39	63	35	35	20	42	28	6	21	18	5	12	29	13	36	13	10	19	33	13	48	27	25	23	86	49	26	2	13	26	26	33	154	135	130	93	168
35	399	301	154	391	148	219	203	173	134	216	235	323	300	295	286	180	164	292	336	126	272	130	122	157	261	285	316	270	190	321	215	122	186	277	193	95	213	526	475	239	218	223	228	166	278	239	197	577	428
11	118	114	199	97	120	73	151	81	147	151	235	185	151	114	90	101	227	114	190	32	73	105	122	21	149	107	70	41	189	88	139	164	97	123	149	53	74	166	106	29	161	161	125	113	189	166	120	122	176
0	6	2	12	2	1	1	8	4	12	8	8	5	4	6	7	4	4	5	19	1	12	8	9	1	3	10	13	3	6	11	3	3	0	6	2	5	6	3	1	1	3	4	1	2	1	7	16	23	12
19	115	77	141	159	99	139	195	122	133	156	143	122	142	157	134	166	97	180	127	119	137	136	159	166	162	148	186	111	141	113	129	45	162	183	178	165	167	131	88	51	120	148	172	160	255	259	257	186	233
181	2239	3380	2586	2603	3090	2594	1649	3635	3104	2604	2483	3129	2883	1904	2154	2091	2572	2483	3321	3547	4836	3267	1967	2558	2131	2012	2465	3328	3377	2440	1637	1109	2791	2136	2509	2990	1218	2250	1852	1941	2522	1733	1990	1733	1640	2138	1875	1541	2010
0	0	0	0	0	0	0	0	0	0	0	0	0	0	0	0	0	0	0	1	0	0	0	0	0	0	0	0	1	0	0	0	1	0	0	0	0	0	0	0	0	0	0	0	0	0	0	0	0	0
0	0	0	0	0	0	0	1	0	1	1	1	0	0	0	0	2	0	0	12	0	0	0	0	1	4	0	0	0	1	1	0	0	9	2	5	2	0	0	0	0	1	0	0	0	0	0	1	0	1
2	20	52	35	27	33	32	26	44	34	24	32	32	35	35	18	46	15	37	48	25	31	32	43	30	18	34	38	41	39	32	40	44	43	29	51	28	29	44	32	47	34	31	24	40	22	25	70	38	24
536	4013	5192	4234	5220	3704	4153	3524	7632	7354	3912	4923	4566	6337	5791	2762	8308	4734	5728	6340	4728	6647	6941	4841	7512	2337	7247	5094	4679	8022	3579	4566	2860	3398	4309	3634	6477	3835	5577	4697	2899	5208	4020	4582	3768	3922	4050	6351	5446	5862
10	86	162	197	121	131	151	106	138	148	140	156	182	202	155	81	173	140	97	103	237	304	206	158	233	135	179	183	156	122	97	82	93	74	90	151	131	169	106	104	45	94	108	237	112	107	80	88	67	80
12	358	93	50	63	31	48	85	49	60	107	185	99	32	60	120	274	118	351	223	89	202	72	153	86	16	43	66	31	147	37	54	15	52	62	47	67	45	34	82	83	41	48	32	52	453	316	175	381	214
5	53	19	10	41	4	16	30	20	15	39	32	44	14	31	48	33	18	39	23	11	44	10	20	13	6	9	11	9	30	11	6	52	16	13	16	15	11	22	20	18	14	13	22	13	47	46	15	210	66
3	24	30	19	7	37	13	32	8	16	16	14	10	11	27	19	37	9	11	21	41	30	22	48	53	14	18	22	50	33	23	25	22	16	20	14	24	24	26	19	34	10	9	14	14	18	12	13	6	7
6	58	79	114	90	52	88	59	49	57	76	71	126	49	120	51	124	24	43	81	43	96	84	69	62	53	50	62	55	78	44	80	65	81	108	81	34	64	77	71	52	52	100	57	104	75	50	369	297	157
32	214	226	169	257	160	125	167	156	171	240	239	211	257	239	177	221	137	287	237	143	272	166	96	79	149	140	251	185	230	192	161	266	147	155	187	180	161	173	141	145	173	199	168	211	236	266	227	419	345
5	87	80	56	68	61	64	40	63	81	64	59	64	75	61	41	104	49	64	95	35	57	53	50	55	63	72	60	62	66	45	38	53	49	53	60	52	78	61	54	50	72	50	61	56	71	56	113	140	103
20	288	179	111	145	73	147	81	114	154	143	198	152	146	152	122	334	149	217	241	116	127	152	190	125	113	141	149	149	231	87	106	118	122	143	105	79	151	160	257	50	189	141	104	159	190	210	196	587	279
6	59	66	57	58	60	59	63	76	74	65	69	72	72	75	56	91	45	116	82	69	71	61	80	54	61	52	89	61	71	39	61	65	91	68	86	49	56	71	46	100	74	74	80	64	104	114	77	99	93
47	624	444	398	445	313	339	425	405	412	404	607	463	444	538	485	550	263	490	559	232	363	370	451	346	283	310	373	287	386	341	229	312	283	413	284	242	340	442	409	234	281	243	331	305	439	571	580	952	692
6	59	73	65	70	52	50	24	39	57	40	67	41	75	69	56	80	28	81	71	55	74	55	45	50	50	61	67	63	49	64	33	42	58	58	55	57	41	67	67	45	73	45	43	66	46	45	57	89	115
0	9	4	2	5	3	1	1	0	1	7	3	1	3	3	3	3	4	13	9	0	11	1	0	3	2	4	1	4	4	2	0	0	1	4	3	0	8	4	7	0	0	3	2	0	1	4	3	3	5
3	16	12	7	12	28	7	16	13	14	9	25	63	13	11	9	25	8	33	47	29	27	32	84	63	18	32	22	23	27	62	36	33	41	5	30	7	31	31	42	29	38	37	152	84	71	17	24	51	28
6	43	46	40	61	39	30	70	24	46	52	36	177	380	76	95	74	38	98	85	28	36	32	70	58	40	94	104	52	73	183	126	169	710	42	268	76	52	47	40	26	37	84	86	50	43	65	72	61	48
0	6	16	6	11	14	9	14	11	25	11	16	10	18	13	7	28	10	13	9	15	13	16	10	9	8	9	9	13	10	9	16	13	13	228	11	14	9	12	5	15	10	13	12	12	6	8	14	5	8
0	0	0	0	0	0	0	0	0	0	0	0	0	0	0	0	0	0	1	0	0	0	1	0	0	0	0	0	0	0	0	0	0	0	0	0	1	0	0	0	0	0	0	0	0	1	0	0	0	0
46	350	496	441	418	300	368	421	277	593	304	367	455	546	388	498	542	417	418	295	354	440	332	402	334	230	303	391	324	406	282	289	407	396	252	432	365	370	453	347	217	251	409	337	383	452	381	340	399	370
0	1	3	3	3	0	3	1	3	1	2	1	0	1	1	2	2	0	0	0	1	0	1	0	1	1	1	0	0	1	1	1	1	1	0	2	0	2	1	0	0	1	0	1	1	0	1	5	4	0
1	18	20	16	59	20	49	52	33	19	23	30	35	21	39	36	18	9	8	0	13	7	7	25	13	11	11	6	5	2	3	7	8	6	11	21	14	14	4	9	12	0	8	8	21	3	10	18	5	1
31	363	249	308	317	207	262	309	214	307	255	336	252	291	320	357	375	239	329	327	199	339	344	232	280	305	194	267	283	204	304	242	238	280	374	295	179	244	338	274	242	274	260	304	293	379	219	268	379	242
22	155	104	257	105	195	130	142	86	94	179	356	163	143	197	163	200	86	428	124	109	169	165	180	114	212	435	208	215	156	175	201	159	136	687	193	90	205	159	133	187	63	221	724	696	1003	203	184	159	229
560	5375	7513	5869	6684	4888	5041	2775	6500	5022	6499	8458	8425	8943	5156	3837	4608	5105	6091	4819	7060	7924	5725	2710	5592	5717	7522	5795	5772	5281	6511	3361	5851	5700	5096	6179	8512	4733	5834	5886	1413	5974	4985	6208	3748	2712	3362	4107	3027	4056
4	46	44	43	61	56	46	44	36	45	40	51	41	51	58	39	98	30	55	70	65	63	51	72	48	52	44	47	61	57	54	52	48	68	52	45	43	50	39	44	56	35	41	62	56	79	73	61	59	46
3	58	35	34	53	27	27	51	28	29	22	59	41	44	36	44	35	23	49	35	22	36	29	24	28	29	25	36	34	31	31	24	29	36	36	40	18	38	44	40	21	28	19	30	34	78	85	67	89	56
8	154	69	63	125	77	117	226	57	69	113	142	110	124	193	126	119	55	110	72	53	136	66	115	96	95	66	117	88	61	91	80	107	90	111	111	72	164	130	110	34	55	80	89	111	241	245	240	209	171
3	28	48	49	15	41	27	19	42	34	30	29	33	42	45	19	44	14	34	43	36	25	30	28	20	17	27	44	31	42	20	28	21	33	20	36	28	24	28	41	62	44	23	36	30	40	32	44	17	34
3	1	1	0	6	22	1	0	1	0	1	0	1	1	2	0	2	9	0	1	4	3	0	1	0	2	1	48	2	0	0	2	2	6	2	1	0	0	3	3	10	14	1	2	1	17	4	8	10	5
0	5	1	0	0	24	3	1	10	3	0	2	1	0	1	3	2	5	3	2	1	2	1	3	2	2	0	42	1	6	1	2	0	6	3	0	2	7	0	7	10	16	2	2	2	1	4	3	5	1
0	9	7	0	3	1	4	3	0	0	0	11	1	1	1	0	2	1	15	6	15	7	1	0	0	0	2	2	0	4	1	3	1	3	0	0	0	1	3	3	14	10	0	0	3	0	0	1	4	2
1	1	2	5	2	1	1	0	6	1	0	1	0	1	1	1	1	1	4	0	0	1	3	1	0	0	0	1	1	1	2	0	0	1	2	0	0	0	0	0	5	1	1	0	1	0	1	3	0	1
4	54	79	73	64	110	67	53	99	92	66	59	70	84	69	84	83	56	44	62	91	95	70	115	92	58	55	101	68	91	78	89	95	99	69	90	61	64	58	56	168	64	38	92	70	56	37	80	31	34
31	398	304	84	202	94	149	106	102	76	137	430	84	73	215	279	221	66	292	391	86	650	257	137	148	59	309	157	197	121	241	142	71	89	114	83	105	61	310	285	65	171	140	299	430	93	52	84	345	127
1	0	3	0	1	0	2	4	0	1	1	1	1	2	1	1	1	1	5	8	1	0	0	1	0	1	2	0	1	1	1	7	2	0	0	5	1	1	2	0	1	3	0	0	3	0	0	0	0	2
0	0	1	0	0	0	0	0	0	0	0	0	0	0	0	0	0	0	0	1	3	8	0	1	0	0	0	0	0	0	0	0	0	0	0	0	0	0	0	0	27	1	0	0	0	0	1	0	0	0
0	0	0	0	0	0	0	0	0	0	0	0	0	0	0	0	0	0	0	0	0	0	0	0	0	0	0	0	0	0	0	0	0	0	0	0	0	0	0	0	0	0	0	0	0	0	0	0	0	0
0	1	0	0	0	0	0	0	0	0	0	0	0	0	0	0	1	0	0	0	0	3	0	0	0	0	0	0	0	0	0	0	0	0	0	0	0	0	0	0	0	0	0	0	0	0	0	0	0	0
0	0	1	0	0	0	0	0	0	0	0	0	0	0	0	0	0	0	1	0	0	5	0	0	0	0	1	0	0	1	0	0	0	1	0	0	0	0	0	0	4	0	1	0	0	1	0	0	1	2
0	0	2	5	5	0	5	7	0	4	0	1	2	0	5	5	1	3	1	0	12	1	4	4	3	0	0	3	3	5	8	2	5	15	25	13	8	20	1	21	18	2	20	19	3	6	0	1	2	0
10	60	39	56	46	39	56	74	104	55	34	82	66	49	41	34	52	25	45	56	36	62	23	53	33	27	45	54	41	59	34	48	36	33	56	37	32	32	41	39	8	40	38	29	39	51	35	36	55	60
0	21	37	16	9	6	5	11	6	6	22	11	25	13	18	17	29	11	35	42	11	32	9	8	9	5	12	29	9	26	17	6	24	5	17	12	4	11	16	16	5	17	19	11	22	12	19	36	56	64
1	14	16	15	11	22	33	12	14	18	17	19	8	49	30	11	22	23	25	27	27	8	18	23	31	18	30	22	30	22	11	15	18	32	14	28	26	9	23	8	12	12	19	13	20	20	17	7	17	7
1	13	19	14	9	23	16	9	8	18	12	13	5	21	12	9	35	7	12	23	18	16	22	26	19	12	6	16	23	18	10	6	13	11	11	16	14	16	20	14	21	10	11	13	10	8	7	21	16	10
7	66	97	81	58	75	61	38	97	108	84	76	85	72	104	43	100	40	90	88	82	87	85	74	70	59	60	123	83	71	50	71	82	57	63	105	58	57	66	70	129	90	58	71	69	70	62	87	71	62
4	62	79	94	135	38	93	70	67	101	109	96	128	109	134	102	101	68	77	91	13	72	53	85	66	44	64	45	17	92	79	70	24	35	34	47	6	29	72	126	4	89	64	22	67	45	61	87	99	70
0	1	3	3	2	0	4	4	1	6	4	10	7	4	3	2	28	21	8	6	3	6	6	8	7	2	5	5	9	30	5	8	14	7	5	8	7	7	2	15	7	5	4	15	1	1	3	7	1	0
63	510	540	432	545	366	458	341	466	371	449	609	550	607	525	577	715	364	634	616	427	508	468	446	489	345	435	526	379	579	341	382	487	405	462	366	293	497	505	526	290	414	494	437	418	496	447	563	820	670
249	1879	3028	1706	2287	1254	1425	1139	1974	2046	1617	1789	1847	1932	1963	1389	2964	1868	2237	2139	1793	2412	1841	1101	1943	1328	1650	2137	2049	2368	1626	1286	1452	1649	1488	1507	1645	1235	1506	1893	701	2003	1470	1398	1584	975	1039	1656	1613	1714
0	0	0	0	0	0	0	0	0	0	0	0	0	0	0	0	0	0	0	0	0	0	0	0	0	0	0	0	0	0	0	0	0	0	0	0	0	0	0	0	0	0	0	0	0	0	0	0	0	0
32	236	183	157	187	150	139	127	157	165	145	246	171	193	177	176	257	124	254	244	142	244	200	159	151	142	147	206	224	179	181	156	157	144	207	150	116	138	232	208	133	173	137	172	200	212	213	176	391	346
6	86	96	70	66	57	72	58	59	98	87	93	68	78	63	76	75	53	74	88	74	114	48	53	78	77	56	90	66	73	110	57	54	69	73	91	68	78	76	47	35	62	87	116	61	96	98	86	98	76
5	93	91	109	86	60	41	50	90	69	55	77	78	78	63	55	126	47	79	88	60	84	60	26	38	54	59	117	72	126	63	58	53	51	66	83	54	72	67	69	86	96	78	69	57	87	128	102	192	181
0	0	0	0	0	0	0	0	0	0	0	0	0	0	0	0	0	0	0	0	0	0	0	0	0	0	0	0	0	0	0	0	0	0	0	0	0	0	0	0	0	0	0	0	0	0	0	0	0	0
0	38	1	2	2	2	0	4	4	2	5	2	3	2	6	3	7	1	0	0	3	18	0	3	4	3	5	4	3	1	2	6	3	0	5	5	1	6	1	1	6	4	2	1	9	0	2	0	3	1
5	87	60	36	104	40	53	85	44	48	68	98	84	58	72	104	79	52	62	99	42	98	46	52	43	47	49	77	46	56	60	51	71	69	82	80	41	53	90	73	30	49	52	48	62	115	88	86	176	97
8	88	40	70	80	40	59	107	70	68	56	71	69	75	64	68	56	52	81	65	44	84	45	72	56	55	49	63	61	46	52	61	54	60	72	72	37	82	81	72	79	36	54	85	68	146	154	131	109	89
8	33	178	48	24	19	19	16	104	106	34	39	15	20	57	43	159	62	89	43	60	50	129	236	62	34	8	23	18	42	17	42	5	22	19	75	9	4	44	57	251	74	12	16	52	13	18	17	23	10
17	94	89	60	77	47	48	61	81	69	52	83	71	82	94	80	116	40	135	126	67	113	84	73	75	49	60	99	81	84	76	61	70	69	87	78	56	61	89	71	83	80	67	90	79	84	70	90	168	132
21	224	345	149	137	67	84	40	132	139	242	167	195	164	261	49	229	56	213	149	115	289	80	53	58	103	175	310	179	124	95	86	125	112	164	81	69	125	265	240	353	264	144	115	133	71	109	140	208	313
2	12	30	11	13	20	7	2	21	15	13	12	9	15	13	6	17	3	16	22	14	15	11	12	18	16	16	14	12	9	6	7	11	13	13	12	14	11	7	13	17	17	7	8	13	8	14	18	15	19
34	354	320	307	310	220	214	196	195	261	319	325	303	318	299	247	323	207	377	348	257	330	191	189	228	240	316	295	271	346	276	177	275	221	257	242	170	226	238	237	140	228	261	289	303	341	269	282	576	446
7	72	41	38	67	55	57	37	48	57	60	48	50	79	85	51	62	29	35	53	54	57	48	53	57	43	51	80	42	58	50	35	30	38	60	36	38	40	55	69	63	47	37	49	45	30	43	49	50	43
5	40	81	40	43	38	38	20	41	43	71	43	70	73	90	20	75	19	65	38	55	70	34	27	15	47	63	69	55	46	35	45	67	59	63	47	34	47	69	77	81	59	51	59	57	31	34	65	56	70
46	481	276	415	405	287	334	508	267	282	380	499	384	378	398	437	477	282	476	436	257	439	398	336	365	313	304	379	354	313	396	273	259	319	453	338	257	384	518	364	301	347	315	458	468	815	627	554	776	520
0	0	0	0	0	0	0	0	0	1	0	2	0	0	0	0	0	0	0	3	0	0	27	0	0	0	0	0	0	0	0	0	0	0	1	0	0	0	0	0	0	0	0	1	0	0	0	0	0	1
59	236	686	242	1217	188	314	907	272	291	295	285	943	1545	1010	533	467	531	252	288	160	412	199	206	178	338	531	465	168	312	743	289	289	508	274	343	126	171	380	347	225	166	279	151	263	215	247	450	406	420
46	377	298	191	330	149	161	282	164	187	216	430	300	407	323	254	291	171	443	326	145	260	191	192	176	148	218	262	216	264	249	200	210	228	289	219	128	211	307	273	83	205	184	194	228	424	386	371	1066	814
67	689	343	429	616	441	438	727	392	371	392	507	521	619	553	524	574	380	548	473	339	545	411	414	391	383	371	567	401	438	444	295	372	481	546	512	388	515	539	553	307	374	443	517	446	1093	989	967	912	663
8	61	50	48	65	30	45	84	60	51	57	67	64	60	80	68	90	35	87	65	44	45	44	63	48	33	54	54	48	46	61	48	49	54	36	48	38	58	64	48	33	68	40	41	72	139	146	99	180	153
19	202	164	116	134	133	135	127	146	170	117	178	140	139	155	144	174	100	151	146	138	199	116	123	162	106	101	168	143	183	138	114	107	110	128	139	85	103	168	142	222	135	146	131	130	175	162	173	203	182
7	71	60	64	89	69	78	112	61	86	77	77	62	78	75	102	127	65	80	97	72	82	79	67	49	84	68	74	78	58	85	72	94	77	74	80	49	70	78	79	72	46	68	90	79	96	64	94	87	57
4	14	5	2	5	19	13	14	8	9	9	6	12	3	11	27	34	11	8	8	12	19	8	5	12	4	17	15	20	10	8	10	13	22	20	5	5	9	8	6	7	6	9	11	14	5	5	7	10	4
33	211	257	155	309	162	144	214	168	180	223	360	175	131	242	191	358	110	311	326	171	308	195	242	218	153	297	221	275	299	314	234	156	225	227	216	199	161	248	324	137	216	216	243	276	195	223	264	262	307
0	6	9	3	8	3	20	7	3	5	10	6	11	6	12	17	17	3	6	6	3	11	10	4	4	6	11	14	12	7	7	16	5	12	3	16	15	43	13	8	7	8	5	5	9	6	8	21	7	15
0	2	0	0	1	0	0	0	0	0	0	1	0	0	2	0	0	0	0	2	1	4	2	0	1	1	3	0	2	0	2	1	1	2	0	1	1	0	1	0	0	0	0	2	0	0	0	1	1	3
23	148	136	92	176	78	70	105	49	44	94	186	212	122	146	119	117	61	117	161	51	143	115	76	70	92	147	141	203	77	263	100	96	98	136	80	58	167	227	152	54	108	140	361	136	154	119	87	181	171
5	15	16	6	16	22	11	15	26	9	16	20	17	16	16	16	72	17	10	25	16	22	44	27	25	28	19	24	39	21	34	22	20	19	24	28	11	35	27	26	18	33	24	40	25	27	10	23	17	27
6	72	88	71	101	69	87	90	83	99	85	94	91	97	95	106	136	66	121	111	55	66	100	88	79	65	69	115	89	102	73	73	76	77	100	80	69	68	81	90	60	69	82	89	93	119	114	120	186	200
262	2929	3777	3797	3435	4958	3180	1889	4847	3002	3086	3484	3215	4259	3086	2960	3104	3248	3672	2762	4424	3631	3101	2804	4011	3418	3766	3564	3878	2969	3626	2127	3442	3683	3183	4243	4011	2499	3245	3054	1595	3282	3233	3679	2523	1656	1757	2253	1261	1611
15	203	163	168	157	135	129	153	121	182	117	209	151	133	157	164	233	141	184	164	104	156	137	216	163	129	124	165	138	161	146	157	135	123	147	168	68	133	155	160	160	115	117	133	180	222	174	182	197	158
389	2801	2777	1448	6334	1066	2945	1681	668	840	1641	3236	1797	3517	2489	2162	1451	926	1072	1953	717	4761	2178	464	974	2176	3061	4103	2804	964	2788	1766	2105	1220	2804	1045	808	1221	3415	3542	385	1303	1977	2011	1929	2346	883	1427	1831	3192
0	0	0	0	0	0	0	0	0	0	0	0	0	0	1	0	0	0	0	0	0	0	0	0	0	0	0	0	0	0	0	0	0	0	0	0	0	0	1	0	0	0	0	0	0	0	0	0	0	0
4	73	39	65	45	52	49	49	33	44	53	82	63	76	46	83	53	46	61	69	60	56	61	61	47	47	43	52	67	43	62	43	53	57	57	28	57	80	35	46	40	35	82	77	47	84	51	60	71	61
12	70	127	128	65	57	69	26	70	67	100	83	71	112	125	46	108	49	96	70	106	117	106	44	70	65	123	150	91	69	73	44	84	55	88	105	118	54	95	94	100	91	74	91	69	64	62	89	83	146
3	77	67	41	11	65	22	16	87	59	40	50	49	40	25	116	216	46	82	109	48	22	33	18	36	49	47	28	14	135	28	21	10	0	49	11	4	57	24	12	0	32	63	7	188	1	3	7	4	5
0	57	19	51	3	11	29	5	7	1	0	110	4	2	1	4	4	0	15	28	8	82	18	17	12	11	3	7	1	25	24	2	1	1	4	11	4	3	15	23	32	8	11	15	7	5	9	8	29	11
51	739	314	191	712	222	273	390	136	122	395	577	502	658	545	602	353	257	604	646	254	390	220	177	261	400	460	403	414	200	576	344	181	281	526	255	145	531	602	456	159	315	470	838	559	797	720	481	787	936
48	488	288	161	643	198	251	457	174	207	224	254	407	599	211	441	193	188	481	523	245	229	200	246	206	271	328	257	462	166	632	392	198	374	472	240	386	294	488	344	104	322	515	377	401	697	500	622	379	460
7	55	27	24	75	32	43	58	42	37	41	67	46	47	50	57	35	31	41	55	41	92	34	38	25	49	35	52	36	42	41	22	47	55	36	56	49	50	63	63	21	35	29	48	51	79	100	64	98	52
41	258	273	164	294	103	166	209	172	184	216	215	218	239	284	225	376	130	331	318	75	255	208	223	240	134	171	274	132	271	235	171	150	188	257	192	84	124	290	320	94	153	151	219	291	450	284	431	660	692
0	0	0	0	0	0	0	1	0	0	0	0	5	0	0	0	0	0	0	0	0	0	0	0	0	0	0	2	0	0	0	0	0	0	0	0	0	0	0	0	0	0	0	1	0	0	0	0	0	0
0	0	0	0	2	0	0	271	0	0	0	1	0	0	1	0	0	0	0	1	1	3	0	0	0	0	5	1	1	2	0	0	0	0	0	0	0	0	0	0	1	0	1	0	0	0	0	0	0	0
42	436	325	252	392	165	287	273	182	158	209	350	307	452	283	302	274	243	550	446	174	389	239	194	192	197	301	254	174	350	258	206	158	319	282	184	163	126	318	352	92	255	181	181	261	883	588	399	499	538
3	51	28	31	35	34	38	57	24	41	56	47	41	42	49	45	52	25	54	37	40	37	27	43	68	35	38	45	33	49	39	31	52	30	35	38	24	59	39	42	30	29	38	36	45	71	83	56	92	57
3	73	99	57	52	42	47	35	65	44	42	71	55	35	60	54	160	35	44	70	62	88	63	90	115	40	54	68	65	39	46	47	55	56	46	67	50	54	63	69	56	54	34	56	58	44	55	46	106	65
0	0	0	0	0	0	0	0	0	1	0	1	1	1	0	0	2	0	1	0	1	0	1	0	0	0	0	0	1	0	1	0	0	0	0	0	0	0	0	0	0	0	0	0	0	0	0	0	0	0
2	3	1	1	2	1	1	2	2	4	0	2	3	4	0	0	4	3	0	3	2	2	6	4	0	0	1	5	4	2	2	2	3	0	3	1	1	2	4	0	1	1	3	1	2	0	3	8	5	1
0	0	0	0	0	0	0	0	0	0	0	0	0	0	0	0	0	0	0	1	0	0	0	0	0	1	0	0	0	0	0	0	0	0	0	0	0	0	0	0	0	0	0	0	0	0	0	0	0	0
2	93	86	63	105	60	87	82	49	66	83	98	98	87	104	98	105	61	101	107	87	74	69	63	59	49	65	75	75	72	86	56	112	83	86	87	36	85	96	102	65	67	72	92	101	102	89	88	112	91
[truncated: 11,300 more rows]
[truncated: 60 more columns]
