# Supplementary material for: Multi-insecticide resistant malaria vectors in the field remain susceptible to malathion, despite the presence of Ace1 point mutations
Source: PLoS Genet. 2022 Feb 10;18(2):e1009963. doi: 10.1371/journal.pgen.1009963 (PMC8830663; doi:10.1371/journal.pgen.1009963)
Supplement: S2 Data — Metadata for each RNA-sequenced sample including information on sequencing run, mosquito population, experimental condition (insecticide or control), environment (field or lab population), group (five biological replicates for each experimental condition and population). (TXT) [file pgen.1009963.s013.txt]

sampleName	run	individual	population	insecticide	environment	groups
1_Agb_D02_S1_001	1	S1	Agb	D	Field	Agb_D
2_Agb_D03_S2_001	1	S2	Agb	D	Field	Agb_D
3_Agb_D04_S3_001	1	S3	Agb	D	Field	Agb_D
4_Agb_D06_S4_001	1	S4	Agb	D	Field	Agb_D
5_Agb_D11_S5_001	1	S5	Agb	D	Field	Agb_D
6_Agb_M01_S6_001	1	S6	Agb	M	Field	Agb_M
7_Agb_M02_S7_001	1	S7	Agb	M	Field	Agb_M
8_Agb_M06_S8_001	1	S8	Agb	M	Field	Agb_M
9_Agb_M08_S9_001	1	S9	Agb	M	Field	Agb_M
10_Agb_M12_S10_001	1	S10	Agb	M	Field	Agb_M
11_Agb_C08_S11_001	1	S11	Agb	C	Field	Agb_C
12_Agb_C14_S12_001	1	S12	Agb	C	Field	Agb_C
13_Agb_C32_S13_001	1	S13	Agb	C	Field	Agb_C
14_Agb_C37_S14_001	1	S14	Agb	C	Field	Agb_C
15_Agb_C40_S15_001	1	S15	Agb	C	Field	Agb_C
16_Dab_D02_S16_001	1	S16	Dab	D	Field	Dab_D
17_Dab_D04_S17_001	1	S17	Dab	D	Field	Dab_D
18_Dab_D05_S18_001	1	S18	Dab	D	Field	Dab_D
19_Dab_D10_S19_001	1	S19	Dab	D	Field	Dab_D
20_Dab_D11_S20_001	1	S20	Dab	D	Field	Dab_D
21_Dab_M01_S21_001	1	S21	Dab	M	Field	Dab_M
22_Dab_M03_S22_001	1	S22	Dab	M	Field	Dab_M
23_Dab_M05_S23_001	1	S23	Dab	M	Field	Dab_M
24_Dab_M06_S24_001	1	S24	Dab	M	Field	Dab_M
25_Dab_M08_S25_001	1	S25	Dab	M	Field	Dab_M
26_Dab_C08_S26_001	1	S26	Dab	C	Field	Dab_C
27_Dab_C15_S27_001	1	S27	Dab	C	Field	Dab_C
28_Dab_C20_S28_001	1	S28	Dab	C	Field	Dab_C
29_Dab_C24_S29_001	1	S29	Dab	C	Field	Dab_C
30_Dab_C33_S30_001	1	S30	Dab	C	Field	Dab_C
31_Tia_D03_S31_001	1	S31	Tia	D	Field	Tia_D
32_Tia_D05_S32_001	1	S32	Tia	D	Field	Tia_D
33_Tia_D06_S33_001	1	S33	Tia	D	Field	Tia_D
34_Tia_D09_S34_001	1	S34	Tia	D	Field	Tia_D
35_Tia_D12_S35_001	1	S35	Tia	D	Field	Tia_D
36_Tia_M02_S36_001	1	S36	Tia	M	Field	Tia_M
37_Tia_M05_S37_001	1	S37	Tia	M	Field	Tia_M
38_Tia_M06_S38_001	1	S38	Tia	M	Field	Tia_M
39_Tia_M08_S39_001	1	S39	Tia	M	Field	Tia_M
40_Tia_M12_S40_001	1	S40	Tia	M	Field	Tia_M
41_Tia_C02_S41_001	1	S41	Tia	C	Field	Tia_C
42_Tia_C13_S42_001	1	S42	Tia	C	Field	Tia_C
43_Tia_C26_S43_001	1	S43	Tia	C	Field	Tia_C
44_Tia_C38_S44_001	1	S44	Tia	C	Field	Tia_C
45_Tia_C40_S45_001	1	S45	Tia	C	Field	Tia_C
46_Ng_C02_S46_001	1	S46	Ng	C	Lab	Ng_C
47_Ng_C20_S47_001	1	S47	Ng	C	Lab	Ng_C
48_Ng_C27_S48_001	1	S48	Ng	C	Lab	Ng_C
49_Ng_C32_S49_001	1	S49	Ng	C	Lab	Ng_C
50_Ng_C33_S50_001	1	S50	Ng	C	Lab	Ng_C
51_Ma_C01_S51_001	1	S51	Ma	C	Lab	Ma_C
52_Ma_C03_S52_001	1	S52	Ma	C	Lab	Ma_C
53_Ma_C04_S53_001	1	S53	Ma	C	Lab	Ma_C
54_Ma_C06_S54_001	1	S54	Ma	C	Lab	Ma_C
55_Ma_C09_S55_001	1	S55	Ma	C	Lab	Ma_C
1_Agb_D02_S1_002	2	S1	Agb	D	Field	Agb_D
2_Agb_D03_S2_002	2	S2	Agb	D	Field	Agb_D
3_Agb_D04_S3_002	2	S3	Agb	D	Field	Agb_D
4_Agb_D06_S4_002	2	S4	Agb	D	Field	Agb_D
5_Agb_D11_S5_002	2	S5	Agb	D	Field	Agb_D
6_Agb_M01_S6_002	2	S6	Agb	M	Field	Agb_M
7_Agb_M02_S7_002	2	S7	Agb	M	Field	Agb_M
8_Agb_M06_S8_002	2	S8	Agb	M	Field	Agb_M
9_Agb_M08_S9_002	2	S9	Agb	M	Field	Agb_M
10_Agb_M12_S10_002	2	S10	Agb	M	Field	Agb_M
11_Agb_C08_S11_002	2	S11	Agb	C	Field	Agb_C
12_Agb_C14_S12_002	2	S12	Agb	C	Field	Agb_C
13_Agb_C32_S13_002	2	S13	Agb	C	Field	Agb_C
14_Agb_C37_S14_002	2	S14	Agb	C	Field	Agb_C
15_Agb_C40_S15_002	2	S15	Agb	C	Field	Agb_C
16_Dab_D02_S16_002	2	S16	Dab	D	Field	Dab_D
17_Dab_D04_S17_002	2	S17	Dab	D	Field	Dab_D
18_Dab_D05_S18_002	2	S18	Dab	D	Field	Dab_D
19_Dab_D10_S19_002	2	S19	Dab	D	Field	Dab_D
20_Dab_D11_S20_002	2	S20	Dab	D	Field	Dab_D
21_Dab_M01_S21_002	2	S21	Dab	M	Field	Dab_M
22_Dab_M03_S22_002	2	S22	Dab	M	Field	Dab_M
23_Dab_M05_S23_002	2	S23	Dab	M	Field	Dab_M
24_Dab_M06_S24_002	2	S24	Dab	M	Field	Dab_M
25_Dab_M08_S25_002	2	S25	Dab	M	Field	Dab_M
26_Dab_C08_S26_002	2	S26	Dab	C	Field	Dab_C
27_Dab_C15_S27_002	2	S27	Dab	C	Field	Dab_C
28_Dab_C20_S28_002	2	S28	Dab	C	Field	Dab_C
29_Dab_C24_S29_002	2	S29	Dab	C	Field	Dab_C
30_Dab_C33_S30_002	2	S30	Dab	C	Field	Dab_C
31_Tia_D03_S31_002	2	S31	Tia	D	Field	Tia_D
32_Tia_D05_S32_002	2	S32	Tia	D	Field	Tia_D
33_Tia_D06_S33_002	2	S33	Tia	D	Field	Tia_D
34_Tia_D09_S34_002	2	S34	Tia	D	Field	Tia_D
35_Tia_D12_S35_002	2	S35	Tia	D	Field	Tia_D
36_Tia_M02_S36_002	2	S36	Tia	M	Field	Tia_M
37_Tia_M05_S37_002	2	S37	Tia	M	Field	Tia_M
38_Tia_M06_S38_002	2	S38	Tia	M	Field	Tia_M
39_Tia_M08_S39_002	2	S39	Tia	M	Field	Tia_M
40_Tia_M12_S40_002	2	S40	Tia	M	Field	Tia_M
41_Tia_C02_S41_002	2	S41	Tia	C	Field	Tia_C
42_Tia_C13_S42_002	2	S42	Tia	C	Field	Tia_C
43_Tia_C26_S43_002	2	S43	Tia	C	Field	Tia_C
44_Tia_C38_S44_002	2	S44	Tia	C	Field	Tia_C
45_Tia_C40_S45_002	2	S45	Tia	C	Field	Tia_C
46_Ng_C02_S46_002	2	S46	Ng	C	Lab	Ng_C
47_Ng_C20_S47_002	2	S47	Ng	C	Lab	Ng_C
48_Ng_C27_S48_002	2	S48	Ng	C	Lab	Ng_C
49_Ng_C32_S49_002	2	S49	Ng	C	Lab	Ng_C
50_Ng_C33_S50_002	2	S50	Ng	C	Lab	Ng_C
51_Ma_C01_S51_002	2	S51	Ma	C	Lab	Ma_C
52_Ma_C03_S52_002	2	S52	Ma	C	Lab	Ma_C
53_Ma_C04_S53_002	2	S53	Ma	C	Lab	Ma_C
54_Ma_C06_S54_002	2	S54	Ma	C	Lab	Ma_C
55_Ma_C09_S55_002	2	S55	Ma	C	Lab	Ma_C
